# Supplementary material for: The Effects of Palmitoylethanolamide or Ibuprofen on the Abundance Profile and Synthesis Rate of Proteins in C2C12 Skeletal Myotubes
Source: FASEB Bioadv. 2026 Apr 23;8(4):e70108. doi: 10.1096/fba.2025-00286 (PMC13104729; doi:10.1096/fba.2025-00286)
Supplement: Supplementary file 2 — Data S1: Statistical outputs of 2 way ANOVA of abundance data. [file FBA2-8-e70108-s003.xls]

## Sheet: ABD_2way_ANOVA_stats_output
Supplemental Data S1: Statistical outputs of 2 way ANOVA of abundance data
Accession	Description	me.time.p	time.q.val	me.condition.p	condition.q.val	int.p	int.q.val	mean_12h_VC	sd_12h_VC	mean_36h_VC	sd_36h_VC	mean_12h_I	sd_12h_I	mean_36h_I	sd_36h_I	mean_12h_P	sd_12h_P	mean_36h_P	sd_36h_P
CATA_MOUSE	Catalase	0.138993	0.545552	2.46195e-05	0.0733416	7.50812e-05	0.0937887	0.314834	0.0108197	0.242911	0.0126797	0.331718	0.0296377	0.548852	0.039948	0.314588	0.0283319	0.261516	0.0811524
RS27A_MOUSE	Ubiquitin-40S ribosomal protein S27a	0.410338	0.655097	0.0965297	0.999949	0.000206839	0.0937887	25.6666	2.88526	15.808	1.23131	19.0389	1.26383	32.7864	4.21687	27.4093	2.76872	18.9962	6.89185
SRA1_MOUSE	Steroid receptor RNA activator 1	0.0360583	0.416235	0.514814	0.999949	0.000623647	0.0937887	0.025213	0.00339192	0.0109363	0.00359374	0.0157551	0.003568	0.026148	0.0025221	0.0242803	0.00616698	0.0139538	0.00521867
F136A_MOUSE	Protein FAM136A	0.117257	0.534576	0.0209818	0.999949	0.000625564	0.0937887	0.140304	0.00702553	0.112118	0.0232672	0.117497	0.0264207	0.245681	0.0393169	0.172912	0.0155055	0.142647	0.0452349
ACOT9_MOUSE	Acyl-coenzyme A thioesterase 9, mitochondrial	0.00950965	0.268125	0.10974	0.999949	0.000667865	0.0937887	0.781487	0.205717	1.39825	0.11735	1.04391	0.1649	0.74478	0.152556	0.769995	0.174688	1.11678	0.0488596
GSHB_MOUSE	Glutathione synthetase	0.957756	0.750403	0.0415947	0.999949	0.000905702	0.0937887	0.77765	0.127431	0.610242	0.0872178	0.644646	0.148876	1.04143	0.0943014	0.983793	0.132523	0.763213	0.0824691
NACAM_MOUSE	Nascent polypeptide-associated complex subunit alpha, muscle-specific form	0.902471	0.737542	0.00765185	0.999949	0.000933393	0.0937887	3.32512	0.29585	2.71198	0.0172358	3.23126	0.317795	4.79205	0.564976	4.09602	0.0379646	3.22803	0.84021
SCP2_MOUSE	Sterol carrier protein 2	0.796472	0.714632	0.0654561	0.999949	0.00094997	0.0937887	0.497304	0.10467	0.309238	0.137789	0.380222	0.16225	0.759965	0.0934302	0.557284	0.0302308	0.322493	0.119479
UBCP1_MOUSE	Ubiquitin-like domain-containing CTD phosphatase 1	0.0864364	0.50249	0.00090462	0.999949	0.000974812	0.0937887	0.127041	0.0294286	0.121103	0.0099179	0.134807	0.02818	0.230492	0.031337	0.139629	0.00679815	0.109611	0.0167955
EMB_MOUSE	Embigin	0.231089	0.58045	0.123415	0.999949	0.00100797	0.0937887	0.0404847	0.0364382	0.0306356	0.0123773	0.0175332	0.0103658	0.0890342	0.0152781	0.0723825	0.00402234	0.0431794	0.0121176
DAP1_MOUSE	Death-associated protein 1	0.154095	0.553206	0.480803	0.999949	0.00103825	0.0937887	0.0423212	0.0132404	0.0184341	0.0110187	0.0180028	0.00342783	0.0576941	0.00714743	0.0283186	0.0102869	0.0358767	0.0155607
G3BP2_MOUSE	Ras GTPase-activating protein-binding protein 2	0.0222849	0.376103	0.046257	0.999949	0.00104095	0.0937887	0.0972255	0.0241574	0.0674399	0.0129255	0.0678508	0.0112049	0.160836	0.021861	0.0789854	0.016899	0.0944651	0.0325693
INF2_MOUSE	Inverted formin-2	0.981084	0.753494	0.450395	0.999949	0.00108204	0.0937887	0.0365742	0.0218221	0.0814218	0.00599784	0.084504	0.0204329	0.042428	0.0143319	0.0534056	0.0077287	0.0511454	0.0120082
TRIA1_MOUSE	TP53-regulated inhibitor of apoptosis 1	0.374594	0.638358	0.0230943	0.999949	0.00123303	0.0937887	0.162463	0.0398478	0.0893957	0.0139468	0.138387	0.0299061	0.271124	0.0366198	0.259608	0.0648826	0.138596	0.0710341
NUCKS_MOUSE	Nuclear ubiquitous casein and cyclin-dependent kinase substrate 1	0.514651	0.682049	0.151232	0.999949	0.00126146	0.0937887	0.589181	0.172684	0.31791	0.140786	0.341201	0.139213	1.01159	0.164398	0.645411	0.226449	0.422466	0.243322
TPPC4_MOUSE	Trafficking protein particle complex subunit 4	0.649188	0.702959	0.326874	0.999949	0.00127184	0.0937887	0.0226584	0.00487964	0.0471856	0.00729429	0.0417793	0.00444746	0.0255144	0.00352621	0.0303856	0.00272379	0.0269434	0.0142687
S10A6_MOUSE	Protein S100-A6	0.715796	0.707543	0.20858	0.999949	0.00143501	0.0937887	13.4212	2.73638	7.61356	1.19855	9.21466	1.72604	17.1467	2.63049	11.8627	1.9646	11.0421	3.74318
ARP19_MOUSE	cAMP-regulated phosphoprotein 19	0.869427	0.728361	0.0472825	0.999949	0.00151977	0.0937887	0.205264	0.0162417	0.139499	0.00638581	0.170996	0.038682	0.3053	0.0573774	0.241523	0.0162083	0.182644	0.0676068
COA6_MOUSE	Cytochrome c oxidase assembly factor 6 homolog	0.87021	0.728361	0.0946892	0.999949	0.00154769	0.0937887	0.0752648	0.0181246	0.0451353	0.0117643	0.0555618	0.0326114	0.133787	0.0308076	0.110214	0.0131444	0.0561448	0.0344876
CAH5B_MOUSE	Carbonic anhydrase 5B, mitochondrial	0.295288	0.610741	0.0947945	0.999949	0.00157225	0.0937887	0.137535	0.0343564	0.0768417	0.0237907	0.106197	0.033843	0.199535	0.00930311	0.187739	0.0278635	0.100902	0.0600202
ECM29_MOUSE	Proteasome adapter and scaffold protein ECM29	0.682311	0.703518	0.271841	0.999949	0.00160264	0.0937887	0.0508451	0.0180131	0.111691	0.0217227	0.0954531	0.0193374	0.0469772	0.0118353	0.0621383	0.00710175	0.0614884	0.0313319
MIA40_MOUSE	Mitochondrial intermembrane space import and assembly protein 40	0.748581	0.709052	0.989782	0.999949	0.00160437	0.0937887	0.20793	0.0292296	0.140686	0.0164027	0.130922	0.0106086	0.216507	0.0232677	0.174833	0.0135359	0.169349	0.0514859
HS105_MOUSE	Heat shock protein 105 kDa	0.295406	0.610741	0.291501	0.999949	0.00164361	0.0937887	0.294409	0.0379581	0.423991	0.0598916	0.454815	0.0442259	0.288811	0.0372932	0.349442	0.0191121	0.481823	0.119747
ATP5J_MOUSE	ATP synthase-coupling factor 6, mitochondrial	0.416685	0.655324	0.16749	0.999949	0.0016808	0.0937887	2.71185	0.429991	1.53977	0.187722	1.96694	0.607976	3.66578	0.523589	3.26846	0.500342	2.01627	1.0568
CDV3_MOUSE	Protein CDV3	0.80347	0.714632	0.205576	0.999949	0.00175254	0.0938802	0.729362	0.0397297	0.561662	0.0621066	0.597721	0.0589323	0.929427	0.196735	0.823911	0.0630552	0.620656	0.140719
COX5A_MOUSE	Cytochrome c oxidase subunit 5A, mitochondrial	0.619891	0.696767	0.590729	0.999949	0.00184528	0.0950463	1.77273	0.437428	1.22957	0.230193	1.25322	0.193419	2.0926	0.418341	1.8101	0.151707	1.3058	0.14587
TM14C_MOUSE	Transmembrane protein 14C	0.664811	0.703518	0.238017	0.999949	0.00205724	0.0968112	0.24748	0.0389797	0.149451	0.0247288	0.150583	0.0417482	0.314909	0.0505771	0.197791	0.0847608	0.163493	0.0441807
HEXA_MOUSE	Beta-hexosaminidase subunit alpha	0.288416	0.607725	0.621707	0.999949	0.0020582	0.0968112	0.119612	0.0349415	0.207601	0.0114681	0.19465	0.0181161	0.153806	0.0332306	0.181221	0.00800525	0.173227	0.0296279
PFKAL_MOUSE	ATP-dependent 6-phosphofructokinase, liver type	0.678076	0.703518	0.571544	0.999949	0.00214937	0.0968112	0.0999815	0.0556433	0.17968	0.0265264	0.182702	0.0314061	0.0844677	0.0292873	0.154699	0.00689623	0.153172	0.0313307
SUMO2_MOUSE	Small ubiquitin-related modifier 2	0.821144	0.717063	0.136368	0.999949	0.00216871	0.0968112	1.67735	0.395726	1.01706	0.250469	1.2151	0.357275	2.48066	0.0952841	2.13285	0.28482	1.38831	0.807784
CCN4_MOUSE	CCN family member 4	0.131723	0.540804	0.00573438	0.999949	0.00244887	0.105791	0.0234838	0.0093534	0.0203992	0.00211115	0.0230994	0.00615438	0.052194	0.00264858	0.0416377	0.0032776	0.033287	0.0144905
ARMC6_MOUSE	Armadillo repeat-containing protein 6	0.902953	0.737542	0.00612204	0.999949	0.00266342	0.106269	0.122677	0.0301519	0.0834317	0.00373316	0.107209	0.0139644	0.16266	0.0212052	0.0997562	0.0128472	0.0868657	0.019813
GDIR1_MOUSE	Rho GDP-dissociation inhibitor 1	0.119044	0.534576	0.10964	0.999949	0.00290128	0.106269	9.562	1.87967	6.1099	0.293077	8.14128	1.95542	11.6134	1.92695	11.3087	0.791989	7.49068	1.89036
MYL4_MOUSE	Myosin light chain 4	0.124574	0.539441	0.0171744	0.999949	0.00294298	0.106269	5.70614	0.52429	5.11097	0.537926	5.48258	0.622336	8.28001	1.22299	6.42856	0.671944	5.97526	0.682935
LTMD1_MOUSE	LETM1 domain-containing protein 1	0.280914	0.60274	0.95818	0.999949	0.00304247	0.106269	0.0108207	0.00869818	0.0240972	0.00269495	0.0238582	0.00634667	0.0124674	0.00189163	0.0236744	0.002451	0.0130012	0.00699459
RS21_MOUSE	40S ribosomal protein S21	0.468307	0.672465	0.421405	0.999949	0.00305149	0.106269	1.96376	0.0677172	1.68141	0.230848	1.64061	0.0817606	2.33873	0.308427	1.99673	0.117637	1.80592	0.311621
SMD3_MOUSE	Small nuclear ribonucleoprotein Sm D3	0.62057	0.696767	0.270854	0.999949	0.00310249	0.106269	0.796321	0.103242	0.549487	0.0569373	0.630861	0.14054	0.951091	0.198668	0.804504	0.0353591	0.644868	0.10974
S10AD_MOUSE	Protein S100-A13	0.692854	0.703518	0.523861	0.999949	0.00313721	0.106269	0.610202	0.180146	0.343164	0.0525155	0.394961	0.062854	0.724717	0.063078	0.585095	0.0466152	0.451836	0.214137
DAG1_MOUSE	Dystroglycan	0.380955	0.638868	0.0039995	0.999949	0.00329409	0.106269	0.258486	0.0285747	0.245365	0.0172194	0.285543	0.0907769	0.439232	0.0263033	0.380064	0.0219871	0.300702	0.0552719
RTN4_MOUSE	Reticulon-4	0.630699	0.698383	0.192387	0.999949	0.00338067	0.106269	5.59309	0.775695	4.4853	0.0818746	4.89701	0.678806	6.60333	0.204081	5.82751	0.761984	4.7833	0.870247
ACTZ_MOUSE	Alpha-centractin	0.442374	0.664299	0.924647	0.999949	0.00339928	0.106269	0.337042	0.138159	0.61267	0.0663625	0.552147	0.0951969	0.356908	0.078697	0.57877	0.12841	0.375842	0.127045
SODC_MOUSE	Superoxide dismutase [Cu-Zn]	0.604776	0.695641	0.0537526	0.999949	0.00340825	0.106269	6.41918	0.820722	4.22897	0.371007	5.33864	1.33259	10.2114	1.45735	7.47712	0.896749	5.9608	2.98822
ATP5H_MOUSE	ATP synthase subunit d, mitochondrial	0.0394862	0.416235	0.622125	0.999949	0.00341216	0.106269	2.11374	0.0597637	1.89092	0.149019	1.72312	0.203222	2.51761	0.096735	1.99894	0.0635168	2.10276	0.419622
PTTG_MOUSE	Pituitary tumor-transforming gene 1 protein-interacting protein	0.815595	0.715853	0.136413	0.999949	0.00352611	0.107322	2.46239	0.46628	1.70392	0.217449	2.03006	0.280794	3.07639	0.28092	2.43763	0.0766185	2.0205	0.673608
CH10_MOUSE	10 kDa heat shock protein, mitochondrial	0.159592	0.55337	0.473007	0.999949	0.00387289	0.113461	5.64089	1.02585	3.59428	0.703379	4.21353	0.731176	6.30286	0.232247	6.25938	1.07372	4.14951	1.55334
HEAT3_MOUSE	HEAT repeat-containing protein 3	0.15133	0.551438	0.121585	0.999949	0.00389727	0.113461	0.027525	0.0125703	0.0634947	0.0126463	0.0440145	0.0153354	0.0231931	0.00749198	0.0268099	0.0105431	0.0366393	0.0087488
TPPC3_MOUSE	Trafficking protein particle complex subunit 3	0.0398196	0.416235	0.607925	0.999949	0.00418607	0.116335	0.101275	0.0228809	0.187383	0.031436	0.14639	0.00621805	0.117965	0.0081709	0.134458	0.0206956	0.153588	0.0358537
LAG3_MOUSE	Lymphocyte activation gene 3 protein	0.27353	0.601176	0.849328	0.999949	0.00437554	0.116335	0.301287	0.0382546	0.217786	0.0488507	0.198845	0.0355146	0.295512	0.0128684	0.22588	0.0306833	0.275163	0.051641
GLCM_MOUSE	Lysosomal acid glucosylceramidase	0.170453	0.55337	0.624982	0.999949	0.00439788	0.116335	0.653955	0.216731	0.414687	0.0950076	0.464078	0.0676918	0.746295	0.191862	0.756594	0.0571459	0.435319	0.0929201
AAMDC_MOUSE	Mth938 domain-containing protein	0.627104	0.696844	0.403686	0.999949	0.00452242	0.116335	0.22729	0.031884	0.169555	0.0268238	0.180095	0.0173212	0.267279	0.0201034	0.247408	0.0203856	0.193888	0.0643259
SYTM_MOUSE	Threonine--tRNA ligase, mitochondrial	0.0222494	0.376103	0.263244	0.999949	0.00452447	0.116335	0.00658385	0.00458613	0.0167018	0.000774253	0.0118823	0.00250282	0.00757012	0.00399672	0.00997767	0.00275231	0.0154917	0.00210139
MYL1_MOUSE	Myosin light chain 1/3, skeletal muscle isoform	0.12449	0.539441	0.192775	0.999949	0.00465328	0.116335	19.8845	6.07143	16.3399	2.40457	15.4652	1.02495	29.9336	4.04579	20.8981	2.91487	19.5213	5.62681
NDKB_MOUSE	Nucleoside diphosphate kinase B	0.722162	0.708723	0.0972157	0.999949	0.00496982	0.116335	12.0034	0.860912	9.37551	0.757614	10.504	1.67139	15.7954	2.41357	13.1971	1.53896	11.47	2.74673
TPM2_MOUSE	Tropomyosin beta chain	0.785593	0.71379	0.0328175	0.999949	0.00503755	0.116335	10.3914	3.70285	6.49164	0.992912	9.33788	2.72865	16.3012	1.76528	11.2943	0.637075	7.18339	4.10522
ARMT1_MOUSE	Damage-control phosphatase ARMT1	0.192994	0.56026	0.0590274	0.999949	0.00511448	0.116335	0.0273941	0.0107029	0.0379408	0.0152995	0.0570249	0.0167221	0.0158172	0.0138412	0.0150459	0.00134127	0.0219709	0.00817947
TR150_MOUSE	Thyroid hormone receptor-associated protein 3	0.18825	0.558707	0.00762886	0.999949	0.00512409	0.116335	0.0902809	0.027053	0.0921382	0.0177071	0.105898	0.0247867	0.185189	0.036499	0.135723	0.00910437	0.10245	0.0213946
NDUS4_MOUSE	NADH dehydrogenase [ubiquinone] iron-sulfur protein 4, mitochondrial	0.229203	0.58045	0.933674	0.999949	0.00512824	0.116335	0.346829	0.0516747	0.289602	0.00754453	0.245661	0.0227619	0.412426	0.0127243	0.333389	0.0143261	0.314324	0.108099
RBM12_MOUSE	RNA-binding protein 12	0.666953	0.703518	0.642599	0.999949	0.00526487	0.116335	0.0721778	0.0149704	0.094696	0.0211223	0.118157	0.0196366	0.0645563	0.0110455	0.0721263	0.0196041	0.0918219	0.0208986
ENAH_MOUSE	Protein enabled homolog	0.368966	0.636369	0.685179	0.999949	0.00533364	0.116335	0.182276	0.0332045	0.147126	0.0293372	0.127859	0.0239822	0.228064	0.020192	0.174855	0.0155111	0.151711	0.0534834
ATIF1_MOUSE	ATPase inhibitor, mitochondrial	0.585213	0.694205	0.394878	0.999949	0.00546526	0.116335	0.789516	0.0749149	0.464789	0.112006	0.495715	0.0707589	1.0703	0.111966	0.791066	0.0906787	0.69866	0.438752
FYCO1_MOUSE	FYVE and coiled-coil domain-containing protein 1	0.746325	0.708752	0.683499	0.999949	0.00553631	0.116335	0.00896284	0.00521034	0.0193684	0.00592941	0.0203406	0.00532766	0.00996505	0.0022582	0.0154111	0.000957871	0.0174667	0.00472915
HXK2_MOUSE	Hexokinase-2	0.118253	0.534576	0.927477	0.999949	0.00556824	0.116335	0.262497	0.0914933	0.508422	0.0526912	0.42918	0.139086	0.310735	0.0601497	0.355967	0.0200678	0.413368	0.0412699
NDKA_MOUSE	Nucleoside diphosphate kinase A	0.29352	0.609074	0.624416	0.999949	0.00560808	0.116335	4.35445	1.07013	2.69944	0.055808	3.16198	0.480454	4.48976	0.609322	3.82676	0.488713	3.14545	0.734393
EDF1_MOUSE	Endothelial differentiation-related factor 1	0.725016	0.708723	0.464658	0.999949	0.00561358	0.116335	0.215903	0.0412987	0.107302	0.0282311	0.1291	0.053412	0.260093	0.034389	0.184315	0.0266186	0.134788	0.0989268
SAP_MOUSE	Prosaposin	0.750716	0.709052	0.200169	0.999949	0.00572174	0.116335	7.96289	2.37998	5.09711	0.870452	6.14037	1.65761	11.2156	0.677169	9.62849	2.17518	6.50168	3.08732
MARCS_MOUSE	Myristoylated alanine-rich C-kinase substrate	0.724501	0.708723	0.233015	0.999949	0.00573336	0.116335	1.03329	0.0996051	0.75648	0.117612	0.814894	0.23713	1.41274	0.189001	1.11757	0.0622326	0.903155	0.377263
CSN7A_MOUSE	COP9 signalosome complex subunit 7a	0.212039	0.571348	0.554387	0.999949	0.00589182	0.117766	0.107456	0.0642216	0.20123	0.00753596	0.198461	0.0328288	0.131936	0.0322533	0.157846	0.0121678	0.195802	0.0298875
ROA2_MOUSE	Heterogeneous nuclear ribonucleoproteins A2/B1	0.710421	0.706487	0.0829459	0.999949	0.00616527	0.119862	2.84105	0.826109	2.0498	0.19217	2.34353	0.46839	3.46444	0.269456	2.39025	0.137857	2.28597	0.153567
RL35A_MOUSE	60S ribosomal protein L35a	0.00014037	0.131961	0.0214332	0.999949	0.00617567	0.119862	0.986284	0.119789	0.98055	0.0760675	0.855894	0.119562	1.25116	0.160034	0.953414	0.0544694	1.42905	0.10829
DBNL_MOUSE	Drebrin-like protein	0.597821	0.694687	0.272997	0.999949	0.00632301	0.120968	0.405176	0.075406	0.311791	0.0384158	0.338627	0.0151285	0.471935	0.00757975	0.371225	0.0284752	0.36926	0.0803823
FRIH_MOUSE	Ferritin heavy chain	0.305138	0.613679	0.57142	0.999949	0.00653993	0.123356	0.237689	0.0460084	0.29086	0.0643967	0.274668	0.0290035	0.315796	0.0213843	0.386745	0.0284709	0.204962	0.107868
NUCB1_MOUSE	Nucleobindin-1	0.670244	0.703518	0.243089	0.999949	0.00690752	0.125965	0.377998	0.0771069	0.267293	0.0345785	0.28781	0.0170421	0.489874	0.0545848	0.409424	0.0258938	0.362927	0.143572
NPC2_MOUSE	NPC intracellular cholesterol transporter 2	0.622349	0.696767	0.190299	0.999949	0.0069308	0.125965	7.17599	1.97376	3.88464	0.359581	5.33691	1.55758	9.85849	1.89612	8.36388	1.11405	5.77327	3.23071
LSM6_MOUSE	U6 snRNA-associated Sm-like protein LSm6	0.00209816	0.158545	0.0254649	0.999949	0.0069919	0.125965	0.173814	0.0148805	0.185214	0.0123214	0.170692	0.0180879	0.249922	0.00888445	0.18174	0.0180512	0.189242	0.0281269
BASP1_MOUSE	Brain acid soluble protein 1	0.343642	0.622087	0.126167	0.999949	0.00705448	0.125965	2.97802	0.294929	1.74302	0.322365	2.49185	0.883865	4.0696	0.63393	3.67944	0.21007	2.31327	1.34704
THUM1_MOUSE	THUMP domain-containing protein 1	0.817251	0.715853	0.538763	0.999949	0.00724128	0.127599	0.0613462	0.00730029	0.0677522	0.00710225	0.0741959	0.0193446	0.0366625	0.0157784	0.0444282	0.0190892	0.0707217	0.0128481
TIM9_MOUSE	Mitochondrial import inner membrane translocase subunit Tim9	0.498875	0.677003	0.4393	0.999949	0.00750476	0.130162	0.342432	0.139835	0.159713	0.007185	0.204714	0.0273054	0.384306	0.110369	0.271843	0.0557331	0.193013	0.0761473
RPC2_MOUSE	DNA-directed RNA polymerase III subunit RPC2	0.138347	0.545552	0.794999	0.999949	0.00759899	0.130162	0.351933	0.187976	0.113523	0.0225524	0.152137	0.0553508	0.313664	0.072627	0.266457	0.0318018	0.136025	0.0771948
TCP4_MOUSE	Activated RNA polymerase II transcriptional coactivator p15	0.416325	0.655313	0.06636	0.999949	0.00767829	0.130162	0.455769	0.0544695	0.291612	0.0490099	0.405999	0.116599	0.639517	0.0916906	0.601435	0.0550235	0.404575	0.195988
LSM7_MOUSE	U6 snRNA-associated Sm-like protein LSm7	0.301643	0.613513	0.488327	0.999949	0.00792147	0.13124	0.173773	0.0638934	0.0748254	0.0141891	0.1008	0.0459273	0.189953	0.0200572	0.1434	0.0232871	0.0853841	0.0671031
ERGI3_MOUSE	Endoplasmic reticulum-Golgi intermediate compartment protein 3	0.771315	0.71153	0.768387	0.999949	0.00799078	0.13124	0.131536	0.0492497	0.0963778	0.012157	0.0729354	0.0034392	0.148661	0.0153829	0.136679	0.0176369	0.107883	0.0396244
MAOM_MOUSE	NAD-dependent malic enzyme, mitochondrial	0.534654	0.684412	0.532246	0.999949	0.00803589	0.13124	0.101624	0.0445526	0.15894	0.0223595	0.175896	0.0314995	0.114314	0.0205156	0.132692	0.0139186	0.162267	0.0247025
ATP8_MOUSE	ATP synthase protein 8	0.74113	0.708752	0.300227	0.999949	0.00823449	0.132863	0.188261	0.0309627	0.142178	0.034968	0.145068	0.0183515	0.273591	0.0502099	0.210933	0.00896193	0.151166	0.0914998
DGAT1_MOUSE	Diacylglycerol O-acyltransferase 1	0.67333	0.703518	0.888297	0.999949	0.00842637	0.133695	0.0242444	0.0110254	0.0360805	0.00545915	0.0402103	0.008912	0.0222757	0.0053924	0.0311482	0.00101799	0.0330483	0.00472343
SPART_MOUSE	Spartin	0.3704	0.636795	0.472699	0.999949	0.00848725	0.133695	0.0766499	0.0183983	0.150504	0.0508319	0.108375	0.0130066	0.0876774	0.0039253	0.108142	0.0137122	0.0875652	0.019544
AHSA1_MOUSE	Activator of 90 kDa heat shock protein ATPase homolog 1	0.588128	0.694205	0.449158	0.999949	0.00860238	0.133695	0.208915	0.140686	0.373934	0.0320869	0.326956	0.0409163	0.182267	0.0509879	0.221818	0.00396293	0.257142	0.0699806
SHIP2_MOUSE	Phosphatidylinositol 3,4,5-trisphosphate 5-phosphatase 2	0.775118	0.712006	0.92962	0.999949	0.00868539	0.133695	0.327305	0.0590957	0.281884	0.0214706	0.248071	0.0424591	0.345071	0.0131795	0.33839	0.0532011	0.269948	0.0350911
BAZ2A_MOUSE	Bromodomain adjacent to zinc finger domain protein 2A	0.248447	0.587316	0.699623	0.999949	0.00896505	0.134746	1.1059	0.4579	0.70006	0.0892445	0.6457	0.324074	1.16919	0.123457	1.31426	0.295015	0.729601	0.140378
CX7A2_MOUSE	Cytochrome c oxidase subunit 7A2, mitochondrial	0.52354	0.683779	0.522023	0.999949	0.00908716	0.134746	1.22559	0.376949	0.833834	0.137862	0.743651	0.0551821	1.23608	0.0297454	0.852032	0.141085	0.939957	0.249423
PFKAP_MOUSE	ATP-dependent 6-phosphofructokinase, platelet type	0.355561	0.628529	0.986898	0.999949	0.00916293	0.134746	0.185616	0.128879	0.43602	0.0476343	0.409905	0.108294	0.230269	0.0704581	0.284087	0.112442	0.34786	0.102945
DNJC8_MOUSE	DnaJ homolog subfamily C member 8	0.903779	0.737542	0.456953	0.999949	0.00920484	0.134746	0.221838	0.0493825	0.161156	0.0644669	0.146965	0.0561256	0.301719	0.0267282	0.222904	0.0075089	0.139378	0.106657
MDHM_MOUSE	Malate dehydrogenase, mitochondrial	0.935568	0.744636	0.0574727	0.999949	0.00925675	0.134746	11.2037	3.40266	7.82539	0.5594	10.3401	1.93361	17.0222	3.16529	13.9979	1.69984	10.3785	3.9132
TPM3_MOUSE	Tropomyosin alpha-3 chain	0.99582	0.755524	0.122238	0.999949	0.00944383	0.135991	1.5758	0.476579	0.983309	0.0755386	1.29212	0.338997	2.05107	0.0822996	1.44608	0.0866471	1.28202	0.496835
SSBP_MOUSE	Single-stranded DNA-binding protein, mitochondrial	0.720298	0.708723	0.0805785	0.999949	0.00963903	0.136845	0.145074	0.0362444	0.092626	0.00518977	0.123061	0.0405498	0.229876	0.0471406	0.171162	0.0234291	0.137666	0.0629793
VPS51_MOUSE	Vacuolar protein sorting-associated protein 51 homolog	0.307082	0.614024	0.771165	0.999949	0.00971728	0.136845	0.0270753	0.015443	0.0509952	0.0041111	0.0430676	0.0118366	0.0287758	0.00537471	0.0373853	0.00407659	0.0411178	0.00544067
TPM1_MOUSE	Tropomyosin alpha-1 chain	0.789281	0.713869	0.080014	0.999949	0.00980965	0.136845	5.29789	2.24671	2.7543	0.429101	4.25146	1.47611	7.58899	0.998251	4.88979	0.466218	3.53836	1.96466
SRSF2_MOUSE	Serine/arginine-rich splicing factor 2	0.230695	0.58045	0.597021	0.999949	0.0100704	0.139034	0.944542	0.244472	0.56642	0.0532206	0.725763	0.105371	0.949381	0.065106	0.860103	0.137375	0.764158	0.145656
DOCK7_MOUSE	Dedicator of cytokinesis protein 7	0.600085	0.695199	0.292162	0.999949	0.0102497	0.140065	0.059302	0.0104876	0.0753921	0.0073911	0.0695831	0.0184262	0.045734	0.00865061	0.0574533	0.00787072	0.0734009	0.00726678
A2MG_MOUSE	Alpha-2-macroglobulin-P	0.0462599	0.418358	0.515889	0.999949	0.0108374	0.14109	0.180589	0.0522018	0.382109	0.0539154	0.299655	0.0821455	0.174706	0.0489988	0.193822	0.044686	0.397173	0.175579
AT1B3_MOUSE	Sodium/potassium-transporting ATPase subunit beta-3	0.631614	0.698559	0.778404	0.999949	0.0109273	0.14109	0.205313	0.0705468	0.361142	0.0343823	0.34572	0.0998956	0.248961	0.0600059	0.322297	0.0832132	0.214245	0.0554483
IF5A1_MOUSE	Eukaryotic translation initiation factor 5A-1	0.657294	0.703518	0.644623	0.999949	0.0109461	0.14109	3.71593	0.542654	2.59909	0.632379	2.79286	0.807047	4.24539	0.481159	3.70419	0.460592	2.94597	0.893724
AGRE5_MOUSE	Adhesion G protein-coupled receptor E5	0.157095	0.55337	0.252963	0.999949	0.0112108	0.14109	0.225397	0.0500083	0.350528	0.0508866	0.350597	0.0238827	0.283005	0.0300691	0.313835	0.0424927	0.353967	0.0647528
RSSA_MOUSE	40S ribosomal protein SA	0.34629	0.625589	0.669544	0.999949	0.0112578	0.14109	3.95067	0.867351	2.74394	0.157412	2.89313	0.463862	3.6291	0.256725	3.19211	0.293876	3.02393	0.360425
TAGL_MOUSE	Transgelin	0.0317903	0.414487	0.455292	0.999949	0.0113611	0.14109	1.18539	0.325872	0.618993	0.0644764	0.815873	0.0649856	1.1215	0.42157	1.35577	0.0536587	0.800724	0.207935
TPD52_MOUSE	Tumor protein D52	0.694695	0.703518	0.541839	0.999949	0.0114935	0.14109	0.110634	0.0250074	0.0663916	0.0126636	0.0655025	0.0227353	0.158088	0.0348068	0.115458	0.0333677	0.0873404	0.0629527
CH1B1_MOUSE	Charged multivesicular body protein 1b-1	0.258232	0.596181	0.287212	0.999949	0.0115067	0.14109	0.111891	0.0143334	0.101029	0.0156801	0.0964948	0.0224882	0.152486	0.017411	0.122006	0.0105171	0.108359	0.0272033
BIEA_MOUSE	Biliverdin reductase A	0.0130358	0.312803	0.631315	0.999949	0.0116522	0.14109	0.078109	0.0358507	0.143867	0.0122784	0.108263	0.0157276	0.0918303	0.0172001	0.0913328	0.0111207	0.123074	0.0149106
RIDA_MOUSE	2-iminobutanoate/2-iminopropanoate deaminase	0.452022	0.666046	0.35987	0.999949	0.0121263	0.14109	0.0868429	0.0479909	0.111366	0.0481936	0.0820541	0.0619742	0.199017	0.0202327	0.156045	0.0470886	0.0685521	0.0581489
RT21_MOUSE	28S ribosomal protein S21, mitochondrial	0.0440912	0.416235	0.169714	0.999949	0.0121722	0.14109	0.0358816	0.0246068	0.0741306	0.015796	0.0654711	0.00563296	0.0461676	0.0125357	0.056411	0.0141567	0.0842974	0.00753425
HBS1L_MOUSE	HBS1-like protein	0.95784	0.750403	0.757456	0.999949	0.0124543	0.14109	0.0118875	0.0100252	0.0131223	0.0102877	0.0219696	0.00833293	0.00394146	0.0027985	0.00155957	0.000561052	0.0177225	0.0111928
NT5D3_MOUSE	5'-nucleotidase domain-containing protein 3	0.560359	0.692722	0.351145	0.999949	0.0124925	0.14109	0.0764236	0.0271685	0.108183	0.00377986	0.105676	0.00843867	0.0900114	0.00633418	0.105771	0.00101331	0.0998987	0.00301651
AL3A2_MOUSE	Aldehyde dehydrogenase family 3 member A2	0.0314765	0.414487	0.202171	0.999949	0.0127532	0.14109	0.188661	0.0159553	0.261766	0.0478154	0.211546	0.0114378	0.184676	0.0228092	0.191647	0.00805566	0.229907	0.0188964
SNG2_MOUSE	Synaptogyrin-2	0.169214	0.55337	0.428868	0.999949	0.0128051	0.14109	0.680163	0.201888	0.560633	0.0826474	0.506278	0.0430703	0.936417	0.104418	0.641536	0.040568	0.623709	0.241222
GYS1_MOUSE	Glycogen [starch] synthase, muscle	0.437126	0.664299	0.665973	0.999949	0.0128327	0.14109	0.207802	0.128377	0.402649	0.0674449	0.379964	0.0650674	0.27776	0.0806302	0.348366	0.0212286	0.339334	0.0155369
AL1L2_MOUSE	Mitochondrial 10-formyltetrahydrofolate dehydrogenase	0.0348292	0.416235	0.510906	0.999949	0.0128484	0.14109	0.0816036	0.0245118	0.130885	0.0115167	0.104387	0.0166107	0.0856399	0.0102392	0.0855566	0.0106542	0.111303	0.0212443
GNS_MOUSE	N-acetylglucosamine-6-sulfatase	0.244562	0.587316	0.040707	0.999949	0.0130411	0.14109	0.535226	0.0961546	0.450305	0.0698409	0.545009	0.151162	0.729114	0.128086	0.836821	0.170124	0.531923	0.0496361
PGAM2_MOUSE	Phosphoglycerate mutase 2	0.594654	0.694205	0.123354	0.999949	0.0132307	0.14109	1.82164	0.327703	1.42014	0.146344	1.6842	0.277989	2.3695	0.337304	1.99552	0.0980034	1.4599	0.554247
SGTA_MOUSE	Small glutamine-rich tetratricopeptide repeat-containing protein alpha	0.347487	0.625589	0.394107	0.999949	0.0133574	0.14109	0.507184	0.0616063	0.453692	0.0522577	0.438645	0.0170232	0.634932	0.019585	0.538479	0.0866458	0.491592	0.11898
ABCD3_MOUSE	ATP-binding cassette sub-family D member 3	0.324019	0.617451	0.317298	0.999949	0.0134099	0.14109	0.0252786	0.0243662	0.0610365	0.00977626	0.0504326	0.00525198	0.0375696	0.00830549	0.0357606	0.00835464	0.0312956	0.0103788
MLRS_MOUSE	Myosin regulatory light chain 2, skeletal muscle isoform	0.761345	0.710925	0.924373	0.999949	0.0134292	0.14109	23.3369	7.92624	18.391	4.06537	16.4378	1.11559	25.8264	2.47895	24.9621	2.66604	18.656	3.74787
PIAS2_MOUSE	E3 SUMO-protein ligase PIAS2	0.253455	0.590321	0.928392	0.999949	0.0134562	0.14109	1.14021	0.253299	0.97112	0.224771	0.769877	0.217029	1.31923	0.0296636	1.11527	0.133464	1.0554	0.183137
NC2A_MOUSE	Dr1-associated corepressor	0.043442	0.416235	0.451302	0.999949	0.013495	0.14109	0.0986445	0.032389	0.0491419	0.0029142	0.0585075	0.0156	0.0743125	0.00399671	0.0706116	0.0091033	0.0534365	0.0111511
NENF_MOUSE	Neudesin	0.733454	0.708752	0.02256	0.999949	0.0135984	0.14109	0.29501	0.0695176	0.216986	0.0179252	0.298909	0.0370134	0.420083	0.0540394	0.340293	0.0458176	0.269957	0.0818859
FHL3_MOUSE	Four and a half LIM domains protein 3	0.195504	0.56026	0.35374	0.999949	0.0136089	0.14109	0.460884	0.0611213	0.379133	0.0816212	0.375047	0.0814102	0.598109	0.0977658	0.447269	0.0114281	0.454483	0.0921925
NOL3_MOUSE	Nucleolar protein 3	0.353694	0.627196	0.011707	0.999949	0.0137418	0.14109	0.0847778	0.0135067	0.0848342	0.0168404	0.105116	0.016417	0.123893	0.00518944	0.116366	0.00537583	0.0781178	0.0205788
GCSH_MOUSE	Glycine cleavage system H protein, mitochondrial	0.667488	0.703518	0.406115	0.999949	0.0138348	0.14109	0.706818	0.268996	0.410581	0.0392854	0.47498	0.13209	0.956158	0.257785	0.876518	0.138265	0.552032	0.352567
HNRPM_MOUSE	Heterogeneous nuclear ribonucleoprotein M	0.0180227	0.356199	0.609852	0.999949	0.0138505	0.14109	0.479921	0.0997422	0.801075	0.142278	0.739983	0.06963	0.601658	0.0117265	0.55624	0.0447475	0.875989	0.252892
LSM3_MOUSE	U6 snRNA-associated Sm-like protein LSm3	0.622732	0.696767	0.532969	0.999949	0.0138573	0.14109	0.525484	0.213997	0.154049	0.123328	0.267522	0.227053	0.624	0.159359	0.40054	0.008387	0.286278	0.24173
VATG1_MOUSE	V-type proton ATPase subunit G 1	0.908525	0.739401	0.175395	0.999949	0.0138684	0.14109	0.709921	0.13522	0.654556	0.126801	0.642436	0.0583041	0.925545	0.129171	0.957344	0.0763663	0.707664	0.211087
MAVS_MOUSE	Mitochondrial antiviral-signaling protein	0.442595	0.664299	0.826397	0.999949	0.0139591	0.14109	0.0557399	0.0299596	0.109756	0.00645899	0.104588	0.0245808	0.0757958	0.0212255	0.0871461	0.0212142	0.0852057	0.0116369
FKBP3_MOUSE	Peptidyl-prolyl cis-trans isomerase FKBP3	0.82246	0.717512	0.252928	0.999949	0.0141297	0.14109	0.873695	0.116215	0.727947	0.181612	0.770645	0.170563	1.15496	0.0650294	1.09405	0.0752452	0.798511	0.315706
T106B_MOUSE	Transmembrane protein 106B	0.284932	0.607725	0.399714	0.999949	0.0142065	0.14109	0.437033	0.115879	0.364194	0.0471597	0.348163	0.0568796	0.589647	0.0189559	0.458208	0.0463602	0.423245	0.146287
MYO1C_MOUSE	Unconventional myosin-Ic	0.218486	0.573747	0.406001	0.999949	0.0142357	0.14109	0.220364	0.0188715	0.35212	0.0913988	0.346376	0.0719119	0.274773	0.018074	0.31035	0.00518036	0.34214	0.0283601
YKT6_MOUSE	Synaptobrevin homolog YKT6	0.189639	0.559374	0.232021	0.999949	0.0143271	0.14109	0.215122	0.0368986	0.313168	0.0875015	0.309147	0.0550215	0.20746	0.01681	0.369251	0.0728128	0.258511	0.0516812
RCC1_MOUSE	Regulator of chromosome condensation	0.245487	0.587316	0.00577303	0.999949	0.0143616	0.14109	0.161653	0.0208685	0.14214	0.00859148	0.171398	0.0250849	0.240773	0.0125775	0.171876	0.0119395	0.163291	0.0445897
UGGG1_MOUSE	UDP-glucose:glycoprotein glucosyltransferase 1	0.723126	0.708723	0.883221	0.999949	0.0144345	0.14109	0.220552	0.0516132	0.327454	0.0737816	0.337602	0.0764413	0.225092	0.0210041	0.272988	0.0211368	0.30688	0.058332
FKB1A_MOUSE	Peptidyl-prolyl cis-trans isomerase FKBP1A	0.784864	0.71379	0.145236	0.999949	0.0145804	0.14109	2.62155	0.315165	1.8247	0.0774789	2.31651	0.615844	3.86453	0.707429	3.20018	0.19871	2.17077	1.39831
PTGR1_MOUSE	Prostaglandin reductase 1	0.771773	0.71153	0.57	0.999949	0.0146898	0.14109	0.288905	0.203744	0.492702	0.0427528	0.497622	0.0718921	0.311093	0.0584552	0.479027	0.0509624	0.420437	0.0605561
FKB11_MOUSE	Peptidyl-prolyl cis-trans isomerase FKBP11	0.20426	0.563927	0.338694	0.999949	0.0146971	0.14109	0.149458	0.0613788	0.0569198	0.0367622	0.0941875	0.0467424	0.161699	0.0161058	0.118759	0.00576958	0.0653836	0.0513279
TMED1_MOUSE	Transmembrane emp24 domain-containing protein 1	0.0348241	0.416235	0.424942	0.999949	0.0147812	0.14109	0.027051	0.0125335	0.0740343	0.00909072	0.0480553	0.0228571	0.0404193	0.0114865	0.035842	0.00627128	0.0434678	0.0153658
AIF1L_MOUSE	Allograft inflammatory factor 1-like	0.580744	0.694205	0.447793	0.999949	0.014903	0.14109	0.610222	0.0708651	0.42351	0.0736164	0.479499	0.0799352	0.666582	0.0424994	0.622611	0.0281876	0.545729	0.187274
DLDH_MOUSE	Dihydrolipoyl dehydrogenase, mitochondrial	0.412722	0.655097	0.0790172	0.999949	0.0150258	0.14109	1.72171	0.121758	1.59217	0.500985	1.58504	0.351118	3.13655	0.465597	2.78059	0.625196	2.06111	1.02918
RM12_MOUSE	39S ribosomal protein L12, mitochondrial	0.291265	0.607725	0.175733	0.999949	0.015102	0.14109	1.00371	0.153697	0.865875	0.0462043	0.896699	0.0958545	1.31802	0.0493015	1.06054	0.0730829	1.01047	0.302326
RBM14_MOUSE	RNA-binding protein 14	0.981185	0.753494	0.576512	0.999949	0.0152858	0.14109	0.0529131	0.0237492	0.0288941	0.00647063	0.0269759	0.00505643	0.0504891	0.0127995	0.0336924	0.0059952	0.033795	0.00314816
TLN2_MOUSE	Talin-2	0.174866	0.554008	0.502108	0.999949	0.015495	0.14109	0.0343605	0.0134526	0.0594461	0.00519037	0.0591942	0.0164981	0.0417102	0.0107328	0.0471163	0.00455101	0.062177	0.0111754
XPO5_MOUSE	Exportin-5	0.994514	0.755317	0.0762713	0.999949	0.0155979	0.14109	0.00765197	0.00166964	0.0125368	0.00111114	0.0100992	0.00304364	0.00537579	0.00292177	0.0067252	0.00211124	0.0065876	0.00288847
HSP7E_MOUSE	Heat shock 70 kDa protein 14	0.668496	0.703518	0.494537	0.999949	0.0158162	0.14109	0.0358332	0.0237009	0.0674095	0.0183034	0.0710439	0.00989102	0.0454697	0.0115078	0.0700479	0.00630794	0.0545586	0.0153181
PYM1_MOUSE	Partner of Y14 and mago	0.189715	0.559374	0.147031	0.999949	0.01591	0.14109	0.223797	0.0480899	0.193311	0.0399103	0.195214	0.0613577	0.341367	0.0469459	0.257062	0.0280583	0.238686	0.063493
PA2G4_MOUSE	Proliferation-associated protein 2G4	0.473371	0.676118	0.598519	0.999949	0.0159344	0.14109	1.09158	0.0954914	1.41275	0.125245	1.31751	0.133584	1.20283	0.171791	1.35832	0.0598295	1.27897	0.112888
S10A4_MOUSE	Protein S100-A4	0.850906	0.725916	0.649338	0.999949	0.0159713	0.14109	27.5682	8.89632	17.5461	4.17935	18.1148	6.74302	33.859	4.56694	25.0365	4.65083	21.149	9.44274
DCUP_MOUSE	Uroporphyrinogen decarboxylase	0.610928	0.695965	0.486381	0.999949	0.0160834	0.14109	0.0298734	0.026246	0.0701955	0.0287538	0.0910282	0.0393034	0.0405113	0.00832543	0.0365579	0.00221845	0.0650855	0.0236774
RL28_MOUSE	60S ribosomal protein L28	0.000653336	0.131961	0.0525662	0.999949	0.0161455	0.14109	1.27383	0.058418	1.25585	0.0962619	1.04618	0.192559	1.53965	0.108667	1.25747	0.16545	1.68203	0.166953
TBAL3_MOUSE	Tubulin alpha chain-like 3	0.101828	0.52147	0.381676	0.999949	0.0161899	0.14109	1.20027	0.55701	2.2218	0.352992	1.89528	0.413805	1.2495	0.16188	1.56805	0.140486	2.32021	0.750988
ENSA_MOUSE	Alpha-endosulfine	0.556329	0.692015	0.0578918	0.999949	0.016439	0.14109	0.196034	0.0233983	0.159012	0.00329935	0.189368	0.0566965	0.329135	0.08363	0.266435	0.0198703	0.210304	0.0814688
TM9S1_MOUSE	Transmembrane 9 superfamily member 1	0.511098	0.68054	0.47068	0.999949	0.0164871	0.14109	0.0112962	0.016216	0.0387322	0.00926775	0.0335846	0.0167185	0.0109128	0.0119595	0.0122207	0.00641082	0.0196443	0.012613
S12A9_MOUSE	Solute carrier family 12 member 9	0.638531	0.698656	0.598439	0.999949	0.016633	0.14109	0.0312199	0.0138059	0.0649022	0.015213	0.0691542	0.0158047	0.0349494	0.00421935	0.0522171	0.0122138	0.0646998	0.031764
NPC1_MOUSE	NPC intracellular cholesterol transporter 1	0.0509557	0.435362	0.983355	0.999949	0.0166565	0.14109	0.0421834	0.0227361	0.102966	0.0147921	0.083334	0.0313077	0.0595743	0.00813961	0.0557021	0.0110409	0.0848772	0.0298722
SOAT1_MOUSE	Sterol O-acyltransferase 1	0.759761	0.710792	0.262722	0.999949	0.0169129	0.14109	0.0226877	0.0225562	0.0659935	0.0203235	0.0654431	0.0164084	0.0198293	0.00786892	0.057011	0.0242336	0.0694399	0.0360465
PGPS1_MOUSE	CDP-diacylglycerol--glycerol-3-phosphate 3-phosphatidyltransferase, mitochondrial	0.983609	0.753494	0.473898	0.999949	0.0169883	0.14109	0.0290095	0.00966856	0.0467102	0.00139574	0.0398855	0.00517989	0.0237549	0.00535178	0.0372113	0.00586328	0.0353857	0.0161139
AIMP2_MOUSE	Aminoacyl tRNA synthase complex-interacting multifunctional protein 2	0.292634	0.608917	0.656463	0.999949	0.0171251	0.14109	0.215772	0.13587	0.387107	0.0422558	0.33517	0.0532779	0.236053	0.0608134	0.305175	0.0101036	0.339837	0.0374555
CALM1_MOUSE	Calmodulin-1	0.269726	0.601176	0.0762198	0.999949	0.0171645	0.14109	4.0817	1.19285	3.26501	0.0388381	3.7361	0.666445	6.75595	1.07295	4.6439	1.23237	4.19949	1.54647
MIF_MOUSE	Macrophage migration inhibitory factor	0.495387	0.677003	0.154607	0.999949	0.0172682	0.14109	3.30348	0.969322	2.28917	0.0874904	2.79373	0.574753	3.90085	0.536162	3.03306	0.622095	2.36478	0.239632
RS3A_MOUSE	40S ribosomal protein S3a	0.144015	0.545552	0.84332	0.999949	0.0173186	0.14109	2.78439	0.868847	2.17033	0.27897	1.91168	0.326527	2.99377	0.14	2.34152	0.320567	2.84284	0.303506
ACTY_MOUSE	Beta-centractin	0.274409	0.601176	0.145296	0.999949	0.0175485	0.14109	0.13599	0.033047	0.26129	0.078032	0.214889	0.025977	0.155863	0.0108745	0.236007	0.0233079	0.2466	0.0706799
ADK_MOUSE	Adenosine kinase	0.102666	0.522436	0.396938	0.999949	0.0175543	0.14109	0.313968	0.0616826	0.194212	0.0346797	0.258737	0.0580168	0.331232	0.0470234	0.306051	0.0352755	0.223371	0.0663209
SCPDL_MOUSE	Saccharopine dehydrogenase-like oxidoreductase	0.497479	0.677003	0.206165	0.999949	0.0175551	0.14109	0.167423	0.0588269	0.0919015	0.039237	0.0772082	0.0345086	0.227226	0.116439	0.0955872	0.0254288	0.0800285	0.0298768
AGRV1_MOUSE	Adhesion G-protein coupled receptor V1	0.184621	0.558492	0.753853	0.999949	0.0175941	0.14109	0.256309	0.125845	0.112023	0.0346832	0.148024	0.0528775	0.247294	0.00510553	0.211136	0.00517465	0.127391	0.0722109
NICA_MOUSE	Nicastrin	0.18592	0.558492	0.198084	0.999949	0.0177043	0.141129	0.208169	0.0266815	0.165741	0.045079	0.169475	0.0307227	0.218203	0.0322083	0.254546	0.0293477	0.185769	0.0190088
OPA1_MOUSE	Dynamin-like 120 kDa protein, mitochondrial	0.253238	0.590321	0.285044	0.999949	0.0180496	0.141547	0.195789	0.0630002	0.153668	0.0120664	0.180318	0.0849752	0.262563	0.0285134	0.288685	0.0304936	0.153844	0.074881
RS17_MOUSE	40S ribosomal protein S17	0.409288	0.654745	0.343133	0.999949	0.0180888	0.141547	1.97221	0.591753	1.02619	0.496533	1.02804	0.363779	1.90878	0.39547	2.1221	0.398939	1.59425	0.631682
MT1_MOUSE	Metallothionein-1	0.812434	0.715853	0.170276	0.999949	0.0181717	0.141547	0.0308465	0.00760513	0.0119657	0.00747364	0.0221302	0.010622	0.0567458	0.00989164	0.0462392	0.0328314	0.0249432	0.0132118
JADE3_MOUSE	Protein Jade-3	0.359571	0.629748	0.927424	0.999949	0.0182337	0.141547	0.0859629	0.0565315	0.0289991	0.0114061	0.0309056	0.0185925	0.0860042	0.0369352	0.0719335	0.011645	0.0320552	0.0242672
PTN1_MOUSE	Tyrosine-protein phosphatase non-receptor type 1	0.165187	0.55337	0.646933	0.999949	0.0185719	0.141547	0.0931757	0.016852	0.133038	0.00374998	0.104528	0.021578	0.106881	0.0136492	0.117658	0.00913085	0.10469	0.0118973
SE1L1_MOUSE	Protein sel-1 homolog 1	0.590105	0.694205	0.0802291	0.999949	0.0185837	0.141547	0.0298573	0.0139461	0.0455572	0.00855703	0.0571471	0.00626111	0.0392488	0.00742277	0.0513042	0.00230482	0.046683	0.00938838
TOM34_MOUSE	Mitochondrial import receptor subunit TOM34	0.0769661	0.4842	0.946657	0.999949	0.0186328	0.141547	0.00991049	0.0102975	0.0324139	0.00873004	0.0266463	0.0155673	0.012764	0.0040978	0.0116124	0.00412003	0.0316448	0.0141336
MP2K4_MOUSE	Dual specificity mitogen-activated protein kinase kinase 4	0.0292518	0.414487	0.969604	0.999949	0.0190018	0.141547	0.0209803	0.00913288	0.042391	0.00379275	0.0358608	0.0137555	0.0255262	0.00813019	0.0189172	0.00545309	0.0417694	0.0134591
UGPA_MOUSE	UTP--glucose-1-phosphate uridylyltransferase	0.237403	0.583319	0.540375	0.999949	0.0192092	0.141547	0.378021	0.0819403	0.50034	0.0381985	0.461243	0.117947	0.338251	0.030831	0.378796	0.0511532	0.511175	0.0894328
PLBL2_MOUSE	Putative phospholipase B-like 2	0.688727	0.703518	0.350197	0.999949	0.0192504	0.141547	1.03323	0.346539	0.726419	0.0668059	0.807172	0.301715	1.34504	0.249152	1.05734	0.0451907	0.95861	0.179246
MPRI_MOUSE	Cation-independent mannose-6-phosphate receptor	0.957852	0.750403	0.0426457	0.999949	0.0193335	0.141547	0.0420101	0.0218407	0.072252	0.00207456	0.0728878	0.00582114	0.0612551	0.0209449	0.0883476	0.0073983	0.0707696	0.00930882
TNNT3_MOUSE	Troponin T, fast skeletal muscle	0.490481	0.676118	0.477806	0.999949	0.0193814	0.141547	1.5779	0.557154	0.990497	0.388321	1.11419	0.408881	1.77124	0.0833831	1.40302	0.0901933	0.980741	0.306184
OGT1_MOUSE	UDP-N-acetylglucosamine--peptide N-acetylglucosaminyltransferase 110 kDa subunit	0.172012	0.55337	0.566555	0.999949	0.0194128	0.141547	0.0141952	0.00871934	0.0311762	0.00530107	0.0280211	0.0137489	0.0171396	0.00373932	0.0139497	0.00118667	0.0231739	0.00503568
SH3L1_MOUSE	SH3 domain-binding glutamic acid-rich-like protein	0.519808	0.68375	0.439929	0.999949	0.0195045	0.141547	1.02938	0.0336734	0.718566	0.169049	0.835461	0.197954	1.22549	0.203157	1.08541	0.214342	0.814559	0.307346
IBP5_MOUSE	Insulin-like growth factor-binding protein 5	0.421178	0.658134	0.10846	0.999949	0.0195299	0.141547	0.720123	0.180907	0.741975	0.10726	0.7473	0.193727	1.12518	0.131531	0.971642	0.0824398	0.754939	0.197515
NNRD_MOUSE	ATP-dependent (S)-NAD(P)H-hydrate dehydratase	0.981287	0.753494	0.792739	0.999949	0.0195992	0.141547	0.102908	0.0416553	0.146595	0.0133789	0.144652	0.0191351	0.113128	0.00894874	0.139263	0.00909196	0.126411	0.00645179
RHOB_MOUSE	Rho-related GTP-binding protein RhoB	0.439552	0.664299	0.789698	0.999949	0.0196024	0.141547	0.047285	0.0114061	0.0743828	0.020297	0.0820082	0.0185467	0.0512572	0.0103191	0.0553594	0.00986381	0.0779117	0.0242206
HINT1_MOUSE	Histidine triad nucleotide-binding protein 1	0.13061	0.540804	0.425236	0.999949	0.0196593	0.141547	2.73587	0.239434	1.94723	0.196211	2.26369	0.441614	2.77667	0.505935	2.89572	0.302395	2.34424	0.375721
ERAP1_MOUSE	Endoplasmic reticulum aminopeptidase 1	0.186815	0.558492	0.134753	0.999949	0.0201579	0.143786	0.0256537	0.00797445	0.0370048	0.00775022	0.0284467	0.00306529	0.0192839	0.00764867	0.0231298	0.00130018	0.0326884	0.00423542
TNPO1_MOUSE	Transportin-1	0.248802	0.587316	0.824049	0.999949	0.0202103	0.143786	0.221205	0.01328	0.258315	0.0166853	0.251969	0.0303063	0.214495	0.0269081	0.221123	0.0139732	0.260702	0.0291137
NIT1_MOUSE	Deaminated glutathione amidase	0.34809	0.625589	0.931148	0.999949	0.0202924	0.143786	0.161615	0.0206187	0.10009	0.0312148	0.0964736	0.02232	0.151433	0.0334521	0.147564	0.0139779	0.109677	0.0548177
LSM12_MOUSE	Protein LSM12 homolog	0.360351	0.629748	0.922372	0.999949	0.0204029	0.143808	0.0473595	0.00533418	0.03708	0.0120211	0.030177	0.00791257	0.0505818	0.00426345	0.0412804	0.00680747	0.0420901	0.00982485
DPY30_MOUSE	Protein dpy-30 homolog	0.928828	0.743357	0.412692	0.999949	0.0207216	0.14529	0.244865	0.0400554	0.205922	0.05652	0.209843	0.0508131	0.335714	0.0204676	0.302961	0.0769543	0.208272	0.0894703
CPIN1_MOUSE	Anamorsin	0.699581	0.70398	0.682771	0.999949	0.0209127	0.145866	0.200913	0.022887	0.169562	0.0217202	0.161388	0.0304304	0.236701	0.0379308	0.212633	0.0250111	0.186349	0.0448818
MSH5_MOUSE	MutS protein homolog 5	0.127174	0.540621	0.918663	0.999949	0.0212411	0.147389	0.0392794	0.0160588	0.0165633	0.00274541	0.0223354	0.00669938	0.0374172	0.00793967	0.0361224	0.00318363	0.018781	0.0176989
CD36_MOUSE	Platelet glycoprotein 4	0.173621	0.554008	0.269483	0.999949	0.0213724	0.147536	0.0796839	0.0142287	0.0784128	0.000761364	0.0695396	0.00774695	0.123645	0.0196648	0.0887666	0.0126663	0.074942	0.0370327
DPP3_MOUSE	Dipeptidyl peptidase 3	0.725796	0.708723	0.667159	0.999949	0.0216183	0.14765	0.398307	0.119374	0.575557	0.0903562	0.584672	0.0518958	0.475457	0.0759585	0.579836	0.0212291	0.467133	0.122881
DX39A_MOUSE	ATP-dependent RNA helicase DDX39A	0.553741	0.692015	0.601576	0.999949	0.0219589	0.14765	0.358433	0.0365266	0.291661	0.0330931	0.284714	0.0198387	0.323949	0.0382998	0.289597	0.0183867	0.347911	0.05503
CATL1_MOUSE	Procathepsin L	0.53035	0.684412	0.176112	0.999949	0.0221839	0.14765	0.647971	0.0500563	0.449182	0.0342168	0.5791	0.172317	0.834014	0.0935563	0.722972	0.128083	0.542181	0.230539
ANKH_MOUSE	Progressive ankylosis protein	0.457095	0.667287	0.520514	0.999949	0.0221996	0.14765	0.0611503	0.0396762	0.115135	0.00747213	0.0834095	0.0142876	0.0742863	0.0220356	0.0845154	0.018216	0.0630185	0.0110529
SCRN3_MOUSE	Secernin-3	0.675459	0.703518	0.543139	0.999949	0.022218	0.14765	0.0350273	0.0231662	0.0901303	0.0302952	0.0760826	0.0233286	0.0418058	0.0180006	0.0504173	0.0120712	0.0443203	0.0326574
HACL2_MOUSE	2-hydroxyacyl-CoA lyase 2	0.195891	0.56026	0.518001	0.999949	0.0222281	0.14765	0.090597	0.0569723	0.168941	0.0262936	0.139511	0.00569599	0.105953	0.011281	0.103208	0.0102779	0.11626	0.0338722
DCTN1_MOUSE	Dynactin subunit 1	0.0406792	0.416235	0.457986	0.999949	0.02226	0.14765	0.187924	0.0997023	0.377457	0.014979	0.320467	0.0645646	0.259586	0.0805475	0.284886	0.0492719	0.373349	0.0603113
MIC19_MOUSE	MIC	0.855891	0.72659	0.877008	0.999949	0.022309	0.14765	0.684063	0.146672	0.527538	0.0389029	0.527711	0.0541377	0.720881	0.00266071	0.639068	0.0966787	0.626935	0.130554
NCOA5_MOUSE	Nuclear receptor coactivator 5	0.245918	0.587316	0.484822	0.999949	0.0223812	0.14765	0.0453717	0.0110791	0.0493012	0.0237347	0.105075	0.0377497	0.0294736	0.0104872	0.0468642	0.0158899	0.0703704	0.046934
CLCB_MOUSE	Clathrin light chain B	0.52687	0.683779	0.232284	0.999949	0.0225516	0.148044	0.442371	0.119759	0.3314	0.0535918	0.346421	0.0778242	0.712432	0.104818	0.570747	0.0356503	0.452	0.30932
SAMH1_MOUSE	Deoxynucleoside triphosphate triphosphohydrolase SAMHD1	0.407628	0.65441	0.448907	0.999949	0.0227943	0.148383	0.0941989	0.0409648	0.17567	0.0399458	0.173603	0.03834	0.0947621	0.0222362	0.138044	0.0312243	0.190766	0.0791737
ATAD1_MOUSE	Outer mitochondrial transmembrane helix translocase	0.912352	0.740145	0.552095	0.999949	0.0228247	0.148383	0.0559457	0.0555093	0.153151	0.0312195	0.150087	0.0535263	0.065261	0.0393076	0.135503	0.0592999	0.130865	0.0473633
ENOG_MOUSE	Gamma-enolase	0.553551	0.692015	0.222076	0.999949	0.02298	0.148671	0.00344784	0.00241289	0.00856063	0.00246925	0.00810402	0.00530322	0.00331053	0.000941834	0.00235729	0.000487913	0.00437229	0.00168314
EMC4_MOUSE	ER membrane protein complex subunit 4	0.0197156	0.362939	0.606077	0.999949	0.0233453	0.149478	0.234001	0.135548	0.0970551	0.0291136	0.176837	0.00823321	0.240482	0.136991	0.337712	0.055395	0.0831908	0.0589281
T2FA_MOUSE	General transcription factor IIF subunit 1	0.0516509	0.437985	0.341873	0.999949	0.0234511	0.149478	0.00859415	0.00999134	0.0223713	0.00531981	0.0140271	0.00641108	0.00610101	0.00770096	0.0076077	0.00131276	0.023204	0.00808329
RALA_MOUSE	Ras-related protein Ral-A	0.18507	0.558492	0.198522	0.999949	0.0236267	0.149478	0.198403	0.0520151	0.13277	0.0283743	0.173685	0.0184761	0.216603	0.0118284	0.213001	0.00827158	0.175567	0.0378098
K1C10_MOUSE	Keratin, type I cytoskeletal 10	0.0880855	0.504279	0.283344	0.999949	0.0236939	0.149478	1.15109	0.0459517	0.303894	0.0785744	0.437365	0.148782	0.967808	0.331034	1.45296	0.849195	0.674586	0.42747
EF1G_MOUSE	Elongation factor 1-gamma	0.166848	0.55337	0.79681	0.999949	0.0239061	0.149478	1.30622	0.171032	1.68179	0.294612	1.67977	0.142058	1.35501	0.0931133	1.22443	0.053396	1.63997	0.391793
PSA6_MOUSE	Proteasome subunit alpha type-6	0.414015	0.655097	0.267017	0.999949	0.0240829	0.149478	1.10377	0.37763	1.03853	0.205337	1.13048	0.459698	1.5249	0.202949	1.64829	0.211711	0.973109	0.139744
MIEN1_MOUSE	Migration and invasion enhancer 1	0.476337	0.676118	0.0361014	0.999949	0.024216	0.149478	0.205785	0.167232	0.212856	0.0274046	0.290658	0.0742573	0.398845	0.0924918	0.431612	0.0258151	0.226751	0.0332847
VATF_MOUSE	V-type proton ATPase subunit F	0.264941	0.599094	0.593073	0.999949	0.0243279	0.149478	0.203189	0.0677548	0.11542	0.00625322	0.130709	0.0157903	0.183474	0.0203226	0.152382	0.0259723	0.124416	0.0522661
VATB2_MOUSE	V-type proton ATPase subunit B, brain isoform	0.160468	0.55337	0.182401	0.999949	0.0243842	0.149478	0.994399	0.153172	1.42911	0.145806	1.30829	0.224982	1.06796	0.0812551	1.28377	0.139197	1.48064	0.289607
SNX12_MOUSE	Sorting nexin-12	0.867756	0.727909	0.900885	0.999949	0.024442	0.149478	0.201665	0.0336696	0.15195	0.00768385	0.150965	0.00639679	0.190002	0.00492404	0.170319	0.0286448	0.175179	0.0378421
HIP1_MOUSE	Huntingtin-interacting protein 1	0.29662	0.61079	0.00964247	0.999949	0.0244839	0.149478	0.335339	0.0508474	0.310667	0.017763	0.372183	0.0773134	0.531438	0.0984823	0.392148	0.0450546	0.350494	0.033942
MFF_MOUSE	Mitochondrial fission factor	0.0553387	0.445371	0.938227	0.999949	0.0244896	0.149478	0.0556223	0.0365436	0.105788	0.00421887	0.0939861	0.00654685	0.0739676	0.0133166	0.0663036	0.00889316	0.0943634	0.0245915
LMNB2_MOUSE	Lamin-B2	0.990024	0.753916	0.917904	0.999949	0.0245558	0.149478	0.218463	0.0301297	0.17699	0.0140203	0.173732	0.0198144	0.233793	0.0134611	0.206891	0.0315921	0.188822	0.0477915
UBP7_MOUSE	Ubiquitin carboxyl-terminal hydrolase 7	0.94532	0.747115	0.961189	0.999949	0.0247007	0.14968	0.015631	0.0133255	0.042538	0.0058402	0.0462816	0.0245372	0.0149526	0.0107105	0.0250313	0.0128505	0.0310351	0.0209013
ETHE1_MOUSE	Persulfide dioxygenase ETHE1, mitochondrial	0.579663	0.694205	0.312092	0.999949	0.0251316	0.150342	0.171979	0.0202474	0.126773	0.0211233	0.138968	0.0370387	0.232901	0.0206901	0.180514	0.0178757	0.163914	0.0811072
DGUOK_MOUSE	Deoxyguanosine kinase, mitochondrial	0.205626	0.565114	0.754938	0.999949	0.0252478	0.150342	0.0468886	0.0266558	0.105822	0.024734	0.0844452	0.0449599	0.0436084	0.0242784	0.0510671	0.018088	0.0866494	0.0238008
HEM2_MOUSE	Delta-aminolevulinic acid dehydratase	0.897455	0.736377	0.0833635	0.999949	0.0252602	0.150342	0.331931	0.00735937	0.269996	0.0267393	0.331455	0.083507	0.51923	0.0949127	0.419066	0.0376467	0.30939	0.164532
DHR13_MOUSE	Dehydrogenase/reductase SDR family member 13	0.925001	0.742503	0.795375	0.999949	0.0253417	0.150342	0.0151113	0.00510794	0.0327297	0.00105427	0.0248883	0.00427653	0.0290805	0.014353	0.0380494	0.0115279	0.0176639	0.0165791
PCKGM_MOUSE	Phosphoenolpyruvate carboxykinase [GTP], mitochondrial	0.58085	0.694205	0.725969	0.999949	0.0253714	0.150342	0.134025	0.0315407	0.213995	0.0405305	0.198389	0.0573741	0.148779	0.00994513	0.189125	0.0115242	0.187371	0.0382398
SF3B1_MOUSE	Splicing factor 3B subunit 1	0.0630347	0.462551	0.804308	0.999949	0.0257319	0.151181	0.0724249	0.0187029	0.113215	0.000833034	0.0949125	0.0096621	0.0968391	0.0218862	0.0928836	0.00906463	0.0887069	0.00753899
AT5G1_MOUSE	ATP synthase F(0) complex subunit C1, mitochondrial	0.474644	0.676118	0.744137	0.999949	0.0258685	0.151181	0.54628	0.240094	0.307971	0.0614507	0.263185	0.0803087	0.764662	0.256901	0.461296	0.256402	0.416734	0.252094
COX5B_MOUSE	Cytochrome c oxidase subunit 5B, mitochondrial	0.682719	0.703518	0.94561	0.999949	0.0261273	0.151181	1.8047	0.449034	1.23947	0.137265	1.28031	0.0632399	1.71018	0.041291	1.48237	0.251634	1.45635	0.394775
RM37_MOUSE	39S ribosomal protein L37, mitochondrial	0.864215	0.727896	0.544012	0.999949	0.0263057	0.151181	0.0332491	0.0157606	0.0549948	0.00955194	0.0599491	0.0118684	0.0387314	0.0112817	0.0533904	0.0140974	0.0499413	0.00566086
ADAM9_MOUSE	Disintegrin and metalloproteinase domain-containing protein 9	0.270506	0.601176	0.956993	0.999949	0.0263074	0.151181	0.0206187	0.0176854	0.0413101	0.0128943	0.0419246	0.0156842	0.0229982	0.0076853	0.0214362	0.0022238	0.0394875	0.00968386
GSTM1_MOUSE	Glutathione S-transferase Mu 1	0.0466784	0.418358	0.306324	0.999949	0.0264169	0.151181	0.464886	0.114123	0.630796	0.0871411	0.538169	0.0571028	0.448915	0.0188391	0.376974	0.0597038	0.565262	0.122645
LEG3_MOUSE	Galectin-3	0.0362033	0.416235	0.304046	0.999949	0.0270683	0.151181	3.9075	0.240005	3.76356	0.450848	3.34138	0.212293	4.63453	0.304861	3.4945	0.629509	3.71617	0.468087
CAP1_MOUSE	Adenylyl cyclase-associated protein 1	0.70003	0.70398	0.0412975	0.999949	0.0271136	0.151181	1.67344	0.383564	1.62232	0.102694	1.80598	0.238678	2.22303	0.290218	2.27399	0.234612	1.76589	0.188188
LSS_MOUSE	Lanosterol synthase	0.340594	0.622087	0.729041	0.999949	0.027208	0.151181	0.0440467	0.0155878	0.0522968	0.00842167	0.053015	0.0111027	0.0358166	0.00792346	0.036996	0.00550563	0.0625886	0.0177093
CSK22_MOUSE	Casein kinase II subunit alpha'	0.111801	0.529596	0.305411	0.999949	0.0272347	0.151181	0.0130993	0.014233	0.0327861	0.00136883	0.0248329	0.0139082	0.0135928	0.00487336	0.0078232	0.00347004	0.0212467	0.00731405
CAF17_MOUSE	Putative transferase CAF17 homolog, mitochondrial	0.704319	0.705426	0.238668	0.999949	0.0273131	0.151181	2.87698	0.81456	2.15401	0.213402	2.28631	0.410106	3.34094	0.403094	2.33117	0.176669	2.27177	0.633274
MTMR1_MOUSE	Myotubularin-related protein 1	0.696958	0.703518	0.233153	0.999949	0.0274102	0.151181	0.0210783	0.0124529	0.0463425	0.0163428	0.0590508	0.0224658	0.0366263	0.00904061	0.0482813	0.00699117	0.0377128	0.00828219
T22D1_MOUSE	TSC22 domain family protein 1	0.990809	0.754005	0.921901	0.999949	0.0274534	0.151181	1.32457	0.149905	0.823883	0.338521	0.798933	0.287934	1.44988	0.218592	1.12749	0.207161	0.971799	0.572546
MFGM_MOUSE	Lactadherin	0.140458	0.545552	0.262768	0.999949	0.0274584	0.151181	0.635093	0.0623007	0.605308	0.0615305	0.582511	0.0428348	0.831408	0.0863347	0.664155	0.0384705	0.640971	0.166702
TPIS_MOUSE	Triosephosphate isomerase	0.088853	0.507265	0.658483	0.999949	0.0276964	0.151181	10.8552	1.94601	10.6274	2.42453	10.8313	1.00875	11.5682	1.24777	13.9835	0.97403	9.23674	1.58977
CNIH4_MOUSE	Protein cornichon homolog 4	0.0981442	0.519941	0.330188	0.999949	0.0278431	0.151181	0.162504	0.201578	0.717106	0.128112	0.521994	0.254338	0.169723	0.0992133	0.339886	0.098464	0.858053	0.58565
RBX2_MOUSE	RING-box protein 2	0.0902347	0.508834	0.962216	0.999949	0.0278807	0.151181	0.128986	0.00787986	0.113797	0.0662534	0.0610077	0.0648603	0.194805	0.0236107	0.127616	0.00800233	0.127346	0.0556363
APMAP_MOUSE	Adipocyte plasma membrane-associated protein	0.199209	0.56026	0.898784	0.999949	0.0279402	0.151181	0.00882958	0.0106503	0.0428091	0.00546867	0.0351794	0.0263575	0.010152	0.00194546	0.0148531	0.00765573	0.0396952	0.0309074
THIO_MOUSE	Thioredoxin	0.632418	0.698559	0.624939	0.999949	0.0280022	0.151181	7.04375	1.14211	5.28147	0.401663	5.77867	0.879122	7.8304	1.22803	7.04654	1.45228	5.97576	1.32168
DYLT1_MOUSE	Dynein light chain Tctex-type 1	0.973274	0.752579	0.36603	0.999949	0.0280883	0.151181	0.0611811	0.0422378	0.085056	0.0228152	0.0888115	0.0373034	0.0333965	0.0169818	0.0337111	0.0115128	0.0665537	0.0152364
SCOT1_MOUSE	Succinyl-CoA:3-ketoacid coenzyme A transferase 1, mitochondrial	0.122332	0.539441	0.59415	0.999949	0.0287807	0.151181	0.525894	0.168442	0.802288	0.0852664	0.769722	0.119455	0.634962	0.132043	0.668241	0.0701856	0.79955	0.0927694
TNNT2_MOUSE	Troponin T, cardiac muscle	0.468058	0.672465	0.237163	0.999949	0.0288349	0.151181	1.07212	0.234675	0.814702	0.208435	0.926147	0.288542	1.27467	0.12039	1.0523	0.0634039	0.745853	0.217826
GPD1L_MOUSE	Glycerol-3-phosphate dehydrogenase 1-like protein	0.752379	0.709052	0.508701	0.999949	0.0288981	0.151181	0.780401	0.388076	0.353173	0.0901457	0.344316	0.136718	0.648514	0.224349	0.4101	0.0387041	0.439147	0.158114
IF4B_MOUSE	Eukaryotic translation initiation factor 4B	0.619097	0.696767	0.0597873	0.999949	0.0289035	0.151181	0.596011	0.0523953	0.492444	0.0827953	0.571669	0.0554451	0.858447	0.155678	0.752411	0.0964493	0.658706	0.214666
CAD13_MOUSE	Cadherin-13	0.423797	0.658575	0.495428	0.999949	0.0291883	0.151181	1.00917	0.0778102	0.907787	0.0408964	0.893782	0.00693836	1.12005	0.132752	0.949899	0.04792	0.935933	0.161645
PSMD2_MOUSE	26S proteasome non-ATPase regulatory subunit 2	0.0449772	0.41757	0.761168	0.999949	0.0292731	0.151181	0.668895	0.0499812	0.920957	0.0243622	0.813635	0.251383	0.69277	0.0713386	0.624555	0.00967689	0.871238	0.118651
PI42B_MOUSE	Phosphatidylinositol 5-phosphate 4-kinase type-2 beta	0.311112	0.614591	0.337716	0.999949	0.0293251	0.151181	0.0500367	0.0107929	0.0682378	0.00349614	0.0593292	0.0169686	0.0444957	0.00954646	0.045802	0.00274076	0.0569761	0.00721041
SURF4_MOUSE	Surfeit locus protein 4	0.193483	0.56026	0.913651	0.999949	0.029407	0.151181	0.236324	0.188482	0.462491	0.12655	0.418922	0.083271	0.268283	0.0525505	0.253828	0.0419555	0.393211	0.100085
LAMP2_MOUSE	Lysosome-associated membrane glycoprotein 2	0.60722	0.695965	0.384553	0.999949	0.0294189	0.151181	4.20635	1.78647	2.39533	0.11631	2.87961	0.402539	4.49263	1.11168	3.14468	0.687186	2.62086	0.731174
BPNT1_MOUSE	3'(2'),5'-bisphosphate nucleotidase 1	0.10593	0.52629	0.313887	0.999949	0.0296701	0.151181	0.0517783	0.011291	0.06446	0.00884686	0.0597821	0.0129359	0.0486545	0.00444357	0.0381442	0.00562834	0.0603752	0.0114358
MGN_MOUSE	Protein mago nashi homolog	0.739376	0.708752	0.0291585	0.999949	0.029784	0.151181	0.145248	0.0174914	0.190514	0.0183413	0.241997	0.0239446	0.189679	0.043322	0.18617	0.016306	0.180051	0.0336349
RM28_MOUSE	39S ribosomal protein L28, mitochondrial	0.000634692	0.131961	0.0590502	0.999949	0.029879	0.151181	0.0643361	0.00517189	0.0771711	0.00489311	0.0744279	0.0096091	0.0851211	0.0149943	0.0649425	0.0113067	0.108809	0.0124292
TIM8B_MOUSE	Mitochondrial import inner membrane translocase subunit Tim8 B	0.724505	0.708723	0.171855	0.999949	0.0299562	0.151181	0.107696	0.0130557	0.0802838	0.0135088	0.0924812	0.015625	0.151256	0.0211591	0.105196	0.0125308	0.0873554	0.0548818
MICA1_MOUSE	[F-actin]-monooxygenase MICAL1	0.854288	0.72659	0.460699	0.999949	0.0299902	0.151181	0.0896047	0.0388282	0.173299	0.0570879	0.161869	0.0247237	0.108453	0.016384	0.168705	0.0547238	0.149064	0.0316024
SSRP1_MOUSE	FACT complex subunit SSRP1	0.200403	0.561534	0.567706	0.999949	0.030197	0.151181	0.0192424	0.00598906	0.0375439	0.00932321	0.0325083	0.0153723	0.0159568	0.00858782	0.0212334	0.0031866	0.0419263	0.0194959
CCG1_MOUSE	Voltage-dependent calcium channel gamma-1 subunit	0.119056	0.534576	0.159913	0.999949	0.0302047	0.151181	0.679045	0.291679	1.19979	0.164405	1.05617	0.196619	0.861737	0.202075	1.08119	0.06591	1.23193	0.215302
AP3M1_MOUSE	AP-3 complex subunit mu-1	0.849143	0.725916	0.166672	0.999949	0.0302627	0.151181	0.0803412	0.00495376	0.0700856	0.0105219	0.0675417	0.011836	0.0564498	0.00960155	0.0541444	0.00255993	0.0786286	0.02018
TCOF_MOUSE	Treacle protein	0.925644	0.742724	0.0492994	0.999949	0.0303407	0.151181	0.141423	0.0583566	0.104407	0.00722474	0.13001	0.0215324	0.184006	0.0110848	0.124152	0.0090671	0.110752	0.0102772
DRS7B_MOUSE	Dehydrogenase/reductase SDR family member 7B	0.206538	0.565926	0.293675	0.999949	0.0305724	0.151181	0.0409113	0.0227129	0.0726753	0.0109824	0.0781967	0.0124072	0.0548243	0.023193	0.0391751	0.0112219	0.0623279	0.0148251
RT29_MOUSE	28S ribosomal protein S29, mitochondrial	0.980139	0.753494	0.207215	0.999949	0.0306528	0.151181	0.0398921	0.0151389	0.0647296	0.0141068	0.0849372	0.014147	0.053495	0.00881299	0.0618962	0.0220108	0.0690839	0.0196878
SYNP2_MOUSE	Synaptopodin-2	0.0992553	0.519941	0.033524	0.999949	0.0307159	0.151181	0.294105	0.0133377	0.345433	0.0631171	0.343003	0.0628799	0.46505	0.0497264	0.397349	0.0559069	0.347225	0.0237109
RPTOR_MOUSE	Regulatory-associated protein of mTOR	0.347404	0.625589	0.537188	0.999949	0.0307267	0.151181	0.0279606	0.0154376	0.0418298	0.00976255	0.048208	0.00482445	0.0316057	0.0171038	0.0245971	0.00323079	0.0418727	0.00186943
STMN1_MOUSE	Stathmin	0.961906	0.750403	0.172154	0.999949	0.0308248	0.151181	0.412514	0.0617117	0.329508	0.0221556	0.383471	0.144446	0.57811	0.0972067	0.484512	0.0468418	0.379377	0.128293
CND2_MOUSE	Condensin complex subunit 2	0.275814	0.601176	0.86921	0.999949	0.0309229	0.151181	0.133532	0.0761727	0.0382614	0.00465814	0.0650945	0.0406067	0.135375	0.0249661	0.123429	0.016587	0.0699671	0.0761021
NHLC3_MOUSE	NHL repeat-containing protein 3	0.687411	0.703518	0.0510191	0.999949	0.0310197	0.151181	0.0184846	0.00899547	0.0146491	0.0026118	0.0197679	0.00789803	0.0358126	0.00806999	0.0287822	0.00329094	0.0208014	0.00946051
TR112_MOUSE	Multifunctional methyltransferase subunit TRM112-like protein	0.10403	0.522568	0.669451	0.999949	0.0311393	0.151181	0.265336	0.075865	0.170659	0.0253846	0.185412	0.0495854	0.248852	0.0648377	0.290761	0.0158062	0.191969	0.0555137
RS30_MOUSE	40S ribosomal protein S30	0.454149	0.666046	0.124007	0.999949	0.0311404	0.151181	1.44446	0.275843	1.1147	0.274186	1.27578	0.400604	2.29676	0.240033	1.82712	0.830851	1.6007	0.152595
PPIC_MOUSE	Peptidyl-prolyl cis-trans isomerase C	0.0405769	0.416235	0.488249	0.999949	0.0312824	0.151181	1.05709	0.225677	0.719535	0.14842	0.927211	0.305874	1.11091	0.229093	1.2613	0.154951	0.754684	0.0741249
STXB1_MOUSE	Syntaxin-binding protein 1	0.0986785	0.519941	0.617196	0.999949	0.0314129	0.151181	0.0294288	0.00953051	0.0319909	0.00462559	0.0426204	0.00955768	0.0253954	0.0019762	0.03362	0.00269014	0.0330435	0.00164239
CAZA1_MOUSE	F-actin-capping protein subunit alpha-1	0.409137	0.654745	0.776593	0.999949	0.0314461	0.151181	0.326289	0.082941	0.410378	0.0974421	0.426272	0.0428741	0.303452	0.0841757	0.328284	0.0177395	0.459576	0.0975824
CHM4B_MOUSE	Charged multivesicular body protein 4b	0.759504	0.710792	0.14412	0.999949	0.0314494	0.151181	0.345115	0.015676	0.264683	0.0248127	0.31687	0.115999	0.494137	0.104985	0.477489	0.0696478	0.338456	0.155781
OPA3_MOUSE	Optic atrophy 3 protein homolog	0.982605	0.753494	0.55696	0.999949	0.031677	0.151181	0.0737201	0.00732205	0.0858292	0.0127605	0.108221	0.03776	0.0650462	0.0110251	0.0566537	0.0172032	0.0884131	0.0291831
FA98B_MOUSE	Protein FAM98B	0.145845	0.545552	0.865934	0.999949	0.0316879	0.151181	0.0594445	0.0150255	0.0888172	0.00732	0.0831182	0.0223481	0.0638179	0.014132	0.0663595	0.00597343	0.0892461	0.0182503
S10A1_MOUSE	Protein S100-A1	0.716298	0.707543	0.807024	0.999949	0.031734	0.151181	0.195127	0.035924	0.145807	0.00154109	0.11202	0.0165673	0.205545	0.0183372	0.213396	0.0481049	0.142524	0.105773
ITSN2_MOUSE	Intersectin-2	0.603735	0.695641	0.128231	0.999949	0.0320465	0.151181	0.0120172	0.0110163	0.0142138	0.00671283	0.0311475	0.00988938	0.0142074	0.00458579	0.0151028	0.00537626	0.024088	0.00599637
RD23A_MOUSE	UV excision repair protein RAD23 homolog A	0.774676	0.712006	0.508138	0.999949	0.0321393	0.151181	0.437515	0.108018	0.27734	0.0760592	0.328147	0.147131	0.528274	0.0902148	0.414569	0.0103812	0.329885	0.150571
NUCL_MOUSE	Nucleolin	0.00791531	0.253116	0.137103	0.999949	0.0321855	0.151181	1.17737	0.0703498	1.17503	0.119061	1.04714	0.137421	1.63889	0.339659	1.28539	0.0557063	1.47227	0.149164
PGS1_MOUSE	Biglycan	0.346744	0.625589	0.679763	0.999949	0.0323299	0.151181	0.0457712	0.0115384	0.0836972	0.0164661	0.0800708	0.0237082	0.0557733	0.0123326	0.0534099	0.0136873	0.0643793	0.0242231
OSTF1_MOUSE	Osteoclast-stimulating factor 1	0.884292	0.733043	0.821229	0.999949	0.0323724	0.151181	0.15971	0.123482	0.31427	0.0401569	0.291699	0.0570121	0.204274	0.0745678	0.307442	0.105829	0.223713	0.0227075
HAP28_MOUSE	28 kDa heat- and acid-stable phosphoprotein	0.446911	0.665488	0.274961	0.999949	0.0325003	0.151181	0.328168	0.163375	0.200167	0.0508019	0.270374	0.133319	0.462291	0.0898574	0.459233	0.107622	0.264328	0.128613
EIF3I_MOUSE	Eukaryotic translation initiation factor 3 subunit I	0.325198	0.617787	0.99731	0.999949	0.0326035	0.151181	0.698937	0.15644	0.487048	0.121036	0.478793	0.133127	0.720393	0.122943	0.726176	0.176934	0.468092	0.21309
KCRB_MOUSE	Creatine kinase B-type	0.28717	0.607725	0.17337	0.999949	0.0328677	0.151181	3.28789	0.70339	2.7097	0.184735	3.19229	0.309439	3.89144	0.452221	3.80809	0.539534	2.93578	0.494889
U2AF1_MOUSE	Splicing factor U2AF 35 kDa subunit	0.63162	0.698559	0.927091	0.999949	0.0329569	0.151181	0.216688	0.0580924	0.152554	0.0209687	0.156085	0.0171761	0.201207	0.0242498	0.17977	0.0131614	0.177014	0.0316589
RABE2_MOUSE	Rab GTPase-binding effector protein 2	0.482255	0.676118	0.754604	0.999949	0.0331384	0.151181	0.0201609	0.0042041	0.0150077	0.0004405	0.0146982	0.00359116	0.0241231	0.00327302	0.0182019	0.00492086	0.0182624	0.00643231
ACHB_MOUSE	Acetylcholine receptor subunit beta	0.385843	0.642293	0.179838	0.999949	0.0331594	0.151181	0.0610904	0.0180299	0.0719639	0.00213116	0.0625766	0.0123998	0.0461684	0.00842272	0.0520138	0.00542275	0.0710642	0.00963769
REEP5_MOUSE	Receptor expression-enhancing protein 5	0.491158	0.676118	0.843558	0.999949	0.0332079	0.151181	2.22382	0.754165	1.56368	0.700289	1.40749	0.160548	2.46737	0.440043	1.72793	0.241846	1.82355	0.349986
WASC5_MOUSE	WASH complex subunit 5	0.444773	0.664503	0.475516	0.999949	0.0334354	0.151181	0.039501	0.0103823	0.0731427	0.0169109	0.0547391	0.0260312	0.0362243	0.00457411	0.0487616	0.00895877	0.0504677	0.0137461
ROCK2_MOUSE	Rho-associated protein kinase 2	0.552531	0.692015	0.930808	0.999949	0.0334668	0.151181	0.0752843	0.0346316	0.117939	0.0197676	0.125602	0.03353	0.0794805	0.0184559	0.086559	0.0136312	0.113483	0.0343402
ELOB_MOUSE	Elongin-B	0.746564	0.708752	0.967476	0.999949	0.0334713	0.151181	0.767638	0.147645	0.525107	0.259477	0.486808	0.239248	0.862437	0.0498194	0.765448	0.0998227	0.537845	0.293543
MPI_MOUSE	Mannose-6-phosphate isomerase	0.10192	0.52147	0.799889	0.999949	0.0335142	0.151181	0.268616	0.0861797	0.450391	0.0293646	0.383108	0.100704	0.34403	0.0558212	0.329164	0.0281385	0.350342	0.0578438
SPRC_MOUSE	SPARC	0.67048	0.703518	0.569346	0.999949	0.0336065	0.151181	0.68412	0.178279	0.454989	0.027607	0.549226	0.0977927	0.723084	0.0268483	0.585982	0.0411303	0.569952	0.188846
CUL4B_MOUSE	Cullin-4B	0.65412	0.703518	0.0474801	0.999949	0.0338084	0.151181	0.0210945	0.00381575	0.0266358	0.00185946	0.0213979	0.00839875	0.0133725	0.0032943	0.0150653	0.0015805	0.020455	0.00425065
6PGL_MOUSE	6-phosphogluconolactonase	0.796141	0.714632	0.826601	0.999949	0.0338265	0.151181	1.16422	0.266042	0.895567	0.0205257	0.893914	0.143127	1.28986	0.281292	1.06009	0.132816	1.00556	0.197858
RL3_MOUSE	60S ribosomal protein L3	0.000150433	0.131961	0.0126256	0.999949	0.0339741	0.151181	1.03184	0.0317503	1.12456	0.0434169	0.885108	0.106574	1.45765	0.225814	1.15562	0.173184	1.57188	0.152994
B2MG_MOUSE	Beta-2-microglobulin	0.669285	0.703518	0.839482	0.999949	0.0342625	0.151181	0.235472	0.0920872	0.179258	0.0531528	0.165889	0.0265747	0.282828	0.0415352	0.223616	0.0227291	0.195974	0.0536094
ENOB_MOUSE	Beta-enolase	0.132587	0.540804	0.283887	0.999949	0.0344379	0.151181	8.96049	1.52268	7.93187	0.424569	6.58749	0.812185	8.79626	0.679675	7.14553	0.890803	8.11266	0.947964
COQ9_MOUSE	Ubiquinone biosynthesis protein COQ9, mitochondrial	0.0160476	0.343621	0.431443	0.999949	0.034461	0.151181	0.126497	0.0424406	0.148629	0.00773852	0.120108	0.0335465	0.116509	0.00867777	0.0907918	0.00690463	0.174056	0.029262
COPE_MOUSE	Coatomer subunit epsilon	0.107977	0.529596	0.47212	0.999949	0.0345007	0.151181	0.128293	0.0624511	0.20508	0.0331398	0.191854	0.030558	0.141274	0.0391624	0.154283	0.0142561	0.232958	0.0571816
RBGP1_MOUSE	Rab GTPase-activating protein 1	0.802091	0.714632	0.702726	0.999949	0.0345381	0.151181	0.0185448	0.0135628	0.0295009	0.00167161	0.0280514	0.00804341	0.0127983	0.0033483	0.0201558	0.00843965	0.0274164	0.00820688
K22E_MOUSE	Keratin, type II cytoskeletal 2 epidermal	0.223989	0.575684	0.359581	0.999949	0.0347267	0.151181	0.335769	0.0520411	0.117445	0.059148	0.127311	0.0442855	0.294965	0.114532	0.392996	0.221575	0.22382	0.133471
SRC8_MOUSE	Src substrate cortactin	0.775439	0.712006	0.795532	0.999949	0.0347698	0.151181	0.614208	0.196355	0.41892	0.154967	0.430877	0.19237	0.721991	0.0546933	0.613646	0.0941908	0.453196	0.189004
NUDT4_MOUSE	Diphosphoinositol polyphosphate phosphohydrolase 2	0.486583	0.676118	0.798091	0.999949	0.0348541	0.151181	0.0914228	0.0194654	0.0684209	0.00218915	0.0694404	0.00602567	0.0907492	0.00529094	0.081408	0.0111311	0.0695921	0.0221472
EIF3M_MOUSE	Eukaryotic translation initiation factor 3 subunit M	0.592938	0.694205	0.236014	0.999949	0.0348828	0.151181	0.207006	0.182752	0.416689	0.0618178	0.3437	0.0114981	0.204577	0.0938502	0.374334	0.0635842	0.382329	0.105701
ESTD_MOUSE	S-formylglutathione hydrolase	0.031732	0.414487	0.265214	0.999949	0.0350865	0.151574	1.87451	0.923942	3.5497	0.373272	2.90932	0.598129	2.4352	0.691925	2.74861	0.41149	3.72641	0.64272
CD44_MOUSE	CD44 antigen	0.00349519	0.185754	0.0314665	0.999949	0.0353434	0.151745	0.654275	0.0693559	0.525601	0.0210628	0.751337	0.188135	0.729658	0.105948	0.919349	0.0193541	0.563643	0.0792608
PSB6_MOUSE	Proteasome subunit beta type-6	0.696397	0.703518	0.52228	0.999949	0.0353527	0.151745	0.979072	0.139257	0.854821	0.236356	0.827839	0.163873	1.25309	0.143442	1.11506	0.0666989	0.924689	0.320427
COF2_MOUSE	Cofilin-2	0.941554	0.745509	0.763176	0.999949	0.0356636	0.152451	4.36237	0.870089	3.30216	0.647428	3.2813	0.700716	4.58581	0.408847	3.79657	0.407602	3.47798	0.975963
CCDC9_MOUSE	Coiled-coil domain-containing protein 9	0.454047	0.666046	0.610814	0.999949	0.0358198	0.152451	0.029615	0.0117692	0.016248	0.00136634	0.0194036	0.000799353	0.0274584	0.00707876	0.0208059	0.00117395	0.0193006	0.00635542
PSB2_MOUSE	Proteasome subunit beta type-2	0.727613	0.708723	0.0431502	0.999949	0.0358587	0.152451	0.489807	0.10059	0.427009	0.0310694	0.489576	0.0667456	0.64953	0.0587629	0.589676	0.0638599	0.529923	0.0997067
MYOF_MOUSE	Myoferlin	0.0533838	0.442213	0.0553545	0.999949	0.0364355	0.154039	0.799523	0.0255716	1.20829	0.238623	0.867033	0.122253	0.725952	0.0267539	0.918185	0.162876	1.14477	0.244807
GID8_MOUSE	Glucose-induced degradation protein 8 homolog	0.196844	0.56026	0.429243	0.999949	0.0364622	0.154039	0.0249477	0.0188076	0.0565493	0.0177446	0.0596067	0.00575448	0.0423923	0.0131924	0.0430517	0.00937837	0.0564375	0.0165996
PSA3_MOUSE	Proteasome subunit alpha type-3	0.588876	0.694205	0.0221885	0.999949	0.036882	0.155322	0.78218	0.107956	0.769305	0.0257162	0.848534	0.00524795	1.04417	0.0621687	0.896582	0.13864	0.785623	0.121334
NUDC3_MOUSE	NudC domain-containing protein 3	0.64246	0.699633	0.223471	0.999949	0.0372389	0.156022	0.0592566	0.00854892	0.0448385	0.00940469	0.0510159	0.0124204	0.0764344	0.0173743	0.063839	0.00487193	0.060917	0.0148942
PPP6_MOUSE	Serine/threonine-protein phosphatase 6 catalytic subunit	0.923317	0.742139	0.672332	0.999949	0.0372813	0.156022	0.0296924	0.0413105	0.0537753	0.0207904	0.0812142	0.0213867	0.0296807	0.0224974	0.0355739	0.00307435	0.0667537	0.0347232
PSMD4_MOUSE	26S proteasome non-ATPase regulatory subunit 4	0.275164	0.601176	0.861588	0.999949	0.0375534	0.156382	0.333773	0.185493	0.532785	0.0840443	0.508999	0.103128	0.327212	0.144272	0.299267	0.0391668	0.487477	0.149619
TWF2_MOUSE	Twinfilin-2	0.182457	0.558412	0.783046	0.999949	0.0376561	0.156382	0.241913	0.195496	0.49714	0.097709	0.460595	0.118071	0.299852	0.122661	0.338339	0.0312038	0.499886	0.143094
LSM4_MOUSE	U6 snRNA-associated Sm-like protein LSm4	0.44828	0.666046	0.365785	0.999949	0.0378185	0.156382	0.307903	0.13423	0.157394	0.0104832	0.231536	0.0851021	0.362815	0.102527	0.272878	0.0705091	0.197144	0.0563084
NHRF1_MOUSE	Na(+)/H(+) exchange regulatory cofactor NHE-RF1	0.143264	0.545552	0.44659	0.999949	0.037837	0.156382	0.0589054	0.0381401	0.00900346	0.00727419	0.0230933	0.0142182	0.0172404	0.013071	0.0165196	0.00872379	0.0300307	0.0150203
RT05_MOUSE	28S ribosomal protein S5, mitochondrial	0.486598	0.676118	0.827704	0.999949	0.0379512	0.156382	0.123796	0.0551617	0.0707388	0.0111256	0.0736107	0.00960911	0.109834	0.00864072	0.10594	0.00642876	0.0961588	0.0273699
TPSN_MOUSE	Tapasin	0.452949	0.666046	0.937587	0.999949	0.0382564	0.156788	0.0456563	0.0275767	0.0858183	0.0243924	0.0737366	0.00379044	0.0558944	0.0183429	0.0636349	0.00719507	0.0607451	0.0111458
CLU_MOUSE	Clustered mitochondria protein homolog	0.0242859	0.391281	0.0683777	0.999949	0.0382837	0.156788	0.05574	0.0140001	0.0778969	0.00568074	0.0679607	0.0174158	0.0673814	0.0178681	0.0550017	0.00652473	0.194482	0.104095
BASI_MOUSE	Basigin	0.163326	0.55337	0.175678	0.999949	0.038684	0.157509	0.451533	0.137842	0.41056	0.0860755	0.400263	0.0255522	0.679082	0.0216173	0.541713	0.0760004	0.524445	0.181332
BCAT2_MOUSE	Branched-chain-amino-acid aminotransferase, mitochondrial	0.159989	0.55337	0.403802	0.999949	0.038695	0.157509	0.0563379	0.0709109	0.179846	0.0216067	0.128421	0.0697156	0.0511275	0.0338815	0.0969114	0.0426179	0.184385	0.10284
RAB24_MOUSE	Ras-related protein Rab-24	0.0141214	0.331794	0.38918	0.999949	0.0388486	0.157655	0.01424	0.0108022	0.0372573	0.0153012	0.0256518	0.0039751	0.0192547	0.0148814	0.0176694	0.00651295	0.0448874	0.00836901
NAGK_MOUSE	N-acetyl-D-glucosamine kinase	0.766838	0.710925	0.580249	0.999949	0.0390606	0.157783	0.0099755	0.0136921	0.0242895	0.00287436	0.0198571	0.00942645	0.00533102	0.00385463	0.0142363	0.00822653	0.0107622	0.00871479
SYCC_MOUSE	Cysteine--tRNA ligase, cytoplasmic	0.90525	0.738475	0.811124	0.999949	0.0394155	0.157783	0.312824	0.0282474	0.268785	0.0459209	0.263988	0.0216208	0.331478	0.0195633	0.319139	0.0166803	0.289517	0.0607715
SMD2_MOUSE	Small nuclear ribonucleoprotein Sm D2	0.866676	0.727896	0.760877	0.999949	0.0398323	0.157783	0.528176	0.147268	0.374759	0.00975463	0.408531	0.0132707	0.578368	0.133529	0.492652	0.0209386	0.452646	0.128474
GGPPS_MOUSE	Geranylgeranyl pyrophosphate synthase	0.44161	0.664299	0.135506	0.999949	0.0398883	0.157783	0.0177654	0.00399974	0.0279551	0.00422371	0.0163067	0.0106817	0.0151221	0.0118822	0.0215639	0.0125287	0.00283482	0.00135355
JSPR1_MOUSE	Junctional sarcoplasmic reticulum protein 1	0.163622	0.55337	0.171036	0.999949	0.0399999	0.157783	0.812994	0.071407	1.254	0.268149	1.13862	0.0609867	1.44699	0.112641	1.34565	0.171367	1.07063	0.428711
GBG5_MOUSE	Guanine nucleotide-binding protein G(I)/G(S)/G(O) subunit gamma-5	0.212296	0.571348	0.820018	0.999949	0.0400081	0.157783	0.204248	0.0566248	0.154345	0.0413446	0.122449	0.0273627	0.221707	0.0515965	0.146419	0.0377866	0.179706	0.0452803
ARFG2_MOUSE	ADP-ribosylation factor GTPase-activating protein 2	0.361954	0.629957	0.549707	0.999949	0.0400108	0.157783	0.0526893	0.0315227	0.09441	0.0101728	0.08847	0.00827182	0.0754653	0.0155813	0.0869722	0.0172308	0.0817964	0.0120628
CSTF3_MOUSE	Cleavage stimulation factor subunit 3	0.7277	0.708723	0.541608	0.999949	0.040233	0.157783	0.00996227	0.0144194	0.0261277	0.00402567	0.01759	0.00325358	0.00765251	0.0086249	0.0229151	0.0119176	0.0120959	0.0068292
KLH40_MOUSE	Kelch-like protein 40	0.835322	0.721898	0.974983	0.999949	0.0402929	0.157783	0.84218	0.31784	0.601029	0.124328	0.530716	0.15831	0.879461	0.226076	0.811813	0.0509737	0.646935	0.151201
RS28_MOUSE	40S ribosomal protein S28	0.0537564	0.442213	0.551091	0.999949	0.0403294	0.157783	1.7977	0.40025	1.61253	0.48636	1.94028	0.403652	2.07134	0.459747	2.48205	0.337045	1.01244	0.799185
APEH_MOUSE	Acylamino-acid-releasing enzyme	0.230166	0.58045	0.313766	0.999949	0.0403985	0.157783	0.0900481	0.0095288	0.134018	0.0146233	0.136771	0.0302289	0.091334	0.0199107	0.109005	0.0163208	0.17203	0.0723322
PUR6_MOUSE	Multifunctional protein ADE2	0.594059	0.694205	0.643663	0.999949	0.0406033	0.157783	0.331447	0.254625	0.679767	0.122436	0.61315	0.268873	0.288364	0.123585	0.49627	0.167039	0.631269	0.237104
RO60_MOUSE	60 kDa SS-A/Ro ribonucleoprotein	0.129684	0.540804	0.867303	0.999949	0.0406987	0.157783	0.0412799	0.0223798	0.0620037	0.00748686	0.0636951	0.0238703	0.0299273	0.00992588	0.0608878	0.012278	0.0329295	0.023005
PRPS2_MOUSE	Ribose-phosphate pyrophosphokinase 2	0.597073	0.694205	0.908788	0.999949	0.0409705	0.157783	0.0122629	0.018263	0.0357924	0.00340247	0.0370736	0.0187285	0.0165965	0.0148344	0.0234677	0.00946539	0.0305987	0.0070434
AGAL_MOUSE	Alpha-galactosidase A	0.577576	0.694205	0.736669	0.999949	0.0410083	0.157783	0.0783256	0.0182708	0.0542523	0.00680958	0.0574332	0.0243372	0.0797952	0.00790836	0.067095	0.00637543	0.0573242	0.0114555
CMBL_MOUSE	Carboxymethylenebutenolidase homolog	0.961593	0.750403	0.850607	0.999949	0.0411024	0.157783	0.179291	0.0299552	0.160131	0.0646977	0.143763	0.0167255	0.223096	0.0336286	0.203225	0.0160547	0.145976	0.0621268
TOP2A_MOUSE	DNA topoisomerase 2-alpha	0.185802	0.558492	0.933947	0.999949	0.0411473	0.157783	0.00201771	0.000526908	0.00733476	0.00634012	0.0068394	0.00184743	0.00263228	0.000277574	0.00137087	0.00092993	0.00682037	0.00454925
SAP3_MOUSE	Ganglioside GM2 activator	0.777716	0.712347	0.421721	0.999949	0.0411717	0.157783	0.173124	0.0151082	0.107849	0.010075	0.125801	0.031294	0.237522	0.0280719	0.18511	0.0130989	0.161227	0.126699
FUBP1_MOUSE	Far upstream element-binding protein 1	0.848897	0.725916	0.564769	0.999949	0.0412349	0.157783	0.302647	0.145168	0.193648	0.0205891	0.233665	0.0146344	0.345229	0.0139275	0.285328	0.00957068	0.264514	0.0660515
PSD13_MOUSE	26S proteasome non-ATPase regulatory subunit 13	0.554206	0.692015	0.640681	0.999949	0.0412645	0.157783	0.521679	0.318793	0.848122	0.0969642	0.840419	0.109186	0.685724	0.0265358	0.770436	0.106637	0.72803	0.0228419
RS27_MOUSE	40S ribosomal protein S27	0.00338906	0.185754	0.181981	0.999949	0.0413543	0.157783	0.619017	0.1143	0.608103	0.0680284	0.507519	0.0620122	0.655177	0.0488861	0.557376	0.0181768	0.752878	0.0271701
NDUBB_MOUSE	NADH dehydrogenase [ubiquinone] 1 beta subcomplex subunit 11, mitochondrial	0.307241	0.614024	0.281184	0.999949	0.0416975	0.157931	0.240443	0.147529	0.58179	0.150858	0.535897	0.146837	0.304654	0.0118172	0.485633	0.0463591	0.63891	0.338578
OXSR1_MOUSE	Serine/threonine-protein kinase	0.777543	0.712347	0.895096	0.999949	0.0419339	0.157931	0.274023	0.113963	0.154348	0.0451632	0.157249	0.0239019	0.271748	0.0983795	0.209488	0.0465576	0.185846	0.0489405
EIF3G_MOUSE	Eukaryotic translation initiation factor 3 subunit G	0.286793	0.607725	0.857884	0.999949	0.0420376	0.157931	0.604627	0.151577	0.413246	0.0518494	0.422146	0.0726347	0.542576	0.109061	0.521896	0.0615336	0.443697	0.0841757
RPAB1_MOUSE	DNA-directed RNA polymerases I, II, and III subunit RPABC1	0.708205	0.706227	0.676727	0.999949	0.0425664	0.157931	0.0313428	0.0246004	0.048045	0.00989575	0.0578743	0.00614166	0.0335732	0.0151142	0.0316473	0.012435	0.0468173	0.0068272
WDR1_MOUSE	WD repeat-containing protein 1	0.804808	0.715541	0.723824	0.999949	0.0429119	0.157931	1.30883	0.226363	1.47445	0.041084	1.4916	0.218839	1.15562	0.131653	1.33499	0.0556156	1.44616	0.208372
CLIC1_MOUSE	Chloride intracellular channel protein 1	0.596812	0.694205	0.265839	0.999949	0.0429663	0.157931	1.55577	0.254411	1.97205	0.183932	2.03043	0.331402	1.87195	0.0855394	1.92425	0.175659	1.45951	0.434201
RS20_MOUSE	40S ribosomal protein S20	0.306819	0.614024	0.953803	0.999949	0.0430236	0.157931	2.22284	0.569603	1.85609	0.0562847	1.76768	0.160136	2.41387	0.35674	1.98984	0.259972	2.17131	0.106442
PSB7_MOUSE	Proteasome subunit beta type-7	0.298948	0.61079	0.0853239	0.999949	0.043128	0.157931	0.388982	0.0469006	0.346265	0.0503116	0.355509	0.0397587	0.578609	0.0821675	0.510675	0.0899645	0.471365	0.171745
ZO1_MOUSE	Tight junction protein ZO-1	0.185005	0.558492	0.170641	0.999949	0.0431587	0.157931	0.174024	0.0638627	0.345319	0.0754565	0.259702	0.0403669	0.21176	0.0671673	0.307536	0.0695675	0.319912	0.0848145
TITIN_MOUSE	Titin	0.689821	0.703518	0.0655016	0.999949	0.0432621	0.157931	0.58469	0.137839	0.74384	0.116847	0.966439	0.133347	0.744368	0.156282	0.654237	0.0416432	0.791816	0.153032
RM13_MOUSE	39S ribosomal protein L13, mitochondrial	0.00380689	0.190819	0.853089	0.999949	0.0434513	0.157931	0.0408904	0.0142408	0.0700783	0.011785	0.0584067	0.00925117	0.0565605	0.00753916	0.0474214	0.00364952	0.0699402	0.00925452
CATB_MOUSE	Cathepsin B	0.695354	0.703518	0.0351786	0.999949	0.0434891	0.157931	2.38604	0.47391	2.19553	0.0669419	2.53163	0.222865	3.34978	0.197105	2.99406	0.432913	2.58995	0.652995
MGST3_MOUSE	Microsomal glutathione S-transferase 3	0.116945	0.534576	0.817364	0.999949	0.0438606	0.157931	0.323378	0.238283	0.717722	0.126857	0.555445	0.228333	0.353137	0.25001	0.376871	0.0271194	0.636947	0.163168
PFD2_MOUSE	Prefoldin subunit 2	0.627456	0.696844	0.353615	0.999949	0.043911	0.157931	0.600783	0.104088	0.485911	0.0882705	0.537518	0.129506	0.706731	0.00111544	0.611649	0.119106	0.486097	0.10838
MIX23_MOUSE	Protein MIX23	0.520748	0.68375	0.107881	0.999949	0.0439322	0.157931	0.23152	0.0618633	0.204807	0.0723986	0.234132	0.0375862	0.38199	0.0658655	0.287927	0.0405591	0.229614	0.102938
PPME1_MOUSE	Protein phosphatase methylesterase 1	0.00863916	0.25982	0.916323	0.999949	0.04413	0.157931	0.0175313	0.00692989	0.0329342	0.00406781	0.0271898	0.00566889	0.0254006	0.00386896	0.0214183	0.00478868	0.0313722	0.00592637
NB5R1_MOUSE	NADH-cytochrome b5 reductase 1	0.00265979	0.171412	0.171445	0.999949	0.0442417	0.157931	0.475396	0.137507	0.876434	0.0657943	0.634072	0.162142	0.627678	0.172651	0.634563	0.113472	0.917128	0.0668124
WDR13_MOUSE	WD repeat-containing protein 13	0.583867	0.694205	0.568209	0.999949	0.0443446	0.157931	0.0177556	0.003314	0.00949801	0.0046659	0.0140127	0.00736133	0.0188015	0.00297717	0.0126446	0.0022633	0.0201844	0.00748224
ABEC2_MOUSE	C->U-editing enzyme APOBEC-2	0.494091	0.677003	0.787534	0.999949	0.044394	0.157931	0.374269	0.260348	0.699845	0.098908	0.641728	0.294786	0.284953	0.126914	0.418404	0.151841	0.676979	0.328894
NEDD8_MOUSE	NEDD8	0.854309	0.72659	0.197407	0.999949	0.0444817	0.157931	0.461637	0.142718	0.36731	0.0668848	0.382633	0.0258012	0.548726	0.0534109	0.396425	0.103813	0.347055	0.0600713
GTPB1_MOUSE	GTP-binding protein 1	0.200654	0.561534	0.320315	0.999949	0.0445095	0.157931	0.0236459	0.00727265	0.0343281	0.00628466	0.0432527	0.0140902	0.0282576	0.00638034	0.0350388	0.00887428	0.0230494	0.00494307
ITCH_MOUSE	E3 ubiquitin-protein ligase Itchy	0.0681711	0.468801	0.958769	0.999949	0.0445269	0.157931	0.0172248	0.0190763	0.0404087	0.0100142	0.0354621	0.00725554	0.0244625	0.00462087	0.0178002	0.00704101	0.0382792	0.0144634
ARI1_MOUSE	E3 ubiquitin-protein ligase ARIH1	0.249896	0.587316	0.903416	0.999949	0.0447066	0.157931	0.0314548	0.0274638	0.0753796	0.0239081	0.0720127	0.0340066	0.0458305	0.00916275	0.0476524	0.00679025	0.066811	0.013484
COBL_MOUSE	Protein cordon-bleu	0.524094	0.683779	0.479477	0.999949	0.0447535	0.157931	0.228571	0.0553491	0.174939	0.0480204	0.133255	0.0346868	0.252835	0.0969151	0.171106	0.0347073	0.156361	0.0331146
SMU1_MOUSE	WD40 repeat-containing protein SMU1	0.349033	0.625818	0.878025	0.999949	0.0448807	0.157931	0.0116576	0.0064152	0.0259288	0.0115088	0.0275524	0.0139354	0.0148824	0.00620743	0.0138046	0.0046278	0.0244424	0.00674046
G3P_MOUSE	Glyceraldehyde-3-phosphate dehydrogenase	0.177904	0.554008	0.330848	0.999949	0.0448847	0.157931	41.1875	5.83931	59.8502	6.82295	50.0957	7.9044	42.1093	3.45322	50.4735	9.70246	56.1822	12.001
EF1D_MOUSE	Elongation factor 1-delta	0.676573	0.703518	0.636738	0.999949	0.044962	0.157931	2.82177	0.570281	2.35126	0.683279	2.26657	0.404259	3.20225	0.233175	3.30232	0.698246	2.49785	0.626276
TMM43_MOUSE	Transmembrane protein 43	0.731457	0.708752	0.810368	0.999949	0.0456183	0.157931	0.754947	0.202292	0.593786	0.0613162	0.603381	0.0346731	0.767618	0.0231657	0.674959	0.0871369	0.621691	0.0849959
AMPL_MOUSE	Cytosol aminopeptidase	0.496951	0.677003	0.917359	0.999949	0.045638	0.157931	0.702823	0.263032	0.433536	0.0700404	0.40724	0.0629397	0.752511	0.175083	0.556443	0.191231	0.667781	0.263115
PNPT1_MOUSE	Polyribonucleotide nucleotidyltransferase 1, mitochondrial	0.828583	0.71915	0.584931	0.999949	0.0457203	0.157931	0.0429619	0.00398958	0.0504714	0.00349986	0.0559033	0.0099482	0.0423979	0.00904718	0.0489573	0.00624781	0.0528105	0.00576397
ELOC_MOUSE	Elongin-C	0.260757	0.598526	0.853175	0.999949	0.0457395	0.157931	0.724152	0.0876399	0.645233	0.170211	0.562775	0.135309	0.895882	0.0736226	0.716932	0.10078	0.690938	0.203971
ACOD1_MOUSE	Acyl-CoA desaturase 1	0.164398	0.55337	0.635958	0.999949	0.045775	0.157931	0.371525	0.0857401	0.330095	0.040303	0.282045	0.0189586	0.389176	0.00657778	0.311001	0.0382763	0.340226	0.0385079
ADT2_MOUSE	ADP/ATP translocase 2	0.167286	0.55337	0.414773	0.999949	0.045916	0.157931	2.92506	1.29813	4.72519	0.795923	3.8088	0.985194	2.53783	0.518844	3.12447	0.141251	4.80133	1.78262
RB3GP_MOUSE	Rab3 GTPase-activating protein catalytic subunit	0.1127	0.529596	0.902417	0.999949	0.0459441	0.157931	0.0278084	0.0252282	0.0806094	0.0186706	0.0658973	0.0420324	0.0402674	0.0182792	0.0426721	0.0166417	0.0757855	0.0189589
ABI1_MOUSE	Abl interactor 1	0.275123	0.601176	0.646891	0.999949	0.046008	0.157931	0.0662859	0.017741	0.0883667	0.00266651	0.0989023	0.021182	0.0682967	0.00792167	0.0839459	0.00863248	0.0651751	0.0283109
PTPM1_MOUSE	Phosphatidylglycerophosphatase and protein-tyrosine phosphatase 1	0.0130129	0.312803	0.232105	0.999949	0.046161	0.157931	0.0316934	0.00100401	0.0477681	0.0107732	0.0461566	0.0149671	0.0424564	0.0129139	0.0358734	0.00373959	0.0643779	0.00830898
CAVN2_MOUSE	Caveolae-associated protein 2	0.3005	0.611741	0.66478	0.999949	0.0463459	0.157931	0.119564	0.0355896	0.0649948	0.0197876	0.0866448	0.0418608	0.133233	0.0318451	0.126383	0.00927772	0.0823153	0.0493014
GBRL2_MOUSE	Gamma-aminobutyric acid receptor-associated protein-like 2	0.630418	0.698383	0.543134	0.999949	0.0465291	0.157931	0.273178	0.0429142	0.229541	0.0294988	0.235518	0.00277887	0.320205	0.0324421	0.267334	0.0207581	0.254885	0.0765766
NEXN_MOUSE	Nexilin	0.759736	0.710792	0.231901	0.999949	0.0465656	0.157931	0.282446	0.0995921	0.210159	0.0225213	0.242203	0.0140048	0.319088	0.0390952	0.245794	0.0113275	0.220539	0.0282307
GATM_MOUSE	Glycine amidinotransferase, mitochondrial	0.529925	0.684412	0.934758	0.999949	0.0466017	0.157931	0.48967	0.0252302	0.518679	0.0556989	0.577622	0.112446	0.395216	0.031832	0.454978	0.078505	0.531236	0.138234
CBR4_MOUSE	3-oxoacyl-[acyl-carrier-protein] reductase	0.272658	0.601176	0.40553	0.999949	0.0471492	0.157931	0.0203972	0.00446891	0.0357261	0.00971828	0.0274829	0.00885121	0.0118529	0.00756453	0.0179648	0.00225256	0.0373921	0.0239828
GMPR2_MOUSE	GMP reductase 2	0.0339458	0.416235	0.911851	0.999949	0.0472729	0.157931	0.095348	0.0315309	0.0569646	0.00445561	0.0672579	0.00261262	0.0797954	0.0187892	0.0935223	0.0138067	0.0618958	0.0128769
SEP11_MOUSE	Septin-11	0.901088	0.737542	0.700239	0.999949	0.0475624	0.157931	1.43913	0.0521986	1.22888	0.081967	1.23912	0.109582	1.51244	0.0923907	1.45596	0.146314	1.36508	0.304194
PCY1A_MOUSE	Choline-phosphate cytidylyltransferase A	0.0749323	0.4842	0.739024	0.999949	0.0475668	0.157931	0.198851	0.0732474	0.089443	0.0175433	0.11229	0.0343238	0.139166	0.0467771	0.155936	0.0204724	0.122665	0.0335011
ADRO_MOUSE	NADPH:adrenodoxin oxidoreductase, mitochondrial	0.407944	0.654452	0.944006	0.999949	0.0477971	0.157931	0.0328933	0.0122526	0.0565796	0.00919326	0.0542233	0.0136052	0.038817	0.0104092	0.0411085	0.0053425	0.0474489	0.0177591
DNJC7_MOUSE	DnaJ homolog subfamily C member 7	0.333199	0.622087	0.831688	0.999949	0.0479109	0.157931	0.0179266	0.00930299	0.0350467	0.00634288	0.0293884	0.00345158	0.0170642	0.0041897	0.0210064	0.00424324	0.0295025	0.0186296
PP2AB_MOUSE	Serine/threonine-protein phosphatase 2A catalytic subunit beta isoform	0.509465	0.680111	0.00580188	0.999949	0.0484125	0.157931	0.223627	0.0630503	0.259699	0.0359124	0.306864	0.0475813	0.328021	0.0385177	0.39889	0.0320271	0.296593	0.0560565
PP2AA_MOUSE	Serine/threonine-protein phosphatase 2A catalytic subunit alpha isoform	0.509465	0.680111	0.00580188	0.999949	0.0484125	0.157931	0.989726	0.279048	1.14937	0.158941	1.35812	0.210585	1.45175	0.170471	1.7654	0.141745	1.31266	0.248095
TAGL2_MOUSE	Transgelin-2	0.515763	0.68232	0.34029	0.999949	0.0484448	0.157931	3.79151	0.709625	2.77176	0.272389	3.15182	0.841311	4.33527	0.881762	3.5275	0.445273	2.64184	1.10709
RTCB_MOUSE	RNA-splicing ligase RtcB homolog	0.928681	0.743357	0.801888	0.999949	0.0485843	0.157931	0.468402	0.105908	0.665282	0.0324886	0.648822	0.0752443	0.5469	0.0883663	0.644938	0.174542	0.563308	0.087115
AP2B1_MOUSE	AP-2 complex subunit beta	0.322179	0.617424	0.980229	0.999949	0.0486054	0.157931	0.233571	0.076012	0.382712	0.0922506	0.364753	0.141322	0.249402	0.0481444	0.270313	0.00910489	0.361992	0.0873896
TBA1C_MOUSE	Tubulin alpha-1C chain	0.340087	0.622087	0.317996	0.999949	0.0487037	0.157931	6.07641	3.90588	15.3198	2.59536	12.5553	5.08588	6.09459	2.73913	11.6744	4.62004	15.85	8.39386
TBA1A_MOUSE	Tubulin alpha-1A chain	0.340087	0.622087	0.317996	0.999949	0.0487037	0.157931	1.53525	0.986849	3.87066	0.655736	3.17219	1.28498	1.53984	0.69206	2.94963	1.16729	4.00461	2.12077
SPD2A_MOUSE	SH3 and PX domain-containing protein 2A	0.507124	0.680065	0.451139	0.999949	0.0488701	0.157931	0.0254681	0.0122048	0.0428485	0.0097882	0.0455704	0.0122492	0.0352153	0.00602343	0.035073	0.00168299	0.0363745	0.0033184
RL36A_MOUSE	60S ribosomal protein L36a	0.00169578	0.158545	0.190938	0.999949	0.0490103	0.157931	1.01212	0.0526666	1.07551	0.136778	0.902976	0.242883	1.5062	0.165296	1.06676	0.189369	1.35439	0.159004
MA2B2_MOUSE	Epididymis-specific alpha-mannosidase	0.287048	0.607725	0.310011	0.999949	0.0490568	0.157931	0.0323863	0.0141509	0.0234895	0.00111714	0.0233795	0.00741005	0.0353519	0.00431288	0.0452693	0.014704	0.0271694	0.00737266
ROCK1_MOUSE	Rho-associated protein kinase 1	0.67504	0.703518	0.380988	0.999949	0.0491204	0.157931	0.0201204	0.00297514	0.0267455	0.0015992	0.0278383	0.00767787	0.0217555	0.0024968	0.0258004	0.00400712	0.0276733	0.00146223
KCMF1_MOUSE	E3 ubiquitin-protein ligase KCMF1	0.310869	0.614591	0.836566	0.999949	0.0492867	0.157931	0.0261857	0.0179432	0.0463696	0.00686793	0.0407234	0.0196568	0.0246502	0.0095769	0.0293966	0.00345286	0.043233	0.00200787
MK01_MOUSE	Mitogen-activated protein kinase 1	0.753502	0.709052	0.952169	0.999949	0.0492979	0.157931	0.3757	0.138494	0.231371	0.054846	0.224088	0.0991574	0.356148	0.0554735	0.303384	0.072012	0.276608	0.0633837
DAAF5_MOUSE	Dynein axonemal assembly factor 5	0.629315	0.697878	0.851059	0.999949	0.0493056	0.157931	0.00939187	0.0024404	0.0170038	0.00197681	0.0156084	0.00703873	0.00782523	0.00337173	0.0100386	0.00171023	0.0136783	0.00856717
MA2A1_MOUSE	Alpha-mannosidase 2	0.48095	0.676118	0.818239	0.999949	0.0494152	0.157931	0.0166774	0.00597858	0.024167	0.0053255	0.0237411	0.00553988	0.0162767	0.00180527	0.0161185	0.00608987	0.0212143	0.00368366
RS10_MOUSE	40S ribosomal protein S10	0.21725	0.573747	0.679375	0.999949	0.0495099	0.157931	0.884835	0.471632	1.53512	0.179638	1.45235	0.320013	1.21167	0.183408	1.28502	0.185052	1.38851	0.201696
PTMS_MOUSE	Parathymosin	0.847734	0.725916	0.292874	0.999949	0.0496217	0.157931	1.54924	0.242397	0.958271	0.112226	1.25938	0.312809	2.14187	0.364029	1.5856	0.12813	1.42451	1.00378
PSMD8_MOUSE	26S proteasome non-ATPase regulatory subunit 8	0.750462	0.709052	0.884682	0.999949	0.0497261	0.157931	0.494172	0.093416	0.452407	0.0608969	0.405661	0.121112	0.580389	0.0798469	0.543081	0.0631845	0.450648	0.0951956
LASP1_MOUSE	LIM and SH3 domain protein 1	0.557342	0.692015	0.0567498	0.999949	0.0498272	0.157931	0.878248	0.233259	0.663289	0.0517585	0.878357	0.206404	1.35063	0.160275	1.0391	0.116386	0.973382	0.404113
TADBP_MOUSE	TAR DNA-binding protein 43	0.30994	0.614591	0.351508	0.999949	0.0499131	0.157931	2.28692	1.43142	0.78316	0.235101	0.827878	0.495351	1.49327	0.582235	1.03997	0.268722	0.860169	0.0788498
RENBP_MOUSE	N-acylglucosamine 2-epimerase	0.0411107	0.416235	0.186389	0.999949	0.0499741	0.157931	0.0387412	0.0130549	0.0625577	0.00479429	0.0469396	0.00686882	0.0370474	0.0125467	0.042709	0.0109516	0.0701946	0.0215659
CBPD_MOUSE	Carboxypeptidase D	0.889091	0.734266	0.400856	0.999949	0.0501213	0.157931	0.00440106	0.00222106	0.00729753	7.63235e-05	0.01235	0.00683974	0.00546492	0.00229813	0.00431216	0.00408291	0.00908473	0.00414564
PSA7_MOUSE	Proteasome subunit alpha type-7	0.620928	0.696767	0.703753	0.999949	0.0502335	0.157931	1.21144	0.217326	1.00925	0.256131	1.03194	0.233504	1.3664	0.0855585	1.33986	0.230739	1.05791	0.181466
TAU_MOUSE	Microtubule-associated protein tau	0.712617	0.706523	0.147424	0.999949	0.0503144	0.157931	0.0466161	0.0178197	0.0402975	0.00591719	0.0465568	0.0105638	0.0744082	0.00450881	0.0593969	0.00952755	0.0452734	0.0241314
CUL3_MOUSE	Cullin-3	0.832874	0.72061	0.011038	0.999949	0.0503857	0.157931	0.121624	0.0206927	0.147136	0.00422468	0.131296	0.0264627	0.138331	0.0121424	0.178971	0.0192137	0.151525	0.00401409
DYR_MOUSE	Dihydrofolate reductase	0.628377	0.697348	0.333169	0.999949	0.0504192	0.157931	0.0346942	0.0112331	0.0271789	0.00145128	0.0422691	0.00437248	0.0301563	0.00209828	0.0315733	0.00863978	0.0451995	0.014546
PPP5_MOUSE	Serine/threonine-protein phosphatase 5	0.0895206	0.507344	0.96337	0.999949	0.0504484	0.157931	0.163161	0.0569412	0.216989	0.012267	0.209828	0.0470486	0.172436	0.0213433	0.139558	0.0208204	0.230547	0.0604306
MCTS1_MOUSE	Malignant T-cell-amplified sequence 1	0.425084	0.658575	0.977942	0.999949	0.050581	0.157931	0.164572	0.0759199	0.288528	0.020148	0.290642	0.0898091	0.17686	0.0934189	0.194643	0.0515954	0.276783	0.108968
HDAC2_MOUSE	Histone deacetylase 2	0.209239	0.568269	0.126821	0.999949	0.0506511	0.157931	0.0954928	0.02386	0.108928	0.0101583	0.183467	0.0479149	0.103551	0.0129807	0.122558	0.0360663	0.128419	0.0427058
ITA3_MOUSE	Integrin alpha-3	0.21943	0.573747	0.546749	0.999949	0.0506786	0.157931	0.0361242	0.0133708	0.049985	0.0112918	0.0562556	0.0142538	0.0434391	0.00163483	0.0375501	0.0118257	0.05564	0.00148395
MYL6B_MOUSE	Myosin light chain 6B	0.369227	0.636369	0.537776	0.999949	0.0507132	0.157931	4.67045	1.21994	4.1727	0.493885	3.9957	0.294295	5.83152	0.458398	4.63599	0.768241	4.35755	1.11839
FABPH_MOUSE	Fatty acid-binding protein, heart	0.576345	0.694205	0.707532	0.999949	0.05072	0.157931	0.821379	0.298592	0.653204	0.110964	0.611103	0.0522272	1.06567	0.0545462	0.867132	0.19931	0.755119	0.360069
ACTN3_MOUSE	Alpha-actinin-3	0.734576	0.708752	0.143906	0.999949	0.0508153	0.157931	0.39137	0.0998441	0.267472	0.0650512	0.360896	0.0953715	0.487262	0.10245	0.337928	0.0443076	0.374247	0.0414983
TRM1_MOUSE	tRNA (guanine(26)-N(2))-dimethyltransferase	0.0195022	0.362939	0.320958	0.999949	0.0508274	0.157931	0.0165511	0.00617981	0.0519498	0.0238441	0.0219644	0.00177413	0.0335811	0.0118669	0.0245548	0.00475384	0.0225353	0.00795004
TCTP_MOUSE	Translationally-controlled tumor protein	0.242945	0.586923	0.0149138	0.999949	0.0509903	0.15807	3.12779	1.0453	5.36268	1.16973	4.55066	0.187904	4.2407	0.974241	6.08443	1.2309	5.75716	0.341301
NDUC2_MOUSE	NADH dehydrogenase [ubiquinone] 1 subunit C2	0.838172	0.72341	0.580768	0.999949	0.0511983	0.158215	0.177003	0.0578618	0.142371	0.0192354	0.138467	0.0414325	0.234307	0.0864243	0.183792	0.0188029	0.13715	0.0368036
CHM1A_MOUSE	Charged multivesicular body protein 1a	0.441016	0.664299	0.683817	0.999949	0.0512733	0.158215	0.154805	0.032859	0.122491	0.0376347	0.117476	0.0233125	0.186684	0.0117033	0.137116	0.0180116	0.136764	0.0529875
VAMP8_MOUSE	Vesicle-associated membrane protein 8	0.71214	0.706523	0.203262	0.999949	0.0514471	0.15825	0.0317812	0.0119513	0.0222931	0.0048466	0.0286279	0.013408	0.0427929	0.00625502	0.0329287	0.00259999	0.0237163	0.00634384
GRPE1_MOUSE	GrpE protein homolog 1, mitochondrial	0.428984	0.660726	0.575457	0.999949	0.0515212	0.15825	0.665154	0.178712	0.427504	0.0991932	0.400493	0.166013	0.546279	0.0658164	0.52031	0.00568437	0.473389	0.111956
QCR7_MOUSE	Cytochrome b-c1 complex subunit 7	0.663882	0.703518	0.48649	0.999949	0.0518465	0.158865	0.888624	0.083141	0.731625	0.208693	0.744896	0.178543	1.10873	0.163781	0.871867	0.130141	0.777238	0.253359
MYBPH_MOUSE	Myosin-binding protein H	0.267333	0.601176	0.700445	0.999949	0.0521591	0.158865	1.61342	0.300411	2.1504	0.124362	1.94381	0.428216	1.68887	0.212885	1.87581	0.0350933	2.00226	0.185235
RLA0_MOUSE	60S acidic ribosomal protein P0	0.361102	0.629748	0.969386	0.999949	0.0521682	0.158865	2.32732	0.402786	2.84163	0.318108	2.91415	0.522015	2.20115	0.495623	2.77937	0.369696	2.44939	0.108671
HSDL2_MOUSE	Hydroxysteroid dehydrogenase-like protein 2	0.078447	0.485422	0.803329	0.999949	0.0521956	0.158865	0.0527064	0.0236689	0.0820054	0.0091715	0.0778238	0.00791755	0.0644746	0.0222222	0.0539344	0.00763818	0.0774496	0.00188074
GSTM2_MOUSE	Glutathione S-transferase Mu 2	0.233028	0.581905	0.826142	0.999949	0.0526697	0.159281	0.110301	0.0536682	0.220634	0.0858331	0.186858	0.110747	0.105394	0.0223486	0.0997928	0.0176338	0.188033	0.0525275
IF4A3_MOUSE	Eukaryotic initiation factor 4A-III	0.618735	0.696767	0.350635	0.999949	0.0527603	0.159281	0.124669	0.012854	0.154519	0.0124533	0.169253	0.025879	0.142968	0.0270242	0.155541	0.0115915	0.138289	0.0172833
AMFR_MOUSE	E3 ubiquitin-protein ligase AMFR	0.136768	0.545552	0.909991	0.999949	0.0527943	0.159281	0.0141308	0.00748935	0.032089	0.00405702	0.0248661	0.0118066	0.0180901	0.0072364	0.0200511	0.00948571	0.0264123	0.00296523
PSA4_MOUSE	Proteasome subunit alpha type-4	0.10408	0.522568	0.592655	0.999949	0.0529799	0.159281	1.01635	0.1441	0.94336	0.106044	1.00075	0.0877292	1.07349	0.0245238	1.11546	0.0897884	0.851596	0.138894
PSB1_MOUSE	Proteasome subunit beta type-1	0.598561	0.694862	0.0378516	0.999949	0.0531041	0.159281	0.700674	0.184041	0.931869	0.0727566	0.971705	0.144397	0.938909	0.113676	1.05727	0.0532334	0.945347	0.0308675
GORS2_MOUSE	Golgi reassembly-stacking protein 2	0.950882	0.748364	0.618745	0.999949	0.0531245	0.159281	0.692597	0.174366	0.598738	0.091585	0.486778	0.214014	0.794858	0.136456	0.658725	0.0662601	0.459494	0.250546
RASA3_MOUSE	Ras GTPase-activating protein 3	0.149942	0.549042	0.150454	0.999949	0.0531651	0.159281	0.0229485	0.0121283	0.00564181	0.00338763	0.0136677	0.00285765	0.0163261	0.00940123	0.00756809	0.00379871	0.00741598	0.00286228
RHOA_MOUSE	Transforming protein RhoA	0.232955	0.581905	0.969877	0.999949	0.0540059	0.161439	0.80448	0.104163	0.981223	0.1203	0.961894	0.172064	0.802667	0.0667281	0.768044	0.181378	0.980734	0.0920446
TEN1L_MOUSE	CST complex subunit TEN1	0.745498	0.708752	0.37198	0.999949	0.0545239	0.162042	0.0168637	0.0150045	0.00587465	0.00166687	0.00374697	0.00147723	0.0129827	0.0051589	0.00320332	0.00256943	0.0081239	0.00307616
PELO_MOUSE	Protein pelota homolog	0.995632	0.755524	0.50323	0.999949	0.0547283	0.162042	0.0342134	0.0150656	0.0781747	0.019476	0.113009	0.0773818	0.0476911	0.0267093	0.0504435	0.00473367	0.0720889	0.0264124
GDS1_MOUSE	Rap1 GTPase-GDP dissociation stimulator 1	0.603448	0.695641	0.485742	0.999949	0.0548133	0.162042	0.0193784	0.0173851	0.0378838	0.00784878	0.0374278	0.00528097	0.0260843	0.00470205	0.0249161	0.0017498	0.0249563	0.0113966
NDUAC_MOUSE	NADH dehydrogenase [ubiquinone] 1 alpha subcomplex subunit 12	0.123365	0.539441	0.738836	0.999949	0.0548264	0.162042	0.0629784	0.0258994	0.135837	0.0164769	0.105524	0.078568	0.0620337	0.0173176	0.0478683	0.0110454	0.116522	0.0543916
PACN2_MOUSE	Protein kinase C and casein kinase substrate in neurons protein 2	0.29117	0.607725	0.773951	0.999949	0.0549025	0.162042	1.70058	0.252589	1.47079	0.148418	1.32392	0.169874	2.06414	0.034644	1.7127	0.114304	1.7053	0.702631
CCD13_MOUSE	Coiled-coil domain-containing protein 13	0.349594	0.625874	0.713174	0.999949	0.0549768	0.162042	0.136725	0.0228413	0.269965	0.183367	0.229589	0.106114	0.104574	0.033081	0.104053	0.0181769	0.222393	0.0623968
ALD1_MOUSE	Aldo-keto reductase family 1 member B7	0.07676	0.4842	0.821156	0.999949	0.0550544	0.162042	0.0193967	0.00956593	0.0418815	0.0043102	0.0311786	0.0135054	0.0228627	0.0100386	0.0226889	0.00986188	0.0359833	0.0106351
EMAL2_MOUSE	Echinoderm microtubule-associated protein-like 2	0.00310946	0.178313	0.811833	0.999949	0.0552833	0.162358	0.108226	0.0333081	0.189123	0.0317829	0.15213	0.0128223	0.15873	0.00882311	0.138958	0.00543446	0.175258	0.0314798
ARMC8_MOUSE	Armadillo repeat-containing protein 8	0.411347	0.655097	0.929659	0.999949	0.0555988	0.162726	0.0127924	0.00437187	0.025128	0.00688756	0.0238107	0.00695645	0.0141175	0.00135425	0.0145608	0.00145393	0.0206004	0.0139013
SNP47_MOUSE	Synaptosomal-associated protein 47	0.0261268	0.393785	0.545657	0.999949	0.0559472	0.162726	0.0238159	0.0183881	0.0491729	0.0124627	0.0398098	0.0137273	0.0320216	0.0071479	0.0294087	0.00272892	0.057267	0.0149046
F162A_MOUSE	Protein FAM162A	0.362973	0.631244	0.316294	0.999949	0.0560268	0.162726	0.397691	0.205692	0.173717	0.0102526	0.205308	0.112709	0.306051	0.0984661	0.19985	0.0298356	0.183074	0.00739512
NOP56_MOUSE	Nucleolar protein 56	0.0429896	0.416235	0.677129	0.999949	0.0560629	0.162726	0.117087	0.0154595	0.149481	0.0235924	0.129266	0.0126656	0.114465	0.0335501	0.0977381	0.0117265	0.152661	0.0293549
CLH1_MOUSE	Clathrin heavy chain 1	0.0116141	0.304921	0.711464	0.999949	0.0561916	0.162726	1.85824	0.15858	2.16657	0.181946	2.06381	0.272674	2.01471	0.22785	1.67008	0.0816106	2.22615	0.185155
RCN3_MOUSE	Reticulocalbin-3	0.0444739	0.41713	0.0880821	0.999949	0.056205	0.162726	0.10279	0.0239774	0.121203	0.0251074	0.166403	0.00413355	0.125882	0.0267053	0.174096	0.043197	0.1116	0.0215106
HXK1_MOUSE	Hexokinase-1	0.716665	0.707543	0.330678	0.999949	0.0562785	0.162726	1.04728	0.483031	0.570346	0.0329512	0.537011	0.138101	0.683124	0.173292	0.532586	0.0373827	0.736911	0.250438
TXND5_MOUSE	Thioredoxin domain-containing protein 5	0.542433	0.687753	0.284286	0.999949	0.0567094	0.162726	0.878883	0.120895	0.702162	0.0822803	0.720293	0.0783568	0.672357	0.157461	0.695	0.044567	0.83076	0.0775253
PEX5_MOUSE	Peroxisomal targeting signal 1 receptor	0.0939705	0.515228	0.980344	0.999949	0.0567852	0.162726	0.0138661	0.00231293	0.0173056	0.00485714	0.0185665	0.00428137	0.0125234	0.00191394	0.0192932	0.00391574	0.0125581	0.0035809
LIMA1_MOUSE	LIM domain and actin-binding protein 1	0.871388	0.728675	0.163073	0.999949	0.056803	0.162726	0.394029	0.0843736	0.303931	0.0496605	0.370667	0.052812	0.470346	0.051605	0.409786	0.0538568	0.385815	0.0690897
QCR1_MOUSE	Cytochrome b-c1 complex subunit 1, mitochondrial	0.43316	0.663311	0.860708	0.999949	0.0569345	0.162726	1.75111	0.258007	1.53219	0.160112	1.48284	0.0903374	1.93869	0.222988	1.66137	0.133343	1.6756	0.346219
MIA2_MOUSE	Melanoma inhibitory activity protein 2	0.893241	0.735013	0.337779	0.999949	0.0569527	0.162726	0.0175136	0.0153876	0.0409946	0.0160886	0.0647327	0.0401391	0.0288852	0.00995086	0.0342066	0.00566774	0.0427502	0.00976512
ABRX2_MOUSE	BRISC complex subunit Abraxas 2	0.0631608	0.462551	0.692432	0.999949	0.0570061	0.162726	0.0183116	0.00892411	0.0386448	0.0147192	0.0365039	0.0171039	0.026572	0.00740585	0.022395	0.00232195	0.0465642	0.0143609
WDR47_MOUSE	WD repeat-containing protein 47	0.379147	0.638868	0.931664	0.999949	0.0571095	0.162726	0.00524955	0.00629012	0.014598	0.00815416	0.0158455	0.0135695	0.00338725	0.00356832	0.00394426	0.00346587	0.0190651	0.0142866
PDIA3_MOUSE	Protein disulfide-isomerase A3	0.449058	0.666046	0.946114	0.999949	0.0572318	0.162728	4.0912	0.447071	3.03706	0.209187	3.20412	0.314292	3.74659	0.139936	3.58798	0.295598	3.52878	1.07106
BAG3_MOUSE	BAG family molecular chaperone regulator 3	0.483749	0.676118	0.225373	0.999949	0.0579748	0.163383	0.580962	0.049761	0.477531	0.00950657	0.555718	0.0683894	0.672471	0.0919715	0.623895	0.128542	0.52875	0.0789761
EI2BB_MOUSE	Translation initiation factor eIF-2B subunit beta	0.141161	0.545552	0.080979	0.999949	0.0581517	0.163383	0.0471531	0.00616681	0.0815326	0.0301883	0.0578227	0.0121835	0.0461157	0.0104706	0.037941	0.00941852	0.0482373	0.004219
SC6A6_MOUSE	Sodium- and chloride-dependent taurine transporter	0.0138815	0.329592	0.0715897	0.999949	0.0582178	0.163383	0.451247	0.0959248	0.370728	0.0462027	0.729136	0.229346	0.375677	0.0288155	0.416363	0.104576	0.391091	0.0262043
IDI1_MOUSE	Isopentenyl-diphosphate Delta-isomerase 1	0.323274	0.617451	0.390221	0.999949	0.0583709	0.163383	0.584757	0.0901783	0.436243	0.124166	0.520675	0.14618	0.695717	0.224091	0.623697	0.117621	0.398242	0.0539226
KCRS_MOUSE	Creatine kinase S-type, mitochondrial	0.408323	0.654594	0.0268432	0.999949	0.058398	0.163383	0.249136	0.0910994	0.302013	0.115321	0.41131	0.0654141	0.440487	0.0576152	0.462312	0.0682291	0.278975	0.0898184
EST1F_MOUSE	Carboxylesterase 1F	0.501307	0.677003	0.938707	0.999949	0.0584178	0.163383	0.58753	0.332743	0.413093	0.010496	0.620271	0.172746	0.370513	0.0813091	0.340433	0.0292437	0.593685	0.18503
JUPI2_MOUSE	Jupiter microtubule associated homolog 2	0.697065	0.703518	0.319627	0.999949	0.0584798	0.163383	0.106123	0.0350986	0.0708055	0.018342	0.0888067	0.0311174	0.146218	0.0299887	0.137195	0.0228494	0.0949276	0.060989
LMBD1_MOUSE	Lysosomal cobalamin transport escort protein LMBD1	0.666984	0.703518	0.288704	0.999949	0.0585243	0.163383	0.0665687	0.0691402	0.171362	0.00994194	0.126738	0.0615464	0.0750119	0.057959	0.161176	0.0497137	0.141284	0.0497155
PDPR_MOUSE	Pyruvate dehydrogenase phosphatase regulatory subunit, mitochondrial	0.0238257	0.38943	0.923504	0.999949	0.0585603	0.163383	0.0641943	0.0325452	0.123213	0.0162039	0.105049	0.0371299	0.0901025	0.03032	0.0656694	0.00649845	0.117532	0.0215945
GFPT1_MOUSE	Glutamine--fructose-6-phosphate aminotransferase [isomerizing] 1	0.489861	0.676118	0.672445	0.999949	0.0587745	0.16364	0.0555429	0.0485903	0.118534	0.0532674	0.133284	0.0621874	0.0708947	0.0154531	0.058337	0.0153238	0.101415	0.0417172
MCM5_MOUSE	DNA replication licensing factor MCM5	0.688407	0.703518	0.658227	0.999949	0.059264	0.164414	0.00921837	0.00742984	0.0192576	0.00419418	0.0195395	0.0102533	0.0105597	0.00287062	0.0105927	0.00508829	0.0131217	0.00409505
ASAP1_MOUSE	Arf-GAP with SH3 domain, ANK repeat and PH domain-containing protein 1	0.658302	0.703518	0.922364	0.999949	0.059298	0.164414	0.0436602	0.010706	0.0871717	0.0408811	0.0931917	0.0417417	0.0507371	0.0140841	0.0609145	0.0227298	0.0780682	0.024389
ACHG_MOUSE	Acetylcholine receptor subunit gamma	0.280884	0.60274	0.260908	0.999949	0.0595309	0.164719	0.157984	0.118785	0.034488	0.0219519	0.0368501	0.0363125	0.0898775	0.0550148	0.0495771	0.0126309	0.02869	0.0232231
PDLI7_MOUSE	PDZ and LIM domain protein 7	0.562252	0.692722	0.82383	0.999949	0.0597424	0.164963	0.247644	0.0701387	0.167638	0.0160114	0.181128	0.0486629	0.243962	0.048458	0.207133	0.0545641	0.185203	0.00665871
NUDC_MOUSE	Nuclear migration protein nudC	0.314923	0.615013	0.417874	0.999949	0.0603744	0.165171	0.704938	0.0874358	0.493874	0.038679	0.600286	0.0972728	0.758618	0.0855142	0.758373	0.0897633	0.62391	0.248178
MYL9_MOUSE	Myosin regulatory light polypeptide 9	0.0868366	0.502869	0.0682086	0.999949	0.0605904	0.165171	0.0456328	0.00420741	0.0457794	0.0066374	0.0457373	0.00978356	0.0685406	0.0112958	0.0567269	0.0100476	0.0563761	0.00738576
P5CS_MOUSE	Delta-1-pyrroline-5-carboxylate synthase	0.834284	0.721413	0.466981	0.999949	0.0606663	0.165171	0.554806	0.161571	0.412164	0.0206625	0.462646	0.117686	0.664049	0.0777576	0.604901	0.0732293	0.509599	0.189288
COG3_MOUSE	Conserved oligomeric Golgi complex subunit 3	0.00902952	0.265222	0.863812	0.999949	0.0606749	0.165171	0.00792175	0.00172995	0.0153785	0.00460588	0.011708	0.00158774	0.0108925	0.00411836	0.0092529	0.00198214	0.015123	0.00097521
RBM24_MOUSE	RNA-binding protein 24	0.351266	0.625953	0.411239	0.999949	0.0607052	0.165171	0.19087	0.0280964	0.161669	0.0292665	0.165479	0.00387493	0.243731	0.00766939	0.19451	0.0204262	0.194812	0.0750423
S12A7_MOUSE	Solute carrier family 12 member 7	0.199302	0.56026	0.566168	0.999949	0.0611139	0.165171	0.0121399	0.00400938	0.0207098	0.00461354	0.021964	0.00586436	0.0167806	0.00294142	0.0153653	0.00369177	0.0210151	0.00622152
SEC63_MOUSE	Translocation protein SEC63 homolog	0.486402	0.676118	0.701097	0.999949	0.0611296	0.165171	0.0760545	0.0108364	0.10316	0.0220938	0.0974123	0.0263384	0.0743632	0.0144965	0.0748315	0.00800798	0.0878279	0.0108536
TNNC1_MOUSE	Troponin C, slow skeletal and cardiac muscles	0.0312007	0.414487	0.566578	0.999949	0.0612587	0.165171	0.438186	0.175563	0.214926	0.0295502	0.355192	0.0239831	0.405357	0.0806304	0.406437	0.0917227	0.265177	0.0513848
ADT1_MOUSE	ADP/ATP translocase 1	0.118112	0.534576	0.426692	0.999949	0.0614126	0.165171	3.29787	0.485121	4.19902	0.531065	3.5146	0.817245	2.80921	0.477206	2.7838	0.337605	4.48213	1.50698
RL22_MOUSE	60S ribosomal protein L22	0.0459035	0.418358	0.198304	0.999949	0.061442	0.165171	1.50152	0.307279	1.44176	0.105424	1.41395	0.121033	1.95533	0.301371	1.55744	0.12105	1.70141	0.105815
DENR_MOUSE	Density-regulated protein	0.901503	0.737542	0.0812415	0.999949	0.0614708	0.165171	0.104783	0.0116521	0.0917872	0.0269489	0.109689	0.0265241	0.171297	0.0264732	0.164161	0.0187487	0.121778	0.0683118
CLCA_MOUSE	Clathrin light chain A	0.491494	0.676118	0.51728	0.999949	0.0618578	0.165171	0.284581	0.0199195	0.229507	0.08787	0.228514	0.0320514	0.344106	0.0436651	0.251267	0.0796707	0.247911	0.0454605
PGLT1_MOUSE	Protein O-glucosyltransferase 1	0.398751	0.648987	0.720342	0.999949	0.0620067	0.165171	0.0248971	0.008139	0.0319144	0.000631294	0.0337718	0.00962549	0.0212052	0.00223516	0.0229945	0.00604948	0.0410362	0.0202639
NUP93_MOUSE	Nuclear pore complex protein Nup93	0.773297	0.711648	0.952958	0.999949	0.0622057	0.165171	0.0586714	0.0135058	0.0839376	0.0215367	0.0844744	0.0148229	0.0628725	0.00924207	0.0699405	0.0151143	0.0726414	0.0148389
SPT5H_MOUSE	Transcription elongation factor SPT5	0.937707	0.744636	0.404713	0.999949	0.0623705	0.165171	0.0306857	0.0179626	0.0627556	0.021361	0.0570526	0.0241497	0.0261882	0.00729665	0.0299757	0.00936676	0.0310861	0.0319887
CSDE1_MOUSE	Cold shock domain-containing protein E1	0.00986536	0.27472	0.121272	0.999949	0.0624608	0.165171	0.323796	0.0108	0.310685	0.0503543	0.301538	0.04729	0.393818	0.00668286	0.315428	0.0213252	0.443044	0.0910802
TX1B3_MOUSE	Tax1-binding protein 3	0.0507928	0.435362	0.740543	0.999949	0.0624674	0.165171	1.17171	0.297253	0.656736	0.0852614	0.936769	0.174828	1.0783	0.188993	1.08058	0.305663	0.78497	0.172726
CLAP1_MOUSE	CLIP-associating protein 1	0.591518	0.694205	0.940206	0.999949	0.0626471	0.165171	0.0586885	0.0138036	0.0663658	0.0185631	0.079626	0.0202043	0.0511156	0.010262	0.0587571	0.00455659	0.0686214	0.0108616
FKB10_MOUSE	Peptidyl-prolyl cis-trans isomerase FKBP10	0.401404	0.64997	0.871623	0.999949	0.0627592	0.165171	0.598934	0.0593989	0.485029	0.0933908	0.49285	0.199085	0.644855	0.119724	0.625678	0.0774318	0.446709	0.0803092
JPH2_MOUSE	Junctophilin-2	0.796893	0.714632	0.447013	0.999949	0.0628621	0.165171	0.145645	0.0832215	0.236097	0.0479264	0.316937	0.146636	0.185739	0.0559793	0.190574	0.0272072	0.261132	0.0624791
SERPH_MOUSE	Serpin H1	0.746435	0.708752	0.466406	0.999949	0.0628758	0.165171	1.98874	0.526405	2.3164	0.238663	2.39865	0.299798	1.81121	0.311534	2.26709	0.128604	2.38056	0.221519
MOB2_MOUSE	MOB kinase activator 2	0.714904	0.707543	0.22225	0.999949	0.0629089	0.165171	0.0870472	0.0607416	0.0367047	0.0100262	0.0320742	0.0128275	0.0704132	0.0300099	0.0330589	0.00144741	0.0297292	0.0135741
PDK3_MOUSE	[Pyruvate dehydrogenase (acetyl-transferring)] kinase isozyme 3, mitochondrial	0.764261	0.710925	0.100186	0.999949	0.0629392	0.165171	0.0302387	0.0147608	0.0539612	0.00936236	0.0514054	0.0140706	0.0303643	0.00511098	0.0569708	0.0104101	0.0606459	0.0254933
IF2P_MOUSE	Eukaryotic translation initiation factor 5B	0.299718	0.611253	0.399948	0.999949	0.0630369	0.165171	0.0741958	0.076878	0.177049	0.0168517	0.159827	0.0642494	0.0911162	0.059193	0.138986	0.0501859	0.193474	0.0609541
RLA2_MOUSE	60S acidic ribosomal protein P2	0.303351	0.613679	0.2674	0.999949	0.0633972	0.165171	7.85914	1.08296	5.20803	0.81829	7.09201	1.45799	8.84384	1.50586	8.1993	0.648943	6.84674	2.54901
COX6C_MOUSE	Cytochrome c oxidase subunit 6C	0.392936	0.647529	0.94028	0.999949	0.0635245	0.165171	0.610469	0.112039	0.48382	0.236458	0.367364	0.132643	0.764673	0.0470166	0.548739	0.0956704	0.508578	0.324868
AATC_MOUSE	Aspartate aminotransferase, cytoplasmic	0.0746837	0.4842	0.961245	0.999949	0.0636348	0.165171	1.46085	0.343466	1.0428	0.108087	1.17801	0.28696	1.38779	0.315578	1.53242	0.117899	1.04808	0.228608
ANKR2_MOUSE	Ankyrin repeat domain-containing protein 2	0.10939	0.529596	0.515376	0.999949	0.0636623	0.165171	0.234339	0.0234013	0.278223	0.0656175	0.373041	0.107477	0.225296	0.0192088	0.303742	0.0692962	0.254091	0.0454765
TMX4_MOUSE	Thioredoxin-related transmembrane protein 4	0.432239	0.662786	0.775576	0.999949	0.0637965	0.165171	0.494207	0.0884628	0.590872	0.133141	0.580343	0.122701	0.428123	0.0718446	0.454358	0.0720361	0.642636	0.170469
ATX2_MOUSE	Ataxin-2	0.55711	0.692015	0.655851	0.999949	0.0638077	0.165171	0.0778513	0.0370579	0.121926	0.0482745	0.146018	0.050034	0.0839313	0.0333524	0.0951798	0.0191001	0.149225	0.0547173
SQSTM_MOUSE	Sequestosome-1	0.135391	0.545552	0.340876	0.999949	0.063997	0.165171	0.0717476	0.0427146	0.133933	0.0187484	0.110196	0.0384472	0.095894	0.00632875	0.11755	0.00506808	0.127676	0.0148077
SF01_MOUSE	Splicing factor 1	0.877161	0.730353	0.00879697	0.999949	0.0642101	0.165171	0.104625	0.0422419	0.136156	0.0189015	0.136928	0.0188167	0.145333	0.00486597	0.186299	0.014494	0.151313	0.0147747
ABCF2_MOUSE	ATP-binding cassette sub-family F member 2	0.937601	0.744636	0.562259	0.999949	0.0642209	0.165171	0.16668	0.0931561	0.262984	0.0435952	0.274573	0.0893234	0.159003	0.0177611	0.241121	0.01317	0.268406	0.105548
TM38A_MOUSE	Trimeric intracellular cation channel type A	0.74437	0.708752	0.529324	0.999949	0.0643224	0.165171	0.0434465	0.0531596	0.117875	0.0717577	0.110656	0.0891656	0.0239625	0.0212696	0.0247274	0.0048603	0.0632009	0.0458699
CAPG_MOUSE	Macrophage-capping protein	0.883628	0.732762	0.969274	0.999949	0.0647687	0.165171	1.077	0.0968043	1.10197	0.32141	1.276	0.292334	0.893086	0.115828	0.847883	0.0860373	1.2612	0.438693
ACSL4_MOUSE	Long-chain-fatty-acid--CoA ligase 4	0.19695	0.56026	0.566757	0.999949	0.0648064	0.165171	0.303768	0.119444	0.505795	0.0548191	0.429001	0.142234	0.312138	0.0600948	0.376327	0.0572008	0.502964	0.166499
QCR8_MOUSE	Cytochrome b-c1 complex subunit 8	0.000977836	0.137851	0.572916	0.999949	0.0648978	0.165171	0.145449	0.00892074	0.240933	0.0111684	0.172381	0.0605253	0.181567	0.03274	0.151077	0.00651537	0.237839	0.0296707
NUP35_MOUSE	Nucleoporin NUP35	0.634015	0.698559	0.722872	0.999949	0.0649065	0.165171	0.011272	0.0119301	0.0251911	0.00201605	0.026585	0.0105348	0.0162581	0.00215733	0.017142	0.00306513	0.0190604	0.0105055
LSM2_MOUSE	U6 snRNA-associated Sm-like protein LSm2	0.0766402	0.4842	0.301833	0.999949	0.0654157	0.165171	0.294093	0.0944858	0.329862	0.0807085	0.464459	0.150407	0.41239	0.1616	0.640702	0.190218	0.233653	0.20722
NEMO_MOUSE	NF-kappa-B essential modulator	0.926923	0.742988	0.385956	0.999949	0.0655831	0.165171	0.0131742	0.0132157	0.0288061	0.00312008	0.0459544	0.0346039	0.016369	0.0123399	0.028155	0.0048157	0.0399188	0.00907571
ANXA6_MOUSE	Annexin A6	0.274044	0.601176	0.196911	0.999949	0.0656377	0.165171	4.46636	1.32415	5.98795	0.413447	5.27889	1.10338	4.14221	0.701097	5.19273	0.38801	6.34852	1.27922
P5CR1_MOUSE	Pyrroline-5-carboxylate reductase 1, mitochondrial	0.164373	0.55337	0.559298	0.999949	0.0657292	0.165171	0.0281346	0.0144537	0.042873	0.00735464	0.045906	0.0072918	0.0361094	0.00857041	0.0329085	0.00282551	0.0474773	0.0110921
PDE12_MOUSE	2',5'-phosphodiesterase 12	0.696266	0.703518	0.193768	0.999949	0.0657821	0.165171	0.0286566	0.0211345	0.051904	0.00675044	0.0622801	0.0113402	0.0292681	0.0159479	0.0608766	0.00619312	0.0601045	0.0341949
AL3B1_MOUSE	Aldehyde dehydrogenase family 3 member B1	0.546265	0.691446	0.844386	0.999949	0.0657857	0.165171	0.208358	0.0303717	0.286261	0.0335216	0.252763	0.0637082	0.233368	0.0426115	0.247114	0.0213433	0.222137	0.0192873
ROAA_MOUSE	Heterogeneous nuclear ribonucleoprotein A/B	0.0945764	0.515228	0.0631493	0.999949	0.0658247	0.165171	1.21528	0.181799	1.14438	0.0488694	1.22075	0.123785	1.61833	0.194282	1.23457	0.22756	1.31331	0.0969159
KCC2G_MOUSE	Calcium/calmodulin-dependent protein kinase type II subunit gamma	0.49189	0.676118	0.358715	0.999949	0.0659883	0.165171	0.157639	0.061847	0.303348	0.0579101	0.284298	0.100616	0.169391	0.0415681	0.265553	0.044629	0.322491	0.157882
TSN31_MOUSE	Tetraspanin-31	0.139283	0.545552	0.0440687	0.999949	0.0660452	0.165171	0.0272445	0.00535015	0.0353174	0.00354423	0.0262141	0.00579739	0.0210412	0.00666215	0.026407	0.00616074	0.0350902	0.00183848
SYK_MOUSE	Lysine--tRNA ligase	0.198921	0.56026	0.929882	0.999949	0.0660454	0.165171	0.300561	0.137851	0.514885	0.0913784	0.471956	0.188106	0.303425	0.10706	0.297137	0.0419292	0.545347	0.253577
ERP44_MOUSE	Endoplasmic reticulum resident protein 44	0.531588	0.684412	0.543247	0.999949	0.0660892	0.165171	0.294156	0.147503	0.377127	0.0475648	0.395327	0.0287083	0.254689	0.0489283	0.376338	0.0366708	0.366391	0.0668527
PEBP1_MOUSE	Phosphatidylethanolamine-binding protein 1	0.855019	0.72659	0.571694	0.999949	0.0661067	0.165171	4.61282	1.09178	3.8448	0.0910028	4.02893	0.491211	5.33301	0.623602	4.6245	0.734374	4.27943	0.877642
CNPY3_MOUSE	Protein canopy homolog 3	0.46032	0.667287	0.0429195	0.999949	0.0661079	0.165171	0.0256912	0.00923037	0.0153412	0.00567113	0.0325613	0.0151708	0.0552066	0.021234	0.0646181	0.0142435	0.0327523	0.0312001
ABCG2_MOUSE	Broad substrate specificity ATP-binding cassette transporter ABCG2	0.482245	0.676118	0.110409	0.999949	0.0664446	0.165703	0.0302048	0.00710417	0.04088	0.0115381	0.0397061	0.00984204	0.0235744	0.0104688	0.0257485	0.00534133	0.0221048	0.00733781
OBRG_MOUSE	Leptin receptor gene-related protein	0.186927	0.558492	0.973082	0.999949	0.0667749	0.166217	0.206904	0.031647	0.189424	0.0518389	0.153034	0.0349986	0.237965	0.0163338	0.198592	0.00954105	0.202065	0.0493078
SKP1_MOUSE	S-phase kinase-associated protein 1	0.290716	0.607725	0.304924	0.999949	0.0670447	0.166579	0.652544	0.0619894	0.615729	0.137187	0.676314	0.0788087	0.783042	0.0604476	0.869896	0.0268396	0.606796	0.241672
UBE2N_MOUSE	Ubiquitin-conjugating enzyme E2 N	0.750496	0.709052	0.289195	0.999949	0.0672571	0.166616	3.41585	0.197425	2.95145	0.599432	2.78945	0.289102	3.20845	0.174116	3.32077	0.0729367	3.23081	0.0399971
ANFY1_MOUSE	Rabankyrin-5	0.979368	0.753494	0.668686	0.999949	0.0673084	0.166616	0.0168228	0.00323745	0.0249234	0.0034246	0.0233545	0.00919966	0.010489	0.00273997	0.0165832	0.00642643	0.0216287	0.0135346
SRGP2_MOUSE	SLIT-ROBO Rho GTPase-activating protein 2	0.234869	0.582467	0.138154	0.999949	0.0680929	0.168247	0.0162214	0.00459873	0.0381156	0.0100562	0.0317868	0.00473805	0.0253072	0.00462293	0.0374237	0.0111283	0.0391846	0.0166073
OGFD3_MOUSE	2-oxoglutarate and iron-dependent oxygenase domain-containing protein 3	0.431483	0.662077	0.874501	0.999949	0.0683575	0.16859	0.0243869	0.0117893	0.0127478	0.000816722	0.0146096	0.0060208	0.0208156	0.00366166	0.0174904	0.0025646	0.0160604	0.00416653
FETUA_MOUSE	Alpha-2-HS-glycoprotein	0.827356	0.71887	0.712919	0.999949	0.0685821	0.168833	0.571682	0.274878	0.355613	0.0392401	0.311766	0.096485	0.540907	0.0949527	0.375128	0.0329891	0.408934	0.190179
FXR1_MOUSE	Fragile X mental retardation syndrome-related protein 1	0.0172174	0.35305	0.816143	0.999949	0.0689706	0.169478	0.430453	0.11962	0.681024	0.131448	0.593522	0.176735	0.540565	0.0943852	0.448623	0.0403154	0.754718	0.162559
S49A3_MOUSE	Solute carrier family 49 member A3	0.25761	0.595355	0.64019	0.999949	0.0691538	0.169617	0.0212776	0.00298972	0.0272576	0.00367395	0.027183	0.00753796	0.0235407	0.00307362	0.028408	0.00292747	0.0154357	0.0119543
LGUL_MOUSE	Lactoylglutathione lyase	0.846102	0.725916	0.19587	0.999949	0.0697722	0.170821	2.69877	0.630743	1.9126	0.383416	2.52234	0.854893	3.8426	1.36618	2.93441	0.519096	2.17346	0.71649
FDX2_MOUSE	Ferredoxin-2, mitochondrial	0.394925	0.647529	0.00518901	0.999949	0.0702154	0.171395	0.0189135	0.00563021	0.0147827	0.00121868	0.0252286	0.0146328	0.0522589	0.0151878	0.0491159	0.00862763	0.0420215	0.0202531
LMNA_MOUSE	Prelamin-A/C	0.393978	0.647529	0.134099	0.999949	0.0706193	0.171395	7.05227	0.67752	5.95387	0.536132	6.93068	0.988922	7.81149	0.168037	7.14545	0.427488	6.49195	0.988187
GHITM_MOUSE	Growth hormone-inducible transmembrane protein	0.685192	0.703518	0.596781	0.999949	0.0708533	0.171395	0.553183	0.393426	0.245632	0.0333517	0.211466	0.0604413	0.423231	0.102916	0.305249	0.00378147	0.298199	0.117116
PFD5_MOUSE	Prefoldin subunit 5	0.860031	0.727896	0.188776	0.999949	0.0708892	0.171395	0.266873	0.0273101	0.223369	0.00969995	0.255345	0.0543907	0.36245	0.0254935	0.31961	0.0418034	0.271138	0.122301
RWDD1_MOUSE	RWD domain-containing protein 1	0.178715	0.554201	0.204453	0.999949	0.0709934	0.171395	0.170046	0.0585634	0.0847234	0.00733115	0.109949	0.0246335	0.141272	0.0604952	0.101753	0.0235417	0.0766049	0.0301358
DHB4_MOUSE	Peroxisomal multifunctional enzyme type 2	0.0945435	0.515228	0.122848	0.999949	0.0710342	0.171395	0.354702	0.0925142	0.372552	0.0523865	0.364046	0.0512134	0.525696	0.0480646	0.402052	0.0343618	0.385554	0.0822995
DEN10_MOUSE	DENN domain-containing protein 10	0.814239	0.715853	0.424932	0.999949	0.0711427	0.171395	0.0283616	0.0165466	0.0436692	0.00924129	0.0380975	0.0092556	0.026876	0.00189554	0.0437035	0.00356862	0.0363456	0.00977117
GSHR_MOUSE	Glutathione reductase, mitochondrial	0.787992	0.713869	0.0869129	0.999949	0.071187	0.171395	0.482818	0.0773917	0.426135	0.0669556	0.518914	0.0424422	0.670068	0.0656451	0.586481	0.0621383	0.453576	0.195326
KAD1_MOUSE	Adenylate kinase isoenzyme 1	0.916641	0.740839	0.791899	0.999949	0.0712489	0.171395	2.82804	0.479038	2.59443	0.413168	2.54626	0.296757	3.175	0.390138	3.04171	0.400432	2.58845	0.293703
SRSF3_MOUSE	Serine/arginine-rich splicing factor 3	0.00614345	0.22394	0.0104798	0.999949	0.0715234	0.171395	0.620676	0.124016	0.800129	0.0597247	0.795319	0.0262987	0.784532	0.0840044	0.77944	0.0343233	0.947975	0.0559326
API5_MOUSE	Apoptosis inhibitor 5	0.505871	0.679598	0.950075	0.999949	0.0715313	0.171395	0.033659	0.0261188	0.0603587	0.0350149	0.0653221	0.0545201	0.018266	0.0180423	0.0205056	0.00303893	0.0751544	0.0478076
LARP4_MOUSE	La-related protein 4	0.975818	0.753358	0.99797	0.999949	0.0715426	0.171395	0.0411272	0.0140599	0.0346856	0.0160229	0.0286997	0.0050345	0.0463562	0.00185609	0.0434827	0.0077986	0.031807	0.0109997
NAA35_MOUSE	N-alpha-acetyltransferase 35, NatC auxiliary subunit	0.312351	0.614591	0.335381	0.999949	0.0717537	0.171594	0.0707575	0.0454658	0.0302741	0.00500794	0.0303874	0.00293216	0.0524208	0.0211339	0.0381709	0.00174919	0.0251475	0.0110054
PSMG4_MOUSE	Proteasome assembly chaperone 4	0.334782	0.622087	0.899167	0.999949	0.0725515	0.172858	0.0415947	0.0364197	0.110799	0.0492963	0.102957	0.0506995	0.0613689	0.0392485	0.0591632	0.0195929	0.0851238	0.0166293
LACTB_MOUSE	Serine beta-lactamase-like protein LACTB, mitochondrial	0.422706	0.658575	0.471395	0.999949	0.0725753	0.172858	0.373828	0.307653	0.0961282	0.037665	0.120065	0.0841896	0.259422	0.124841	0.145679	0.034396	0.117666	0.0238636
RL35_MOUSE	60S ribosomal protein L35	0.000740758	0.131961	0.0346452	0.999949	0.0726693	0.172858	1.02086	0.0838385	1.10661	0.0503393	0.961457	0.197208	1.57121	0.308423	1.14369	0.111297	1.6082	0.210627
RED_MOUSE	Protein Red	0.512213	0.681622	0.927661	0.999949	0.0729165	0.172919	0.00448825	0.00219953	0.0139974	0.000399507	0.015102	0.0106476	0.00617671	0.00365937	0.00667637	0.00185881	0.0123759	0.0111544
GSTA1_MOUSE	Glutathione S-transferase A1	0.334556	0.622087	0.078298	0.999949	0.0730044	0.172919	0.241622	0.0609535	0.18759	0.0166665	0.175813	0.0152568	0.218777	0.00214858	0.267414	0.0340651	0.228264	0.0457621
RT36_MOUSE	28S ribosomal protein S36, mitochondrial	0.937892	0.744636	0.907703	0.999949	0.0730827	0.172919	0.114537	0.0175194	0.0905703	0.0452342	0.08483	0.0198665	0.134	0.0254603	0.115136	0.0239973	0.0931046	0.028204
PML_MOUSE	Protein PML	0.503338	0.677003	0.96888	0.999949	0.0732349	0.172974	0.0254529	0.0171172	0.0405344	0.0143282	0.0423671	0.00783027	0.0268928	0.0129876	0.0280015	0.00374573	0.0394088	0.00471281
K2C1B_MOUSE	Keratin, type II cytoskeletal 1b	0.18713	0.558492	0.338916	0.999949	0.0734694	0.173222	0.871424	0.124073	0.365601	0.33733	0.345398	0.138451	0.711212	0.240793	1.10832	0.641983	0.555021	0.343966
1433T_MOUSE	14-3-3 protein theta	0.514557	0.682049	0.508825	0.999949	0.073848	0.173809	2.13779	0.246393	1.77242	0.182279	1.70911	0.115705	1.95818	0.103688	2.00218	0.288233	1.92045	0.24429
MPU1_MOUSE	Mannose-P-dolichol utilization defect 1 protein	0.496204	0.677003	0.48985	0.999949	0.0740367	0.173947	0.227759	0.117114	0.103876	0.0463469	0.0875396	0.0633637	0.18758	0.120393	0.137239	0.0113599	0.0840086	0.0410287
MCCA_MOUSE	Methylcrotonoyl-CoA carboxylase subunit alpha, mitochondrial	0.12727	0.540621	0.693084	0.999949	0.0746042	0.173971	0.041647	0.0104375	0.0587516	0.00646205	0.058191	0.0160399	0.0499248	0.00695791	0.0437391	0.00384064	0.0561609	0.00582992
NAA10_MOUSE	N-alpha-acetyltransferase 10	0.219608	0.573747	0.199898	0.999949	0.0746562	0.173971	0.227198	0.0663214	0.158652	0.00342589	0.142336	0.0314957	0.178398	0.0252836	0.173174	0.0285462	0.139315	0.0318546
CPT1A_MOUSE	Carnitine O-palmitoyltransferase 1, liver isoform	0.126223	0.540621	0.542263	0.999949	0.0749905	0.173971	0.0192644	0.0190879	0.0575356	0.0115	0.0601214	0.0241593	0.042007	0.0137759	0.0276624	0.00206538	0.0547063	0.0346471
AKT2_MOUSE	RAC-beta serine/threonine-protein kinase	0.236061	0.582467	0.460099	0.999949	0.0750489	0.173971	0.033619	0.0131384	0.0433779	0.00230478	0.0433932	0.0136551	0.0394516	0.0095127	0.0635797	0.0178104	0.0333917	0.0193157
WDR91_MOUSE	WD repeat-containing protein 91	0.75022	0.709052	0.337672	0.999949	0.0750575	0.173971	0.00164261	0.00131379	0.00983508	0.0134409	0.0142449	0.00964068	0.00259585	0.000911685	0.00221415	0.000650132	0.00253799	0.000931941
EFGM_MOUSE	Elongation factor G, mitochondrial	0.592751	0.694205	0.594363	0.999949	0.0750928	0.173971	0.23148	0.167458	0.0966421	0.043835	0.071735	0.0372187	0.165727	0.0680194	0.140883	0.0170232	0.121209	0.0112773
TIM8A_MOUSE	Mitochondrial import inner membrane translocase subunit Tim8 A	0.118575	0.534576	0.0178101	0.999949	0.075452	0.173971	0.290953	0.0211801	0.253966	0.00879444	0.346861	0.035164	0.378593	0.0543295	0.352338	0.0290993	0.244681	0.0892967
SRRM1_MOUSE	Serine/arginine repetitive matrix protein 1	0.573232	0.694205	0.895626	0.999949	0.0754831	0.173971	0.120231	0.0123402	0.102656	0.0384383	0.0871003	0.0490804	0.15086	0.0202343	0.129011	0.00464419	0.109375	0.0428418
SH3L3_MOUSE	SH3 domain-binding glutamic acid-rich-like protein 3	0.400403	0.649446	0.19602	0.999949	0.0755109	0.173971	0.654917	0.172776	0.428719	0.0780716	0.578288	0.161154	0.756353	0.094291	0.756124	0.0729691	0.626893	0.219146
NDUS1_MOUSE	NADH-ubiquinone oxidoreductase 75 kDa subunit, mitochondrial	0.371326	0.636908	0.314188	0.999949	0.0755605	0.173971	2.03903	1.37148	0.798285	0.0977337	0.784822	0.273521	1.42187	0.620053	0.946905	0.271923	0.709296	0.194899
ARF4_MOUSE	ADP-ribosylation factor 4	0.244264	0.587316	0.233946	0.999949	0.0756019	0.173971	0.830157	0.0156817	0.895734	0.210737	0.897632	0.103243	0.780878	0.0430779	0.578231	0.0801826	0.872637	0.234032
PLGT3_MOUSE	Protein O-glucosyltransferase 3	0.516887	0.682606	0.750709	0.999949	0.0756055	0.173971	0.0231414	0.0126753	0.0490317	0.0411908	0.0637743	0.0466564	0.0122525	0.00790358	0.0267633	0.0108208	0.0270035	0.011096
FUMH_MOUSE	Fumarate hydratase, mitochondrial	0.369804	0.636741	0.106851	0.999949	0.0759886	0.174476	0.838692	0.221707	1.21428	0.217503	1.14946	0.210767	0.92411	0.0788127	1.2106	0.137027	1.33169	0.29748
CHSP1_MOUSE	Calcium-regulated heat stable protein 1	0.424893	0.658575	0.205865	0.999949	0.0760855	0.174476	0.565577	0.195823	0.864448	0.464568	0.970645	0.339801	0.872061	0.125647	1.28598	0.263754	0.754357	0.16633
DAPK3_MOUSE	Death-associated protein kinase 3	0.619941	0.696767	0.278216	0.999949	0.0763349	0.1745	0.0103767	0.016626	0.0214066	0.0139503	0.0251174	0.020604	0.000667112	0.000675572	0.00176762	0.000444805	0.00593038	0.00979578
UB2L3_MOUSE	Ubiquitin-conjugating enzyme E2 L3	0.457679	0.667287	0.0726542	0.999949	0.0763916	0.1745	0.830839	0.206052	1.20867	0.253217	1.11207	0.0962905	1.1034	0.206896	1.37688	0.197038	1.21425	0.140783
ITB1_MOUSE	Integrin beta-1	0.0605961	0.451091	0.053074	0.999949	0.0764873	0.1745	1.05088	0.347131	1.6847	0.244909	1.63774	0.194785	1.56459	0.301495	1.67623	0.21464	1.83675	0.0919862
NU133_MOUSE	Nuclear pore complex protein Nup133	0.114262	0.5314	0.174543	0.999949	0.0767049	0.174669	0.00534516	0.00277535	0.0108497	0.00379953	0.00706726	0.00390856	0.00467714	0.00216918	0.00303505	0.00193452	0.0067384	0.00148501
SRSF6_MOUSE	Serine/arginine-rich splicing factor 6	0.533388	0.684412	0.622185	0.999949	0.0768471	0.174669	0.45291	0.254183	0.240741	0.119651	0.206132	0.103577	0.370575	0.0435994	0.312509	0.0558406	0.242163	0.083786
ARPC3_MOUSE	Actin-related protein 2/3 complex subunit 3	0.817854	0.715853	0.730636	0.999949	0.0769526	0.174669	0.399737	0.174516	0.268543	0.0691227	0.26442	0.0711531	0.392052	0.083276	0.278842	0.0145292	0.312266	0.0287121
AGM1_MOUSE	Phosphoacetylglucosamine mutase	0.021118	0.376103	0.551433	0.999949	0.0777095	0.17504	0.037827	0.0230948	0.0707689	0.00886785	0.0542728	0.0080833	0.0516026	0.0054367	0.0525736	0.00903322	0.0681293	0.0103741
PICAL_MOUSE	Phosphatidylinositol-binding clathrin assembly protein	0.065626	0.468801	0.120519	0.999949	0.0778056	0.17504	0.104335	0.0567396	0.151546	0.0115091	0.103416	0.0192141	0.0813823	0.0198397	0.0955469	0.0232941	0.161556	0.0377086
PRPK_MOUSE	EKC/KEOPS complex subunit Tp53rk	0.347239	0.625589	0.61883	0.999949	0.0778133	0.17504	0.0331602	0.0531874	0.0831871	0.020458	0.0663911	0.0469663	0.0173011	0.0192225	0.0369453	0.025949	0.0917023	0.0568048
CYB5_MOUSE	Cytochrome b5	0.926422	0.742851	0.644285	0.999949	0.0778713	0.17504	0.270571	0.0628291	0.236999	0.0235448	0.239812	0.00963758	0.314668	0.04384	0.279214	0.0180907	0.243715	0.0666484
IFI4_MOUSE	Interferon-activable protein 204	0.0441036	0.416235	0.772009	0.999949	0.0780615	0.17504	0.0102503	0.00558609	0.0145757	0.00448514	0.0130397	0.00424021	0.0115146	0.00597914	0.00808754	0.00464946	0.0199466	0.000911542
ORN_MOUSE	Oligoribonuclease, mitochondrial	0.534343	0.684412	0.129055	0.999949	0.0781157	0.17504	0.152851	0.0326907	0.0939666	0.0100773	0.14641	0.0375478	0.184993	0.0273017	0.154723	0.030831	0.144726	0.049521
TRI47_MOUSE	E3 ubiquitin-protein ligase TRIM47	0.0312623	0.414487	0.553702	0.999949	0.0781391	0.17504	0.0965096	0.00772151	0.152027	0.0338916	0.112763	0.00946484	0.111405	0.0118973	0.106823	0.00555808	0.121989	0.0309054
NDUA5_MOUSE	NADH dehydrogenase [ubiquinone] 1 alpha subcomplex subunit 5	0.304484	0.613679	0.78918	0.999949	0.0781616	0.17504	0.33504	0.0497932	0.285398	0.0776589	0.217962	0.0937983	0.395283	0.0921363	0.338242	0.0380686	0.335486	0.115912
NIPS2_MOUSE	Protein NipSnap homolog 2	0.36463	0.633149	0.0943759	0.999949	0.0783464	0.175161	0.206059	0.0138338	0.189756	0.0309811	0.130009	0.0370235	0.192456	0.00909159	0.167009	0.0286043	0.160247	0.0426299
HECD1_MOUSE	E3 ubiquitin-protein ligase HECTD1	0.0636412	0.464561	0.102364	0.999949	0.0788482	0.175989	0.0401154	0.0213076	0.0705579	0.0160488	0.0482131	0.00330759	0.0424723	0.0100052	0.0565351	0.0075679	0.0678533	0.00724918
RM09_MOUSE	39S ribosomal protein L9, mitochondrial	0.435322	0.664299	0.237928	0.999949	0.0793889	0.176299	0.0710129	0.00880089	0.0845681	0.0137419	0.153259	0.0803947	0.0783042	0.00749307	0.0865226	0.0203156	0.10622	0.0284718
KLH30_MOUSE	Kelch-like protein 30	0.45986	0.667287	0.76879	0.999949	0.0796322	0.176299	0.0789244	0.0496401	0.128727	0.052008	0.128613	0.0725517	0.0661503	0.0269391	0.0517404	0.0139081	0.116151	0.0492685
ARSB_MOUSE	Arylsulfatase B	0.38079	0.638868	0.0620322	0.999949	0.0796483	0.176299	0.0960903	0.0202919	0.0867919	0.0062465	0.0956895	0.0392377	0.14861	0.0353887	0.132762	0.00366203	0.121553	0.0234683
WDFY1_MOUSE	WD repeat and FYVE domain-containing protein 1	0.693246	0.703518	0.24386	0.999949	0.0797585	0.176299	0.0260938	0.00631713	0.031416	0.0102116	0.0351664	0.00335119	0.0237862	0.00482133	0.0308595	0.00998584	0.0414435	0.0098976
1433Z_MOUSE	14-3-3 protein zeta/delta	0.04289	0.416235	0.756121	0.999949	0.0797627	0.176299	7.7067	1.69496	10.1555	0.687784	9.04694	0.872436	8.26246	1.85135	7.97618	0.600298	10.4666	1.48571
ATLA3_MOUSE	Atlastin-3	0.793935	0.714529	0.903313	0.999949	0.0799337	0.176299	0.0537596	0.0229678	0.0690661	0.028861	0.0809603	0.027458	0.0341778	0.0086669	0.0441408	0.00637092	0.087676	0.0623338
GNA13_MOUSE	Guanine nucleotide-binding protein subunit alpha-13	0.819109	0.716117	0.844213	0.999949	0.0802171	0.176299	0.0117829	0.00199431	0.00762612	0.00108973	0.0069602	0.00374099	0.0114295	0.00402179	0.00933453	0.00407866	0.00801698	0.00186777
PLS1_MOUSE	Phospholipid scramblase 1	0.109919	0.529596	0.585336	0.999949	0.0802222	0.176299	0.0139221	0.0138035	0.0324385	0.0101127	0.0334211	0.0051405	0.0248486	0.0152142	0.0202561	0.00173658	0.0351367	0.00816344
RAB4A_MOUSE	Ras-related protein Rab-4A	0.175025	0.554008	0.815003	0.999949	0.0804099	0.176299	0.0180216	0.00230389	0.0290524	0.0077007	0.0244185	0.00929155	0.0145732	0.00263647	0.0113505	0.00285066	0.0323991	0.0234031
PRAF2_MOUSE	PRA1 family protein 2	0.14414	0.545552	0.381343	0.999949	0.0805778	0.176299	0.256782	0.145366	0.0757159	0.0583599	0.0950375	0.0840626	0.140632	0.0299226	0.1228	0.00886876	0.0831316	0.0715098
RBX1_MOUSE	E3 ubiquitin-protein ligase RBX1	0.554788	0.692015	0.559751	0.999949	0.0806214	0.176299	0.651579	0.118699	0.497224	0.0937658	0.453377	0.0803938	0.762243	0.133209	0.683731	0.093331	0.670482	0.326135
TMM33_MOUSE	Transmembrane protein 33	0.28135	0.60274	0.987792	0.999949	0.0807075	0.176299	0.0132639	0.014228	0.0523322	0.0194358	0.0478996	0.0306196	0.01919	0.00959214	0.0160793	0.00641228	0.0464722	0.0475855
PFD3_MOUSE	Prefoldin subunit 3	0.445143	0.664503	0.251965	0.999949	0.0807997	0.176299	0.495866	0.0931041	0.347252	0.0401627	0.448504	0.102574	0.56472	0.0707862	0.461964	0.117036	0.38883	0.118711
PLIN3_MOUSE	Perilipin-3	0.733091	0.708752	0.615502	0.999949	0.0808858	0.176299	0.9249	0.229731	0.714382	0.00739059	0.739289	0.0149968	0.994382	0.289549	0.831648	0.151281	0.701967	0.136214
AIMP1_MOUSE	Aminoacyl tRNA synthase complex-interacting multifunctional protein 1	0.308578	0.614591	0.889692	0.999949	0.0809617	0.176299	0.393305	0.200732	0.756429	0.163177	0.70195	0.321468	0.49971	0.167873	0.562337	0.0267864	0.697945	0.184661
KIF1A_MOUSE	Kinesin-like protein KIF1A	0.954439	0.749638	0.706751	0.999949	0.0813326	0.176819	0.00402071	0.00544803	0.0131548	0.0020304	0.0137505	0.0120231	0.00402043	0.00222634	0.0054026	0.00184417	0.00654058	0.00850179
PLPP1_MOUSE	Phospholipid phosphatase 1	0.949606	0.748291	0.96987	0.999949	0.0817392	0.177415	0.518781	0.182174	0.427647	0.144203	0.367709	0.0402709	0.563278	0.0713154	0.540349	0.12805	0.424947	0.0977029
TRA2B_MOUSE	Transformer-2 protein homolog beta	0.230169	0.58045	0.713833	0.999949	0.0820764	0.177792	0.0878539	0.0315817	0.127624	0.0657773	0.160977	0.0792219	0.107438	0.0379995	0.0705419	0.00310428	0.195018	0.0997645
IDH3A_MOUSE	Isocitrate dehydrogenase [NAD] subunit alpha, mitochondrial	0.519077	0.68375	0.901513	0.999949	0.0822358	0.177792	1.16429	0.299668	0.966946	0.141059	0.915203	0.15878	1.27913	0.150982	1.10797	0.0726706	1.12644	0.26425
OSGEP_MOUSE	Probable tRNA N6-adenosine threonylcarbamoyltransferase	0.347903	0.625589	0.470131	0.999949	0.0824697	0.177792	0.0213676	0.0168146	0.0458022	0.0139951	0.0446247	0.00709748	0.0303334	0.000734674	0.0391468	0.00776945	0.0477306	0.0226403
PPID_MOUSE	Peptidyl-prolyl cis-trans isomerase D	0.496156	0.677003	0.651517	0.999949	0.0825505	0.177792	0.454875	0.179556	0.269145	0.00898257	0.303053	0.0990479	0.37992	0.0823168	0.303368	0.0398787	0.317442	0.0649653
SRSF5_MOUSE	Serine/arginine-rich splicing factor 5	0.478175	0.676118	0.673503	0.999949	0.0825768	0.177792	1.24537	0.830252	0.592004	0.340305	0.50012	0.24918	0.972636	0.157224	0.857782	0.194261	0.628626	0.106409
TIF1B_MOUSE	Transcription intermediary factor 1-beta	0.675294	0.703518	0.443445	0.999949	0.0827117	0.177797	0.252898	0.0563458	0.29744	0.0330106	0.365876	0.0544071	0.275711	0.0364495	0.270189	0.0399152	0.354494	0.119195
VPS36_MOUSE	Vacuolar protein-sorting-associated protein 36	0.601573	0.695625	0.60255	0.999949	0.0829177	0.177954	0.0398458	0.0160735	0.0182447	0.0127148	0.0199549	0.0122436	0.0296194	0.00924629	0.0299379	0.00365549	0.033147	0.0112159
MIC10_MOUSE	MIC	0.0833078	0.495803	0.855884	0.999949	0.0831748	0.17822	0.311671	0.110424	0.266788	0.0119761	0.248599	0.0604347	0.332583	0.0806914	0.207528	0.0172685	0.336947	0.0328602
TYW4_MOUSE	tRNA wybutosine-synthesizing protein 4	0.00550495	0.216106	0.0176581	0.999949	0.0837668	0.178959	0.189074	0.0494309	0.116883	0.00452493	0.115646	0.0111265	0.102692	0.0129416	0.141989	0.0116852	0.120365	0.0104039
PGM1_MOUSE	Phosphoglucomutase-1	0.450032	0.666046	0.683651	0.999949	0.0837869	0.178959	1.16809	0.234801	1.011	0.0315651	0.996701	0.143888	1.23474	0.0459787	1.00942	0.071988	1.08162	0.176834
PIMT_MOUSE	Protein-L-isoaspartate(D-aspartate) O-methyltransferase	0.959617	0.750403	0.986185	0.999949	0.0841095	0.179125	0.336923	0.05932	0.503076	0.187915	0.453361	0.0644158	0.401127	0.0641736	0.490547	0.0932463	0.368945	0.102161
VASN_MOUSE	Vasorin	0.168187	0.55337	0.580011	0.999949	0.0841322	0.179125	0.0319625	0.0151138	0.0267745	0.0012956	0.0241282	0.00539964	0.040454	0.00539806	0.0254506	0.00449762	0.0299491	0.00568905
ALAT1_MOUSE	Alanine aminotransferase 1	0.241186	0.584417	0.770804	0.999949	0.0844336	0.179296	0.0140413	0.0157663	0.0513547	0.015185	0.0352633	0.0126624	0.0214255	0.00302306	0.0319492	0.027337	0.0398229	0.0233106
ADHX_MOUSE	Alcohol dehydrogenase class-3	0.198933	0.56026	0.504826	0.999949	0.084638	0.179296	0.655168	0.179195	0.908725	0.0261156	0.886328	0.160004	0.785514	0.0830149	0.824194	0.099771	0.910306	0.131685
PYRG2_MOUSE	CTP synthase 2	0.207918	0.566402	0.146905	0.999949	0.0847626	0.179296	0.0334434	0.00534157	0.028626	0.0028484	0.0310021	0.0056563	0.0193628	0.00210175	0.0216923	0.00625852	0.0269399	0.0100266
ABCE1_MOUSE	ATP-binding cassette sub-family E member 1	0.749758	0.709052	0.694206	0.999949	0.0847801	0.179296	0.21343	0.0330339	0.277526	0.0337915	0.269903	0.0551343	0.219913	0.0500811	0.260359	0.0390064	0.264717	0.0172713
PIN4_MOUSE	Peptidyl-prolyl cis-trans isomerase NIMA-interacting 4	0.784033	0.71379	0.595817	0.999949	0.085086	0.179296	0.169153	0.0294217	0.13282	0.00452679	0.144072	0.0254984	0.194908	0.0414549	0.161024	0.0141576	0.158738	0.0473824
EDC4_MOUSE	Enhancer of mRNA-decapping protein 4	0.447303	0.665526	0.73753	0.999949	0.0852026	0.179296	0.119067	0.0172865	0.145505	0.0184941	0.14034	0.0170056	0.119949	0.0150831	0.137824	0.0134357	0.108391	0.0363344
CMTR1_MOUSE	Cap-specific mRNA (nucleoside-2'-O-)-methyltransferase 1	0.375905	0.638868	0.133626	0.999949	0.085323	0.179296	0.00625023	0.00327836	0.0110001	0.00352453	0.0117975	0.00250522	0.00790529	0.00269542	0.0165526	0.00291281	0.0104627	0.00720595
CRKL_MOUSE	Crk-like protein	0.153435	0.55275	0.791034	0.999949	0.0853973	0.179296	0.168821	0.0438642	0.122972	0.00829513	0.131153	0.0434229	0.160027	0.00902103	0.160135	0.0212104	0.109745	0.0381119
RBBP7_MOUSE	Histone-binding protein RBBP7	0.741057	0.708752	0.0563276	0.999949	0.0854171	0.179296	0.106943	0.0099757	0.0848977	0.0063142	0.110442	0.024591	0.160803	0.0541549	0.139572	0.00614698	0.124661	0.0315846
CDC73_MOUSE	Parafibromin	0.595071	0.694205	0.980564	0.999949	0.0856113	0.179422	0.00959695	0.00837327	0.0153918	0.00508815	0.0191026	0.0104446	0.00712373	0.00388014	0.0118594	0.00271866	0.0130392	0.00494631
LACB2_MOUSE	Endoribonuclease LACTB2	0.0574388	0.449858	0.213436	0.999949	0.0858816	0.17953	0.280006	0.0499947	0.253368	0.0334965	0.281053	0.0200184	0.290371	0.0449531	0.364637	0.0444657	0.258467	0.0484107
TBB6_MOUSE	Tubulin beta-6 chain	0.694847	0.703518	0.92675	0.999949	0.0863785	0.17953	5.33895	1.60332	3.25841	1.24908	3.2184	1.87351	4.86532	1.16392	4.45518	1.1618	4.14253	0.0142289
CASP9_MOUSE	Caspase-9	0.0259504	0.393785	0.149316	0.999949	0.0864048	0.17953	0.011584	0.00141241	0.012354	0.00392903	0.0168122	0.00402647	0.00972693	0.00188858	0.0117337	0.00184938	0.00808761	0.00234917
RL21_MOUSE	60S ribosomal protein L21	0.703337	0.705088	0.401943	0.999949	0.0865509	0.17953	0.260281	0.18587	0.105018	0.00453417	0.0939155	0.0301651	0.151753	0.0530276	0.0976862	0.0457361	0.148103	0.0565077
RL18A_MOUSE	60S ribosomal protein L18a	0.00472147	0.212995	0.201215	0.999949	0.0868096	0.17953	0.9512	0.227116	1.28614	0.202461	1.06679	0.115649	1.11112	0.353941	0.985294	0.0795758	1.61396	0.130785
UMPS_MOUSE	Uridine 5'-monophosphate synthase	0.239453	0.584284	0.179583	0.999949	0.0868345	0.17953	0.0705374	0.035799	0.0291094	0.0178523	0.0312897	0.013346	0.0393089	0.00443018	0.0284198	0.00787665	0.0289339	0.0160798
MSTN1_MOUSE	Musculoskeletal embryonic nuclear protein 1	0.320121	0.615161	0.262784	0.999949	0.0869595	0.17953	0.997208	0.0584337	0.925875	0.381343	0.932594	0.0296682	1.73325	0.466279	1.29388	0.241688	1.11898	0.657096
P3H1_MOUSE	Prolyl 3-hydroxylase 1	0.360418	0.629748	0.399085	0.999949	0.0869674	0.17953	0.0472362	0.0122111	0.0672964	0.0153629	0.0578035	0.014887	0.0470415	0.00542594	0.0585923	0.00806323	0.0639187	0.00289945
RTCA_MOUSE	RNA 3'-terminal phosphate cyclase	0.59296	0.694205	0.416815	0.999949	0.086983	0.17953	0.0207318	0.0201076	0.0446484	0.00855458	0.0290917	0.00223158	0.0174854	0.00988755	0.0254739	0.0106459	0.0232498	0.0178427
VINEX_MOUSE	Vinexin	0.971964	0.752355	0.149609	0.999949	0.0870458	0.17953	0.0702847	0.0424497	0.0981509	0.0100614	0.117684	0.0102902	0.0704058	0.017799	0.109393	0.0096221	0.127343	0.050598
RPN2_MOUSE	Dolichyl-diphosphooligosaccharide--protein glycosyltransferase subunit 2	0.395178	0.647529	0.503182	0.999949	0.0871372	0.17953	0.352671	0.225153	0.693079	0.151973	0.640361	0.114495	0.404037	0.159047	0.570342	0.0793859	0.725425	0.374987
RBGPR_MOUSE	Rab3 GTPase-activating protein non-catalytic subunit	0.900756	0.737542	0.676127	0.999949	0.0877395	0.180262	0.114169	0.0194664	0.124588	0.0131749	0.117549	0.0122711	0.1408	0.0102944	0.148872	0.0130008	0.111106	0.0461058
PCCA_MOUSE	Propionyl-CoA carboxylase alpha chain, mitochondrial	0.15676	0.55337	0.533298	0.999949	0.087762	0.180262	0.0883686	0.00840062	0.108722	0.00412236	0.106775	0.0140364	0.102258	0.00683043	0.0996969	0.000494448	0.10306	0.0123732
UBQL2_MOUSE	Ubiquilin-2	0.663233	0.703518	0.222988	0.999949	0.0879571	0.180386	0.223632	0.0603629	0.163848	0.0760716	0.214509	0.0451399	0.298574	0.0341025	0.260704	0.0420463	0.199091	0.0811144
RM19_MOUSE	39S ribosomal protein L19, mitochondrial	0.067768	0.468801	0.239157	0.999949	0.0886897	0.181611	0.0307011	0.0150361	0.056533	0.0180814	0.036095	0.0117149	0.0285034	0.0120857	0.0247711	0.00121906	0.0412272	0.00764302
IF6_MOUSE	Eukaryotic translation initiation factor 6	0.953729	0.749558	0.224979	0.999949	0.0892292	0.181715	0.378967	0.0691573	0.284376	0.0432802	0.32869	0.0517318	0.468334	0.129999	0.329014	0.0914772	0.29123	0.102727
PDIA5_MOUSE	Protein disulfide-isomerase A5	0.163548	0.55337	0.782874	0.999949	0.0894322	0.181715	0.00931977	0.0100138	0.0188839	0.00182028	0.0180104	0.00440436	0.0109067	0.00496215	0.00993313	0.00212545	0.0242405	0.0151916
RS3_MOUSE	40S ribosomal protein S3	0.110607	0.529596	0.843012	0.999949	0.089509	0.181715	2.59172	0.108918	2.75972	0.084075	2.78438	0.357597	2.66247	0.222021	2.52055	0.190508	2.96282	0.0934036
SCFD1_MOUSE	Sec1 family domain-containing protein 1	0.493269	0.676775	0.935817	0.999949	0.0897101	0.181715	0.0756072	0.0400478	0.109696	0.0292545	0.125115	0.0472151	0.0705434	0.0146718	0.104358	0.0119088	0.0933417	0.0302401
FAF1_MOUSE	FAS-associated factor 1	0.0598866	0.451091	0.678938	0.999949	0.0898952	0.181715	0.0213942	0.0157327	0.0411876	0.00476354	0.0380178	0.00993214	0.0296287	0.00627092	0.0231009	0.014223	0.0541798	0.0253775
ADPRH_MOUSE	[Protein ADP-ribosylarginine] hydrolase	0.113762	0.530169	0.233909	0.999949	0.0903194	0.181715	0.402008	0.0279911	0.378248	0.0525088	0.369126	0.0819414	0.396806	0.0328697	0.263484	0.00930235	0.402726	0.0985291
NPL4_MOUSE	Nuclear protein localization protein 4 homolog	0.243033	0.586923	0.697485	0.999949	0.0903473	0.181715	0.0949729	0.0794682	0.156208	0.0437772	0.142846	0.0516643	0.0884472	0.0202963	0.0990489	0.0235342	0.184769	0.0719687
PRS8_MOUSE	26S proteasome regulatory subunit 8	0.487768	0.676118	0.657612	0.999949	0.0904092	0.181715	0.653663	0.287496	0.935016	0.329698	0.911223	0.332037	0.601937	0.103811	0.532087	0.0998968	0.804005	0.161616
RBM8A_MOUSE	RNA-binding protein 8A	0.914678	0.740839	0.201248	0.999949	0.0904366	0.181715	0.18333	0.0188477	0.152374	0.0348706	0.177964	0.003639	0.241963	0.0805381	0.198318	0.0227013	0.1712	0.0145188
RM03_MOUSE	39S ribosomal protein L3, mitochondrial	0.0333475	0.416235	0.688874	0.999949	0.090472	0.181715	0.00186722	0.00276258	0.00686967	0.00175046	0.00593233	0.00191539	0.00477196	0.00362052	0.00330817	0.00146831	0.00766856	0.00230898
T4S1_MOUSE	Transmembrane 4 L6 family member 1	0.613581	0.696743	0.952602	0.999949	0.0904915	0.181715	0.196849	0.0393653	0.156671	0.0425832	0.147816	0.0614161	0.201855	0.00765968	0.20303	0.0258041	0.16037	0.0373808
TNPO3_MOUSE	Transportin-3	0.164832	0.55337	0.312978	0.999949	0.090645	0.181715	0.0720309	0.036673	0.111409	0.0147919	0.110563	0.00187911	0.0976327	0.0155587	0.102016	0.0146832	0.114574	0.00780368
HSPB1_MOUSE	Heat shock protein beta-1	0.381542	0.638868	0.842925	0.999949	0.0906733	0.181715	9.57614	2.47145	6.36265	0.500926	7.47027	2.2103	9.41618	1.80439	8.40264	1.96297	7.2944	1.47196
TPD54_MOUSE	Tumor protein D54	0.27706	0.601851	0.580235	0.999949	0.0907307	0.181715	0.657075	0.231542	0.438283	0.0377979	0.556129	0.193253	0.723212	0.0402701	0.713794	0.115483	0.51655	0.18989
IF1AX_MOUSE	Eukaryotic translation initiation factor 1A, X-chromosomal	0.277231	0.601851	0.472581	0.999949	0.0908641	0.181715	0.11126	0.0559977	0.160395	0.0284787	0.179913	0.00383311	0.13944	0.0398001	0.110486	0.042008	0.162039	0.0329512
CNPY4_MOUSE	Protein canopy homolog 4	0.197761	0.56026	0.0386161	0.999949	0.0912808	0.181715	0.112253	0.0133103	0.0753565	0.00682906	0.127649	0.0310977	0.155562	0.0252366	0.151476	0.0290816	0.104498	0.0487856
HNRPQ_MOUSE	Heterogeneous nuclear ribonucleoprotein Q	0.106868	0.529596	0.464683	0.999949	0.0913665	0.181715	0.390376	0.125836	0.595425	0.0437897	0.571106	0.0275243	0.475559	0.128971	0.486733	0.0621176	0.674304	0.219412
MPPB_MOUSE	Mitochondrial-processing peptidase subunit beta	0.647673	0.702015	0.766402	0.999949	0.0914038	0.181715	0.248494	0.0175672	0.171849	0.0085954	0.213159	0.0620996	0.217341	0.0574295	0.206501	0.0252156	0.249966	0.0575266
VPS50_MOUSE	Syndetin	0.351328	0.625953	0.613106	0.999949	0.0915596	0.181715	0.0113895	0.0109349	0.025115	0.0058275	0.0287447	0.00576317	0.0177552	0.00316066	0.0177113	0.0044545	0.0281227	0.0182996
TNNC2_MOUSE	Troponin C, skeletal muscle	0.264149	0.599094	0.39009	0.999949	0.0915608	0.181715	2.0224	1.88558	0.315158	0.193562	0.401021	0.365515	1.03639	0.630971	0.64773	0.275677	0.325217	0.223313
RBBP4_MOUSE	Histone-binding protein RBBP4	0.290604	0.607725	0.890665	0.999949	0.0915904	0.181715	1.56854	0.978478	0.739156	0.335263	0.750413	0.461055	1.28335	0.168747	1.30244	0.206482	0.805159	0.439247
STK25_MOUSE	Serine/threonine-protein kinase 25	0.352432	0.626435	0.398051	0.999949	0.0921577	0.182449	0.0294147	0.00954246	0.0494113	0.0081939	0.0436279	0.017279	0.0276239	0.00700262	0.0392553	0.0117714	0.0543927	0.0229937
NDUA1_MOUSE	NADH dehydrogenase [ubiquinone] 1 alpha subcomplex subunit 1	0.145601	0.545552	0.700815	0.999949	0.0922325	0.182449	0.0375038	0.0364819	0.124813	0.0432195	0.0919205	0.077181	0.0261661	0.0182261	0.0197234	0.00808368	0.179834	0.176983
RMD1_MOUSE	Regulator of microtubule dynamics protein 1	0.213818	0.572438	0.76369	0.999949	0.0926559	0.183016	0.113978	0.0298299	0.152337	0.032004	0.163343	0.0332971	0.131368	0.0183726	0.112488	0.0153107	0.167589	0.0546491
EXOC4_MOUSE	Exocyst complex component 4	0.0481984	0.423021	0.569555	0.999949	0.0929917	0.183398	0.0264945	0.0144959	0.0617826	0.0198989	0.0404581	0.00852738	0.0315919	0.00836939	0.0331283	0.00368039	0.0583399	0.0298522
NFKB2_MOUSE	Nuclear factor NF-kappa-B p100 subunit	0.870585	0.728373	0.903312	0.999949	0.0931234	0.183398	0.0142555	0.00965116	0.0306901	0.0146972	0.0340574	0.0199711	0.015599	0.00900605	0.0260817	0.00736431	0.0251582	0.00986939
PRS10_MOUSE	26S proteasome regulatory subunit 10B	0.396328	0.647902	0.422296	0.999949	0.0935087	0.183887	0.725102	0.0498699	0.771912	0.045115	0.7454	0.108567	0.655593	0.0399588	0.690985	0.0600356	0.841872	0.153692
TOM20_MOUSE	Mitochondrial import receptor subunit TOM20 homolog	0.587206	0.694205	0.414792	0.999949	0.0938111	0.184211	0.274281	0.0937677	0.216403	0.0235577	0.21203	0.0690453	0.319233	0.0801743	0.218695	0.0054953	0.216983	0.0358068
H14_MOUSE	Histone H1.4	0.00647868	0.228333	0.0126585	0.999949	0.0939761	0.184265	3.17476	0.317277	3.3727	0.335538	3.8132	0.931555	6.63226	2.02433	3.42654	0.219156	4.80158	0.353111
TSP1_MOUSE	Thrombospondin-1	0.696032	0.703518	0.00996793	0.999949	0.0944167	0.184858	1.3659	0.332414	1.12845	0.162925	1.63342	0.0678665	2.19292	0.590396	1.55846	0.186466	1.41405	0.256956
MARE3_MOUSE	Microtubule-associated protein RP/EB family member 3	0.735601	0.708752	0.792657	0.999949	0.0950355	0.184992	0.414355	0.159665	0.27088	0.0422285	0.282343	0.0508426	0.387954	0.136747	0.26167	0.0662461	0.348444	0.0843968
U520_MOUSE	U5 small nuclear ribonucleoprotein 200 kDa helicase	0.584476	0.694205	0.0805946	0.999949	0.0950535	0.184992	0.0621966	0.013144	0.0791081	0.00678246	0.0888789	0.00942871	0.0783957	0.00253809	0.0816361	0.0119417	0.0830838	0.0115119
HNRH2_MOUSE	Heterogeneous nuclear ribonucleoprotein H2	0.00400124	0.192026	0.439057	0.999949	0.0951044	0.184992	0.58825	0.102444	0.807136	0.129216	0.739422	0.0948521	0.765994	0.166141	0.609966	0.0949948	0.968891	0.119034
CTND1_MOUSE	Catenin delta-1	0.0779703	0.485422	0.589933	0.999949	0.0954858	0.184992	0.210092	0.0430638	0.389218	0.150716	0.293709	0.0675665	0.212217	0.0604091	0.208625	0.0509649	0.44331	0.232009
FACE1_MOUSE	CAAX prenyl protease 1 homolog	0.651058	0.703518	0.424581	0.999949	0.0957445	0.184992	0.114724	0.139766	0.274314	0.0526026	0.239482	0.115275	0.088821	0.0767404	0.219581	0.111415	0.286147	0.159929
NIF3L_MOUSE	NIF3-like protein 1	0.421558	0.658134	0.823684	0.999949	0.0957745	0.184992	0.0257529	0.0197543	0.0347119	0.0163543	0.0335392	0.00982649	0.0196231	0.00654661	0.0164229	0.00209093	0.0359084	0.0106247
HACD1_MOUSE	Very-long-chain (3R)-3-hydroxyacyl-CoA dehydratase 1	0.0265215	0.394681	0.644972	0.999949	0.0959182	0.184992	0.0171295	0.0217121	0.0471071	0.00417573	0.0361469	0.00697347	0.0320136	0.0178897	0.0292455	0.00607303	0.0484958	0.0077628
TBCB_MOUSE	Tubulin-folding cofactor B	0.0181619	0.356199	0.0110504	0.999949	0.0959568	0.184992	0.137866	0.0112649	0.135872	0.0341807	0.265345	0.0740618	0.159735	0.0201867	0.170955	0.0317292	0.131812	0.0213101
ECH1_MOUSE	Delta(3,5)-Delta(2,4)-dienoyl-CoA isomerase, mitochondrial	0.786789	0.713869	0.0336429	0.999949	0.0962118	0.184992	0.24248	0.014808	0.208186	0.00738997	0.282288	0.0982114	0.37516	0.0572648	0.363548	0.0470386	0.279091	0.104156
MICU2_MOUSE	Calcium uptake protein 2, mitochondrial	0.489007	0.676118	0.782286	0.999949	0.0962641	0.184992	0.0537202	0.0366994	0.106699	0.0470277	0.122507	0.0410338	0.0567921	0.0181435	0.0687581	0.00702519	0.134452	0.10437
CO3_MOUSE	Complement C3	0.505513	0.679521	0.854434	0.999949	0.0962807	0.184992	0.0670051	0.0317	0.0614707	0.0157509	0.0712108	0.0201711	0.0572585	0.00401281	0.0502432	0.00592443	0.0900468	0.0302879
MAGT1_MOUSE	Magnesium transporter protein 1	0.00181481	0.158545	0.0901272	0.999949	0.0964428	0.184992	0.0300846	0.00741882	0.0364113	0.0048357	0.0209467	0.000430156	0.0284256	0.00861416	0.0156165	0.00179826	0.0377405	0.00938169
FKBP4_MOUSE	Peptidyl-prolyl cis-trans isomerase FKBP4	0.720762	0.708723	0.295661	0.999949	0.0964611	0.184992	0.289833	0.0358579	0.197911	0.0728285	0.254485	0.121199	0.375926	0.0436785	0.350296	0.0996441	0.276428	0.104597
FAF2_MOUSE	FAS-associated factor 2	0.508678	0.680111	0.177715	0.999949	0.0964818	0.184992	0.106278	0.0243197	0.131451	0.0178106	0.14829	0.0250459	0.119531	0.0113161	0.132179	0.0318923	0.157525	0.0194969
STRN_MOUSE	Striatin	0.813232	0.715853	0.50472	0.999949	0.0966691	0.184992	0.0398852	0.0268592	0.0571102	0.00555348	0.0671452	0.00898141	0.0430982	0.0115791	0.0536012	0.00841031	0.0660086	0.0238052
RS14_MOUSE	40S ribosomal protein S14	0.00198098	0.158545	0.0214913	0.999949	0.0966954	0.184992	1.61421	0.0608793	1.86409	0.0969472	1.58481	0.267247	1.71732	0.27694	1.67415	0.135316	2.27539	0.0890455
GLT10_MOUSE	Polypeptide N-acetylgalactosaminyltransferase 10	0.965102	0.750827	0.381091	0.999949	0.096937	0.18519	0.0446695	0.0122983	0.0600118	0.013132	0.0573346	0.0170641	0.0416465	0.00902866	0.0581513	0.00427984	0.0592088	0.00680938
RS24_MOUSE	40S ribosomal protein S24	0.0755616	0.4842	0.218467	0.999949	0.0972273	0.18548	0.341594	0.395993	0.857432	0.253913	0.628592	0.303095	0.382144	0.260046	0.494553	0.163194	1.3615	0.785125
UEVLD_MOUSE	Ubiquitin-conjugating enzyme E2 variant 3	0.0599221	0.451091	0.783596	0.999949	0.0977896	0.18554	0.016268	0.000484576	0.0196139	0.00890432	0.0201933	0.00803238	0.0193749	0.0060891	0.0126991	0.00249224	0.027811	0.00538629
SNP23_MOUSE	Synaptosomal-associated protein 23	0.0827974	0.494122	0.00339204	0.999949	0.09786	0.18554	0.0524325	0.0301004	0.0664048	0.0067859	0.124867	0.026716	0.0948784	0.0167746	0.115551	0.00864387	0.0761184	0.0235278
MYL3_MOUSE	Myosin light chain 3	0.601372	0.695625	0.790586	0.999949	0.0979069	0.18554	0.0433559	0.0262648	0.0202719	0.00615828	0.0226088	0.0124937	0.0465635	0.0304837	0.0347163	0.0133463	0.0200022	0.00237736
SFXN3_MOUSE	Sideroflexin-3	0.290273	0.607725	0.879635	0.999949	0.0981474	0.18554	0.785614	0.171628	0.92737	0.131599	0.978452	0.192724	0.823275	0.0485707	0.75919	0.109022	1.01331	0.209378
RL37A_MOUSE	60S ribosomal protein L37a	0.00245774	0.16799	0.201364	0.999949	0.0982425	0.18554	0.303322	0.0978614	0.454073	0.0463	0.367055	0.0521083	0.415638	0.138785	0.322183	0.0755723	0.624802	0.111813
GDIR2_MOUSE	Rho GDP-dissociation inhibitor 2	0.716764	0.707543	0.0537386	0.999949	0.0987365	0.18554	0.400221	0.0828417	0.346434	0.00764361	0.419754	0.136626	0.637506	0.184859	0.606022	0.10381	0.507562	0.150828
LAMP1_MOUSE	Lysosome-associated membrane glycoprotein 1	0.530503	0.684412	0.974194	0.999949	0.098773	0.18554	8.01989	1.74893	7.22229	1.7162	6.34655	0.219088	9.15289	1.27893	7.88235	0.276526	7.2313	2.34329
DCTN2_MOUSE	Dynactin subunit 2	0.336258	0.622087	0.235947	0.999949	0.0987734	0.18554	0.597526	0.359629	0.773511	0.0398683	0.914971	0.0631842	0.726162	0.0922716	0.941577	0.052185	0.729848	0.06787
TRI54_MOUSE	Tripartite motif-containing protein 54	0.311316	0.614591	0.892641	0.999949	0.0990084	0.18554	0.2877	0.0281053	0.24449	0.0331297	0.246345	0.0594268	0.265271	0.0345309	0.1984	0.0289721	0.304348	0.102254
DYLT3_MOUSE	Dynein light chain Tctex-type 3	0.176936	0.554008	0.74377	0.999949	0.0990304	0.18554	0.0494238	0.039289	0.0842126	0.0243778	0.0688727	0.039472	0.0434152	0.0182665	0.0303787	0.00861523	0.079714	0.0302144
RS11_MOUSE	40S ribosomal protein S11	0.000666367	0.131961	0.437719	0.999949	0.0990727	0.18554	0.947904	0.124242	1.00498	0.0934233	0.750159	0.094392	1.05829	0.0931395	0.826744	0.111192	1.08685	0.0505448
A16L1_MOUSE	Autophagy-related protein 16-1	0.357792	0.629748	0.55146	0.999949	0.0992063	0.18554	0.0400904	0.0117006	0.0487935	0.0105333	0.057024	0.00749434	0.038476	0.01428	0.0526801	0.00805713	0.0490615	0.00466755
EZRI_MOUSE	Ezrin	0.0435132	0.416235	0.0141205	0.999949	0.0992202	0.18554	0.534982	0.111875	0.528495	0.0943826	0.606826	0.199731	0.55419	0.0218846	0.87293	0.011917	0.598147	0.0614294
IDHG1_MOUSE	Isocitrate dehydrogenase [NAD] subunit gamma 1, mitochondrial	0.15358	0.55275	0.67261	0.999949	0.0992769	0.18554	0.225703	0.210643	0.474918	0.0887456	0.356409	0.23092	0.20252	0.165673	0.222611	0.100074	0.513345	0.222811
2AAA_MOUSE	Serine/threonine-protein phosphatase 2A 65 kDa regulatory subunit A alpha isoform	0.477006	0.676118	0.141959	0.999949	0.0995033	0.18554	1.12408	0.237195	1.81026	0.475935	1.56372	0.185206	1.31731	0.329811	1.87339	0.586209	1.80838	0.111403
AIP_MOUSE	AH receptor-interacting protein	0.149153	0.548826	0.545847	0.999949	0.0996686	0.18554	0.237034	0.0580337	0.173855	0.0669545	0.194377	0.0507224	0.236191	0.0545508	0.282046	0.0247146	0.193163	0.0365526
AG10B_MOUSE	Putative Dol-P-Glc:Glc(2)Man(9)GlcNAc(2)-PP-Dol alpha-1,2-glucosyltransferase	0.535765	0.684412	0.119126	0.999949	0.0998	0.18554	0.0308338	0.0329042	0.0688933	0.018027	0.0758718	0.0149653	0.0413621	0.00878031	0.0739585	0.0186631	0.0954609	0.0507512
SYP2L_MOUSE	Synaptopodin 2-like protein	0.791619	0.713869	0.0290971	0.999949	0.0998461	0.18554	0.482473	0.0724601	0.489322	0.0582882	0.552148	0.0657113	0.611484	0.0391868	0.564769	0.0537446	0.477907	0.0135573
HPRT_MOUSE	Hypoxanthine-guanine phosphoribosyltransferase	0.132384	0.540804	0.436732	0.999949	0.0999448	0.18554	0.55056	0.0534304	0.486593	0.0786871	0.554188	0.171827	0.611351	0.0264662	0.62638	0.106796	0.363529	0.181682
HMOX2_MOUSE	Heme oxygenase 2	0.0850295	0.502075	0.028315	0.999949	0.100083	0.18554	0.0916931	0.00862233	0.0914702	0.0443581	0.140759	0.0506563	0.0714014	0.00532144	0.0593081	0.00932645	0.0540671	0.00659199
TOP1_MOUSE	DNA topoisomerase 1	0.202902	0.562727	0.303972	0.999949	0.100169	0.18554	0.0491782	0.0196449	0.0411382	0.00350541	0.0319032	0.00267174	0.0484789	0.00310957	0.0320321	0.00472213	0.0410654	0.00855178
PEA15_MOUSE	Astrocytic phosphoprotein PEA-15	0.343347	0.622087	0.371275	0.999949	0.100377	0.18567	0.659561	0.134448	0.577959	0.0362914	0.571356	0.0573423	0.601386	0.148505	0.574909	0.0865007	0.766955	0.0927857
MCATL_MOUSE	Mitochondrial basic amino acids transporter	0.140616	0.545552	0.935554	0.999949	0.100753	0.186109	0.0216753	0.00307549	0.0292165	0.00329173	0.0273869	0.00652862	0.0220825	0.00699695	0.0195166	0.00272921	0.0329135	0.0132382
RL15_MOUSE	60S ribosomal protein L15	0.00511526	0.213666	0.209114	0.999949	0.100922	0.186163	1.46258	0.24487	1.52426	0.199623	1.35481	0.140602	1.67889	0.212351	1.38464	0.205921	2.02536	0.25258
SUCB1_MOUSE	Succinate--CoA ligase [ADP-forming] subunit beta, mitochondrial	0.0564791	0.445435	0.325836	0.999949	0.102341	0.188521	1.14901	0.146889	1.48397	0.109404	1.31915	0.323247	1.19879	0.192465	1.23344	0.221928	1.66958	0.246733
VAPB_MOUSE	Vesicle-associated membrane protein-associated protein B	0.621911	0.696767	0.894849	0.999949	0.102756	0.189026	0.962869	0.278015	0.737912	0.00491202	0.783576	0.108032	0.986404	0.15299	0.890673	0.166641	0.797323	0.126441
G3BP1_MOUSE	Ras GTPase-activating protein-binding protein 1	0.0215953	0.376103	0.0579828	0.999949	0.102986	0.189108	0.389946	0.058294	0.402148	0.0258334	0.389588	0.0421789	0.529242	0.0443803	0.370772	0.0425076	0.405802	0.0736138
LTOR2_MOUSE	Ragulator complex protein LAMTOR2	0.526384	0.683779	0.861597	0.999949	0.103083	0.189108	0.234407	0.0179895	0.162441	0.0418969	0.18209	0.0575666	0.235771	0.0384201	0.207048	0.0471295	0.182171	0.0635427
H10_MOUSE	Histone H1.0	0.00131194	0.158545	0.0239843	0.999949	0.103243	0.189142	0.600721	0.122889	0.71281	0.0411755	0.682305	0.191774	1.22871	0.277777	0.670661	0.151708	0.960257	0.041556
GSK3B_MOUSE	Glycogen synthase kinase-3 beta	0.801658	0.714632	0.354918	0.999949	0.103616	0.189543	0.0647406	0.0341574	0.104143	0.0252122	0.1112	0.0400989	0.0790102	0.0103807	0.106169	0.00944702	0.108552	0.024094
COPG2_MOUSE	Coatomer subunit gamma-2	0.316458	0.615161	0.615228	0.999949	0.103745	0.189543	0.014954	0.0219626	0.0326952	0.0140642	0.0240175	0.015302	0.00849123	0.00596597	0.00722444	0.00279054	0.026453	0.0174549
VTNC_MOUSE	Vitronectin	0.777011	0.712347	0.77206	0.999949	0.104082	0.189727	0.0200385	0.0307064	0.045237	0.036538	0.0588447	0.0526896	0.0120268	0.0188049	0.0046905	0.00213564	0.0398478	0.0337679
ADPRS_MOUSE	ADP-ribose glycohydrolase ARH3	0.865317	0.727896	0.510162	0.999949	0.104129	0.189727	0.00638348	0.00585396	0.0267717	0.0292882	0.0471167	0.0481883	0.00759644	0.00240446	0.00436675	0.00197666	0.0175755	0.0167781
TRFE_MOUSE	Serotransferrin	0.85277	0.72659	0.802684	0.999949	0.104463	0.189991	0.0794926	0.0378814	0.049633	0.0178615	0.0529403	0.0287638	0.0970943	0.0143738	0.0707699	0.00537165	0.0639859	0.0434621
TOM22_MOUSE	Mitochondrial import receptor subunit TOM22 homolog	0.188601	0.559014	0.757565	0.999949	0.104557	0.189991	0.242437	0.120317	0.360936	0.00985626	0.338869	0.102086	0.264321	0.103727	0.273414	0.0345467	0.392039	0.0621138
GSTM5_MOUSE	Glutathione S-transferase Mu 5	0.0957086	0.515228	0.847582	0.999949	0.104964	0.190385	0.135891	0.0396605	0.191676	0.045125	0.168619	0.0234545	0.145925	0.0352544	0.128351	0.00507696	0.177798	0.0287043
XPO1_MOUSE	Exportin-1	0.570949	0.694205	0.882609	0.999949	0.105245	0.190385	0.092626	0.0103882	0.117457	0.0254531	0.112773	0.021328	0.0866924	0.0150182	0.0910005	0.0137356	0.109139	0.0299385
TNNI2_MOUSE	Troponin I, fast skeletal muscle	0.273508	0.601176	0.340066	0.999949	0.105466	0.190385	0.669282	0.172321	0.609218	0.113376	0.482665	0.0268738	0.689378	0.0749111	0.540381	0.113631	0.55871	0.0144043
TIM29_MOUSE	Mitochondrial import inner membrane translocase subunit Tim29	0.596164	0.694205	0.668088	0.999949	0.105525	0.190385	0.00494766	0.00363445	0.0129078	0.00807162	0.0117146	0.010735	0.0043116	0.00350323	0.0038903	0.000730268	0.00788593	0.00185523
NHLC2_MOUSE	NHL repeat-containing protein 2	0.39463	0.647529	0.413236	0.999949	0.105565	0.190385	0.146936	0.0389138	0.0973443	0.00873235	0.11776	0.0245938	0.134825	0.0309567	0.106632	0.0182748	0.107037	0.0219753
SGT1_MOUSE	Protein SGT1 homolog	0.319838	0.615161	0.540356	0.999949	0.106104	0.190385	0.174595	0.0660682	0.229555	0.0797132	0.24965	0.00820848	0.195048	0.039242	0.275217	0.035422	0.197694	0.0548261
PRDX4_MOUSE	Peroxiredoxin-4	0.493898	0.677003	0.905186	0.999949	0.106376	0.190385	0.260061	0.0422686	0.287227	0.0267819	0.288223	0.0253912	0.24707	0.021339	0.240398	0.0463519	0.289202	0.03939
GARS_MOUSE	Glycine--tRNA ligase	0.10504	0.524741	0.605366	0.999949	0.106621	0.190385	1.41401	0.100363	1.6971	0.135242	1.61275	0.162997	1.5673	0.0884473	1.59389	0.145613	1.66359	0.0906951
ANR17_MOUSE	Ankyrin repeat domain-containing protein 17	0.230956	0.58045	0.873374	0.999949	0.106701	0.190385	0.0275325	0.00978118	0.0331914	0.00399095	0.0316232	0.00218586	0.0262597	0.00345036	0.0254009	0.00613287	0.0358888	0.00729148
MAP2_MOUSE	Methionine aminopeptidase 2	0.139059	0.545552	0.461274	0.999949	0.106792	0.190385	0.0854457	0.0308192	0.156474	0.0293987	0.141857	0.0539251	0.106458	0.0620918	0.119148	0.0291549	0.182423	0.0475486
SND1_MOUSE	Staphylococcal nuclease domain-containing protein 1	0.234877	0.582467	0.825593	0.999949	0.106804	0.190385	0.726643	0.377446	0.942184	0.205743	0.869624	0.259051	0.647878	0.145455	0.612271	0.0747504	1.07386	0.345043
KCY_MOUSE	UMP-CMP kinase	0.28657	0.607725	0.667237	0.999949	0.106915	0.190385	0.857752	0.340774	0.470435	0.0880115	0.501701	0.153672	0.678335	0.30722	0.615797	0.109244	0.495395	0.102849
SIR2_MOUSE	NAD-dependent protein deacetylase sirtuin-2	0.195174	0.56026	0.779784	0.999949	0.106946	0.190385	0.0496826	0.00252167	0.0785787	0.0255858	0.0566144	0.0217251	0.0684643	0.0118456	0.0638798	0.00893381	0.0523997	0.00345736
SYIM_MOUSE	Isoleucine--tRNA ligase, mitochondrial	0.138652	0.545552	0.381603	0.999949	0.107119	0.190385	0.144604	0.0890323	0.250327	0.040472	0.207321	0.0301247	0.177455	0.0255382	0.212459	0.0103237	0.24983	0.0636663
SERA_MOUSE	D-3-phosphoglycerate dehydrogenase	0.445531	0.664643	0.855592	0.999949	0.107228	0.190385	2.35675	0.476602	1.81239	0.0587464	1.95177	0.187582	2.23861	0.146029	2.04738	0.446724	1.9591	0.299729
RIN1_MOUSE	Ras and Rab interactor 1	0.359281	0.629748	0.890262	0.999949	0.107364	0.190385	0.019945	0.0134185	0.0381231	0.00661737	0.0348099	0.00889782	0.0282028	0.0108396	0.0288845	0.00808185	0.0300441	0.007018
PEX14_MOUSE	Peroxisomal membrane protein PEX14	0.0721715	0.481435	0.338117	0.999949	0.107423	0.190385	0.125213	0.0261986	0.119475	0.0252652	0.109969	0.0167402	0.156566	0.0138351	0.108919	0.0203527	0.122954	0.0107393
CPSF5_MOUSE	Cleavage and polyadenylation specificity factor subunit 5	0.919287	0.740839	0.810072	0.999949	0.107447	0.190385	0.0355627	0.011273	0.0467851	0.019485	0.0533687	0.0130644	0.0255199	0.0104154	0.0387871	0.0210883	0.0528593	0.0244327
PP2BA_MOUSE	Serine/threonine-protein phosphatase 2B catalytic subunit alpha isoform	0.186026	0.558492	0.934818	0.999949	0.107476	0.190385	0.476754	0.122092	0.340273	0.0649522	0.380556	0.0544732	0.455945	0.131784	0.481424	0.014697	0.372098	0.0678342
SET_MOUSE	Protein SET	0.940013	0.745076	0.0652923	0.999949	0.107656	0.190452	1.59213	0.275155	1.22075	0.0684053	1.73967	0.681342	2.47959	0.420741	1.9958	0.115075	1.67803	0.75809
RAB5C_MOUSE	Ras-related protein Rab-5C	0.693496	0.703518	0.50188	0.999949	0.107822	0.190494	0.412228	0.0701855	0.384266	0.0313692	0.390068	0.0254887	0.468122	0.0245771	0.430695	0.0144067	0.406247	0.0687776
MATR3_MOUSE	Matrin-3	0.0245241	0.392317	0.318001	0.999949	0.108209	0.190928	0.095541	0.0381108	0.105469	0.0394149	0.0821305	0.0444006	0.175025	0.013835	0.11592	0.00688611	0.135944	0.0404445
EIF3L_MOUSE	Eukaryotic translation initiation factor 3 subunit L	0.124255	0.539441	0.0637034	0.999949	0.108896	0.191321	0.282906	0.0600415	0.402572	0.036024	0.361243	0.0623755	0.356788	0.0323073	0.281461	0.0143289	0.286851	0.0769953
RM53_MOUSE	39S ribosomal protein L53, mitochondrial	0.3369	0.622087	0.36342	0.999949	0.108912	0.191321	0.306875	0.242254	0.0989844	0.021932	0.104226	0.0690956	0.193822	0.0847011	0.127317	0.0231803	0.0878018	0.054867
GCDH_MOUSE	Glutaryl-CoA dehydrogenase, mitochondrial	0.452314	0.666046	0.954047	0.999949	0.109042	0.191321	0.0850847	0.0110005	0.0973063	0.0185149	0.109684	0.0435965	0.0767334	0.0121664	0.0581784	0.0116371	0.116349	0.0657382
IBP7_MOUSE	Insulin-like growth factor-binding protein 7	0.0202275	0.367946	0.109697	0.999949	0.109116	0.191321	0.0160979	0.0112825	0.0271929	0.00751366	0.0204451	0.0114983	0.0713246	0.0360564	0.0313709	0.00606636	0.0381777	0.0181873
SODM_MOUSE	Superoxide dismutase [Mn], mitochondrial	0.145278	0.545552	0.0516724	0.999949	0.109147	0.191321	1.39451	0.220396	1.36245	0.180131	1.56651	0.351239	2.57475	0.154494	1.85255	0.172595	1.85179	0.958312
SLMAP_MOUSE	Sarcolemmal membrane-associated protein	0.806616	0.715853	0.663579	0.999949	0.109345	0.191418	0.0171227	0.0103123	0.0197494	0.00681644	0.0197194	0.00935747	0.00979827	0.0045596	0.010248	0.00541631	0.0202059	0.00702272
PAIP1_MOUSE	Polyadenylate-binding protein-interacting protein 1	0.263274	0.599094	0.409991	0.999949	0.109523	0.191427	0.262492	0.16809	0.112241	0.0242697	0.127353	0.0621886	0.189002	0.0385552	0.145468	0.030363	0.102355	0.0515792
TRI16_MOUSE	Tripartite motif-containing protein 16	0.570698	0.694205	0.906976	0.999949	0.109636	0.191427	0.00797567	0.0098514	0.0150873	0.01428	0.0201606	0.0130306	0.0061173	0.00256364	0.00181426	0.0010955	0.0184425	0.0187457
ACSL3_MOUSE	Long-chain-fatty-acid--CoA ligase 3	0.294343	0.610221	0.394909	0.999949	0.109863	0.191574	0.623306	0.175095	0.871638	0.070096	0.795642	0.147395	0.64431	0.129597	0.769276	0.144029	0.913239	0.223649
CSMT1_MOUSE	Protein CCSMST1	0.138581	0.545552	0.607153	0.999949	0.110234	0.191971	0.0262438	0.0316282	0.0677154	0.0149712	0.0624448	0.0268706	0.0506533	0.0150514	0.0382565	0.00993481	0.0534097	0.0111177
HA11_MOUSE	H-2 class I histocompatibility antigen, D-B alpha chain	0.737424	0.708752	0.3237	0.999949	0.110513	0.192207	0.027094	0.00889066	0.0174227	0.00743088	0.019965	0.0035312	0.0355827	0.0157629	0.019712	0.0041072	0.0184574	0.0121974
S10AG_MOUSE	Protein S100-A16	0.636845	0.698656	0.816415	0.999949	0.110891	0.192614	0.189177	0.0512253	0.150094	0.0660638	0.148371	0.029378	0.207199	0.0514234	0.21176	0.0232079	0.161043	0.0350956
TM256_MOUSE	Transmembrane protein 256	0.739045	0.708752	0.525962	0.999949	0.111336	0.193136	0.0937767	0.156934	0.299994	0.138416	0.220927	0.211635	0.0547666	0.0830717	0.0900433	0.0658713	0.117538	0.133997
COG2_MOUSE	Conserved oligomeric Golgi complex subunit 2	0.180226	0.554595	0.940762	0.999949	0.111625	0.193152	0.0129175	0.0188603	0.0296396	0.0155612	0.0260228	0.00202786	0.0157892	0.0119189	0.010349	0.002236	0.0277301	0.00975456
MXRA7_MOUSE	Matrix-remodeling-associated protein 7	0.623352	0.696767	0.140639	0.999949	0.11165	0.193152	0.355092	0.0359324	0.365409	0.0211677	0.376558	0.07451	0.491851	0.0854318	0.477476	0.0911608	0.402906	0.0886657
MLP3A_MOUSE	Microtubule-associated proteins 1A/1B light chain 3A	0.4061	0.653681	0.619543	0.999949	0.111884	0.193152	0.513762	0.233872	0.289314	0.0395274	0.325077	0.13034	0.43788	0.11709	0.352049	0.0810224	0.308878	0.0588805
PDCD6_MOUSE	Programmed cell death protein 6	0.39855	0.648987	0.684123	0.999949	0.111922	0.193152	0.250407	0.0882168	0.173361	0.0240443	0.189586	0.0566677	0.249266	0.0705814	0.217495	0.0324332	0.167299	0.0162882
ANO6_MOUSE	Anoctamin-6	0.638048	0.698656	0.836502	0.999949	0.112432	0.193528	0.0397354	0.0116726	0.0483853	0.0126068	0.0614022	0.0315505	0.0337749	0.00923463	0.0380878	0.00565232	0.0463409	0.00857054
PLXB2_MOUSE	Plexin-B2	0.514082	0.682049	0.525858	0.999949	0.112524	0.193528	0.213828	0.0436914	0.18077	0.0214126	0.170404	0.0197126	0.20844	0.0144132	0.197365	0.0267791	0.219107	0.0325019
RUXE_MOUSE	Small nuclear ribonucleoprotein E	0.880707	0.731828	0.504491	0.999949	0.112686	0.193528	0.91602	0.309997	0.653025	0.224458	0.713657	0.471671	1.18792	0.417513	0.875727	0.084088	0.593901	0.291792
ITPR3_MOUSE	Inositol 1,4,5-trisphosphate receptor type 3	0.785748	0.71379	0.373341	0.999949	0.112718	0.193528	0.0132377	0.0111484	0.0246215	0.00999068	0.0267431	0.00574493	0.0177444	0.00777429	0.028708	0.00795211	0.0230807	0.00522047
NAA30_MOUSE	N-alpha-acetyltransferase 30	0.579112	0.694205	0.638553	0.999949	0.113099	0.193756	0.0398203	0.0273523	0.0413633	0.0192374	0.0393356	0.0109027	0.0210789	0.00745412	0.0170586	0.000657631	0.0492579	0.0303349
SNTB2_MOUSE	Beta-2-syntrophin	0.772389	0.71153	0.696052	0.999949	0.113202	0.193756	0.0220253	0.00351023	0.0301577	0.00419461	0.0301755	0.0120148	0.0198014	0.00445263	0.0230145	0.00443056	0.0223294	0.00893693
JIP4_MOUSE	C-Jun-amino-terminal kinase-interacting protein 4	0.487311	0.676118	0.963553	0.999949	0.11334	0.193756	0.0527991	0.057603	0.121566	0.0374968	0.106161	0.0633924	0.0533719	0.0382898	0.06734	0.0340451	0.0990987	0.0440824
AFG32_MOUSE	AFG3-like protein 2	0.578533	0.694205	0.140492	0.999949	0.113835	0.193756	0.16363	0.071261	0.111717	0.0312121	0.0819978	0.0125526	0.119169	0.0150258	0.108272	0.00202132	0.0957299	0.0202391
NECP2_MOUSE	Adaptin ear-binding coat-associated protein 2	0.799674	0.714632	0.365471	0.999949	0.114272	0.193756	0.033764	0.0409017	0.0641664	0.028678	0.0795719	0.0201623	0.0365663	0.0305668	0.0629499	0.00621441	0.08685	0.0425703
UQCC2_MOUSE	Ubiquinol-cytochrome-c reductase complex assembly factor 2	0.244544	0.587316	0.358372	0.999949	0.114472	0.193756	0.0213153	0.0138782	0.0392322	0.00643111	0.040519	0.0141007	0.0244952	0.0130092	0.0301189	0.0117058	0.0588692	0.0337954
MFN1_MOUSE	Mitofusin-1	0.0760818	0.4842	0.0379612	0.999949	0.114575	0.193756	0.0163054	0.0158904	0.035201	0.00524387	0.0139207	0.00327763	0.00811001	0.00791153	0.0185151	0.007699	0.0327572	0.0134866
H2A1B_MOUSE	Histone H2A type 1-B	0.00494492	0.213666	0.0973331	0.999949	0.114598	0.193756	3.09404	0.887937	3.2523	0.752398	3.09683	1.43272	5.46287	0.435667	2.59023	0.399164	4.19673	0.763858
HTRA1_MOUSE	Serine protease HTRA1	0.0893558	0.507344	0.144442	0.999949	0.114741	0.193756	0.092807	0.0112183	0.121968	0.023444	0.116194	0.0314144	0.10135	0.0114678	0.108046	0.0176032	0.172339	0.0576498
PTN23_MOUSE	Tyrosine-protein phosphatase non-receptor type 23	0.229626	0.58045	0.0237244	0.999949	0.114914	0.193756	0.111403	0.0311258	0.127974	0.00425694	0.151479	0.0205035	0.130945	0.0151636	0.167905	0.00353069	0.138986	0.0193652
ODB2_MOUSE	Lipoamide acyltransferase component of branched-chain alpha-keto acid dehydrogenase complex, mitochondrial	0.0373829	0.416235	0.602508	0.999949	0.115218	0.193756	0.0164344	0.0124717	0.0350017	0.00154813	0.0214911	0.00812004	0.0170057	0.00797874	0.0123248	0.00283084	0.0353308	0.0214022
S38A2_MOUSE	Sodium-coupled neutral amino acid transporter 2	0.657355	0.703518	0.97198	0.999949	0.115256	0.193756	0.388178	0.089926	0.297864	0.151247	0.246922	0.147215	0.443476	0.0753765	0.346576	0.0350997	0.314414	0.141538
OSBL9_MOUSE	Oxysterol-binding protein-related protein 9	0.116926	0.534576	0.782123	0.999949	0.115309	0.193756	0.0599556	0.0367276	0.0962653	0.0159145	0.0783808	0.00995767	0.0631754	0.00506755	0.0554653	0.00614268	0.0852696	0.0309725
AP2A1_MOUSE	AP-2 complex subunit alpha-1	0.788377	0.713869	0.737936	0.999949	0.115406	0.193756	0.371033	0.0159969	0.401254	0.059426	0.398934	0.0859392	0.319663	0.0426948	0.339682	0.0157619	0.411782	0.0889457
CO3A1_MOUSE	Collagen alpha-1(III) chain	0.586959	0.694205	0.514291	0.999949	0.115408	0.193756	0.647282	0.195713	0.48903	0.0562393	0.458166	0.0418303	0.55146	0.0921889	0.526658	0.0376721	0.515813	0.0467449
TIMP2_MOUSE	Metalloproteinase inhibitor 2	0.350729	0.625874	0.560108	0.999949	0.115423	0.193756	0.21395	0.0213914	0.150324	0.021529	0.159669	0.0209922	0.278363	0.0396148	0.201593	0.0152421	0.241939	0.16064
UBE3A_MOUSE	Ubiquitin-protein ligase E3A	0.701602	0.704192	0.690133	0.999949	0.115467	0.193756	0.105487	0.0159692	0.113919	0.0153526	0.135397	0.0282011	0.105515	0.014853	0.103076	0.00589746	0.138332	0.046593
ROA1_MOUSE	Heterogeneous nuclear ribonucleoprotein A1	0.368946	0.636369	0.0671886	0.999949	0.115649	0.193756	1.0919	0.153855	1.00735	0.0721503	1.14245	0.205172	1.49525	0.229769	1.15989	0.153822	1.13063	0.221814
ATX10_MOUSE	Ataxin-10	0.327836	0.619838	0.564395	0.999949	0.115651	0.193756	0.154521	0.0158842	0.131335	0.041899	0.129567	0.00686894	0.164541	0.0122073	0.146354	0.0236446	0.167971	0.021317
ARP3_MOUSE	Actin-related protein 3	0.132424	0.540804	0.369064	0.999949	0.115744	0.193756	1.09446	0.187488	1.46709	0.122948	1.39265	0.246815	1.44153	0.190075	1.40175	0.0414809	1.35903	0.12704
LRC20_MOUSE	Leucine-rich repeat-containing protein 20	0.128823	0.540804	0.553351	0.999949	0.115997	0.193936	0.0337019	0.0218853	0.0651702	0.00474671	0.0596415	0.0135336	0.0532564	0.0122521	0.0433953	0.0200448	0.0517906	0.0052267
ADRM1_MOUSE	Proteasomal ubiquitin receptor ADRM1	0.73337	0.708752	0.661163	0.999949	0.116939	0.194388	0.176983	0.02448	0.259244	0.0750041	0.244383	0.0633143	0.152562	0.0445077	0.21375	0.0217475	0.257704	0.128458
FAS_MOUSE	Fatty acid synthase	0.761883	0.710925	0.576235	0.999949	0.117091	0.194388	1.4539	0.115793	1.42596	0.151371	1.51044	0.225972	1.26406	0.0803869	1.23451	0.192007	1.43423	0.207317
UFL1_MOUSE	E3 UFM1-protein ligase 1	0.423995	0.658575	0.25434	0.999949	0.11713	0.194388	0.0243498	0.011125	0.0333859	0.00358053	0.0319374	0.00874608	0.0233199	0.00962142	0.0173247	0.00298354	0.0258875	0.00621966
MRE11_MOUSE	Double-strand break repair protein MRE11	0.763553	0.710925	0.741083	0.999949	0.117163	0.194388	0.0123294	0.00591461	0.0150719	0.00381819	0.0160607	0.00077752	0.00977726	0.00422569	0.0110393	0.00368693	0.012926	0.00225219
CLYBL_MOUSE	Citramalyl-CoA lyase, mitochondrial	0.23654	0.582467	0.185011	0.999949	0.117216	0.194388	0.0928975	0.0250166	0.082892	0.00779806	0.0866345	0.00673477	0.139072	0.0336867	0.0868866	0.0092511	0.0889783	0.043339
ABRAL_MOUSE	Costars family protein ABRACL	0.0279674	0.40438	0.523119	0.999949	0.117448	0.194388	0.647162	0.155741	0.411049	0.066843	0.454719	0.0800602	0.477337	0.110063	0.546593	0.0877382	0.407435	0.0692702
RM02_MOUSE	39S ribosomal protein L2, mitochondrial	0.757466	0.709828	0.727805	0.999949	0.11756	0.194388	0.0779133	0.0128223	0.0511947	0.0225467	0.0473069	0.0180448	0.0802924	0.0270977	0.0826558	0.00971326	0.0654433	0.0421121
GSLG1_MOUSE	Golgi apparatus protein 1	0.875062	0.730353	0.35514	0.999949	0.117876	0.194388	0.232737	0.0113279	0.219168	0.0168666	0.225962	0.016935	0.259764	0.00468982	0.248597	0.0134019	0.233205	0.0427133
SCO2_MOUSE	Protein SCO2 homolog, mitochondrial	0.35019	0.625874	0.911433	0.999949	0.117883	0.194388	0.114841	0.0148238	0.075101	0.0302617	0.0813172	0.0546167	0.117667	0.0285169	0.112941	0.0231676	0.068783	0.0413393
MACD1_MOUSE	ADP-ribose glycohydrolase MACROD1	0.231471	0.580765	0.755199	0.999949	0.118014	0.194388	0.218223	0.0816973	0.371862	0.0491007	0.327645	0.091077	0.238847	0.0579179	0.269419	0.0314008	0.381139	0.192733
BI2L1_MOUSE	Brain-specific angiogenesis inhibitor 1-associated protein 2-like protein 1	0.951251	0.748394	0.968285	0.999949	0.118125	0.194388	0.240154	0.0280566	0.202004	0.0426574	0.204601	0.025348	0.23286	0.0117964	0.216474	0.0209473	0.228705	0.0196252
ARP10_MOUSE	Actin-related protein 10	0.394624	0.647529	0.891319	0.999949	0.118219	0.194388	0.0209811	0.0039826	0.0205116	0.00957787	0.0164226	0.00975195	0.0286565	0.00409407	0.0235442	0.00175983	0.019829	0.00517497
NNRE_MOUSE	NAD(P)H-hydrate epimerase	0.746014	0.708752	0.448902	0.999949	0.118458	0.194388	0.320249	0.0515269	0.437296	0.0678655	0.416656	0.124746	0.293088	0.053696	0.399999	0.0644616	0.451119	0.15638
DAD1_MOUSE	Dolichyl-diphosphooligosaccharide--protein glycosyltransferase subunit DAD1	0.905963	0.738522	0.724455	0.999949	0.11855	0.194388	0.552013	0.17962	0.472124	0.0638374	0.475094	0.0994876	0.652961	0.135823	0.587954	0.0379593	0.509362	0.106424
RCC2_MOUSE	Protein RCC2	0.616862	0.696743	0.935372	0.999949	0.118683	0.194388	0.0312177	0.012592	0.0546975	0.0117798	0.0466764	0.0116109	0.0431372	0.0130377	0.050796	0.0190799	0.0407431	0.0120731
PPM1B_MOUSE	Protein phosphatase 1B	0.615515	0.696743	0.844819	0.999949	0.118684	0.194388	0.157736	0.0214188	0.193531	0.0271955	0.175116	0.0437539	0.181284	0.00818091	0.195846	0.0079241	0.170853	0.00268752
ARK72_MOUSE	Aflatoxin B1 aldehyde reductase member 2	0.0879018	0.504279	0.255948	0.999949	0.118864	0.194388	0.155514	0.0446408	0.215289	0.0284711	0.186207	0.0283556	0.172142	0.0114037	0.192081	0.0253557	0.221001	0.0214716
TRIO_MOUSE	Triple functional domain protein	0.330792	0.622087	0.76154	0.999949	0.11888	0.194388	0.115314	0.0587758	0.0680315	0.0251059	0.0696589	0.0258958	0.100598	0.0301274	0.0924374	0.00802765	0.0639492	0.0119029
ACADM_MOUSE	Medium-chain specific acyl-CoA dehydrogenase, mitochondrial	0.757768	0.709828	0.617983	0.999949	0.119158	0.194439	0.618877	0.111087	0.659886	0.0253186	0.77323	0.210163	0.633914	0.0494421	0.593892	0.0107186	0.741861	0.120841
HGS_MOUSE	Hepatocyte growth factor-regulated tyrosine kinase substrate	0.0144652	0.336369	0.267058	0.999949	0.11936	0.194439	0.965122	0.305999	0.464995	0.0817562	0.799445	0.202777	0.631038	0.0968239	0.587797	0.17649	0.535967	0.0944309
COTL1_MOUSE	Coactosin-like protein	0.411815	0.655097	0.736143	0.999949	0.119549	0.194439	0.0901744	0.0108121	0.072174	0.0132875	0.0676439	0.00410118	0.0886694	0.0169099	0.0653501	0.00739499	0.0820628	0.031075
ERD21_MOUSE	ER lumen protein-retaining receptor 1	0.233216	0.581905	0.889178	0.999949	0.119557	0.194439	0.503212	0.122124	0.46636	0.130557	0.387123	0.0603657	0.604577	0.0835043	0.511368	0.0371565	0.516472	0.147257
MCM7_MOUSE	DNA replication licensing factor MCM7	0.160439	0.55337	0.342627	0.999949	0.119879	0.194439	0.00293747	0.00493719	0.0130618	0.0026489	0.00740017	0.0029763	0.0040632	0.00372684	0.00822535	0.00914609	0.0123964	0.00481117
BGAL_MOUSE	Beta-galactosidase	0.562522	0.692722	0.0266943	0.999949	0.119938	0.194439	0.0784292	0.0471052	0.0849348	0.00295183	0.113905	0.029858	0.129047	0.00411109	0.135233	0.00819267	0.0939164	0.00829761
SRPK1_MOUSE	SRSF protein kinase 1	0.0216917	0.376103	0.230762	0.999949	0.120003	0.194439	0.0647547	0.036503	0.124867	0.0204214	0.0838601	0.00863512	0.0764023	0.0418688	0.0829197	0.0311401	0.138296	0.0220911
CD151_MOUSE	CD151 antigen	0.124396	0.539441	0.73899	0.999949	0.120111	0.194439	0.123214	0.0400068	0.115287	0.032226	0.0894892	0.0152838	0.151211	0.0275107	0.103501	0.0188495	0.11438	0.0247387
SIAS_MOUSE	Sialic acid synthase	0.863181	0.727896	0.894896	0.999949	0.120493	0.194439	0.271609	0.107692	0.359836	0.0444419	0.370402	0.0780072	0.260917	0.0354594	0.332596	0.0266601	0.334875	0.115039
LYRIC_MOUSE	Protein LYRIC	0.0655199	0.468801	0.00723943	0.999949	0.1205	0.194439	0.516762	0.0562563	0.578646	0.0107227	0.604047	0.0757107	0.721248	0.0714835	0.654093	0.0221112	0.630878	0.0559982
CSN6_MOUSE	COP9 signalosome complex subunit 6	0.338789	0.622087	0.877414	0.999949	0.120739	0.194439	0.299261	0.046583	0.256698	0.0686559	0.223527	0.0689644	0.312668	0.0231522	0.250815	0.0434112	0.275621	0.0366272
CASP3_MOUSE	Caspase-3	0.211876	0.571348	0.0242311	0.999949	0.121002	0.194439	0.23114	0.0798243	0.223808	0.0480097	0.234263	0.0287279	0.252827	0.0519877	0.365904	0.0315071	0.262075	0.0399287
JIP3_MOUSE	C-Jun-amino-terminal kinase-interacting protein 3	0.812282	0.715853	0.836476	0.999949	0.121149	0.194439	0.00831508	0.0025407	0.0155006	0.00740601	0.0189079	0.0140065	0.009552	0.00397154	0.0112501	0.00183481	0.0157685	0.00199514
PGM2_MOUSE	Phosphoglucomutase-2	0.743338	0.708752	0.715245	0.999949	0.121236	0.194439	0.160061	0.0641612	0.107715	0.00733518	0.115523	0.0245388	0.10789	0.0161192	0.068206	0.0112535	0.153891	0.11178
MAP11_MOUSE	Methionine aminopeptidase 1	0.17455	0.554008	0.73487	0.999949	0.121367	0.194439	0.215225	0.0753121	0.31996	0.110886	0.333839	0.0932403	0.270194	0.0312338	0.234318	0.00605846	0.352604	0.0943968
DHYS_MOUSE	Deoxyhypusine synthase	0.673404	0.703518	0.447924	0.999949	0.121485	0.194439	0.0974229	0.0559398	0.0547005	0.027326	0.0552139	0.0144823	0.104395	0.0186057	0.0934777	0.0109424	0.108907	0.056119
AKAP1_MOUSE	A-kinase anchor protein 1, mitochondrial	0.0268421	0.394681	0.744994	0.999949	0.121803	0.194439	0.0261626	0.00944003	0.0517824	0.00264228	0.0415877	0.0145065	0.040253	0.0146358	0.0372205	0.00518472	0.0500112	0.0100529
ARF1_MOUSE	ADP-ribosylation factor 1	0.119448	0.534576	0.391332	0.999949	0.12191	0.194439	0.07751	0.00390762	0.0958175	0.00273636	0.0884686	0.0144304	0.0794797	0.00775809	0.0836138	0.0144568	0.104687	0.0220344
ARF2_MOUSE	ADP-ribosylation factor 2	0.119448	0.534576	0.391332	0.999949	0.12191	0.194439	1.78597	0.0900388	2.20781	0.0630509	2.03848	0.332503	1.83136	0.178761	1.92662	0.333111	2.41218	0.507714
AFG2H_MOUSE	ATPase family protein 2 homolog	0.279207	0.602306	0.120317	0.999949	0.122105	0.194439	0.00669136	0.000214056	0.00535057	0.00317332	0.0100725	0.00195762	0.00511676	0.00286186	0.00850877	0.000414447	0.0105047	0.00457031
ANXA2_MOUSE	Annexin A2	0.862383	0.727896	0.921274	0.999949	0.122243	0.194439	13.154	2.77068	10.9103	1.94612	10.4649	1.84711	13.4657	0.932191	13.0821	0.311173	11.7845	3.4779
S35B2_MOUSE	Adenosine 3'-phospho 5'-phosphosulfate transporter 1	0.96797	0.750827	0.208233	0.999949	0.122269	0.194439	0.0392968	0.0062061	0.0591315	0.010074	0.0572224	0.0189151	0.0456851	0.00344056	0.0417693	0.011392	0.0342362	0.0200805
PEX19_MOUSE	Peroxisomal biogenesis factor 19	0.319225	0.615161	0.0616674	0.999949	0.122337	0.194439	0.239961	0.0419774	0.239996	0.0154429	0.259245	0.0208782	0.327088	0.0276806	0.277561	0.0246935	0.260597	0.0582196
DHE3_MOUSE	Glutamate dehydrogenase 1, mitochondrial	0.89188	0.734806	0.191152	0.999949	0.122581	0.194439	2.28348	0.228253	1.93323	0.196871	2.26649	0.595762	3.04314	0.140839	2.65645	0.180995	2.32781	0.994549
CLIP1_MOUSE	CAP-Gly domain-containing linker protein 1	0.472927	0.676118	0.164817	0.999949	0.122648	0.194439	0.0902477	0.00910318	0.0880312	0.0114004	0.0878887	0.00956493	0.12804	0.0330455	0.121781	0.0207634	0.107116	0.0336301
GLO2_MOUSE	Hydroxyacylglutathione hydrolase, mitochondrial	0.169689	0.55337	0.083932	0.999949	0.122686	0.194439	0.196981	0.0546289	0.208217	0.0201612	0.219791	0.061603	0.350876	0.0549742	0.275227	0.0199469	0.258366	0.107309
CRIP2_MOUSE	Cysteine-rich protein 2	0.175486	0.554008	0.438581	0.999949	0.122992	0.194617	1.9547	1.28203	3.42006	1.02382	3.17311	1.33725	2.42932	0.71148	1.5537	0.163617	2.719	0.372885
UBE2Z_MOUSE	Ubiquitin-conjugating enzyme E2 Z	0.797593	0.714632	0.360797	0.999949	0.123089	0.194617	0.180855	0.0439464	0.141983	0.0282187	0.137313	0.0115579	0.149164	0.0083373	0.134559	0.00666282	0.152622	0.0229506
RS25_MOUSE	40S ribosomal protein S25	0.484184	0.676118	0.586759	0.999949	0.123241	0.194628	2.46985	0.5502	1.85614	0.127609	2.1629	0.508469	2.50267	0.19705	2.17141	0.433377	2.06842	0.116892
CALR_MOUSE	Calreticulin	0.523457	0.683779	0.254395	0.999949	0.123419	0.194679	7.28406	0.441675	6.07887	0.0691685	6.8658	0.484869	7.83501	0.403346	7.79	0.821746	7.22174	1.79434
1433G_MOUSE	14-3-3 protein gamma	0.567841	0.693217	0.833089	0.999949	0.123583	0.194709	2.61613	0.807739	2.816	0.0588078	3.06736	0.841331	2.45912	0.571766	2.46627	0.200479	3.35735	0.543383
BIN1_MOUSE	Myc box-dependent-interacting protein 1	0.571923	0.694205	0.927996	0.999949	0.124291	0.195494	9.96415	1.16236	9.84768	1.42091	8.37919	0.974969	11.0836	0.456067	10.1908	1.71848	8.90923	2.77136
AP2M1_MOUSE	AP-2 complex subunit mu	0.167496	0.55337	0.837286	0.999949	0.124373	0.195494	0.21116	0.133336	0.31744	0.030451	0.315978	0.0613373	0.246593	0.0366762	0.220205	0.0123861	0.370913	0.157944
PSMD3_MOUSE	26S proteasome non-ATPase regulatory subunit 3	0.625235	0.696767	0.999156	0.999949	0.124689	0.195761	0.817211	0.0750727	0.896204	0.177945	0.990157	0.168778	0.727418	0.0399561	0.82247	0.0265333	0.898151	0.267077
KGUA_MOUSE	Guanylate kinase	0.770518	0.711413	0.571321	0.999949	0.125124	0.196213	0.0290428	0.0269039	0.0471404	0.00728459	0.0562172	0.0172084	0.0357934	0.011672	0.0396692	0.0117416	0.0356564	0.00262119
C10_MOUSE	Protein C10	0.741992	0.708752	0.0635106	0.999949	0.125516	0.196598	0.122044	0.0218436	0.10141	0.00716294	0.138125	0.00845866	0.190788	0.0819721	0.195112	0.0402574	0.143188	0.0389834
AP1G1_MOUSE	AP-1 complex subunit gamma-1	0.761608	0.710925	0.906461	0.999949	0.125694	0.196616	0.0266813	0.0159248	0.0336796	0.00282757	0.0356695	0.00691057	0.0234275	0.00422291	0.0232513	0.00273267	0.0325329	0.013158
RIC8A_MOUSE	Synembryn-A	0.36675	0.635362	0.439337	0.999949	0.125889	0.196616	0.0561727	0.0171798	0.10571	0.0249895	0.101492	0.0485958	0.0603721	0.00447987	0.0851711	0.0087312	0.12925	0.0775876
THRB_MOUSE	Prothrombin	0.587558	0.694205	0.526021	0.999949	0.126067	0.196616	0.0183047	0.00927842	0.028749	0.0164356	0.0452026	0.0166336	0.0196025	0.000852328	0.0223422	0.00920333	0.0557572	0.050019
RL9_MOUSE	60S ribosomal protein L9	0.000430764	0.131961	0.833017	0.999949	0.126115	0.196616	1.12907	0.0683509	1.20743	0.069122	1.02749	0.124046	1.33188	0.106709	1.05404	0.0798979	1.35159	0.13251
CBR1_MOUSE	Carbonyl reductase [NADPH] 1	0.158604	0.55337	0.169526	0.999949	0.126298	0.196673	0.128717	0.0351384	0.174483	0.0197401	0.154499	0.0322285	0.182317	0.010125	0.191186	0.0139367	0.172607	0.0325014
IPO9_MOUSE	Importin-9	0.252574	0.590321	0.346736	0.999949	0.126693	0.196723	0.11336	0.0574264	0.187853	0.0291478	0.144185	0.0396261	0.086748	0.0131817	0.125119	0.0190205	0.215738	0.133505
SMD1_MOUSE	Small nuclear ribonucleoprotein Sm D1	0.0666113	0.468801	0.754054	0.999949	0.126985	0.196723	0.130118	0.0489702	0.0750039	0.0440668	0.107722	0.0298799	0.126943	0.0290409	0.153214	0.0418393	0.0803189	0.0299768
PFD6_MOUSE	Prefoldin subunit 6	0.107465	0.529596	0.116286	0.999949	0.127073	0.196723	0.186825	0.0256397	0.132196	0.00641812	0.205759	0.0618212	0.234205	0.0269641	0.218911	0.0465466	0.125715	0.081923
MVP_MOUSE	Major vault protein	0.848926	0.725916	0.219811	0.999949	0.127449	0.196723	0.573257	0.153936	0.751396	0.119912	0.616111	0.0942944	0.537338	0.0208636	0.728508	0.113841	0.660398	0.130366
PKD1_MOUSE	Polycystin-1	0.766664	0.710925	0.880701	0.999949	0.127586	0.196723	0.000896981	0.000599257	0.00233211	0.00187552	0.00335722	0.00239131	0.000935553	0.00103857	0.0010176	0.000138308	0.00278534	0.00302919
DC1L1_MOUSE	Cytoplasmic dynein 1 light intermediate chain 1	0.145734	0.545552	0.68623	0.999949	0.127791	0.196723	0.380909	0.0540579	0.511568	0.0419368	0.485178	0.110186	0.41718	0.0232292	0.419449	0.0292029	0.558231	0.179115
CCD93_MOUSE	Coiled-coil domain-containing protein 93	0.508182	0.680111	0.83201	0.999949	0.127958	0.196723	0.0954488	0.0182224	0.0818632	0.00782906	0.0745089	0.0384395	0.114738	0.0295594	0.0894925	0.00808265	0.0846356	0.015856
CUL4A_MOUSE	Cullin-4A	0.928797	0.743357	0.68552	0.999949	0.127999	0.196723	0.144925	0.0481457	0.103758	0.0369961	0.0782125	0.0412609	0.131857	0.0124959	0.120155	0.0182185	0.102697	0.0553078
HA12_MOUSE	H-2 class I histocompatibility antigen, D-D alpha chain	0.640005	0.69867	0.519332	0.999949	0.128003	0.196723	0.0523573	0.0199547	0.0328241	0.00922103	0.0356128	0.0204365	0.0644418	0.029793	0.0354581	0.00170181	0.0390002	0.0188817
RL6_MOUSE	60S ribosomal protein L6	0.155025	0.55337	0.575365	0.999949	0.128113	0.196723	1.70977	0.351933	1.52877	0.080592	1.43049	0.37003	2.34335	0.396794	1.68289	0.354696	1.88328	0.762643
TKT_MOUSE	Transketolase	0.624563	0.696767	0.221644	0.999949	0.128145	0.196723	0.495304	0.0963634	0.421483	0.015652	0.496714	0.0734932	0.610048	0.116801	0.581963	0.0858047	0.476783	0.123853
NDUA6_MOUSE	NADH dehydrogenase [ubiquinone] 1 alpha subcomplex subunit 6	0.726559	0.708723	0.271288	0.999949	0.128309	0.196723	0.377083	0.151396	0.259524	0.0272079	0.226321	0.0622632	0.299023	0.0677611	0.244258	0.0450008	0.250837	0.0119361
CYTC_MOUSE	Cystatin-C	0.449887	0.666046	0.928226	0.999949	0.128441	0.196723	0.196467	0.0292346	0.171338	0.0322572	0.154748	0.0476821	0.225863	0.0129964	0.183102	0.0185286	0.180634	0.0680529
TIA1_MOUSE	Nucleolysin TIA-1	0.762291	0.710925	0.0511573	0.999949	0.128808	0.196723	0.0770021	0.0303573	0.137919	0.0352888	0.121526	0.0558769	0.069397	0.00925257	0.156818	0.0661601	0.167451	0.0454539
SPAS2_MOUSE	Spermatogenesis-associated serine-rich protein 2	0.575622	0.694205	0.245591	0.999949	0.128825	0.196723	0.0326449	0.0172522	0.0563978	0.0104212	0.108677	0.0729139	0.0491936	0.0230886	0.0503258	0.027616	0.0579103	0.0125929
IGBP1_MOUSE	Immunoglobulin-binding protein 1	0.772467	0.71153	0.784668	0.999949	0.128867	0.196723	0.068319	0.0186383	0.0800514	0.0285822	0.100011	0.0326182	0.0623525	0.00655845	0.0671553	0.00974844	0.105761	0.0561032
ATE1_MOUSE	Arginyl-tRNA--protein transferase 1	0.973587	0.752579	0.897442	0.999949	0.129188	0.196723	0.0136044	0.00811178	0.0195081	0.00909548	0.0206353	0.00638856	0.00843262	0.00750198	0.0118151	0.00471151	0.0177221	0.011642
RMXL1_MOUSE	RNA binding motif protein, X-linked-like-1	0.339879	0.622087	0.0114106	0.999949	0.129684	0.196723	0.269933	0.0683667	0.224246	0.0317801	0.295823	0.0957287	0.390567	0.0332603	0.224501	0.0336927	0.252975	0.0341213
AMRP_MOUSE	Alpha-2-macroglobulin receptor-associated protein	0.429431	0.660726	0.270496	0.999949	0.129985	0.196723	0.322253	0.086806	0.347883	0.0680752	0.397721	0.0470238	0.430205	0.0793185	0.471597	0.134129	0.317195	0.0541273
COX14_MOUSE	Cytochrome c oxidase assembly protein COX14	0.539186	0.685563	0.33416	0.999949	0.130083	0.196723	0.0964402	0.0233734	0.0820146	0.0148827	0.0614688	0.0180102	0.0907046	0.00850744	0.0750024	0.0094167	0.0757621	0.0238133
SYPL1_MOUSE	Synaptophysin-like protein 1	0.633705	0.698559	0.995074	0.999949	0.130616	0.196723	1.06143	0.335339	0.854412	0.220244	0.75507	0.116098	1.144	0.160965	0.952476	0.126124	0.936125	0.35742
DJB11_MOUSE	DnaJ homolog subfamily B member 11	0.400851	0.649541	0.122494	0.999949	0.130663	0.196723	0.287194	0.205285	0.544112	0.142611	0.526847	0.0653638	0.426063	0.185864	0.587572	0.0902655	0.607777	0.116286
CH60_MOUSE	60 kDa heat shock protein, mitochondrial	0.360438	0.629748	0.33508	0.999949	0.130784	0.196723	3.02651	0.396099	3.74913	0.419867	3.70085	0.838111	3.10327	0.207362	3.5172	0.513365	4.18168	0.85219
RT09_MOUSE	28S ribosomal protein S9, mitochondrial	0.279375	0.602306	0.663406	0.999949	0.130941	0.196723	0.0198768	0.00667111	0.0227865	0.0119592	0.0169946	0.0197084	0.00851312	0.00193284	0.00230544	0.000501056	0.0339885	0.0318379
MSLN_MOUSE	Mesothelin	0.358577	0.629748	0.902225	0.999949	0.131126	0.196723	0.00538238	0.00340448	0.0127256	0.00364	0.00793685	0.00101763	0.00858296	0.0056268	0.00936074	0.0035049	0.00676252	0.00508406
UD11_MOUSE	UDP-glucuronosyltransferase 1A1	0.159224	0.55337	0.332915	0.999949	0.131298	0.196723	0.153044	0.121579	0.0278261	0.0124001	0.059513	0.0559159	0.0949196	0.069636	0.0582694	0.0328366	0.0137587	0.00615207
UB2V1_MOUSE	Ubiquitin-conjugating enzyme E2 variant 1	0.829807	0.719336	0.940297	0.999949	0.131298	0.196723	1.74102	0.313164	1.38052	0.535572	1.32576	0.457509	1.88993	0.205473	1.6901	0.453494	1.35767	0.433985
1433B_MOUSE	14-3-3 protein beta/alpha	0.789397	0.713869	0.508254	0.999949	0.131387	0.196723	2.35727	0.218319	2.12319	0.128085	2.02281	0.278693	2.21837	0.0664192	2.15353	0.169146	2.26114	0.131188
PI42C_MOUSE	Phosphatidylinositol 5-phosphate 4-kinase type-2 gamma	0.147047	0.546837	0.249361	0.999949	0.131423	0.196723	0.0120107	0.012591	0.00916479	0.00953915	0.0290489	0.0199581	0.0053747	0.00146734	0.00484677	0.000328842	0.00742174	0.00810149
MAP4_MOUSE	Microtubule-associated protein 4	0.681425	0.703518	0.909015	0.999949	0.13146	0.196723	2.03	0.520745	1.73636	0.158868	1.71999	0.0881426	2.03753	0.227614	1.91304	0.0899547	1.73708	0.167047
TCPD_MOUSE	T-complex protein 1 subunit delta	0.499858	0.677003	0.540433	0.999949	0.131538	0.196723	1.20023	0.16455	1.34032	0.0780439	1.25835	0.0796946	1.09175	0.157734	1.12205	0.17876	1.29342	0.183584
ROA0_MOUSE	Heterogeneous nuclear ribonucleoprotein A0	0.123714	0.539441	0.528592	0.999949	0.131543	0.196723	0.201637	0.175669	0.433485	0.0960911	0.369377	0.154874	0.252073	0.172711	0.267656	0.0853493	0.56368	0.288644
EI3JA_MOUSE	Eukaryotic translation initiation factor 3 subunit J-A	0.767324	0.711024	0.184275	0.999949	0.131737	0.196723	0.559631	0.00483166	0.534389	0.0515022	0.565299	0.0483789	0.693396	0.111156	0.659326	0.0666989	0.591287	0.133697
ENOA_MOUSE	Alpha-enolase	0.452048	0.666046	0.0924192	0.999949	0.131813	0.196723	13.4552	1.7781	14.4042	2.40759	15.1488	2.15456	12.1762	1.10613	11.7133	0.935651	11.9291	0.728553
WASF2_MOUSE	Wiskott-Aldrich syndrome protein family member 2	0.319296	0.615161	0.296756	0.999949	0.131824	0.196723	0.156083	0.0131873	0.172308	0.015104	0.183367	0.0100846	0.172834	0.0198394	0.200925	0.0322582	0.165015	0.0244917
CCD22_MOUSE	Coiled-coil domain-containing protein 22	0.218323	0.573747	0.112772	0.999949	0.131854	0.196723	0.0473082	0.027401	0.0184404	0.00646529	0.0210769	0.00839871	0.0220069	0.0134064	0.0134322	0.00708012	0.0158088	0.0082747
DEST_MOUSE	Destrin	0.938941	0.745076	0.970859	0.999949	0.131891	0.196723	1.11173	0.108106	0.989061	0.0949918	1.06627	0.097882	1.00188	0.0574211	0.950337	0.154828	1.1237	0.185175
H15_MOUSE	Histone H1.5	0.016311	0.343674	0.0118229	0.999949	0.131913	0.196723	1.42806	0.115513	1.3742	0.208938	1.77867	0.421181	2.66046	0.73245	1.29024	0.120107	2.03829	0.413707
TMED5_MOUSE	Transmembrane emp24 domain-containing protein 5	0.843044	0.725237	0.320918	0.999949	0.13209	0.196769	0.156036	0.069879	0.220583	0.0459201	0.235136	0.0535257	0.197478	0.00505677	0.232794	0.0102622	0.21802	0.0276882
LY6E_MOUSE	Lymphocyte antigen 6E	0.566449	0.692887	0.295405	0.999949	0.132475	0.196827	0.0727838	0.0355115	0.115582	0.0252803	0.153904	0.0508911	0.0991184	0.0312179	0.104825	0.0478754	0.084199	0.0377494
HS2ST_MOUSE	Heparan sulfate 2-O-sulfotransferase 1	0.604494	0.695641	0.0446137	0.999949	0.13252	0.196827	0.0719686	0.0322886	0.0928156	0.0125306	0.104506	0.0124208	0.0834969	0.0063313	0.117682	0.0125266	0.104634	0.0173026
MSI2H_MOUSE	RNA-binding protein Musashi homolog 2	0.538608	0.685563	0.493953	0.999949	0.132645	0.196827	0.343425	0.0666815	0.446875	0.0938099	0.475626	0.117395	0.326983	0.0966292	0.396862	0.0401292	0.55882	0.253188
KI13A_MOUSE	Kinesin-like protein KIF13A	0.306672	0.614024	0.265127	0.999949	0.132717	0.196827	0.0160705	0.0128218	0.0339788	0.011009	0.0241008	0.00698312	0.0249269	0.00162292	0.0351201	0.0126013	0.0304417	0.00491594
NFU1_MOUSE	NFU1 iron-sulfur cluster scaffold homolog, mitochondrial	0.838523	0.72341	0.730844	0.999949	0.133007	0.197038	0.0619435	0.0202598	0.0506046	0.0167371	0.043211	0.00458449	0.0644826	0.0113838	0.052866	0.0119213	0.0470011	0.0127001
STX12_MOUSE	Syntaxin-12	0.865055	0.727896	0.484552	0.999949	0.133532	0.197135	0.232659	0.0309238	0.395752	0.231035	0.485432	0.313558	0.250184	0.0344556	0.236342	0.0308652	0.269012	0.0191022
SYJ2B_MOUSE	Synaptojanin-2-binding protein	0.752727	0.709052	0.227251	0.999949	0.133727	0.197135	0.0628789	0.0147619	0.0523229	0.00531418	0.0492014	0.00411234	0.0572808	0.0107192	0.0459122	0.0030773	0.0520923	0.0029184
THOP1_MOUSE	Thimet oligopeptidase	0.536173	0.684433	0.522962	0.999949	0.13377	0.197135	0.67323	0.0915932	0.75965	0.106506	0.91006	0.329039	0.638678	0.0919206	0.647158	0.0685082	0.692422	0.0565846
LEMD2_MOUSE	LEM domain-containing protein 2	0.264756	0.599094	0.951495	0.999949	0.133905	0.197135	0.0686671	0.0355061	0.114252	0.0357707	0.113343	0.0378197	0.0729606	0.0082669	0.0636621	0.00874508	0.135337	0.0940169
DYL1_MOUSE	Dynein light chain 1, cytoplasmic	0.337488	0.622087	0.76844	0.999949	0.133977	0.197135	0.487042	0.404051	1.07072	0.382967	0.960156	0.520826	0.581283	0.436388	0.741521	0.180549	1.10064	0.389416
SYDC_MOUSE	Aspartate--tRNA ligase, cytoplasmic	0.865498	0.727896	0.281695	0.999949	0.134422	0.197135	0.842741	0.33662	1.13751	0.136895	1.17689	0.21057	0.93722	0.179954	1.1939	0.229649	1.1908	0.0966597
ANM1_MOUSE	Protein arginine N-methyltransferase 1	0.766158	0.710925	0.154665	0.999949	0.134499	0.197135	0.544692	0.166917	0.679397	0.0879201	0.634508	0.0796724	0.527978	0.032358	0.686663	0.0559846	0.699669	0.0940375
RSU1_MOUSE	Ras suppressor protein 1	0.440638	0.664299	0.188524	0.999949	0.134557	0.197135	0.285688	0.400963	0.652627	0.118481	0.63916	0.252129	0.3279	0.167286	0.62547	0.270587	0.898749	0.413296
LYPA1_MOUSE	Acyl-protein thioesterase 1	0.50334	0.677003	0.945991	0.999949	0.134676	0.197135	0.179135	0.0289723	0.210411	0.0247031	0.217829	0.0698955	0.16862	0.0243819	0.170222	0.0219974	0.232833	0.0718748
PP4R2_MOUSE	Serine/threonine-protein phosphatase 4 regulatory subunit 2	0.882388	0.732412	0.469685	0.999949	0.134769	0.197135	0.0174176	0.00593546	0.0246015	0.000839225	0.0266772	0.00452846	0.0220575	0.0044364	0.0244772	0.00439211	0.0229516	0.00680205
HS71A_MOUSE	Heat shock 70 kDa protein 1A	0.271413	0.601176	0.671838	0.999949	0.134976	0.197135	0.387014	0.0120135	0.33425	0.0274271	0.340614	0.0309026	0.429423	0.0706558	0.359124	0.0287201	0.420253	0.116813
STA5B_MOUSE	Signal transducer and activator of transcription 5B	0.0784148	0.485422	0.224416	0.999949	0.135016	0.197135	0.283462	0.211281	0.0481581	0.0268349	0.097664	0.0782853	0.0832859	0.0569654	0.0743045	0.0686643	0.0527018	0.0143
GRAP1_MOUSE	GRIP1-associated protein 1	0.587181	0.694205	0.346043	0.999949	0.13514	0.197135	0.0218931	0.000291521	0.0217498	0.00243527	0.0230255	0.00933549	0.0178656	0.00313883	0.0114271	0.00380014	0.0216474	0.0107517
PGRC1_MOUSE	Membrane-associated progesterone receptor component 1	0.18794	0.558707	0.62619	0.999949	0.135201	0.197135	0.216821	0.0660651	0.147324	0.00682156	0.171157	0.0230132	0.172226	0.026341	0.161645	0.0151848	0.165055	0.0253034
CSTF1_MOUSE	Cleavage stimulation factor subunit 1	0.635884	0.698656	0.907169	0.999949	0.13528	0.197135	0.0216797	0.0160499	0.0283595	0.00793836	0.0308092	0.0167415	0.0108695	0.00280279	0.0118356	0.00606745	0.0376403	0.0368133
MLRV_MOUSE	Myosin regulatory light chain 2, ventricular/cardiac muscle isoform	0.0181028	0.356199	0.205652	0.999949	0.136307	0.198416	0.0763566	0.0607027	0.202592	0.00974689	0.170659	0.0732117	0.207885	0.0381944	0.165984	0.0184442	0.182329	0.0450445
XPO7_MOUSE	Exportin-7	0.0665151	0.468801	0.647043	0.999949	0.136514	0.198484	0.0140064	0.00880127	0.0222224	0.000202823	0.0165833	0.00147104	0.0139029	0.00638012	0.0124035	0.00402097	0.0228156	0.00712841
PRP8_MOUSE	Pre-mRNA-processing-splicing factor 8	0.567603	0.693217	0.620959	0.999949	0.13665	0.198484	0.0448889	0.0462457	0.077852	0.0164368	0.0740159	0.0295451	0.0361972	0.0203291	0.0575275	0.0189526	0.0892231	0.0469255
VIGLN_MOUSE	Vigilin	0.669646	0.703518	0.802422	0.999949	0.136997	0.198693	0.36936	0.0918774	0.409522	0.0531312	0.430294	0.185622	0.273728	0.097498	0.303797	0.0376407	0.509743	0.262924
CTNA1_MOUSE	Catenin alpha-1	0.17226	0.55337	0.544698	0.999949	0.137091	0.198693	0.521189	0.0743746	0.660531	0.058205	0.650038	0.0898488	0.570224	0.143222	0.579442	0.0948317	0.73554	0.140362
EPDR1_MOUSE	Mammalian ependymin-related protein 1	0.0329561	0.416235	0.0324352	0.999949	0.137735	0.199386	0.36959	0.0248447	0.364459	0.0640739	0.391984	0.0400632	0.522559	0.0335122	0.356105	0.0352494	0.415474	0.0946538
LZIC_MOUSE	Protein LZIC	0.128168	0.540804	0.845517	0.999949	0.137867	0.199386	0.218296	0.0626835	0.137466	0.0198466	0.169475	0.0355216	0.19307	0.045194	0.211474	0.0183781	0.171504	0.0514741
NDUA4_MOUSE	Cytochrome c oxidase subunit NDUFA4	0.217174	0.573747	0.52234	0.999949	0.138202	0.199655	0.795244	0.0683442	1.19183	0.303187	1.12539	0.265766	0.909975	0.147618	1.0062	0.0928948	1.31149	0.469888
CSN4_MOUSE	COP9 signalosome complex subunit 4	0.796342	0.714632	0.721746	0.999949	0.138661	0.19972	0.553502	0.0726443	0.470332	0.0478163	0.462654	0.0971913	0.545435	0.0781817	0.468418	0.0277031	0.493996	0.0586854
EIF3K_MOUSE	Eukaryotic translation initiation factor 3 subunit K	0.816686	0.715853	0.931143	0.999949	0.138755	0.19972	0.0361448	0.0495116	0.115158	0.147773	0.166516	0.148041	0.0142333	0.0120068	0.0093255	0.00340083	0.121234	0.182772
DAZP1_MOUSE	DAZ-associated protein 1	0.55967	0.692481	0.861093	0.999949	0.13881	0.19972	0.0480136	0.0787903	0.145126	0.0772157	0.181725	0.152695	0.04472	0.054224	0.0637567	0.0438458	0.205369	0.21419
BLVRB_MOUSE	Flavin reductase (NADPH)	0.435584	0.664299	0.383724	0.999949	0.138859	0.19972	0.0221876	0.0161878	0.0439115	0.0114931	0.0581357	0.0247818	0.0380932	0.0113064	0.0345582	0.00305106	0.0544409	0.0316026
AFG31_MOUSE	AFG3-like protein 1	0.372963	0.636908	0.589685	0.999949	0.139119	0.19972	0.0105377	0.00860287	0.020418	0.000323846	0.0206192	0.00985967	0.0132237	0.0119974	0.0162744	0.00419347	0.0235619	0.00128414
HPCL1_MOUSE	Hippocalcin-like protein 1	0.174468	0.554008	0.436885	0.999949	0.139295	0.19972	0.39907	0.129502	0.231285	0.0860212	0.355247	0.120561	0.41852	0.0462295	0.386359	0.071259	0.298871	0.0845739
PDLI4_MOUSE	PDZ and LIM domain protein 4	0.400297	0.649446	0.809129	0.999949	0.13942	0.19972	0.537522	0.0145146	0.357702	0.130627	0.42966	0.209899	0.566228	0.0517526	0.525932	0.0770278	0.402219	0.200081
KANK2_MOUSE	KN motif and ankyrin repeat domain-containing protein 2	0.664611	0.703518	0.909282	0.999949	0.13944	0.19972	0.202899	0.039662	0.248204	0.0840502	0.269953	0.0388309	0.206991	0.0257348	0.207801	0.0379012	0.257652	0.0591155
UBFD1_MOUSE	Ubiquitin domain-containing protein UBFD1	0.578665	0.694205	0.62392	0.999949	0.139919	0.199798	0.0511559	0.00352207	0.0404417	0.00329194	0.0287129	0.0207559	0.0457579	0.00753846	0.050551	0.012227	0.0321314	0.0261757
EMC8_MOUSE	ER membrane protein complex subunit 8	0.2536	0.590321	0.501904	0.999949	0.14007	0.199798	0.0195891	0.0207724	0.0473585	0.0107509	0.0374238	0.0235356	0.0189055	0.0174152	0.0294213	0.0188682	0.0561739	0.0307236
F234A_MOUSE	Protein FAM234A	0.448576	0.666046	0.828347	0.999949	0.140074	0.199798	0.0411787	0.017638	0.0216383	0.00733477	0.026033	0.00887038	0.0311328	0.00674015	0.0310877	0.000446867	0.0335012	0.0147601
F10A1_MOUSE	Hsc70-interacting protein	0.722925	0.708723	0.809211	0.999949	0.140091	0.199798	2.21968	0.737019	1.73102	0.435103	1.61383	0.209803	2.13267	0.0316758	1.94102	0.163838	1.69399	0.516032
AEDO_MOUSE	2-aminoethanethiol dioxygenase	0.0540967	0.442213	0.876077	0.999949	0.140875	0.200253	0.0894782	0.0038487	0.103448	0.0159847	0.0863766	0.0114128	0.11361	0.00915226	0.101047	0.0109967	0.0974296	0.0180191
HMGB1_MOUSE	High mobility group protein B1	0.360429	0.629748	0.810857	0.999949	0.140879	0.200253	1.27648	0.237958	1.41738	0.352439	1.19411	0.290883	1.70817	0.394396	1.56364	0.212368	1.31905	0.304377
AL3A1_MOUSE	Aldehyde dehydrogenase, dimeric NADP-preferring	0.198461	0.56026	0.888128	0.999949	0.140943	0.200253	0.53464	0.121047	0.431234	0.0189717	0.451565	0.02124	0.521033	0.100191	0.57559	0.126891	0.437105	0.0808241
CD47_MOUSE	Leukocyte surface antigen CD47	0.506698	0.680065	0.846322	0.999949	0.141008	0.200253	0.123636	0.0768416	0.193396	0.0229292	0.184372	0.0350092	0.152361	0.0499088	0.17076	0.0115462	0.173319	0.0111531
UGDH_MOUSE	UDP-glucose 6-dehydrogenase	0.208998	0.568269	0.863402	0.999949	0.141208	0.200324	0.386241	0.0814973	0.455322	0.0591717	0.462738	0.0386486	0.415616	0.0443172	0.382573	0.0448811	0.47192	0.0739664
TI17B_MOUSE	Mitochondrial import inner membrane translocase subunit Tim17-B	0.274122	0.601176	0.370403	0.999949	0.141437	0.200437	0.162978	0.103737	0.209334	0.0278123	0.267785	0.0369866	0.19253	0.0118609	0.243564	0.0144109	0.186972	0.0586814
MTDC_MOUSE	Bifunctional methylenetetrahydrofolate dehydrogenase/cyclohydrolase, mitochondrial	0.0772796	0.4842	0.928824	0.999949	0.141666	0.200549	0.253327	0.134468	0.12204	0.0212082	0.159249	0.0506614	0.188502	0.047617	0.215515	0.0156246	0.137496	0.0493956
EMC3_MOUSE	ER membrane protein complex subunit 3	0.92936	0.743357	0.699007	0.999949	0.142422	0.201406	0.145574	0.0959455	0.192991	0.0451962	0.298788	0.228541	0.092863	0.0166351	0.170223	0.0339925	0.310227	0.245829
NCEH1_MOUSE	Neutral cholesterol ester hydrolase 1	0.753959	0.709052	0.469649	0.999949	0.1426	0.20141	0.145224	0.0396447	0.198085	0.0503089	0.189354	0.0506155	0.128395	0.0188191	0.178999	0.0319854	0.209155	0.0784315
SUN1_MOUSE	SUN domain-containing protein 1	0.21021	0.569208	0.682795	0.999949	0.143016	0.20141	0.00168073	0.00219811	0.00736332	0.00409978	0.00631457	0.00225797	0.00327662	0.00196719	0.00408089	0.00281848	0.00859978	0.00702037
RL26_MOUSE	60S ribosomal protein L26	0.00459424	0.211485	0.137391	0.999949	0.143066	0.20141	0.871741	0.11511	0.920034	0.0766088	0.855346	0.117999	1.21448	0.25421	0.878886	0.151523	1.36359	0.277817
MTCH2_MOUSE	Mitochondrial carrier homolog 2	0.0588658	0.451091	0.812411	0.999949	0.143186	0.20141	0.499069	0.176835	0.728631	0.0921935	0.657066	0.120599	0.601591	0.133943	0.560638	0.053865	0.760407	0.145234
VINC_MOUSE	Vinculin	0.535023	0.684412	0.64494	0.999949	0.143294	0.20141	3.0442	0.880915	4.02414	0.669257	4.02365	1.01705	3.24398	0.408657	3.0162	0.734114	3.47617	0.491463
MPRIP_MOUSE	Myosin phosphatase Rho-interacting protein	0.501378	0.677003	0.44785	0.999949	0.143327	0.20141	0.0815531	0.0854515	0.0156504	0.0111283	0.0178513	0.0108559	0.0300485	0.0149925	0.0155362	0.00395374	0.0323857	0.0263872
HEXB_MOUSE	Beta-hexosaminidase subunit beta	0.738052	0.708752	0.871974	0.999949	0.143762	0.20181	0.239936	0.0335862	0.229407	0.0177444	0.204886	0.0437064	0.266578	0.0159286	0.261584	0.0630805	0.229643	0.0432972
TTYH3_MOUSE	Protein tweety homolog 3	0.967644	0.750827	0.313187	0.999949	0.143955	0.201817	0.00540632	0.0048051	0.010262	0.00536562	0.00985899	0.0100955	0.00231272	0.00172208	0.00179609	0.00089622	0.00417544	0.00344679
LRP1_MOUSE	Prolow-density lipoprotein receptor-related protein 1	0.423948	0.658575	0.812565	0.999949	0.144069	0.201817	0.477055	0.0434676	0.52258	0.0413784	0.551399	0.0964024	0.492673	0.0317142	0.471027	0.0473137	0.553748	0.0708507
AAKG1_MOUSE	5'-AMP-activated protein kinase subunit gamma-1	0.215037	0.573747	0.633652	0.999949	0.144473	0.201916	0.0148909	0.008446	0.0385316	0.00790838	0.0321576	0.0148467	0.0138726	0.00202733	0.0164989	0.0116229	0.0558583	0.0548361
RM45_MOUSE	39S ribosomal protein L45, mitochondrial	0.791796	0.713869	0.298555	0.999949	0.144534	0.201916	0.0438973	0.00403621	0.0637767	0.0196553	0.062219	0.00509691	0.0623195	0.00593514	0.0742278	0.0121571	0.0596058	0.0238795
RN181_MOUSE	E3 ubiquitin-protein ligase RNF181	0.37185	0.636908	0.770934	0.999949	0.144592	0.201916	0.0521754	0.00930279	0.0354833	0.00446693	0.0398813	0.00842038	0.0486655	0.0144618	0.0431355	0.014712	0.0374522	0.00639756
SGPL1_MOUSE	Sphingosine-1-phosphate lyase 1	0.766389	0.710925	0.38686	0.999949	0.144806	0.202004	0.137515	0.00655517	0.260131	0.158761	0.337919	0.238374	0.169342	0.0260032	0.158267	0.016309	0.153337	0.0331892
ADA10_MOUSE	Disintegrin and metalloproteinase domain-containing protein 10	0.130894	0.540804	0.108804	0.999949	0.145924	0.202935	0.0176671	0.0066245	0.0143844	0.00369078	0.0141649	0.0036149	0.0347833	0.0219503	0.008874	0.00464694	0.0141201	0.00281549
RT16_MOUSE	28S ribosomal protein S16, mitochondrial	0.293368	0.609074	0.355534	0.999949	0.146062	0.202935	0.0756021	0.0537292	0.0268731	0.00376706	0.0330334	0.0244485	0.0425612	0.0156819	0.0295391	0.0104456	0.0293059	0.00307473
STAM1_MOUSE	Signal transducing adapter molecule 1	0.519797	0.68375	0.657645	0.999949	0.146127	0.202935	0.150433	0.0784109	0.176585	0.0666465	0.166916	0.0439751	0.10176	0.0392003	0.116832	0.00836969	0.220174	0.118789
ETFD_MOUSE	Electron transfer flavoprotein-ubiquinone oxidoreductase, mitochondrial	0.259792	0.598526	0.850329	0.999949	0.146195	0.202935	0.393358	0.0636208	0.393645	0.0670996	0.28393	0.0460731	0.467123	0.0995177	0.376638	0.121364	0.348992	0.12949
VASP_MOUSE	Vasodilator-stimulated phosphoprotein	0.935579	0.744636	0.369371	0.999949	0.146328	0.202935	0.465081	0.0209602	0.420241	0.0407026	0.445444	0.0219672	0.513772	0.0787509	0.49385	0.0442861	0.464536	0.064892
UBE2O_MOUSE	(E3-independent) E2 ubiquitin-conjugating enzyme UBE2O	0.223535	0.575684	0.401363	0.999949	0.146485	0.202935	0.0147966	0.00122066	0.0154283	0.000896299	0.0152285	0.00482303	0.0134647	0.00135914	0.0128828	0.00312243	0.024863	0.0133094
TMEDA_MOUSE	Transmembrane emp24 domain-containing protein 10	0.476879	0.676118	0.999618	0.999949	0.146886	0.202935	1.46156	0.245436	1.06371	0.451552	1.0612	0.51539	1.46938	0.326203	1.47172	0.0446843	1.06569	0.48275
TCPA_MOUSE	T-complex protein 1 subunit alpha	0.240891	0.584417	0.809926	0.999949	0.147208	0.202935	1.58937	0.526622	1.0996	0.128663	1.16917	0.0990841	1.35296	0.196242	1.33582	0.26613	1.16245	0.19941
TM109_MOUSE	Transmembrane protein 109	0.100503	0.519941	0.898767	0.999949	0.147222	0.202935	2.54812	1.15378	1.5098	0.0837014	1.77766	0.107963	2.00802	0.199132	2.18531	0.207898	1.68721	0.428467
HTRA2_MOUSE	Serine protease HTRA2, mitochondrial	0.815978	0.715853	0.863723	0.999949	0.147289	0.202935	0.162199	0.0488804	0.220066	0.0190173	0.23008	0.0640776	0.177522	0.0159078	0.186981	0.0337427	0.19686	0.0630877
JPH1_MOUSE	Junctophilin-1	0.00419664	0.197207	0.199149	0.999949	0.147394	0.202935	0.0736202	0.010379	0.10501	0.00337451	0.0857008	0.0222353	0.0897499	0.0156416	0.0834659	0.0079335	0.122015	0.0200434
JUPI1_MOUSE	Jupiter microtubule associated homolog 1	0.202962	0.562727	0.223999	0.999949	0.1474	0.202935	0.737033	0.201859	0.626118	0.0582815	0.919476	0.376276	1.06141	0.497602	1.38749	0.221788	0.673267	0.538127
UCK1_MOUSE	Uridine-cytidine kinase 1	0.552376	0.692015	0.81788	0.999949	0.147443	0.202935	0.053678	0.0225743	0.0298507	0.00707893	0.0380951	0.0143915	0.048909	0.0183128	0.0380101	0.000208741	0.0384837	0.0126484
CBX3_MOUSE	Chromobox protein homolog 3	0.319368	0.615161	0.462897	0.999949	0.148724	0.204487	0.461235	0.139995	0.284259	0.0733406	0.371359	0.148803	0.36799	0.0586866	0.289925	0.0302997	0.331577	0.0446425
WFS1_MOUSE	Wolframin	0.109252	0.529596	0.223301	0.999949	0.149162	0.204754	1.34546	0.905111	0.484343	0.114213	0.533824	0.205497	0.567781	0.194377	0.622581	0.0308039	0.494653	0.0346006
SNX27_MOUSE	Sorting nexin-27	0.387991	0.643968	0.385016	0.999949	0.149223	0.204754	0.0442057	0.00515812	0.09095	0.0329011	0.0874043	0.0223155	0.0883625	0.0288936	0.091636	0.0124825	0.0770128	0.0386442
UB2D3_MOUSE	Ubiquitin-conjugating enzyme E2 D3	0.785607	0.71379	0.633446	0.999949	0.149441	0.204842	0.91362	0.246562	0.700172	0.166623	0.698576	0.0517768	0.971664	0.0337119	0.791118	0.179447	0.646661	0.392836
PRS4_MOUSE	26S proteasome regulatory subunit 4	0.35903	0.629748	0.671499	0.999949	0.149766	0.204858	1.22528	0.169809	1.15114	0.218786	1.06957	0.227178	1.38044	0.0937734	1.28077	0.0870051	1.27181	0.162584
THIM_MOUSE	3-ketoacyl-CoA thiolase, mitochondrial	0.073108	0.48148	0.251309	0.999949	0.149859	0.204858	1.2675	0.24009	1.43038	0.152116	1.26081	0.109225	1.81652	0.301847	1.31929	0.220188	1.28477	0.362782
TTL12_MOUSE	Tubulin--tyrosine ligase-like protein 12	0.643169	0.699823	0.554549	0.999949	0.149911	0.204858	0.201827	0.0299554	0.270775	0.0214351	0.281959	0.101463	0.219385	0.0139014	0.25629	0.0259639	0.287204	0.077142
UBP14_MOUSE	Ubiquitin carboxyl-terminal hydrolase 14	0.992262	0.754602	0.587557	0.999949	0.150701	0.20572	0.321058	0.0602706	0.358786	0.00916999	0.380504	0.0823788	0.312781	0.0445939	0.353319	0.0120148	0.38264	0.0354625
SRP14_MOUSE	Signal recognition particle 14 kDa protein	0.746897	0.708752	0.293057	0.999949	0.150876	0.20572	0.115644	0.0561935	0.106298	0.0152348	0.0922096	0.0295447	0.0618861	0.0305227	0.0752207	0.0193323	0.13242	0.0537079
MIC27_MOUSE	MIC	0.00920803	0.266277	0.917108	0.999949	0.151003	0.20572	0.285072	0.0498306	0.336855	0.0123807	0.291701	0.058606	0.309353	0.027628	0.24366	0.0239642	0.36552	0.0634252
EMD_MOUSE	Emerin	0.302791	0.613679	0.0740134	0.999949	0.151331	0.205958	0.272203	0.0351602	0.272708	0.0196854	0.287521	0.0381901	0.367954	0.0307348	0.333701	0.0284226	0.317445	0.0774105
PURA2_MOUSE	Adenylosuccinate synthetase isozyme 2	0.000266809	0.131961	0.0460278	0.999949	0.151524	0.206012	0.146837	0.0247509	0.0894682	0.00740855	0.254989	0.0688836	0.0998693	0.0375709	0.162013	0.0557464	0.0765951	0.01872
DLGP4_MOUSE	Disks large-associated protein 4	0.755701	0.709052	0.300763	0.999949	0.151989	0.206434	0.160834	0.0255901	0.168672	0.0197314	0.172728	0.0294779	0.145856	0.0262916	0.128703	0.0246371	0.158292	0.0092963
EIF1B_MOUSE	Eukaryotic translation initiation factor 1b	0.887204	0.733301	0.326102	0.999949	0.15232	0.206673	0.710777	0.398345	0.765464	0.0761082	0.84227	0.226761	1.13958	0.0410966	0.990045	0.184259	0.577105	0.528366
DRG1_MOUSE	Developmentally-regulated GTP-binding protein 1	0.343573	0.622087	0.601782	0.999949	0.152849	0.206972	0.152642	0.0526375	0.192255	0.0616882	0.29364	0.213341	0.117035	0.0151623	0.146919	0.0343458	0.150655	0.0359093
SNX18_MOUSE	Sorting nexin-18	0.793109	0.714147	0.476319	0.999949	0.152849	0.206972	0.0495283	0.0251537	0.0649707	0.0156639	0.0631373	0.00418539	0.0451104	0.00427327	0.0603456	0.0174905	0.0684316	0.00653037
KTN1_MOUSE	Kinectin	0.515309	0.682119	0.98729	0.999949	0.153004	0.206972	0.621081	0.0436229	0.531732	0.109255	0.524033	0.10851	0.614081	0.0831176	0.5357	0.0822877	0.613359	0.0411504
ATP5I_MOUSE	ATP synthase subunit e, mitochondrial	0.958853	0.750403	0.288277	0.999949	0.153217	0.207052	2.57394	1.16994	1.8681	0.441435	1.55921	0.256295	2.16194	0.272614	1.68372	0.0800706	1.74639	0.23914
PTH_MOUSE	Probable peptidyl-tRNA hydrolase	0.717548	0.707884	0.989933	0.999949	0.153459	0.20717	0.00995821	0.0104756	0.0130246	0.00771654	0.016414	0.0136288	0.00533805	0.00142071	0.00501458	0.00390321	0.018319	0.0155176
MICU1_MOUSE	Calcium uptake protein 1, mitochondrial	0.875485	0.730353	0.297826	0.999949	0.15382	0.207448	0.115895	0.146969	0.215531	0.0420713	0.167863	0.0499833	0.0618238	0.045047	0.200739	0.0698509	0.187877	0.103324
SPCS2_MOUSE	Signal peptidase complex subunit 2	0.584746	0.694205	0.915533	0.999949	0.153986	0.207463	0.183374	0.0963593	0.245176	0.111048	0.245725	0.0910594	0.132109	0.0574056	0.137695	0.0151433	0.27364	0.184118
HMGCL_MOUSE	Hydroxymethylglutaryl-CoA lyase, mitochondrial	0.188985	0.559374	0.278609	0.999949	0.15428	0.207626	0.094774	0.0179294	0.149837	0.0271508	0.105168	0.0299158	0.0979069	0.0297014	0.0947965	0.0191381	0.100549	0.0351315
TERA_MOUSE	Transitional endoplasmic reticulum ATPase	0.550281	0.692015	0.640363	0.999949	0.154417	0.207626	4.97714	1.26426	3.994	0.124835	3.84858	0.234288	4.58506	0.61344	4.28394	0.970403	3.90313	0.373996
PLAP_MOUSE	Phospholipase A-2-activating protein	0.0440388	0.416235	0.618409	0.999949	0.154671	0.207662	0.242466	0.0341512	0.304953	0.022631	0.284362	0.0463422	0.271615	0.0258537	0.255527	0.0447138	0.33665	0.0604905
PROF1_MOUSE	Profilin-1	0.030642	0.414487	0.871998	0.999949	0.154754	0.207662	6.3907	1.00032	8.56492	1.39756	7.24723	0.911937	6.95911	1.40417	6.02062	0.522608	8.87252	2.27977
CNOT1_MOUSE	CCR4-NOT transcription complex subunit 1	0.742113	0.708752	0.809407	0.999949	0.155468	0.208411	0.0556769	0.0151202	0.0679601	0.0214243	0.0598149	0.0142854	0.0647338	0.00597828	0.0799009	0.017883	0.0549028	0.0189881
IMA5_MOUSE	Importin subunit alpha-5	0.593675	0.694205	0.32652	0.999949	0.155674	0.208479	0.146258	0.0478331	0.109595	0.00411229	0.105536	0.00498301	0.113542	0.0135143	0.105886	0.0184692	0.117296	0.0108069
STAM2_MOUSE	Signal transducing adapter molecule 2	0.988602	0.753852	0.228262	0.999949	0.15608	0.208597	0.0313379	0.0143058	0.03173	0.00205309	0.0356851	0.0121276	0.0474279	0.00708668	0.044871	0.0115078	0.0329389	0.00640542
RBMS2_MOUSE	RNA-binding motif, single-stranded-interacting protein 2	0.0193459	0.362939	0.0224252	0.999949	0.156114	0.208597	0.060318	0.00700073	0.0604974	0.0110961	0.0657581	0.0143573	0.0939207	0.0134403	0.0708056	0.0157178	0.0869426	0.00296748
CSN2_MOUSE	COP9 signalosome complex subunit 2	0.235297	0.582467	0.371294	0.999949	0.15623	0.208597	0.128963	0.0522206	0.180431	0.023973	0.149234	0.020445	0.120224	0.0260361	0.144154	0.0212417	0.18628	0.0562631
GPDM_MOUSE	Glycerol-3-phosphate dehydrogenase, mitochondrial	0.153347	0.55275	0.529769	0.999949	0.156423	0.208647	0.218835	0.116655	0.297522	0.0260381	0.239592	0.00559596	0.190442	0.0259133	0.191546	0.0334441	0.347461	0.16822
IF4G2_MOUSE	Eukaryotic translation initiation factor 4 gamma 2	0.147158	0.546837	0.349753	0.999949	0.157149	0.208741	0.0786155	0.0731895	0.224988	0.0503024	0.163387	0.0862585	0.0909499	0.045468	0.136151	0.0528374	0.305582	0.231933
SYQ_MOUSE	Glutamine--tRNA ligase	0.121177	0.539441	0.241008	0.999949	0.157236	0.208741	0.25699	0.166851	0.442289	0.120145	0.278857	0.0362816	0.219534	0.0802045	0.275382	0.0621405	0.399136	0.115592
TAPT1_MOUSE	Transmembrane anterior posterior transformation protein 1	0.438823	0.664299	0.434417	0.999949	0.157409	0.208741	0.023832	0.0151557	0.0361734	0.000870825	0.031952	0.00660294	0.0233823	0.0112687	0.0312884	0.00419721	0.037671	0.00798207
S15A4_MOUSE	Solute carrier family 15 member 4	0.58682	0.694205	0.317613	0.999949	0.157411	0.208741	0.038295	0.0071043	0.0551363	0.00439492	0.0456807	0.013248	0.0353639	0.017502	0.0352007	0.011872	0.0376075	0.00864984
E2AK2_MOUSE	Interferon-induced, double-stranded RNA-activated protein kinase	0.0764487	0.4842	0.0313529	0.999949	0.157422	0.208741	0.0273509	0.00452181	0.0266164	0.0049198	0.0236543	0.00149169	0.0272482	0.00800094	0.0116565	0.00520258	0.0240055	0.00683398
IF4A1_MOUSE	Eukaryotic initiation factor 4A-I	0.689434	0.703518	0.165471	0.999949	0.157468	0.208741	1.78857	0.26048	1.47648	0.189602	1.38967	0.338942	1.20849	0.108384	1.28622	0.0845847	1.61602	0.490572
EMC2_MOUSE	ER membrane protein complex subunit 2	0.137861	0.545552	0.161902	0.999949	0.157715	0.208741	0.381339	0.0338962	0.360815	0.0169466	0.596908	0.264538	0.33791	0.0818735	0.322551	0.100492	0.328709	0.0218738
F168A_MOUSE	Protein FAM168A	0.03756	0.416235	0.197792	0.999949	0.157741	0.208741	0.0257912	0.0174771	0.022773	0.0129668	0.0163357	0.00736639	0.0530709	0.00947995	0.0320885	0.00162423	0.0535882	0.0324615
MOES_MOUSE	Moesin	0.00127542	0.158545	0.00620142	0.999949	0.158242	0.2091	5.23109	0.276467	4.66008	0.818595	5.19305	0.567591	4.58648	0.20426	6.60989	0.385186	5.0648	0.117112
ITSN1_MOUSE	Intersectin-1	0.722181	0.708723	0.66108	0.999949	0.158577	0.2091	0.0479243	0.0328901	0.0595448	0.00714435	0.092397	0.0561979	0.0442471	0.00854609	0.0438352	0.0251877	0.0643309	0.0286701
SERC_MOUSE	Phosphoserine aminotransferase	0.812629	0.715853	0.431058	0.999949	0.158599	0.2091	1.12291	0.0645722	1.20369	0.0856689	1.28659	0.166082	1.1282	0.114337	1.04943	0.129764	1.1702	0.161736
GAL3A_MOUSE	Glutamine amidotransferase-like class 1 domain-containing protein 3A, mitochondrial	0.0563976	0.445435	0.882132	0.999949	0.158688	0.2091	0.379296	0.1051	0.556485	0.0707416	0.453785	0.0922464	0.434271	0.0720161	0.411189	0.0892813	0.498884	0.0529225
MYH9_MOUSE	Myosin-9	0.0225139	0.376166	0.228959	0.999949	0.15892	0.2091	1.84215	0.345954	5.75153	2.396	3.77438	1.29424	3.46837	0.824452	3.43294	0.40102	8.0197	4.58362
PRP19_MOUSE	Pre-mRNA-processing factor 19	0.0350831	0.416235	0.348799	0.999949	0.159682	0.2091	0.194345	0.0303938	0.2543	0.0548542	0.26824	0.0649233	0.261567	0.0137708	0.199673	0.0334204	0.306337	0.0644393
BT3L4_MOUSE	Transcription factor BTF3 homolog 4	0.709798	0.706487	0.326075	0.999949	0.15976	0.2091	0.364942	0.177861	0.57993	0.143689	0.557722	0.197864	0.477383	0.107825	0.760051	0.334576	0.521702	0.0844969
ACOT2_MOUSE	Acyl-coenzyme A thioesterase 2, mitochondrial	0.330218	0.622087	0.60933	0.999949	0.159831	0.2091	0.181585	0.0275241	0.168129	0.0109611	0.149143	0.0168407	0.189919	0.0108464	0.15861	0.0156602	0.1643	0.0406212
ACLY_MOUSE	ATP-citrate synthase	0.415387	0.655097	0.937613	0.999949	0.159845	0.2091	0.340511	0.124632	0.467895	0.0934533	0.444757	0.0520855	0.36673	0.0199231	0.362078	0.0400238	0.416635	0.128602
BABA2_MOUSE	BRISC and BRCA1-A complex member 2	0.167378	0.55337	0.375746	0.999949	0.159962	0.2091	0.0638027	0.0413099	0.102733	0.00991499	0.072198	0.0158227	0.0557849	0.02951	0.0659093	0.0157179	0.0945792	0.0215917
RS15A_MOUSE	40S ribosomal protein S15a	0.147871	0.548581	0.814703	0.999949	0.160037	0.2091	0.899181	0.121621	1.11202	0.0658739	1.07607	0.231708	0.947626	0.29319	0.867651	0.24168	1.30277	0.348185
PLS3_MOUSE	Phospholipid scramblase 3	0.281204	0.60274	0.0597749	0.999949	0.160102	0.2091	0.158269	0.0138123	0.148314	0.0313417	0.134407	0.0279121	0.19289	0.0178427	0.19848	0.0106535	0.199137	0.057579
HCDH_MOUSE	Hydroxyacyl-coenzyme A dehydrogenase, mitochondrial	0.00399377	0.192026	0.0939996	0.999949	0.160104	0.2091	0.108403	0.031615	0.11345	0.0112715	0.0681078	0.0108556	0.108708	0.0119222	0.0862477	0.00901436	0.126882	0.0174338
FBN1_MOUSE	Fibrillin-1	0.219259	0.573747	0.771626	0.999949	0.160198	0.2091	0.0117743	0.0067032	0.0324391	0.0201737	0.0223647	0.00290907	0.0105764	0.00577407	0.0123741	0.00212676	0.0316483	0.0302757
RRFM_MOUSE	Ribosome-recycling factor, mitochondrial	0.0852818	0.50225	0.207716	0.999949	0.160844	0.209206	0.248986	0.179055	0.0825118	0.0230761	0.0865294	0.0373564	0.0993816	0.00157544	0.11826	0.0129619	0.0694087	0.0284838
DNJC2_MOUSE	DnaJ homolog subfamily C member 2	0.656185	0.703518	0.992983	0.999949	0.160982	0.209206	0.0213749	0.0309437	0.0347421	0.0015079	0.0415503	0.0127901	0.0166969	0.0139013	0.0284226	0.0163732	0.0293592	0.0041861
RTRAF_MOUSE	RNA transcription, translation and transport factor protein	0.593015	0.694205	0.693691	0.999949	0.161028	0.209206	0.131113	0.119201	0.184537	0.0277605	0.182644	0.0513622	0.101515	0.0340459	0.136466	0.0493536	0.221641	0.10795
MTX2_MOUSE	Metaxin-2	0.316426	0.615161	0.118171	0.999949	0.161046	0.209206	0.156648	0.130862	0.0546743	0.0146516	0.0460245	0.00829739	0.0642011	0.00588507	0.0350024	0.00358793	0.0377709	0.0237921
MAP6_MOUSE	Microtubule-associated protein 6	0.871592	0.728675	0.366664	0.999949	0.16106	0.209206	0.0315376	0.0164352	0.0277058	0.0143722	0.0313485	0.00845176	0.0547389	0.0238744	0.0484696	0.0105655	0.0328297	0.0214407
STAC3_MOUSE	SH3 and cysteine-rich domain-containing protein 3	0.353354	0.627086	0.576555	0.999949	0.161533	0.209461	0.0207503	0.0124645	0.0342806	0.00959012	0.0271196	0.0112658	0.0165967	0.0129922	0.0220858	0.00844192	0.0346931	0.0130523
RL23A_MOUSE	60S ribosomal protein L23a	0.0491857	0.428352	0.0675374	0.999949	0.161569	0.209461	1.0059	0.187511	1.05571	0.0571309	1.07777	0.231328	1.79311	0.53566	1.32454	0.174246	1.48526	0.357736
LSM8_MOUSE	U6 snRNA-associated Sm-like protein LSm8	0.34225	0.622087	0.0775375	0.999949	0.161736	0.209475	0.203305	0.0358087	0.174451	0.0167279	0.207089	0.0531386	0.259563	0.0429453	0.219617	0.0167162	0.244557	0.0269241
NDUB5_MOUSE	NADH dehydrogenase [ubiquinone] 1 beta subcomplex subunit 5, mitochondrial	0.489473	0.676118	0.597713	0.999949	0.16231	0.210016	0.553532	0.212073	0.365968	0.0474469	0.461107	0.115483	0.47114	0.0438539	0.372854	0.10032	0.437833	0.0469482
NDUV2_MOUSE	NADH dehydrogenase [ubiquinone] flavoprotein 2, mitochondrial	0.657809	0.703518	0.0868024	0.999949	0.162742	0.210371	0.261462	0.175673	0.390967	0.165024	0.409332	0.0729051	0.346316	0.00294801	0.560113	0.106983	0.418196	0.0887859
DAB2_MOUSE	Disabled homolog 2	0.187435	0.558492	0.411792	0.999949	0.162988	0.210486	0.0231965	0.00703265	0.0282678	0.00164627	0.0296251	0.00773123	0.0194158	0.0107835	0.0344503	0.00102839	0.0254597	0.00878359
SRP68_MOUSE	Signal recognition particle subunit SRP68	0.576746	0.694205	0.991033	0.999949	0.163445	0.210542	0.1159	0.0314542	0.109758	0.0262774	0.12127	0.036585	0.0996337	0.00667803	0.0826952	0.020643	0.138463	0.0604218
EFHD2_MOUSE	EF-hand domain-containing protein D2	0.0947068	0.515228	0.742496	0.999949	0.163465	0.210542	0.163343	0.071798	0.0911033	0.00246811	0.118661	0.0271056	0.136825	0.0250171	0.166119	0.0112273	0.119499	0.0509326
ARFG1_MOUSE	ADP-ribosylation factor GTPase-activating protein 1	0.165259	0.55337	0.26579	0.999949	0.163625	0.210542	0.0429378	0.0163647	0.069821	0.0134567	0.0699764	0.0249523	0.056693	0.0148543	0.061928	0.015029	0.0895305	0.0285387
YBOX3_MOUSE	Y-box-binding protein 3	0.164823	0.55337	0.0397706	0.999949	0.163851	0.210542	1.19111	0.225077	1.16856	0.217788	1.32951	0.373546	1.99815	0.597135	1.62597	0.0184483	1.65769	0.187796
CD81_MOUSE	CD81 antigen	0.765611	0.710925	0.995234	0.999949	0.163885	0.210542	0.606089	0.547958	0.777027	0.715286	1.20241	1.01516	0.178672	0.131078	0.103371	0.0186116	1.37326	1.93676
PPIB_MOUSE	Peptidyl-prolyl cis-trans isomerase B	0.103367	0.522568	0.96164	0.999949	0.164041	0.210542	2.33681	0.764622	1.5052	0.0719531	1.89384	0.536563	2.06382	0.2944	2.11509	0.297305	1.72119	0.151306
MEMO1_MOUSE	Protein MEMO1	0.513778	0.682049	0.693063	0.999949	0.164132	0.210542	0.173716	0.144573	0.22934	0.0974605	0.207418	0.106489	0.109882	0.051384	0.0880027	0.0145998	0.225756	0.127558
GELS_MOUSE	Gelsolin	0.0395563	0.416235	0.806924	0.999949	0.164355	0.210625	3.32812	0.45602	4.26567	0.327165	3.6876	0.791867	3.53624	0.544139	3.13219	0.38598	4.1162	0.613468
GNAS1_MOUSE	Guanine nucleotide-binding protein G(s) subunit alpha isoforms XLas	0.749568	0.709052	0.978175	0.999949	0.165194	0.210958	0.278541	0.0614752	0.199303	0.110972	0.191764	0.087125	0.285537	0.0388757	0.272401	0.0290249	0.22165	0.104119
SYAM_MOUSE	Alanine--tRNA ligase, mitochondrial	0.00646301	0.228333	0.662241	0.999949	0.165207	0.210958	0.00950116	0.00468356	0.0173329	0.00114805	0.0144328	0.00263664	0.0153221	0.00508011	0.00777708	0.00490394	0.0177903	0.00415106
CLN5_MOUSE	Ceroid-lipofuscinosis neuronal protein 5 homolog	0.610013	0.695965	0.420354	0.999949	0.165242	0.210958	0.00344314	0.00211683	0.00210431	0.00171494	0.003605	0.000577066	0.00199204	0.00158697	0.00298463	0.00178151	0.00475867	0.00131333
QCR2_MOUSE	Cytochrome b-c1 complex subunit 2, mitochondrial	0.0673962	0.468801	0.791494	0.999949	0.165244	0.210958	1.42246	0.185716	1.51012	0.119945	1.41837	0.292007	1.4303	0.125601	1.18742	0.152099	1.60173	0.151462
ARL3_MOUSE	ADP-ribosylation factor-like protein 3	0.100119	0.519941	0.567269	0.999949	0.165541	0.211135	0.165243	0.0731807	0.0778099	0.0195977	0.0991306	0.0578364	0.117063	0.0513989	0.114985	0.0158186	0.0717431	0.00611314
STRN3_MOUSE	Striatin-3	0.908849	0.739401	0.799108	0.999949	0.166269	0.211452	0.297921	0.121142	0.240699	0.0530066	0.244356	0.0788178	0.353882	0.0496458	0.308523	0.0212836	0.269045	0.0973622
GAPD1_MOUSE	GTPase-activating protein and VPS9 domain-containing protein 1	0.530833	0.684412	0.714932	0.999949	0.166388	0.211452	0.081725	0.0172216	0.106283	0.0246535	0.102222	0.0268078	0.077472	0.0128003	0.0901804	0.00703077	0.111746	0.0381339
TIRR_MOUSE	Tudor-interacting repair regulator protein	0.332806	0.622087	0.500739	0.999949	0.166749	0.211452	0.0163903	0.0160048	0.00375305	0.000521702	0.00441591	0.00178545	0.00810597	0.00578829	0.00600382	0.00303885	0.00481177	0.000687884
TECR_MOUSE	Very-long-chain enoyl-CoA reductase	0.699842	0.70398	0.313237	0.999949	0.166917	0.211452	0.755634	0.182586	0.666987	0.241509	0.715982	0.315611	1.12615	0.219114	0.78978	0.215712	0.617414	0.377038
TXNL1_MOUSE	Thioredoxin-like protein 1	0.282879	0.604799	0.341352	0.999949	0.167021	0.211452	0.892721	0.123467	0.75983	0.128912	0.893136	0.233081	1.01843	0.097648	1.07467	0.094819	0.821482	0.238109
NXN_MOUSE	Nucleoredoxin	0.508678	0.680111	0.945365	0.999949	0.16711	0.211452	0.023073	0.0307954	0.047736	0.0068909	0.04234	0.0234491	0.0215288	0.0112965	0.0274088	0.0104303	0.0432664	0.0270069
CAND2_MOUSE	Cullin-associated NEDD8-dissociated protein 2	0.533892	0.684412	0.999949	0.999949	0.167505	0.211452	0.17241	0.027964	0.183089	0.0181346	0.194446	0.0204615	0.160692	0.0258926	0.148243	0.0250452	0.206831	0.079972
AP2S1_MOUSE	AP-2 complex subunit sigma	0.468364	0.672465	0.495	0.999949	0.167725	0.211452	0.0951308	0.00289145	0.125184	0.0348725	0.134352	0.0523346	0.105065	0.0118155	0.0841811	0.012919	0.114228	0.0284517
T2FB_MOUSE	General transcription factor IIF subunit 2	0.761174	0.710925	0.462155	0.999949	0.167802	0.211452	0.0619738	0.0332873	0.0330064	0.0177816	0.0433215	0.0165575	0.042696	0.0169167	0.0221541	0.00208075	0.0425022	0.0257466
ZDH17_MOUSE	Palmitoyltransferase ZDHHC17	0.148863	0.548826	0.308792	0.999949	0.167973	0.211452	0.00563819	0.00585604	0.00978423	0.00109278	0.00915798	0.0029565	0.00667975	0.00634693	0.00723605	0.00338721	0.016345	0.0071008
CIA2B_MOUSE	Cytosolic iron-sulfur assembly component 2B	0.091409	0.512891	0.537139	0.999949	0.168067	0.211452	0.0529783	0.0261068	0.0214432	0.000880893	0.036833	0.0149561	0.0409246	0.0144295	0.0354434	0.0159078	0.0235334	0.00354706
NRADD_MOUSE	Death domain-containing membrane protein NRADD	0.459054	0.667287	0.918106	0.999949	0.168165	0.211452	0.187473	0.0973288	0.107555	0.01702	0.122032	0.0370775	0.155524	0.0213719	0.139628	0.0454893	0.133155	0.0261064
VP35L_MOUSE	VPS35 endosomal protein-sorting factor-like	0.391519	0.646968	0.693879	0.999949	0.168359	0.211452	0.0217774	0.00722722	0.029183	0.0106804	0.0295116	0.00872674	0.0205704	0.00175187	0.0225026	0.00180655	0.036795	0.0192107
PKHO2_MOUSE	Pleckstrin homology domain-containing family O member 2	0.548412	0.692004	0.0205838	0.999949	0.168475	0.211452	0.0430882	0.016317	0.0684579	0.00554832	0.0884596	0.0258713	0.0742017	0.0175944	0.0837093	0.00193822	0.0873387	0.0207298
CPSF7_MOUSE	Cleavage and polyadenylation specificity factor subunit 7	0.500665	0.677003	0.783975	0.999949	0.16869	0.211452	0.0913848	0.0283921	0.0565511	0.0265606	0.0553832	0.0258932	0.0787178	0.0361005	0.0705749	0.00997094	0.0575175	0.0129317
SRRM2_MOUSE	Serine/arginine repetitive matrix protein 2	0.593666	0.694205	0.349722	0.999949	0.1687	0.211452	0.0549126	0.0423636	0.0107868	0.0104099	0.0396845	0.0377241	0.0780238	0.067051	0.0411717	0.00670129	0.0187651	0.00838171
PSME1_MOUSE	Proteasome activator complex subunit 1	0.0398436	0.416235	0.936195	0.999949	0.16876	0.211452	0.296963	0.10142	0.176647	0.0236251	0.229638	0.0703479	0.246394	0.0805154	0.278035	0.0426535	0.173651	0.0179833
NDRG1_MOUSE	Protein NDRG1	0.270579	0.601176	0.782284	0.999949	0.169049	0.211452	0.184926	0.0310139	0.239049	0.0586226	0.241047	0.00991562	0.211639	0.0377181	0.20555	0.028938	0.242079	0.0409669
LIPB1_MOUSE	Liprin-beta-1	0.327536	0.61979	0.127036	0.999949	0.169098	0.211452	0.0966179	0.068068	0.0465473	0.00378625	0.0437808	0.00700046	0.0351762	0.00517759	0.0311631	0.00803511	0.0482084	0.0142287
LAP2A_MOUSE	Lamina-associated polypeptide 2, isoforms alpha/zeta	0.989254	0.753911	0.31069	0.999949	0.169159	0.211452	0.00984614	0.00171409	0.0123663	0.00334524	0.0123961	0.00183155	0.0134854	0.00214886	0.0123123	0.00246721	0.00864928	0.00417231
PLPP3_MOUSE	Phospholipid phosphatase 3	0.0355939	0.416235	0.933223	0.999949	0.169463	0.211452	0.0930373	0.0486787	0.0459007	0.0172485	0.069737	0.0414189	0.0762141	0.0301838	0.106526	0.00655862	0.0454815	0.0142033
ACSL1_MOUSE	Long-chain-fatty-acid--CoA ligase 1	0.616357	0.696743	0.920767	0.999949	0.169497	0.211452	0.134906	0.0182161	0.183782	0.0525184	0.154758	0.0385701	0.157867	0.0354425	0.165649	0.011523	0.137638	0.0234817
STABP_MOUSE	STAM-binding protein	0.305842	0.614024	0.183163	0.999949	0.169602	0.211452	0.0426971	0.0200497	0.0259383	0.00642711	0.0288095	0.00438215	0.0253844	0.00351852	0.0207095	0.00506	0.02636	0.00730718
RM39_MOUSE	39S ribosomal protein L39, mitochondrial	0.00304016	0.178313	0.430937	0.999949	0.169802	0.211452	0.0290148	0.0115819	0.0502613	0.00503702	0.0327833	0.00349046	0.0363674	0.000776863	0.0268002	0.00874506	0.0420229	0.0101457
DYL2_MOUSE	Dynein light chain 2, cytoplasmic	0.391186	0.646892	0.812331	0.999949	0.16983	0.211452	0.0609909	0.085383	0.158684	0.0467323	0.143041	0.0941189	0.0828922	0.0864732	0.109061	0.0507089	0.158255	0.0118496
HNRPU_MOUSE	Heterogeneous nuclear ribonucleoprotein U	0.0810164	0.491239	0.703862	0.999949	0.169894	0.211452	0.882159	0.365706	1.31861	0.273228	1.14748	0.178796	1.00388	0.385922	0.905844	0.144399	1.56895	0.587609
PTGR3_MOUSE	Prostaglandin reductase-3	0.303682	0.613679	0.0255953	0.999949	0.1706	0.212133	0.0612275	0.0380275	0.0326277	0.015367	0.0311797	0.00775951	0.0220204	0.00320551	0.0100569	0.0021746	0.0216976	0.00383986
RS4X_MOUSE	40S ribosomal protein S4, X isoform	0.00290952	0.178313	0.820077	0.999949	0.171332	0.212654	1.14735	0.156846	1.38831	0.200666	1.18382	0.190726	1.37117	0.271631	1.02913	0.157879	1.64047	0.184281
NDUB9_MOUSE	NADH dehydrogenase [ubiquinone] 1 beta subcomplex subunit 9	0.682469	0.703518	0.501401	0.999949	0.171344	0.212654	0.0338251	0.0316936	0.0899224	0.120666	0.114535	0.105874	0.0162586	0.00342547	0.0219894	0.00281612	0.0244313	0.0127332
SC31A_MOUSE	Protein transport protein Sec31A	0.614316	0.696743	0.553556	0.999949	0.171495	0.212654	0.528007	0.0745215	0.626354	0.0649844	0.670116	0.144818	0.583805	0.0625602	0.616064	0.0807566	0.538887	0.079867
WDR5_MOUSE	WD repeat-containing protein 5	0.781314	0.71379	0.383323	0.999949	0.172088	0.212861	0.129211	0.0498495	0.17396	0.0913332	0.285829	0.188642	0.147094	0.0497259	0.118292	0.0296212	0.174645	0.0542814
ALDH2_MOUSE	Aldehyde dehydrogenase, mitochondrial	0.0715062	0.478604	0.613626	0.999949	0.172111	0.212861	2.5117	0.235482	3.34229	0.39495	2.94873	0.60281	2.81067	0.249828	2.87019	0.0984797	3.35242	0.642331
TM9S4_MOUSE	Transmembrane 9 superfamily member 4	0.930403	0.743564	0.737596	0.999949	0.172139	0.212861	0.126776	0.0190239	0.160942	0.0337771	0.16669	0.0553806	0.0945675	0.034192	0.13343	0.0177591	0.178377	0.111237
LCAP_MOUSE	Leucyl-cystinyl aminopeptidase	0.193581	0.56026	0.926151	0.999949	0.172504	0.213115	0.426276	0.0463634	0.461823	0.110352	0.573886	0.123742	0.311927	0.0719735	0.486445	0.178463	0.452918	0.200492
PPIH_MOUSE	Peptidyl-prolyl cis-trans isomerase H	0.240386	0.584284	0.819935	0.999949	0.17304	0.213399	0.117036	0.0439445	0.0665434	0.0182856	0.0842424	0.0575368	0.108083	0.0285709	0.0997449	0.00537964	0.0685957	0.0121593
MTAP_MOUSE	S-methyl-5'-thioadenosine phosphorylase	0.626525	0.696839	0.0993901	0.999949	0.173179	0.213399	0.441934	0.15779	0.581742	0.147263	0.587484	0.0736705	0.525857	0.101563	0.779175	0.198027	0.604416	0.103226
SARNP_MOUSE	SAP domain-containing ribonucleoprotein	0.755563	0.709052	0.231383	0.999949	0.173348	0.213399	0.293733	0.119263	0.25823	0.020084	0.302898	0.0261659	0.372026	0.0503645	0.330193	0.0166736	0.270022	0.0520797
HNRPF_MOUSE	Heterogeneous nuclear ribonucleoprotein F	0.172943	0.55337	0.662439	0.999949	0.173443	0.213399	0.356641	0.371746	0.602698	0.0905138	0.512326	0.229612	0.355015	0.217567	0.34028	0.0680302	0.813316	0.447014
CAV1_MOUSE	Caveolin-1	0.176211	0.554008	0.603819	0.999949	0.17353	0.213399	0.472162	0.0769733	0.433486	0.0319051	0.470149	0.0465099	0.51793	0.0499269	0.405736	0.0522097	0.642883	0.271562
KCRM_MOUSE	Creatine kinase M-type	0.547987	0.692004	0.276365	0.999949	0.173752	0.213475	4.75607	2.57653	3.02156	0.560585	2.71871	0.516041	3.79965	1.01819	2.90859	0.45645	2.5042	0.566993
SEPT5_MOUSE	Septin-5	0.950193	0.748344	0.662942	0.999949	0.174026	0.2135	0.137839	0.0389826	0.0982338	0.0351051	0.100417	0.0127055	0.138779	0.0317134	0.132118	0.0295038	0.136391	0.0445351
ROA3_MOUSE	Heterogeneous nuclear ribonucleoprotein A3	0.855768	0.72659	0.586523	0.999949	0.174334	0.2135	3.61159	2.36536	2.20925	0.361023	2.23936	0.434785	3.09463	0.235271	2.15805	0.325813	2.44003	0.191101
PELP1_MOUSE	Proline-, glutamic acid- and leucine-rich protein 1	0.0197914	0.362939	0.964095	0.999949	0.174384	0.2135	0.00559509	0.00183364	0.00722122	0.00160389	0.00394692	0.00221414	0.00890128	0.00188739	0.00579946	0.00167677	0.00651355	0.00221458
PGAM1_MOUSE	Phosphoglycerate mutase 1	0.700047	0.70398	0.0261153	0.999949	0.17441	0.2135	4.3241	2.01703	3.72408	0.474643	5.78377	1.71683	7.39434	1.10591	7.11076	1.27571	5.25844	1.88644
TBCD_MOUSE	Tubulin-specific chaperone D	0.144585	0.545552	0.686836	0.999949	0.174658	0.213527	0.123663	0.0271229	0.170081	0.016996	0.167512	0.00770984	0.152941	0.0311611	0.142302	0.0142096	0.169738	0.0455207
ZYX_MOUSE	Zyxin	0.565381	0.692887	0.350351	0.999949	0.17475	0.213527	0.991894	0.084717	0.859208	0.0423389	0.939051	0.078714	1.21666	0.21596	0.965737	0.126221	0.971058	0.340656
PTBP1_MOUSE	Polypyrimidine tract-binding protein 1	0.490892	0.676118	0.646657	0.999949	0.174915	0.213534	0.239085	0.168422	0.257905	0.0157676	0.232461	0.0422203	0.162103	0.0371875	0.148912	0.0443999	0.294234	0.136007
DNJA2_MOUSE	DnaJ homolog subfamily A member 2	0.142543	0.545552	0.769661	0.999949	0.175261	0.213762	0.793523	0.107401	0.761252	0.0742796	0.722883	0.0340893	0.876008	0.069094	0.782301	0.0968287	0.838765	0.0770343
MYPC2_MOUSE	Myosin-binding protein C, fast-type	0.348636	0.625603	0.290827	0.999949	0.176134	0.214292	0.454835	0.444251	0.109193	0.0322889	0.116542	0.0857874	0.24344	0.200756	0.118031	0.0714825	0.0538048	0.0365302
GLU2B_MOUSE	Glucosidase 2 subunit beta	0.760699	0.710925	0.0138634	0.999949	0.176283	0.214292	0.368031	0.102538	0.410174	0.0073094	0.442373	0.0417204	0.48834	0.0344928	0.528297	0.0437848	0.463997	0.0458333
PPCE_MOUSE	Prolyl endopeptidase	0.987466	0.753494	0.097898	0.999949	0.17631	0.214292	1.07585	0.42955	1.47208	0.264229	1.56568	0.191087	1.16948	0.27667	1.72401	0.362576	1.71623	0.450835
DLRB1_MOUSE	Dynein light chain roadblock-type 1	0.396038	0.647902	0.881542	0.999949	0.176488	0.214292	0.550997	0.168425	0.395737	0.099136	0.403107	0.121297	0.570008	0.321997	0.647765	0.183109	0.403634	0.138498
SC23B_MOUSE	Protein transport protein Sec23B	0.970333	0.751607	0.381704	0.999949	0.176496	0.214292	0.0418237	0.0261461	0.0523541	0.0088137	0.045728	0.0246154	0.0216875	0.00340532	0.0285938	0.0033853	0.0411498	0.0224293
TACO1_MOUSE	Translational activator of cytochrome c oxidase 1	0.937086	0.744636	0.637934	0.999949	0.176862	0.214354	0.130387	0.0386644	0.109442	0.0135633	0.0939855	0.00492345	0.127252	0.0197319	0.113412	0.0243828	0.098156	0.0359249
VATH_MOUSE	V-type proton ATPase subunit H	0.868476	0.728229	0.375765	0.999949	0.176986	0.214354	0.132448	0.081316	0.0995	0.0224759	0.0891972	0.0185431	0.0772567	0.0225606	0.0680329	0.00323736	0.12234	0.0362939
CDK9_MOUSE	Cyclin-dependent kinase 9	0.218173	0.573747	0.555085	0.999949	0.17705	0.214354	0.183349	0.135139	0.0611661	0.0140014	0.0780327	0.0555195	0.110912	0.0423962	0.0968776	0.0608221	0.0626293	0.00892523
SEPT9_MOUSE	Septin-9	0.262925	0.599094	0.676463	0.999949	0.177187	0.214354	1.00734	0.16731	0.81097	0.084835	0.821568	0.146008	0.90132	0.037706	0.892012	0.0436919	0.809275	0.163022
PGK1_MOUSE	Phosphoglycerate kinase 1	0.985301	0.753494	0.2013	0.999949	0.177639	0.214546	5.33123	0.875182	6.48197	0.785475	6.62805	1.02477	6.15718	0.865236	7.22561	1.13714	6.5225	0.331071
DHRS1_MOUSE	Dehydrogenase/reductase SDR family member 1	0.0765821	0.4842	0.564343	0.999949	0.177666	0.214546	0.131783	0.079906	0.273256	0.0424479	0.197502	0.0813619	0.159977	0.0336823	0.16473	0.0557104	0.305139	0.169341
TOM40_MOUSE	Mitochondrial import receptor subunit TOM40 homolog	0.268664	0.601176	0.517103	0.999949	0.177972	0.214671	0.322084	0.056971	0.346394	0.0515646	0.307508	0.0912631	0.270325	0.0122563	0.26562	0.0415463	0.408535	0.146977
RM38_MOUSE	39S ribosomal protein L38, mitochondrial	0.376084	0.638868	0.312386	0.999949	0.178091	0.214671	0.0772396	0.0891543	0.00981093	0.00115968	0.00858921	0.00558947	0.0159461	0.0166491	0.00841568	0.00571445	0.01884	0.0214548
YAP1_MOUSE	Transcriptional coactivator YAP1	0.96827	0.750827	0.498579	0.999949	0.179065	0.21565	0.18963	0.0281668	0.148506	0.0411253	0.17017	0.015372	0.254796	0.0663155	0.203188	0.013796	0.155977	0.133101
DIC_MOUSE	Mitochondrial dicarboxylate carrier	0.0408927	0.416235	0.775058	0.999949	0.179338	0.215746	0.041211	0.00815491	0.0634465	0.00280941	0.0526131	0.00271384	0.0497857	0.00968925	0.0464998	0.0108298	0.0653146	0.0232913
MMP14_MOUSE	Matrix metalloproteinase-14	0.5285	0.684412	0.945967	0.999949	0.179466	0.215746	0.0478752	0.072272	0.106215	0.130525	0.1198	0.113172	0.00818788	0.0104678	0.00514534	0.00293714	0.16934	0.22895
PNPH_MOUSE	Purine nucleoside phosphorylase	0.0271624	0.395274	0.106683	0.999949	0.180205	0.216119	0.212566	0.0275901	0.215883	0.0381275	0.173405	0.00476001	0.197576	0.00482371	0.15779	0.00634412	0.215995	0.0343816
RL22L_MOUSE	60S ribosomal protein L22-like 1	0.195783	0.56026	0.916983	0.999949	0.180238	0.216119	0.0962558	0.0247912	0.0860379	0.0119504	0.0837688	0.00465873	0.0993323	0.0112032	0.074849	0.00472502	0.101075	0.0258138
UBA3_MOUSE	NEDD8-activating enzyme E1 catalytic subunit	0.132478	0.540804	0.741998	0.999949	0.180261	0.216119	0.166871	0.0250309	0.260153	0.0386593	0.218688	0.0653674	0.20626	0.0417314	0.218454	0.02267	0.243924	0.0660915
TPP1_MOUSE	Tripeptidyl-peptidase 1	0.38038	0.638868	0.980552	0.999949	0.180999	0.216811	0.192373	0.0185267	0.184908	0.0318681	0.194807	0.0883028	0.179704	0.0111752	0.14068	0.0130153	0.225874	0.0688206
AN32A_MOUSE	Acidic leucine-rich nuclear phosphoprotein 32 family member A	0.576653	0.694205	0.392779	0.999949	0.181633	0.217045	0.248708	0.0640248	0.332696	0.0277349	0.302877	0.0497812	0.287742	0.0151041	0.268632	0.0311691	0.242661	0.090585
ALKB3_MOUSE	Alpha-ketoglutarate-dependent dioxygenase alkB homolog 3	0.048678	0.425575	0.289433	0.999949	0.181691	0.217045	0.0256828	0.0176914	0.00871974	0.0075491	0.0217183	0.00386594	0.0247642	0.0066462	0.0371674	0.00621945	0.0177297	0.0150249
ARL1_MOUSE	ADP-ribosylation factor-like protein 1	0.453451	0.666046	0.386659	0.999949	0.181748	0.217045	0.163902	0.067239	0.0967932	0.020848	0.104472	0.0488275	0.138118	0.0558945	0.102625	0.0334316	0.0879333	0.00259433
VPS28_MOUSE	Vacuolar protein sorting-associated protein 28 homolog	0.187253	0.558492	0.234834	0.999949	0.181843	0.217045	0.134667	0.0198883	0.158583	0.0334398	0.137649	0.0192439	0.124352	0.0143171	0.136483	0.0125018	0.166031	0.0151387
SGCG_MOUSE	Gamma-sarcoglycan	0.172451	0.55337	0.437221	0.999949	0.182052	0.217101	0.0113305	0.00448182	0.029939	0.0233631	0.0289214	0.00101245	0.0237971	0.00139691	0.0147956	0.00469029	0.0225853	0.00735588
EIF2A_MOUSE	Eukaryotic translation initiation factor 2A	0.261922	0.599094	0.120961	0.999949	0.182517	0.217459	0.151513	0.00711267	0.16629	0.00637573	0.169816	0.0147852	0.209046	0.0338333	0.183926	0.0190367	0.169202	0.0390319
ACYP1_MOUSE	Acylphosphatase-1	0.238747	0.584284	0.475008	0.999949	0.182887	0.217459	0.264417	0.0724263	0.180371	0.0359365	0.244931	0.057484	0.293431	0.0725349	0.276943	0.0930209	0.196992	0.0477407
TXD12_MOUSE	Thioredoxin domain-containing protein 12	0.145315	0.545552	0.967635	0.999949	0.182933	0.217459	0.310275	0.117823	0.172159	0.0977057	0.209458	0.155984	0.271699	0.10777	0.307074	0.0340736	0.147259	0.0903411
SNX3_MOUSE	Sorting nexin-3	0.0909185	0.511411	0.598452	0.999949	0.183002	0.217459	0.416201	0.0643556	0.329476	0.0171161	0.384067	0.0566918	0.41003	0.0836972	0.449688	0.0184542	0.361928	0.0677683
NNTM_MOUSE	NAD(P) transhydrogenase, mitochondrial	0.318035	0.615161	0.165162	0.999949	0.183884	0.218313	0.618562	0.250093	0.41613	0.079821	0.40624	0.10211	0.314834	0.0449199	0.378732	0.0380099	0.476655	0.152592
ALAT2_MOUSE	Alanine aminotransferase 2	0.40573	0.653681	0.354564	0.999949	0.18488	0.219203	0.221241	0.0874508	0.150989	0.0650399	0.122315	0.0374463	0.163702	0.0130712	0.183036	0.0145442	0.151278	0.0344129
RFOX1_MOUSE	RNA binding protein fox-1 homolog 1	0.100377	0.519941	0.708405	0.999949	0.184961	0.219203	0.00360604	0.0038352	0.013773	0.00959773	0.0118651	0.00522057	0.00997783	0.0046686	0.00613767	0.00263748	0.0112238	0.00251093
FARP1_MOUSE	FERM, ARHGEF and pleckstrin domain-containing protein 1	0.98455	0.753494	0.300011	0.999949	0.185195	0.219287	0.0123286	0.00404651	0.0214462	0.00421402	0.027643	0.0119231	0.0173086	0.0064742	0.0242512	0.00799438	0.0252282	0.0126088
SPCS_MOUSE	O-phosphoseryl-tRNA(Sec) selenium transferase	0.616468	0.696743	0.807219	0.999949	0.185644	0.21946	1.95392	0.450461	1.5119	0.31258	1.34649	0.404719	1.84944	0.276388	1.45901	0.314083	1.7107	0.685287
NLE1_MOUSE	Notchless protein homolog 1	0.372311	0.636908	0.398103	0.999949	0.185669	0.21946	0.0122761	0.0100999	0.0118693	0.00514548	0.00875726	0.00397042	0.0122613	0.00971612	0.0230271	0.00764256	0.00995104	0.00712348
LANC1_MOUSE	Glutathione S-transferase LANCL1	0.218211	0.573747	0.891972	0.999949	0.185915	0.219556	0.0519983	0.0215362	0.0790897	0.0193031	0.0746951	0.029132	0.0632663	0.00813462	0.0560642	0.00330579	0.0725328	0.00849361
MYO1E_MOUSE	Unconventional myosin-Ie	0.852757	0.72659	0.107194	0.999949	0.186113	0.219597	0.0734818	0.00735181	0.103158	0.0193597	0.105979	0.0209367	0.08043	0.0200729	0.117487	0.0275477	0.119871	0.0388234
ANXA8_MOUSE	Annexin A8	0.458712	0.667287	0.0561507	0.999949	0.187332	0.220059	0.613385	0.092622	0.855945	0.250945	0.631469	0.125965	0.546547	0.127346	0.818739	0.11256	0.822668	0.131527
A16A1_MOUSE	Aldehyde dehydrogenase family 16 member A1	0.905627	0.738515	0.29305	0.999949	0.187346	0.220059	0.0312851	0.0100619	0.0302937	0.00329472	0.0293077	0.00367825	0.0240068	0.00744914	0.0221436	0.00225488	0.0293985	0.00185034
GALC_MOUSE	Galactocerebrosidase	0.577112	0.694205	0.229358	0.999949	0.18741	0.220059	0.107688	0.0783462	0.043735	0.00351261	0.0704872	0.0387928	0.106466	0.0480025	0.0472181	0.0406629	0.0394089	0.00892165
FINC_MOUSE	Fibronectin	0.00905395	0.265222	0.285248	0.999949	0.187445	0.220059	0.679396	0.0190001	0.693147	0.0897922	0.651306	0.0680595	0.841805	0.0338586	0.676485	0.0429622	0.860721	0.175564
MMAB_MOUSE	Corrinoid adenosyltransferase	0.790214	0.713869	0.887005	0.999949	0.187453	0.220059	0.0507319	0.0517637	0.0267596	0.0182458	0.0228184	0.0152776	0.0625419	0.0073459	0.0368409	0.0281627	0.0321643	0.0296463
PRRC1_MOUSE	Protein PRRC1	0.145019	0.545552	0.852787	0.999949	0.187491	0.220059	0.125269	0.03269	0.124391	0.0189025	0.131132	0.031397	0.136659	0.0396441	0.0996704	0.00548034	0.156657	0.0260178
PARK7_MOUSE	Parkinson disease protein 7 homolog	0.241218	0.584417	0.252506	0.999949	0.188187	0.220683	1.86504	0.310615	2.06225	0.234232	2.31482	0.366354	1.99653	0.179266	2.40814	0.323174	2.05501	0.147184
TCRG1_MOUSE	Transcription elongation regulator 1	0.777846	0.712347	0.91037	0.999949	0.188567	0.220902	0.0629109	0.0196101	0.0781217	0.0322815	0.0980115	0.0422068	0.0570572	0.00838413	0.0680192	0.0069202	0.0821838	0.0387846
LRC59_MOUSE	Leucine-rich repeat-containing protein 59	0.65958	0.703518	0.318459	0.999949	0.188704	0.220902	0.61042	0.107032	0.804018	0.237863	0.914079	0.22908	0.677618	0.0460462	0.923459	0.163478	0.843513	0.26918
KAD3_MOUSE	GTP:AMP phosphotransferase AK3, mitochondrial	0.533658	0.684412	0.640872	0.999949	0.188888	0.220925	0.391565	0.110627	0.386391	0.045391	0.344515	0.0290284	0.496769	0.0557734	0.396649	0.0443362	0.337526	0.190508
H3C_MOUSE	Histone H3.3C	0.0119245	0.305646	0.178337	0.999949	0.189308	0.221149	3.12454	0.893956	3.41787	0.760613	3.09521	1.33784	5.54083	0.272376	2.87496	0.0472574	4.12731	1.48706
MYH7_MOUSE	Myosin-7	0.501693	0.677003	0.330511	0.999949	0.18941	0.221149	0.937328	0.71056	0.47956	0.12192	0.347294	0.219147	0.619967	0.22799	0.501469	0.0271489	0.36951	0.0895339
MCRI1_MOUSE	Mapk-regulated corepressor-interacting protein 1	0.732462	0.708752	0.338532	0.999949	0.189728	0.221327	0.252525	0.112261	0.185357	0.0841715	0.191462	0.029015	0.270568	0.069793	0.195318	0.0312315	0.1487	0.0556085
MPC2_MOUSE	Mitochondrial pyruvate carrier 2	0.158764	0.55337	0.447021	0.999949	0.190095	0.221562	0.0894955	0.0563472	0.159743	0.0124391	0.154751	0.0174312	0.143489	0.0275887	0.11641	0.0241752	0.135029	0.0549725
GT251_MOUSE	Procollagen galactosyltransferase 1	0.822604	0.717512	0.542653	0.999949	0.190416	0.221744	0.123474	0.0174708	0.167096	0.0294834	0.137219	0.00885426	0.112381	0.0200976	0.142178	0.0387176	0.133662	0.053549
PABP1_MOUSE	Polyadenylate-binding protein 1	0.339007	0.622087	0.453776	0.999949	0.190614	0.221781	0.805679	0.16708	0.723349	0.0431793	0.746535	0.291376	1.01227	0.0416192	0.825108	0.170638	0.862451	0.04362
KAP3_MOUSE	cAMP-dependent protein kinase type II-beta regulatory subunit	0.767822	0.711024	0.795219	0.999949	0.191103	0.222152	0.0178246	0.0162599	0.0270729	0.0127635	0.0307249	0.0136671	0.0177907	0.00351041	0.0156473	0.00387851	0.0241015	0.010317
PRDX5_MOUSE	Peroxiredoxin-5, mitochondrial	0.269735	0.601176	0.967018	0.999949	0.191344	0.222152	3.12187	0.91201	2.16481	0.320931	2.52234	0.442501	2.9038	0.766997	2.83035	0.485074	2.42923	0.428112
MTND_MOUSE	1,2-dihydroxy-3-keto-5-methylthiopentene dioxygenase	0.565932	0.692887	0.53798	0.999949	0.191445	0.222152	0.0487415	0.0158701	0.0305424	0.00753843	0.0362552	0.0203231	0.051332	0.0200092	0.0385638	0.0159358	0.0288743	0.0060881
SGMR1_MOUSE	Sigma non-opioid intracellular receptor 1	0.113496	0.530169	0.413168	0.999949	0.191702	0.222152	0.447887	0.145894	0.272846	0.0408583	0.282217	0.00980714	0.318513	0.0770683	0.414231	0.0653648	0.325061	0.142137
COMD3_MOUSE	COMM domain-containing protein 3	0.331383	0.622087	0.983854	0.999949	0.191762	0.222152	0.0976428	0.0108307	0.085517	0.0081973	0.0863851	0.0190787	0.0944189	0.0168253	0.0762024	0.0173821	0.108729	0.0351192
SMAG1_MOUSE	Protein Smaug homolog 1	0.0314175	0.414487	0.657571	0.999949	0.191948	0.222175	0.0255586	0.0205628	0.0476339	0.0138545	0.0395371	0.0124082	0.0376355	0.0133025	0.0309279	0.00212651	0.0560015	0.00923425
PCBP1_MOUSE	Poly(rC)-binding protein 1	0.966809	0.750827	0.87866	0.999949	0.192456	0.22233	2.83059	0.611998	2.40809	0.0626601	2.45836	0.330704	2.68283	0.111735	2.41281	0.343248	2.6307	0.193251
CTL2_MOUSE	Choline transporter-like protein 2	0.232907	0.581905	0.430002	0.999949	0.192456	0.22233	0.387462	0.0484816	0.458276	0.0200905	0.418515	0.067822	0.366868	0.071428	0.393477	0.0812419	0.51496	0.13618
WDR44_MOUSE	WD repeat-containing protein 44	0.0723561	0.481435	0.0129487	0.999949	0.192947	0.22233	0.0655363	0.0118454	0.0608923	0.0200595	0.0711328	0.0209778	0.0898876	0.017053	0.081545	0.0185786	0.114346	0.00907991
HP1B3_MOUSE	Heterochromatin protein 1-binding protein 3	0.729518	0.708752	0.500586	0.999949	0.192964	0.22233	0.180754	0.0907869	0.182648	0.0446759	0.241107	0.081859	0.180899	0.0368299	0.117356	0.0220652	0.209899	0.0963048
COL12_MOUSE	Collectin-12	0.667654	0.703518	0.783193	0.999949	0.192978	0.22233	0.191189	0.0704837	0.130257	0.0182339	0.154731	0.0391126	0.206676	0.0618968	0.176985	0.0269137	0.154153	0.0655166
MAEA_MOUSE	E3 ubiquitin-protein transferase MAEA	0.125612	0.540621	0.273175	0.999949	0.193097	0.22233	0.0079506	0.00592232	0.0170214	0.0022926	0.0133552	0.00613411	0.011221	0.00665858	0.014276	0.00512931	0.01906	0.00185662
CORO6_MOUSE	Coronin-6	0.528141	0.684412	0.257819	0.999949	0.193244	0.22233	0.0437261	0.0259495	0.075765	0.0450473	0.0739933	0.0473862	0.0424385	0.0111858	0.0167722	0.00434842	0.0456044	0.0318824
BIRC6_MOUSE	Baculoviral IAP repeat-containing protein 6	0.184136	0.558492	0.12031	0.999949	0.194051	0.222624	0.0623821	0.0439019	0.0258614	0.00144084	0.0248709	0.00813283	0.0253852	0.00612673	0.0221245	0.0063724	0.0209553	0.00371912
MECR_MOUSE	Enoyl-[acyl-carrier-protein] reductase, mitochondrial	0.479773	0.676118	0.593009	0.999949	0.194091	0.222624	0.0669354	0.0552206	0.0571442	0.0186972	0.0486972	0.0097386	0.0386596	0.0193685	0.0198816	0.0124738	0.0734132	0.0487969
TCPH_MOUSE	T-complex protein 1 subunit eta	0.861403	0.727896	0.879755	0.999949	0.194214	0.222624	0.9599	0.0720641	1.1546	0.105077	1.15243	0.293414	0.953509	0.0843664	1.07563	0.0782626	1.12464	0.271276
HIBCH_MOUSE	3-hydroxyisobutyryl-CoA hydrolase, mitochondrial	0.197097	0.56026	0.797855	0.999949	0.194295	0.222624	0.0607317	0.019408	0.0984464	0.0161289	0.0899675	0.036448	0.0813312	0.00370093	0.0724169	0.0145747	0.0834316	0.0198573
MAIP1_MOUSE	m-AAA protease-interacting protein 1, mitochondrial	0.344228	0.622648	0.486387	0.999949	0.19433	0.222624	0.0635182	0.0420868	0.0939204	0.00867913	0.0700973	0.0197917	0.0418729	0.0173697	0.0532665	0.0303363	0.100136	0.0631125
TIPRL_MOUSE	TIP41-like protein	0.456485	0.667287	0.453484	0.999949	0.194642	0.222707	0.129251	0.0477434	0.217059	0.120558	0.170243	0.0621406	0.121782	0.026563	0.114192	0.00675668	0.141175	0.0294011
PRPS1_MOUSE	Ribose-phosphate pyrophosphokinase 1	0.455517	0.667287	0.995377	0.999949	0.194736	0.222707	0.0560379	0.0147926	0.0515278	0.011514	0.0500621	0.00401987	0.0576884	0.00388314	0.0600789	0.00419278	0.0466862	0.011511
AL9A1_MOUSE	4-trimethylaminobutyraldehyde dehydrogenase	0.589458	0.694205	0.188016	0.999949	0.195336	0.223204	0.134842	0.0147916	0.111715	0.00825478	0.121681	0.00695722	0.151808	0.00151794	0.144721	0.01058	0.1567	0.0553637
DHB12_MOUSE	Very-long-chain 3-oxoacyl-CoA reductase	0.291522	0.607725	0.994317	0.999949	0.195883	0.223335	0.438209	0.057943	0.500202	0.0496791	0.491366	0.111913	0.439431	0.0532439	0.41879	0.0627361	0.519562	0.0717696
ABHGA_MOUSE	Phosphatidylserine lipase ABHD16A	0.665004	0.703518	0.836763	0.999949	0.196172	0.223335	0.00131792	0.00161631	0.00651782	0.00781506	0.011365	0.0117821	0.00196639	0.00036632	0.00165365	0.00130122	0.0114958	0.0167489
PDXD1_MOUSE	Pyridoxal-dependent decarboxylase domain-containing protein 1	0.247961	0.587316	0.314707	0.999949	0.196326	0.223335	0.0299019	0.0182974	0.0605515	0.00479755	0.0649794	0.0281465	0.056808	0.0102739	0.0459867	0.0226348	0.0535412	0.00818116
ITIH4_MOUSE	Inter alpha-trypsin inhibitor, heavy chain 4	0.532509	0.684412	0.753116	0.999949	0.196332	0.223335	0.114331	0.0206385	0.0732697	0.0479181	0.0917763	0.0331337	0.124739	0.0102794	0.116863	0.00765534	0.0934954	0.0566277
TAOK1_MOUSE	Serine/threonine-protein kinase TAO1	0.263223	0.599094	0.569094	0.999949	0.196501	0.223335	0.00253536	0.00230526	0.006492	0.000900279	0.00633181	0.0034158	0.00233728	0.00146325	0.00238422	0.00150712	0.014117	0.0166002
CATD_MOUSE	Cathepsin D	0.988397	0.753852	0.452441	0.999949	0.196732	0.223335	0.920707	0.499874	1.49227	0.233997	1.54789	0.511933	1.1703	0.510685	1.63624	0.484632	1.45172	0.38771
MYH8_MOUSE	Myosin-8	0.729933	0.708752	0.500253	0.999949	0.196752	0.223335	1.29444	0.918435	0.745028	0.205028	0.592052	0.221732	1.04541	0.509512	0.773085	0.148743	0.643584	0.0760234
RSMB_MOUSE	Small nuclear ribonucleoprotein-associated protein B	0.615251	0.696743	0.182374	0.999949	0.196895	0.223335	0.277977	0.0712229	0.23528	0.0343819	0.301943	0.091076	0.373921	0.108174	0.329286	0.063796	0.247807	0.0195254
ACADV_MOUSE	Very long-chain specific acyl-CoA dehydrogenase, mitochondrial	0.0475373	0.420491	0.666994	0.999949	0.197091	0.223335	0.935304	0.136656	0.939326	0.0339539	0.874032	0.128134	1.07515	0.0678368	0.944009	0.00383144	1.01843	0.0853028
MAP1B_MOUSE	Microtubule-associated protein 1B	0.357388	0.629748	0.899914	0.999949	0.19717	0.223335	0.347949	0.077724	0.266159	0.00793785	0.279182	0.0861092	0.3124	0.033941	0.30524	0.0138479	0.283968	0.0333537
TGM2_MOUSE	Protein-glutamine gamma-glutamyltransferase 2	0.288169	0.607725	0.421165	0.999949	0.19759	0.223335	0.155427	0.0927763	0.0796938	0.00725741	0.076616	0.0149287	0.103538	0.0342265	0.0951093	0.0167702	0.0715056	0.0489943
RANG_MOUSE	Ran-specific GTPase-activating protein	0.721616	0.708723	0.300029	0.999949	0.197591	0.223335	0.551477	0.156143	0.534986	0.0452665	0.56062	0.108873	0.693216	0.0305045	0.64291	0.0899006	0.575024	0.0715708
ACYP2_MOUSE	Acylphosphatase-2	0.812475	0.715853	0.186969	0.999949	0.197619	0.223335	0.204556	0.0507263	0.199667	0.0297027	0.221166	0.0301239	0.260245	0.0288904	0.263724	0.0194554	0.216203	0.059067
NCLN_MOUSE	Nicalin	0.577263	0.694205	0.107676	0.999949	0.198392	0.22402	0.0983551	0.018484	0.107953	0.0174979	0.101767	0.0179355	0.0829525	0.00800201	0.106505	0.0244101	0.132104	0.0286964
GNPAT_MOUSE	Dihydroxyacetone phosphate acyltransferase	0.641277	0.699226	0.576492	0.999949	0.198561	0.224021	0.0363212	0.00812497	0.0395934	0.00268182	0.0259744	0.0203102	0.0443457	0.00864359	0.0497204	0.0217504	0.0374027	0.010426
S10AB_MOUSE	Protein S100-A11	0.933711	0.744636	0.65395	0.999949	0.19944	0.224743	2.7041	0.443396	2.31933	0.877722	2.40594	0.808159	3.24142	0.60054	2.97704	0.355561	2.60223	0.536954
FKBP2_MOUSE	Peptidyl-prolyl cis-trans isomerase FKBP2	0.548587	0.692004	0.531809	0.999949	0.199537	0.224743	1.06839	1.06544	0.556644	0.0918065	0.897943	0.410737	1.41043	0.231576	1.25209	0.382669	0.79916	0.31241
PDLI1_MOUSE	PDZ and LIM domain protein 1	0.378221	0.638868	0.0377576	0.999949	0.19984	0.22479	0.835128	0.132361	0.915333	0.0204218	0.940501	0.0428459	1.06632	0.0966703	1.07072	0.126177	0.990735	0.109023
OSBP1_MOUSE	Oxysterol-binding protein 1	0.660424	0.703518	0.607605	0.999949	0.199925	0.22479	0.0657467	0.0643243	0.133275	0.0261725	0.306583	0.388136	0.0615636	0.0331882	0.0649371	0.0139585	0.137908	0.0689772
RAP2C_MOUSE	Ras-related protein Rap-2c	0.22597	0.578546	0.947064	0.999949	0.200082	0.22479	0.0754677	0.0780644	0.0248679	0.00514373	0.0365209	0.00614943	0.0576279	0.00848679	0.05918	0.0181566	0.0284153	0.0112355
CAD15_MOUSE	Cadherin-15	0.202173	0.562727	0.825081	0.999949	0.200254	0.224795	0.0440364	0.0186593	0.0637113	0.0091948	0.0591852	0.0260363	0.0487942	0.00665654	0.0481991	0.0190516	0.0697714	0.00715372
PAIRB_MOUSE	Plasminogen activator inhibitor 1 RNA-binding protein	0.61528	0.696743	0.757569	0.999949	0.200852	0.225161	0.954599	0.40223	0.667986	0.16826	0.742456	0.337407	0.998588	0.237087	1.0006	0.127383	0.84447	0.126913
GPX4_MOUSE	Phospholipid hydroperoxide glutathione peroxidase	0.815413	0.715853	0.365229	0.999949	0.201014	0.225161	0.0898414	0.0477294	0.0597097	0.0130848	0.0481004	0.0217157	0.0677428	0.002327	0.0563872	0.00809411	0.0591617	0.0119854
RAB1B_MOUSE	Ras-related protein Rab-1B	0.612412	0.696743	0.0306182	0.999949	0.201085	0.225161	0.678573	0.0895679	0.894228	0.176791	0.786615	0.0312672	0.733148	0.0321241	1.01857	0.2255	0.960507	0.167554
CEGT_MOUSE	Ceramide glucosyltransferase	0.188121	0.558707	0.252543	0.999949	0.201357	0.225188	0.0447587	0.0476773	0.00464299	0.0074822	0.00974094	0.00723573	0.00773661	0.00977237	0.00422242	0.00538836	0.00537728	0.00887623
GSTP1_MOUSE	Glutathione S-transferase P 1	0.0729272	0.48148	0.925467	0.999949	0.201445	0.225188	2.48739	0.6288	3.30229	0.404503	3.03085	0.546675	2.87463	0.0961049	2.67985	0.406909	3.32313	0.532598
UCKL1_MOUSE	Uridine-cytidine kinase-like 1	0.291279	0.607725	0.175649	0.999949	0.201724	0.225312	0.196288	0.169162	0.0634594	0.0373194	0.0481882	0.0161005	0.0686924	0.0261608	0.0540676	0.0198149	0.0501091	0.0440826
HDGR2_MOUSE	Hepatoma-derived growth factor-related protein 2	0.224342	0.575684	0.11782	0.999949	0.20199	0.225421	0.0658808	0.00535916	0.0545348	0.00147271	0.0764971	0.0149675	0.0856109	0.0159249	0.0929215	0.0212449	0.0637702	0.0289884
EI2BA_MOUSE	Translation initiation factor eIF-2B subunit alpha	0.357391	0.629748	0.835557	0.999949	0.202398	0.225463	0.0234614	0.0138557	0.0513401	0.028457	0.0459888	0.039613	0.0264616	0.0283424	0.0177708	0.00404596	0.0416288	0.00260922
RL8_MOUSE	60S ribosomal protein L8	0.0500558	0.434254	0.400452	0.999949	0.202531	0.225463	1.79654	0.142479	1.86355	0.470682	1.60081	0.390624	2.76062	0.570054	2.02323	0.156148	2.37685	0.914111
PP4P1_MOUSE	Type 1 phosphatidylinositol 4,5-bisphosphate 4-phosphatase	0.53231	0.684412	0.446818	0.999949	0.202533	0.225463	0.120921	0.0301439	0.13171	0.0190663	0.35538	0.353377	0.119333	0.00936906	0.110287	0.0249593	0.196693	0.114159
HS74L_MOUSE	Heat shock 70 kDa protein 4L	0.387523	0.643968	0.945906	0.999949	0.202813	0.22556	0.420969	0.172266	0.418864	0.101385	0.48998	0.0768852	0.314228	0.0772023	0.380333	0.031395	0.424842	0.116335
VTI1B_MOUSE	Vesicle transport through interaction with t-SNAREs homolog 1B	0.605676	0.695641	0.81335	0.999949	0.20319	0.22556	0.0833031	0.0307339	0.109243	0.00982958	0.114793	0.0307375	0.0939	0.0241098	0.0955056	0.0136544	0.106736	0.00863616
HNRH1_MOUSE	Heterogeneous nuclear ribonucleoprotein H	0.0296308	0.414487	0.914606	0.999949	0.203348	0.22556	0.230912	0.106595	0.328069	0.0556714	0.28403	0.0314049	0.280654	0.0947952	0.223752	0.0153177	0.366385	0.0535829
NEST_MOUSE	Nestin	0.103986	0.522568	0.0771081	0.999949	0.203535	0.22556	2.47268	0.245672	2.45896	0.220001	2.52606	0.496515	3.45497	0.252113	2.96683	0.378899	3.16693	0.802085
USO1_MOUSE	General vesicular transport factor p115	0.0321143	0.414625	0.527407	0.999949	0.20379	0.22556	0.628776	0.123317	0.851621	0.0707787	0.813089	0.174584	0.806118	0.0782334	0.715018	0.0388348	0.864077	0.0984963
H12_MOUSE	Histone H1.2	0.205656	0.565114	0.613467	0.999949	0.203799	0.22556	0.0129219	0.00474325	0.0196825	0.012818	0.0246993	0.00975272	0.0197252	0.014027	0.0111965	0.00452421	0.0288114	0.0114677
H13_MOUSE	Histone H1.3	0.205656	0.565114	0.613467	0.999949	0.203799	0.22556	0.577384	0.211941	0.879465	0.572743	1.10363	0.435777	0.881375	0.626764	0.500289	0.202154	1.28737	0.512408
ATPD_MOUSE	ATP synthase subunit delta, mitochondrial	0.909478	0.739401	0.219279	0.999949	0.204515	0.226023	3.88921	0.680546	2.88769	0.199976	3.31716	0.72771	4.6214	0.235252	4.80928	0.318239	4.32605	2.46167
PIGT_MOUSE	GPI transamidase component PIG-T	0.639618	0.698656	0.520712	0.999949	0.204555	0.226023	0.00240449	0.00157481	0.00847889	0.0124198	0.0107249	0.00993126	0.00228975	0.0010986	0.00326957	0.00228524	0.00113922	0.000676563
ERP29_MOUSE	Endoplasmic reticulum resident protein 29	0.638908	0.698656	0.820913	0.999949	0.205061	0.226227	0.804748	0.274141	0.560815	0.0590664	0.601745	0.139747	0.777997	0.292265	0.657333	0.163681	0.594522	0.10038
EFTU_MOUSE	Elongation factor Tu, mitochondrial	0.270601	0.601176	0.951092	0.999949	0.205078	0.226227	0.87813	0.295615	0.805368	0.123912	0.83091	0.15994	0.920972	0.226106	1.01842	0.124762	0.679084	0.195521
NCKP1_MOUSE	Nck-associated protein 1	0.624965	0.696767	0.303802	0.999949	0.2055	0.226507	0.121155	0.0587911	0.192021	0.0424002	0.193618	0.0502	0.171373	0.0371817	0.208152	0.0254859	0.193003	0.0595647
UBP2L_MOUSE	Ubiquitin-associated protein 2-like	0.602695	0.695641	0.535408	0.999949	0.206268	0.226535	0.290266	0.0615951	0.3303	0.00576042	0.315043	0.0533378	0.353567	0.0280901	0.359469	0.0201622	0.314451	0.062776
RAB5A_MOUSE	Ras-related protein Rab-5A	0.893668	0.735013	0.746696	0.999949	0.206365	0.226535	0.495335	0.0668134	0.455289	0.0213755	0.433463	0.00351477	0.501205	0.0518842	0.511285	0.0493314	0.472709	0.0948185
PLCC_MOUSE	1-acyl-sn-glycerol-3-phosphate acyltransferase gamma	0.390094	0.646251	0.819104	0.999949	0.206402	0.226535	0.27178	0.147174	0.403427	0.0294549	0.362229	0.114156	0.272257	0.098652	0.309631	0.119389	0.404489	0.103878
PKN2_MOUSE	Serine/threonine-protein kinase N2	0.297156	0.61079	0.741698	0.999949	0.206411	0.226535	0.00637042	0.00491493	0.0160211	0.0160334	0.0111208	0.00862181	0.0049578	0.00146244	0.00337192	0.000933723	0.0125114	0.00664084
OGFR_MOUSE	Opioid growth factor receptor	0.932427	0.743963	0.79378	0.999949	0.206573	0.226535	0.0393188	0.0250547	0.0564414	0.00637944	0.0661992	0.0242626	0.0415908	0.00585706	0.0505495	0.0200457	0.0605275	0.0281449
RS29_MOUSE	40S ribosomal protein S29	0.880879	0.731828	0.611053	0.999949	0.206773	0.226535	0.00372819	0.00380892	0.0244976	0.0267758	0.0221807	0.0366949	0.00210122	0.00329448	0.00212936	0.00184371	0.00548755	0.00239935
GALK1_MOUSE	Galactokinase	0.536476	0.684433	0.588402	0.999949	0.206867	0.226535	0.510565	0.19977	0.355926	0.0164859	0.386568	0.0917444	0.439855	0.0857465	0.367808	0.0408499	0.37891	0.0521424
XRCC5_MOUSE	X-ray repair cross-complementing protein 5	0.710391	0.706487	0.717705	0.999949	0.206879	0.226535	0.0522494	0.0284016	0.0413841	0.00281611	0.0480357	0.018101	0.0336725	0.0130484	0.0315655	0.00475374	0.0484059	0.0111644
DCPS_MOUSE	m7GpppX diphosphatase	0.899556	0.737297	0.986164	0.999949	0.207423	0.22681	0.167845	0.0344144	0.141372	0.00675463	0.142182	0.03584	0.170057	0.0105313	0.152188	0.0199431	0.155317	0.0261154
EI2BD_MOUSE	Translation initiation factor eIF-2B subunit delta	0.490022	0.676118	0.822209	0.999949	0.207468	0.22681	0.0201423	0.00834658	0.0359508	0.00848016	0.0302914	0.00504205	0.0234261	0.0211198	0.0235184	0.00631499	0.0251139	0.00203922
EIF3H_MOUSE	Eukaryotic translation initiation factor 3 subunit H	0.113183	0.530169	0.369694	0.999949	0.207833	0.227008	0.288298	0.0444147	0.271153	0.0568517	0.275311	0.0230625	0.345549	0.0224744	0.286427	0.0286679	0.333233	0.0564686
FMR1_MOUSE	Synaptic functional regulator FMR1	0.0681469	0.468801	0.441767	0.999949	0.207994	0.227008	0.0123741	0.00636625	0.0220047	0.00915026	0.0216312	0.00644563	0.01959	0.0104144	0.0157343	0.00094175	0.0308558	0.010491
FSCN1_MOUSE	Fascin	0.111402	0.529596	0.895266	0.999949	0.208158	0.227008	0.920201	0.113498	0.998448	0.0472352	0.945314	0.139074	0.919313	0.043415	0.851896	0.166298	1.05811	0.0622632
DYM_MOUSE	Dymeclin	0.737252	0.708752	0.204501	0.999949	0.208622	0.227112	0.0199872	0.00291812	0.0149005	0.00890075	0.0120054	0.00480182	0.018095	0.00592729	0.0199401	0.00192254	0.0214337	0.00299152
TPA_MOUSE	Tissue-type plasminogen activator	0.0785506	0.485422	0.0931298	0.999949	0.208733	0.227112	0.014273	0.0110488	0.0142347	0.00603496	0.0165593	0.0125282	0.039898	0.0190294	0.0234143	0.00613973	0.0300777	0.00363599
ILEUA_MOUSE	Leukocyte elastase inhibitor A	0.0604414	0.451091	0.042153	0.999949	0.208763	0.227112	2.26366	0.141152	3.06418	0.560448	2.57529	0.265227	2.63094	0.310778	3.05125	0.366741	3.25361	0.383793
P4K2A_MOUSE	Phosphatidylinositol 4-kinase type 2-alpha	0.431394	0.662077	0.307459	0.999949	0.209013	0.22717	0.0889657	0.0383002	0.0536772	0.0138981	0.0493476	0.0227524	0.0624263	0.0279799	0.0531606	0.00456241	0.0494724	0.00733541
GBG12_MOUSE	Guanine nucleotide-binding protein G(I)/G(S)/G(O) subunit gamma-12	0.00763539	0.253116	0.827358	0.999949	0.209344	0.22717	0.130943	0.0300174	0.221101	0.0485025	0.185021	0.0801931	0.196424	0.0260766	0.127657	0.028082	0.228157	0.0284568
COX15_MOUSE	Cytochrome c oxidase assembly protein COX15 homolog	0.775579	0.712006	0.341951	0.999949	0.209395	0.22717	0.059609	0.0248117	0.086366	0.0120806	0.0886742	0.0323821	0.0980213	0.0273629	0.102852	0.0124532	0.0768973	0.0303401
FLIP1_MOUSE	Filamin-A-interacting protein 1	0.685818	0.703518	0.822897	0.999949	0.209577	0.22717	0.143137	0.0760433	0.0803553	0.0159342	0.0878256	0.0509981	0.141143	0.0921569	0.10738	0.0125607	0.085184	0.0146538
VATA_MOUSE	V-type proton ATPase catalytic subunit A	0.338211	0.622087	0.897783	0.999949	0.209664	0.22717	0.747163	0.104798	0.997598	0.297935	0.930695	0.351888	0.718069	0.0163691	0.721925	0.0986154	1.0729	0.471358
HACD3_MOUSE	Very-long-chain (3R)-3-hydroxyacyl-CoA dehydratase 3	0.73864	0.708752	0.934075	0.999949	0.21004	0.227296	0.0644491	0.0570656	0.0734926	0.0403072	0.0860945	0.0628836	0.042392	0.0199929	0.0306106	0.0080652	0.0875801	0.0592013
PRP31_MOUSE	U4/U6 small nuclear ribonucleoprotein Prp31	0.593464	0.694205	0.50583	0.999949	0.210353	0.227296	0.0330132	0.0285915	0.0526288	0.0154396	0.0647129	0.0290439	0.0452349	0.00810981	0.0360381	0.000351225	0.0511235	0.0186087
NEO1_MOUSE	Neogenin	0.532687	0.684412	0.322183	0.999949	0.210412	0.227296	0.0238961	0.0183613	0.0115356	0.0138627	0.0250154	0.0104194	0.0277567	0.0139108	0.0208941	0.00676313	0.0464208	0.0310215
MP2K2_MOUSE	Dual specificity mitogen-activated protein kinase kinase 2	0.695844	0.703518	0.761268	0.999949	0.210459	0.227296	0.113965	0.0776101	0.0483401	0.0081913	0.0467479	0.0088209	0.0758328	0.0520748	0.0655535	0.0450574	0.0760046	0.0426787
TRI56_MOUSE	E3 ubiquitin-protein ligase TRIM56	0.338496	0.622087	0.728236	0.999949	0.211173	0.227883	0.0943728	0.032913	0.0505726	0.0169227	0.0592725	0.0290253	0.0693161	0.0132247	0.0774033	0.0341805	0.0746955	0.0214148
GPAA1_MOUSE	Glycosylphosphatidylinositol anchor attachment 1 protein	0.755656	0.709052	0.181268	0.999949	0.21204	0.228634	0.0785385	0.0399382	0.111014	0.0286487	0.0919267	0.0188456	0.0848477	0.0103461	0.121578	0.0172757	0.106705	0.0100438
RAC1_MOUSE	Ras-related C3 botulinum toxin substrate 1	0.462237	0.66792	0.525678	0.999949	0.212672	0.228764	2.28672	1.25712	1.42968	0.380846	1.27663	0.251483	1.6902	0.237152	1.65818	0.309925	1.47247	0.343738
YBOX1_MOUSE	Y-box-binding protein 1	0.307338	0.614024	0.113023	0.999949	0.213005	0.228764	0.737359	0.163482	0.653202	0.0814595	0.772673	0.28169	1.19787	0.472661	0.954399	0.0149932	0.984869	0.167121
A4_MOUSE	Amyloid-beta A4 protein	0.00172669	0.158545	0.0725899	0.999949	0.213151	0.228764	0.121262	0.0204127	0.147325	0.0280676	0.113557	0.0225205	0.19435	0.0254687	0.152369	0.0071268	0.193464	0.0408698
GSH1_MOUSE	Glutamate--cysteine ligase catalytic subunit	0.502907	0.677003	0.945909	0.999949	0.213314	0.228764	0.0188189	0.000476926	0.0266346	0.00891861	0.0318929	0.0118759	0.0171192	0.00817641	0.0260393	0.00829015	0.0228178	0.0171838
CERU_MOUSE	Ceruloplasmin	0.972992	0.752579	0.503683	0.999949	0.213421	0.228764	0.0600441	0.0334943	0.0345347	0.00801624	0.0435165	0.010394	0.0738424	0.0262212	0.042615	0.00668113	0.0390675	0.0449023
ACO13_MOUSE	Acyl-coenzyme A thioesterase 13	0.977583	0.753494	0.459847	0.999949	0.21376	0.228764	0.48541	0.0477541	0.41559	0.0332909	0.406107	0.0800586	0.521329	0.0449979	0.419773	0.0334814	0.378106	0.1947
KPRA_MOUSE	Phosphoribosyl pyrophosphate synthase-associated protein 1	0.701819	0.704192	0.728195	0.999949	0.214029	0.228764	0.0441269	0.00439442	0.0487266	0.00461653	0.0390247	0.0183094	0.0527303	0.0154132	0.056783	0.0130345	0.0450742	0.00809622
MYH10_MOUSE	Myosin-10	0.012621	0.312803	0.541526	0.999949	0.214041	0.228764	0.059113	0.0359458	0.173552	0.0872176	0.107618	0.0236709	0.118652	0.0340121	0.0779545	0.00408483	0.226477	0.124958
LXN_MOUSE	Latexin	0.0572136	0.449655	0.208822	0.999949	0.214198	0.228764	0.175403	0.0248092	0.175467	0.015396	0.172798	0.022496	0.189561	0.0261005	0.137836	0.0161108	0.181567	0.0136986
EXOC2_MOUSE	Exocyst complex component 2	0.222083	0.575684	0.548413	0.999949	0.214529	0.228764	0.021465	0.00883168	0.0443483	0.0297384	0.0273675	0.00886899	0.0207359	0.00287265	0.0240259	0.00575382	0.0326282	0.00591285
FNTA_MOUSE	Protein farnesyltransferase/geranylgeranyltransferase type-1 subunit alpha	0.138506	0.545552	0.241238	0.999949	0.214727	0.228764	0.138146	0.0983411	0.053206	0.00683788	0.062693	0.0244048	0.0618878	0.0175631	0.0589947	0.0153963	0.0489619	0.00828468
HSP7C_MOUSE	Heat shock cognate 71 kDa protein	0.520447	0.68375	0.427298	0.999949	0.214759	0.228764	16.1123	3.7325	14.2347	1.01552	15.6665	3.15634	18.1792	2.0525	18.7776	3.55074	15.5402	2.14711
PLCD1_MOUSE	1-phosphatidylinositol 4,5-bisphosphate phosphodiesterase delta-1	0.941963	0.745509	0.642854	0.999949	0.214867	0.228764	0.0408347	0.034699	0.0412147	0.0224047	0.041167	0.0190301	0.0196677	0.0141207	0.020322	0.00217286	0.04362	0.0174448
RFA2_MOUSE	Replication protein A 32 kDa subunit	0.304805	0.613679	0.990561	0.999949	0.215237	0.228764	0.0243958	0.0112484	0.0840336	0.0490335	0.0618249	0.0631021	0.0461001	0.028038	0.046721	0.014937	0.0565882	0.00534265
RHOQ_MOUSE	Rho-related GTP-binding protein RhoQ	0.39668	0.647902	0.179753	0.999949	0.215259	0.228764	0.00491629	0.00288797	0.00554392	0.00085733	0.0039249	0.00263524	0.00272504	0.00158965	0.00176767	0.000689552	0.0047562	0.00191027
SUN2_MOUSE	SUN domain-containing protein 2	0.520099	0.68375	0.755535	0.999949	0.215277	0.228764	0.014464	0.0172907	0.0236423	0.0095497	0.0279274	0.0167595	0.012806	0.0151102	0.0150567	0.00751577	0.0375425	0.0302326
AP2A2_MOUSE	AP-2 complex subunit alpha-2	0.672227	0.703518	0.550112	0.999949	0.215329	0.228764	0.290189	0.0987643	0.301747	0.0401813	0.303976	0.0519039	0.226324	0.0172698	0.249562	0.0306224	0.282374	0.0486717
K2C5_MOUSE	Keratin, type II cytoskeletal 5	0.10259	0.522436	0.115857	0.999949	0.215343	0.228764	0.269857	0.192048	0.142618	0.107019	0.101681	0.0437625	0.127503	0.0327609	0.583739	0.443961	0.174511	0.0453661
NRAM2_MOUSE	Natural resistance-associated macrophage protein 2	0.168945	0.55337	0.179372	0.999949	0.215419	0.228764	0.107219	0.105476	0.0182811	0.0257532	0.0193365	0.0206541	0.0157952	0.0159602	0.017652	0.00401366	0.0150807	0.0127808
ESYT1_MOUSE	Extended synaptotagmin-1	0.0641614	0.466009	0.624576	0.999949	0.216335	0.228764	0.79152	0.161252	0.622647	0.0437039	0.695385	0.0961418	0.718222	0.00564786	0.72146	0.0592533	0.600925	0.10297
PRDX3_MOUSE	Thioredoxin-dependent peroxide reductase, mitochondrial	0.337587	0.622087	0.502068	0.999949	0.2164	0.228764	1.27404	0.362698	1.09478	0.270703	1.22714	0.416257	1.42996	0.303201	1.62376	0.259634	1.16518	0.177758
ADH7_MOUSE	All-trans-retinol dehydrogenase [NAD(+)] ADH7	0.843739	0.725282	0.16293	0.999949	0.216451	0.228764	0.0766086	0.00876573	0.103808	0.00259766	0.0976998	0.0298516	0.0866879	0.0110446	0.0755769	0.0259654	0.0651727	0.0265051
CLPX_MOUSE	ATP-dependent Clp protease ATP-binding subunit clpX-like, mitochondrial	0.327347	0.61979	0.884144	0.999949	0.216688	0.228764	0.0380667	0.00979295	0.0580555	0.0205264	0.0569294	0.0199495	0.0357603	0.00591702	0.0313198	0.00634097	0.0788009	0.0719561
GBB1_MOUSE	Guanine nucleotide-binding protein G(I)/G(S)/G(T) subunit beta-1	0.795731	0.714632	0.303974	0.999949	0.216758	0.228764	0.711656	0.111929	0.62272	0.0510199	0.593988	0.119997	0.705888	0.0929521	0.578457	0.0139933	0.590381	0.117253
BACE1_MOUSE	Beta-secretase 1	0.223425	0.575684	0.919119	0.999949	0.21705	0.228764	0.0605979	0.0283945	0.0768206	0.0273942	0.0528913	0.0110808	0.0969052	0.0303806	0.0788311	0.0352112	0.0662797	0.0172123
OXSM_MOUSE	3-oxoacyl-[acyl-carrier-protein] synthase, mitochondrial	0.179588	0.554595	0.218867	0.999949	0.217184	0.228764	0.0954045	0.07191	0.144833	0.0213596	0.132685	0.0389277	0.230048	0.0433265	0.178253	0.04631	0.150064	0.0980398
NDUA3_MOUSE	NADH dehydrogenase [ubiquinone] 1 alpha subcomplex subunit 3	0.177986	0.554008	0.742197	0.999949	0.21725	0.228764	0.414301	0.265295	0.560437	0.0990501	0.535584	0.203366	0.44796	0.171143	0.378736	0.062797	0.776565	0.387754
DHX30_MOUSE	ATP-dependent RNA helicase DHX30	0.0153723	0.340162	0.0316367	0.999949	0.217497	0.228764	0.0056394	0.00432907	0.00991113	0.00128749	0.00754908	0.00303054	0.0110245	0.00455142	0.00974939	0.00142676	0.023755	0.0112153
RT34_MOUSE	28S ribosomal protein S34, mitochondrial	0.743054	0.708752	0.747672	0.999949	0.217628	0.228764	0.107776	0.0956695	0.0382853	0.0121295	0.0428097	0.0364289	0.0606364	0.0281217	0.0537721	0.0130439	0.0817995	0.0574862
RS8_MOUSE	40S ribosomal protein S8	0.00547334	0.216106	0.0874797	0.999949	0.217691	0.228764	2.11709	0.261664	2.85451	0.735768	2.54242	0.0690768	2.88223	0.885775	2.48722	0.277878	3.95734	0.47758
RYR1_MOUSE	Ryanodine receptor 1	0.442274	0.664299	0.840584	0.999949	0.217762	0.228764	0.321756	0.125441	0.302161	0.0537624	0.255318	0.0423255	0.396425	0.145118	0.35356	0.0161578	0.330149	0.0631587
MRC2_MOUSE	C-type mannose receptor 2	0.215768	0.573747	0.0400809	0.999949	0.217845	0.228764	0.0763638	0.00741393	0.0817346	0.00186118	0.0621068	0.00392591	0.0577809	0.0123748	0.0581698	0.0135248	0.0781537	0.0191555
EPN4_MOUSE	Clathrin interactor 1	0.418524	0.656407	0.52056	0.999949	0.217932	0.228764	0.1097	0.0153079	0.137881	0.0494403	0.180437	0.0959058	0.110035	0.0100056	0.121021	0.0218717	0.108648	0.0168592
PTRD1_MOUSE	Putative peptidyl-tRNA hydrolase PTRHD1	0.866357	0.727896	0.759811	0.999949	0.217968	0.228764	0.0830008	0.0374464	0.0781454	0.045405	0.105382	0.030292	0.0674702	0.0177968	0.0546282	0.00463511	0.0891908	0.0459612
PLAT3_MOUSE	Phospholipase A and acyltransferase 3	0.0466654	0.418358	0.676092	0.999949	0.218587	0.229234	0.095199	0.0175588	0.0932191	0.0116032	0.0794404	0.0134305	0.108314	0.00952188	0.0910618	0.0149097	0.110222	0.0189196
VPS16_MOUSE	Vacuolar protein sorting-associated protein 16 homolog	0.350454	0.625874	0.999523	0.999949	0.219308	0.229252	0.0238687	0.00879382	0.0343788	0.0142984	0.0340093	0.0148929	0.0245247	0.00334648	0.0208939	0.00811137	0.0371961	0.0193317
RS13_MOUSE	40S ribosomal protein S13	0.00535319	0.216106	0.35234	0.999949	0.219379	0.229252	1.06575	0.313903	1.32566	0.0455877	1.00135	0.0759187	1.36189	0.210316	0.981714	0.060056	1.86974	0.662777
SAR1B_MOUSE	GTP-binding protein SAR1b	0.654237	0.703518	0.552544	0.999949	0.219384	0.229252	0.88737	0.386317	0.562968	0.0470458	0.620079	0.230576	0.7731	0.263408	0.573877	0.14706	0.595888	0.147237
CP51A_MOUSE	Lanosterol 14-alpha demethylase	0.196821	0.56026	0.576553	0.999949	0.219501	0.229252	0.0306079	0.0198444	0.0547246	0.00934298	0.051053	0.0216361	0.0434065	0.0150465	0.0316938	0.00225356	0.0441832	0.0129059
PDP1_MOUSE	[Pyruvate dehydrogenase [acetyl-transferring]]-phosphatase 1, mitochondrial	0.491786	0.676118	0.927841	0.999949	0.219625	0.229252	0.094481	0.00478523	0.0958892	0.0354931	0.105939	0.0274422	0.0850427	0.015927	0.0740879	0.00978928	0.131108	0.0775765
HYOU1_MOUSE	Hypoxia up-regulated protein 1	0.236488	0.582467	0.145649	0.999949	0.219631	0.229252	0.256908	0.0278766	0.294942	0.0380968	0.236951	0.0333388	0.206011	0.0292555	0.244208	0.068465	0.347199	0.120532
TALDO_MOUSE	Transaldolase	0.798363	0.714632	0.855393	0.999949	0.220403	0.229582	1.25119	0.173043	1.08212	0.119368	1.04244	0.095199	1.19986	0.113598	1.18444	0.0960228	1.13923	0.258404
RM46_MOUSE	39S ribosomal protein L46, mitochondrial	0.725417	0.708723	0.0958136	0.999949	0.220408	0.229582	0.0213904	0.00686133	0.030387	0.00108716	0.0309466	0.0133811	0.0215833	0.0122027	0.0387141	0.00644754	0.0345896	0.00709035
TNNI1_MOUSE	Troponin I, slow skeletal muscle	0.521337	0.68375	0.403711	0.999949	0.220462	0.229582	1.17895	0.28885	0.94024	0.17928	1.09042	0.29808	1.26974	0.165517	1.08885	0.0680306	0.959023	0.0983924
S38A1_MOUSE	Sodium-coupled neutral amino acid transporter 1	0.0687596	0.471411	0.263545	0.999949	0.220656	0.229606	0.0170476	0.00750963	0.0335489	0.00467882	0.0330387	0.0123477	0.0312653	0.00747017	0.028404	0.000917407	0.038064	0.0126121
PPM1G_MOUSE	Protein phosphatase 1G	0.937206	0.744636	0.850425	0.999949	0.220986	0.229771	0.248498	0.0824811	0.291739	0.0398787	0.317772	0.044176	0.25435	0.0286365	0.276195	0.0467192	0.29051	0.0510473
LMAN1_MOUSE	Protein ERGIC-53	0.226299	0.57873	0.701142	0.999949	0.221679	0.230312	0.273065	0.187716	0.415903	0.0555753	0.398675	0.0844794	0.345394	0.07798	0.350742	0.0222617	0.430116	0.0243168
EXOC7_MOUSE	Exocyst complex component 7	0.216242	0.573747	0.842002	0.999949	0.222091	0.230485	0.0300523	0.00445939	0.0362116	0.0066079	0.0415307	0.00849656	0.0278261	0.00559917	0.0367999	0.0119438	0.0256683	0.0174467
LONM_MOUSE	Lon protease homolog, mitochondrial	0.2075	0.566402	0.140934	0.999949	0.222319	0.230485	0.571949	0.181708	0.560741	0.0296614	0.643334	0.2347	0.651098	0.0632903	0.847896	0.0871911	0.607067	0.0159394
NUP54_MOUSE	Nuclear pore complex protein Nup54	0.737922	0.708752	0.823451	0.999949	0.222574	0.230485	0.014149	0.0196232	0.0331096	0.00664425	0.0298683	0.00864617	0.0128406	0.0105986	0.0243173	0.0128125	0.0306744	0.0312631
STRAP_MOUSE	Serine-threonine kinase receptor-associated protein	0.667452	0.703518	0.16404	0.999949	0.222622	0.230485	0.651531	0.104472	0.635266	0.0216026	0.69096	0.0508301	0.772482	0.142484	0.814665	0.0568851	0.688845	0.138646
PTER_MOUSE	Phosphotriesterase-related protein	0.684814	0.703518	0.195831	0.999949	0.222706	0.230485	0.0358427	0.0118844	0.0438932	0.0146137	0.0507922	0.0150316	0.0570928	0.0272851	0.0478875	0.0124027	0.0234647	0.0167376
RL7_MOUSE	60S ribosomal protein L7	0.000768017	0.131961	0.0713257	0.999949	0.222928	0.230537	1.00402	0.37874	1.61157	0.12121	1.4138	0.269111	1.76915	0.376116	1.26113	0.279792	2.27856	0.372796
DJC11_MOUSE	DnaJ homolog subfamily C member 11	0.418766	0.656407	0.550687	0.999949	0.22315	0.230588	0.0734761	0.0305498	0.10078	0.0146697	0.118069	0.0272938	0.082501	0.0131338	0.0854855	0.00469428	0.149905	0.106793
FA98A_MOUSE	Protein FAM98A	0.970237	0.751607	0.499013	0.999949	0.223681	0.230916	0.0864146	0.0360217	0.113624	0.0417955	0.137834	0.0220758	0.0924102	0.0325452	0.11618	0.0392845	0.136422	0.0486136
SPTB2_MOUSE	Spectrin beta chain, non-erythrocytic 1	0.737981	0.708752	0.655781	0.999949	0.223819	0.230916	1.01506	0.128973	1.15552	0.274888	1.05395	0.208056	1.07254	0.142087	1.28479	0.201433	1.03492	0.121854
RAI14_MOUSE	Ankycorbin	0.246181	0.587316	0.987599	0.999949	0.224179	0.230916	0.078752	0.014672	0.0716912	0.0203506	0.062449	0.0189226	0.0861826	0.0124453	0.0714614	0.00479192	0.0797404	0.00954699
GSTO1_MOUSE	Glutathione S-transferase omega-1	0.701714	0.704192	0.594803	0.999949	0.224321	0.230916	0.581976	0.123096	0.356796	0.115965	0.467176	0.396611	0.6374	0.0838599	0.469796	0.0464529	0.421448	0.113725
LST8_MOUSE	Target of rapamycin complex subunit LST8	0.670941	0.703518	0.859486	0.999949	0.224379	0.230916	0.0186339	0.00949417	0.0243788	0.00570536	0.0230348	0.00583128	0.0168984	0.00589222	0.0176583	0.00393633	0.0217801	0.00363526
MIC26_MOUSE	MIC	0.000386882	0.131961	0.00912749	0.999949	0.224501	0.230916	0.0811643	0.0687431	0.206629	0.0188396	0.196545	0.0417936	0.24335	0.0154709	0.164013	0.0204852	0.246649	0.0272511
LYRM4_MOUSE	LYR motif-containing protein 4	0.53743	0.684875	0.533938	0.999949	0.224743	0.230987	0.0414205	0.00541907	0.0391892	0.014731	0.0385841	0.00906189	0.0567708	0.0139074	0.0440062	0.00577115	0.0388051	0.0174824
TOM1_MOUSE	Target of Myb protein 1	0.53398	0.684412	0.401158	0.999949	0.226223	0.23233	0.205562	0.185597	0.35854	0.00749406	0.319378	0.0592999	0.261359	0.140226	0.359041	0.0499785	0.357385	0.0592439
CANB1_MOUSE	Calcineurin subunit B type 1	0.786067	0.71379	0.947154	0.999949	0.226852	0.232797	0.119466	0.0482013	0.166774	0.0434617	0.173345	0.0678359	0.12833	0.0435213	0.160249	0.0339135	0.140263	0.0182543
NP1L4_MOUSE	Nucleosome assembly protein 1-like 4	0.952946	0.749204	0.827267	0.999949	0.227203	0.232957	0.663202	0.0687878	0.587887	0.0448838	0.603182	0.0457638	0.688274	0.0454072	0.659923	0.0805727	0.643616	0.133596
SNX7_MOUSE	Sorting nexin-7	0.534052	0.684412	0.599265	0.999949	0.227414	0.232957	0.0780814	0.0289295	0.0993532	0.00748698	0.105515	0.0181467	0.0852647	0.0231114	0.0924074	0.018245	0.111346	0.0287503
TIM14_MOUSE	Mitochondrial import inner membrane translocase subunit TIM14	0.40867	0.654685	0.0457022	0.999949	0.227529	0.232957	0.046219	0.016198	0.0422287	0.00679231	0.0383238	0.0138025	0.0385029	0.00395136	0.0205329	0.00459727	0.0361929	0.0062287
CRYAB_MOUSE	Alpha-crystallin B chain	0.956878	0.750403	0.691857	0.999949	0.228002	0.233262	8.22481	0.689627	7.33649	1.53133	6.87288	0.818662	8.44756	0.264049	8.55799	1.17189	7.97086	2.18097
RHG01_MOUSE	Rho GTPase-activating protein 1	0.387826	0.643968	0.987666	0.999949	0.228564	0.233467	0.39599	0.161412	0.283492	0.0400105	0.305039	0.0634081	0.368799	0.0624533	0.374532	0.0526792	0.314715	0.0753382
IMDH2_MOUSE	Inosine-5'-monophosphate dehydrogenase 2	0.801011	0.714632	0.488014	0.999949	0.228662	0.233467	0.218568	0.0582142	0.179415	0.00179182	0.159429	0.0388148	0.193598	0.0271916	0.182477	0.0351694	0.174766	0.02013
ACACA_MOUSE	Acetyl-CoA carboxylase 1	0.279577	0.602306	0.825972	0.999949	0.228745	0.233467	0.0855418	0.0454196	0.123278	0.0143696	0.105382	0.0070436	0.092664	0.0145041	0.100897	0.0198226	0.114147	0.0224424
THTM_MOUSE	3-mercaptopyruvate sulfurtransferase	0.407226	0.654231	0.759506	0.999949	0.228927	0.233467	0.143486	0.0220275	0.152483	0.0348218	0.187708	0.0483485	0.134211	0.031788	0.147068	0.0205934	0.151484	0.0326218
ELP1_MOUSE	Elongator complex protein 1	0.850742	0.725916	0.604608	0.999949	0.229074	0.233467	0.0363746	0.00536459	0.0483546	0.00633107	0.0455355	0.0203598	0.0351776	0.00754835	0.0458693	0.00720702	0.0471258	0.00895231
FTO_MOUSE	Alpha-ketoglutarate-dependent dioxygenase FTO	0.488892	0.676118	0.75363	0.999949	0.229577	0.233802	0.0407703	0.0201319	0.0498666	0.0166332	0.0473671	0.0301867	0.0642461	0.0514791	0.103663	0.0950127	0.0291869	0.023929
TMED2_MOUSE	Transmembrane emp24 domain-containing protein 2	0.500857	0.677003	0.49066	0.999949	0.229786	0.233837	0.503491	0.220409	0.715002	0.202245	0.71547	0.309741	0.549486	0.17142	0.434742	0.0284162	0.576211	0.0463614
SCYL1_MOUSE	N-terminal kinase-like protein	0.609461	0.695965	0.883625	0.999949	0.230138	0.234017	0.0233862	0.0118381	0.0336237	0.0157672	0.0417725	0.0318508	0.0251566	0.00275296	0.0199588	0.00562403	0.0395813	0.0216834
PSDE_MOUSE	26S proteasome non-ATPase regulatory subunit 14	0.461825	0.667753	0.685245	0.999949	0.230745	0.234269	1.00057	0.333906	0.720949	0.0524371	0.775422	0.204443	0.863196	0.161009	0.770008	0.0839905	0.766449	0.0959793
VPS53_MOUSE	Vacuolar protein sorting-associated protein 53 homolog	0.332366	0.622087	0.356161	0.999949	0.230879	0.234269	0.0265917	0.00446158	0.0260224	0.00939252	0.0174526	0.00593855	0.0143913	0.00174003	0.014776	0.00481812	0.0384931	0.0318843
AQP5_MOUSE	Aquaporin-5	0.790863	0.713869	0.726796	0.999949	0.230911	0.234269	1.07844	0.199943	0.933376	0.0331346	0.969757	0.132149	1.10144	0.0513119	0.992373	0.14844	0.954892	0.149337
GIT2_MOUSE	ARF GTPase-activating protein GIT2	0.100067	0.519941	0.625774	0.999949	0.231469	0.234539	0.0937357	0.0348366	0.115794	0.0175144	0.0928578	0.031321	0.0889868	0.0129962	0.0765393	0.00432695	0.140809	0.0611158
SRRT_MOUSE	Serrate RNA effector molecule homolog	0.788745	0.713869	0.419041	0.999949	0.231527	0.234539	0.12851	0.0206741	0.134993	0.0195539	0.156778	0.0200808	0.135088	0.0246379	0.135455	0.0164524	0.1591	0.0274808
RS19_MOUSE	40S ribosomal protein S19	0.222041	0.575684	0.365083	0.999949	0.231812	0.234631	2.41839	0.10249	2.13255	0.177985	2.32285	0.216577	2.41499	0.0541343	2.49745	0.0879657	2.36109	0.311872
RL5_MOUSE	60S ribosomal protein L5	0.790552	0.713869	0.743616	0.999949	0.231968	0.234631	1.85688	0.23719	1.89864	0.0958873	1.73407	0.0614026	1.94976	0.0705532	1.93673	0.306733	1.56991	0.564055
AMACR_MOUSE	Alpha-methylacyl-CoA racemase	0.394713	0.647529	0.826516	0.999949	0.232246	0.234735	0.302327	0.114182	0.212374	0.0691024	0.242662	0.0735707	0.294672	0.0617599	0.268172	0.0381997	0.219227	0.0237775
NMRL1_MOUSE	NmrA-like family domain-containing protein 1	0.972897	0.752579	0.905484	0.999949	0.232522	0.234836	0.0440711	0.0304023	0.052215	0.00318855	0.056128	0.0275112	0.0335251	0.00591205	0.0355807	0.0134667	0.050983	0.0176322
ITM2B_MOUSE	Integral membrane protein 2B	0.0260643	0.393785	0.863281	0.999949	0.233215	0.235138	0.305306	0.0200616	0.309579	0.0336857	0.242968	0.0114305	0.354865	0.0184929	0.280484	0.0274747	0.349923	0.115274
RT15_MOUSE	28S ribosomal protein S15, mitochondrial	0.912876	0.740145	0.808419	0.999949	0.233241	0.235138	0.0434649	0.0191533	0.0262239	0.0182092	0.0227416	0.0204349	0.0377746	0.0089525	0.0358132	0.0134246	0.0355866	0.00689923
PIPNA_MOUSE	Phosphatidylinositol transfer protein alpha isoform	0.430683	0.66175	0.366615	0.999949	0.233347	0.235138	0.319661	0.149563	0.24157	0.118155	0.166485	0.0350091	0.256848	0.0834334	0.234147	0.0334234	0.331061	0.090258
ODP2_MOUSE	Dihydrolipoyllysine-residue acetyltransferase component of pyruvate dehydrogenase complex, mitochondrial	0.608005	0.695965	0.166159	0.999949	0.234295	0.235488	0.749394	0.25304	1.08361	0.364209	0.892439	0.225188	0.604138	0.0498339	1.02211	0.20554	1.20766	0.536013
SART3_MOUSE	Squamous cell carcinoma antigen recognized by T-cells 3	0.921544	0.741599	0.963056	0.999949	0.23431	0.235488	0.0662736	0.0787662	0.0811913	0.0216455	0.101161	0.0641074	0.0433268	0.031311	0.0485351	0.0174337	0.084746	0.0355677
TPC11_MOUSE	Trafficking protein particle complex subunit 11	0.234257	0.582467	0.65939	0.999949	0.234413	0.235488	0.0234386	0.00653247	0.0326556	0.00611541	0.026225	0.00274763	0.0241321	0.00210003	0.0249074	0.00602627	0.0274148	0.00700452
TPM4_MOUSE	Tropomyosin alpha-4 chain	0.878221	0.730428	0.0279937	0.999949	0.234725	0.235488	2.59426	0.80402	2.3077	0.0993063	3.16747	0.971807	3.93694	0.647868	3.85974	0.271144	3.22172	0.923085
NU160_MOUSE	Nuclear pore complex protein Nup160	0.269798	0.601176	0.764909	0.999949	0.234839	0.235488	0.00272473	0.0030005	0.0181227	0.012677	0.0137595	0.00662669	0.006947	0.00308893	0.00975682	0.00324893	0.0191581	0.0221665
AP3B1_MOUSE	AP-3 complex subunit beta-1	0.172002	0.55337	0.16808	0.999949	0.234867	0.235488	0.0900821	0.0132347	0.103588	0.0145233	0.09276	0.0180147	0.0859894	0.0100531	0.0949173	0.00313313	0.118977	0.0229541
PCNA_MOUSE	Proliferating cell nuclear antigen	0.165878	0.55337	0.591826	0.999949	0.235161	0.235488	0.0915125	0.0242207	0.14862	0.0263252	0.13856	0.0780565	0.12141	0.0174907	0.0895072	0.0135328	0.126153	0.0150563
PRS7_MOUSE	26S proteasome regulatory subunit 7	0.809618	0.715853	0.965665	0.999949	0.235587	0.235488	0.574543	0.195868	0.674476	0.148719	0.71067	0.193758	0.503692	0.040401	0.549378	0.125396	0.723883	0.331197
NQO1_MOUSE	NAD(P)H dehydrogenase [quinone] 1	0.303504	0.613679	0.476538	0.999949	0.236004	0.235488	0.0512949	0.00945773	0.0357412	0.0212618	0.031192	0.0185753	0.0422882	0.0142786	0.0419045	0.00286649	0.0217996	0.0216213
CHCH1_MOUSE	Coiled-coil-helix-coiled-coil-helix domain-containing protein 1	0.490814	0.676118	0.525993	0.999949	0.236245	0.235488	0.0253699	0.0263889	0.00442313	0.00309182	0.00771257	0.0103777	0.00390496	0.00155049	0.00893874	0.00324882	0.0188093	0.0221118
RTN3_MOUSE	Reticulon-3	0.653132	0.703518	0.544369	0.999949	0.236267	0.235488	0.685754	0.18726	0.63597	0.0807809	0.55664	0.0788073	0.764205	0.0648787	0.609236	0.0134066	0.546706	0.2756
ECI2_MOUSE	Enoyl-CoA delta isomerase 2	0.157483	0.55337	0.986337	0.999949	0.236618	0.235488	0.102568	0.0121044	0.148616	0.0359049	0.131198	0.057882	0.113137	0.0161789	0.0993579	0.0243082	0.149871	0.0499356
DDAH1_MOUSE	N(G),N(G)-dimethylarginine dimethylaminohydrolase 1	0.453056	0.666046	0.579762	0.999949	0.236621	0.235488	0.10402	0.0283827	0.0741192	0.008456	0.0872716	0.020307	0.100256	0.00728335	0.104515	0.0123823	0.0988047	0.0325274
MSPD1_MOUSE	Motile sperm domain-containing protein 1	0.502383	0.677003	0.797829	0.999949	0.236679	0.235488	0.0389936	0.0330537	0.0528918	0.0243983	0.0481022	0.0384506	0.0268081	0.0300688	0.0197495	0.0124179	0.053169	0.00486435
NXP20_MOUSE	Protein Noxp20	0.248636	0.587316	0.578392	0.999949	0.236747	0.235488	0.252195	0.0372357	0.201639	0.0158428	0.232731	0.0353808	0.242866	0.0123426	0.224791	0.0269279	0.214406	0.038732
PURB_MOUSE	Transcriptional activator protein Pur-beta	0.0154374	0.340162	0.0587413	0.999949	0.236917	0.235488	0.700394	0.0792116	0.766987	0.0303267	0.722648	0.0462001	0.969766	0.176233	0.840238	0.0770383	0.91597	0.104219
H2B1C_MOUSE	Histone H2B type 1-C/E/G	0.0797332	0.48652	0.285852	0.999949	0.236939	0.235488	5.30616	2.16165	4.80454	0.402379	5.13714	3.06731	7.73833	0.479221	3.80156	0.665389	6.24216	1.40022
D2HDH_MOUSE	D-2-hydroxyglutarate dehydrogenase, mitochondrial	0.496429	0.677003	0.50462	0.999949	0.237038	0.235488	0.0276492	0.0217926	0.0490005	0.00140637	0.0506458	0.0189398	0.0449667	0.0171149	0.0459031	0.00410141	0.0441431	0.00591012
ABCF3_MOUSE	ATP-binding cassette sub-family F member 3	0.599551	0.694937	0.563182	0.999949	0.237173	0.235488	0.0151715	0.0072872	0.0182942	0.00868873	0.0244167	0.0216407	0.0149005	0.00934904	0.0165143	0.00137852	0.0321019	0.0136289
TXTP_MOUSE	Tricarboxylate transport protein, mitochondrial	0.588074	0.694205	0.231032	0.999949	0.237211	0.235488	0.0849565	0.0333802	0.0734954	0.00663139	0.0602443	0.00639052	0.0606044	0.00793941	0.0551496	0.00885216	0.0804286	0.0246284
CATZ_MOUSE	Cathepsin Z	0.405759	0.653681	0.107038	0.999949	0.237707	0.235805	0.641251	0.166964	0.631063	0.0208598	0.724976	0.295762	1.1115	0.271095	0.95839	0.0657253	0.877272	0.398185
HDGF_MOUSE	Hepatoma-derived growth factor	0.884956	0.733055	0.101647	0.999949	0.238336	0.236255	0.716096	0.34469	0.890279	0.0835241	1.05596	0.34754	1.21838	0.535073	1.40942	0.112933	1.00647	0.24269
ITA5_MOUSE	Integrin alpha-5	0.830597	0.719745	0.841866	0.999949	0.238547	0.236288	0.162549	0.0225721	0.181247	0.0150614	0.195999	0.0275307	0.165696	0.000234873	0.168878	0.0524751	0.189031	0.0183783
EFTS_MOUSE	Elongation factor Ts, mitochondrial	0.31346	0.615013	0.43002	0.999949	0.238943	0.236393	0.172775	0.0615156	0.229753	0.00747854	0.186983	0.0474792	0.144052	0.0324605	0.17244	0.0247633	0.251619	0.125664
VP33A_MOUSE	Vacuolar protein sorting-associated protein 33A	0.230998	0.58045	0.239552	0.999949	0.239145	0.236393	0.0347068	0.034429	0.00814606	0.00339573	0.0098459	0.00384205	0.0085708	0.00872634	0.00652961	0.0029606	0.00787058	0.00511493
2ABA_MOUSE	Serine/threonine-protein phosphatase 2A 55 kDa regulatory subunit B alpha isoform	0.0166077	0.343674	0.366362	0.999949	0.239231	0.236393	0.283623	0.0309754	0.294336	0.0226903	0.2426	0.03767	0.287248	0.0615053	0.25076	0.0218548	0.335114	0.0203957
NAMPT_MOUSE	Nicotinamide phosphoribosyltransferase	0.81423	0.715853	0.940211	0.999949	0.239358	0.236393	0.0426891	0.0108876	0.0363753	0.00958011	0.0347293	0.0143005	0.047364	0.00932996	0.0406845	0.00749813	0.0376775	0.00359779
MIC13_MOUSE	MIC	0.438403	0.664299	0.76345	0.999949	0.239734	0.236589	0.0191189	0.0217186	0.0728993	0.061543	0.0858008	0.0736676	0.00807945	0.00678813	0.0131674	0.00731153	0.160939	0.248628
WDR26_MOUSE	WD repeat-containing protein 26	0.302048	0.613679	0.445768	0.999949	0.240938	0.237603	0.111989	0.0585669	0.0580925	0.00731821	0.0634983	0.0228077	0.0712965	0.0306524	0.063118	0.0235476	0.0605318	0.024823
PRDX6_MOUSE	Peroxiredoxin-6	0.814455	0.715853	0.251451	0.999949	0.241324	0.237808	2.75062	0.456562	2.53877	0.0956645	2.80939	0.612067	3.459	0.494446	3.1357	0.572563	2.86678	0.566877
SWI5_MOUSE	DNA repair protein SWI5 homolog	0.886784	0.733272	0.247158	0.999949	0.241832	0.238094	0.125411	0.0151317	0.0989545	0.013377	0.125516	0.0345537	0.15395	0.018739	0.13167	0.025971	0.124142	0.0417306
IF2G_MOUSE	Eukaryotic translation initiation factor 2 subunit 3, X-linked	0.355342	0.628529	0.975024	0.999949	0.242036	0.238094	0.723762	0.11177	0.797825	0.0432802	0.806513	0.113339	0.725451	0.103737	0.687181	0.102467	0.866717	0.219448
SUCA_MOUSE	Succinate--CoA ligase [ADP/GDP-forming] subunit alpha, mitochondrial	0.338499	0.622087	0.795918	0.999949	0.242147	0.238094	1.24564	0.148907	1.16535	0.250855	1.0598	0.261315	1.41234	0.233732	1.13462	0.0999494	1.16857	0.255015
HNRDL_MOUSE	Heterogeneous nuclear ribonucleoprotein D-like	0.0545131	0.443899	0.00757699	0.999949	0.242329	0.238098	0.342455	0.044103	0.355957	0.0607589	0.364149	0.0274464	0.46774	0.0138248	0.298265	0.0407827	0.323863	0.0722052
COCA1_MOUSE	Collagen alpha-1(XII) chain	0.535471	0.684412	0.998565	0.999949	0.242629	0.238157	0.963798	0.339792	0.491334	0.344071	0.592743	0.515289	0.880454	0.0719706	0.800396	0.293071	0.651613	0.479086
COQ6_MOUSE	Ubiquinone biosynthesis monooxygenase COQ6, mitochondrial	0.207746	0.566402	0.954842	0.999949	0.242745	0.238157	0.0602755	0.031701	0.0283014	0.00827337	0.039091	0.022012	0.0440193	0.00822102	0.045108	0.014366	0.0378383	0.0126694
MYEF2_MOUSE	Myelin expression factor 2	0.623652	0.696767	0.915833	0.999949	0.243472	0.238516	0.10612	0.0439068	0.0765294	0.00915451	0.11076	0.0443504	0.0851706	0.00545909	0.0828352	0.0083493	0.114379	0.0502985
RM23_MOUSE	39S ribosomal protein L23, mitochondrial	0.64138	0.699226	0.674219	0.999949	0.243904	0.238516	0.213946	0.131068	0.153055	0.0403892	0.144176	0.0393258	0.216997	0.0502363	0.195471	0.0417368	0.2286	0.0453711
LFG3_MOUSE	Protein lifeguard 3	0.816451	0.715853	0.213709	0.999949	0.24392	0.238516	0.310955	0.0741369	0.270838	0.0202385	0.319763	0.0673734	0.377023	0.0329118	0.333569	0.0413917	0.298568	0.061261
SEP15_MOUSE	Selenoprotein F	0.315593	0.615161	0.204991	0.999949	0.244095	0.238516	0.108517	0.0430741	0.150792	0.0364881	0.139698	0.0202996	0.10794	0.0230676	0.141639	0.0434378	0.20058	0.0847221
RPE_MOUSE	Ribulose-phosphate 3-epimerase	0.929105	0.743357	0.909127	0.999949	0.244177	0.238516	0.0405358	0.0475515	0.0481127	0.0163752	0.056878	0.041248	0.0191958	0.0226374	0.0325366	0.0225032	0.0585505	0.0288772
DHI1_MOUSE	Corticosteroid 11-beta-dehydrogenase isozyme 1	0.261276	0.598916	0.744574	0.999949	0.244255	0.238516	0.0213112	0.0349472	0.0515295	0.00976899	0.0352012	0.0269454	0.0190757	0.0202262	0.0233687	0.0120139	0.0518165	0.0361939
VKOR1_MOUSE	Vitamin K epoxide reductase complex subunit 1	0.855244	0.72659	0.177767	0.999949	0.244812	0.238516	0.10168	0.00630617	0.16374	0.0723321	0.172812	0.0823378	0.124561	0.0134581	0.0885398	0.015867	0.0889037	0.0697134
NOMO1_MOUSE	Nodal modulator 1	0.733424	0.708752	0.937748	0.999949	0.244839	0.238516	0.195988	0.0524184	0.162183	0.016793	0.167478	0.0316226	0.194057	0.0131355	0.178482	0.0037868	0.171197	0.0313403
MYH3_MOUSE	Myosin-3	0.228506	0.58045	0.918803	0.999949	0.244889	0.238516	12.9218	5.68518	18.6318	1.37466	17.4332	4.44418	15.7552	2.515	15.1982	1.38807	17.6276	3.94523
GALD1_MOUSE	Glutamine amidotransferase-like class 1 domain-containing protein 1	0.228515	0.58045	0.715049	0.999949	0.244997	0.238516	0.0728955	0.0247875	0.0344826	0.014971	0.0591594	0.0343326	0.0723637	0.0285181	0.0683142	0.0240342	0.0477594	0.0222154
PPIP2_MOUSE	Proline-serine-threonine phosphatase-interacting protein 2	0.816991	0.715853	0.233365	0.999949	0.245088	0.238516	0.0615794	0.0188485	0.0787601	0.00647823	0.0757069	0.0171125	0.0572287	0.00892838	0.0487406	0.0136954	0.0560302	0.0311046
CYBC1_MOUSE	Cytochrome b-245 chaperone 1	0.244695	0.587316	0.126497	0.999949	0.245343	0.238516	0.0827044	0.025037	0.0960671	0.00261143	0.105877	0.0254894	0.0721337	0.0190797	0.0731904	0.0060555	0.0526542	0.0408915
BAF_MOUSE	Barrier-to-autointegration factor	0.98702	0.753494	0.0986481	0.999949	0.245718	0.238516	0.344034	0.230545	0.587812	0.056806	0.612365	0.16234	0.40386	0.263929	0.769452	0.299708	0.728948	0.235067
WDR18_MOUSE	WD repeat-containing protein 18	0.827829	0.719004	0.805177	0.999949	0.24584	0.238516	0.0514155	0.0171559	0.0582258	0.0090505	0.0725301	0.037733	0.0462322	0.0130863	0.0561761	0.0206884	0.0691914	0.0120031
KAP2_MOUSE	cAMP-dependent protein kinase type II-alpha regulatory subunit	0.309544	0.614591	0.177516	0.999949	0.246083	0.238516	0.233815	0.0393149	0.28469	0.0252263	0.333847	0.0560682	0.283425	0.0176193	0.296304	0.0244289	0.432396	0.208438
PURA1_MOUSE	Adenylosuccinate synthetase isozyme 1	0.730814	0.708752	0.22612	0.999949	0.246099	0.238516	0.821265	0.140033	0.79435	0.138373	0.750462	0.0892118	0.967916	0.258863	1.03269	0.11046	0.924429	0.1945
ECI1_MOUSE	Enoyl-CoA delta isomerase 1, mitochondrial	0.20422	0.563927	0.0987127	0.999949	0.246257	0.238516	0.25052	0.0921382	0.383243	0.0656444	0.259829	0.0532465	0.229167	0.0399123	0.327045	0.0495198	0.37621	0.135561
DHC24_MOUSE	Delta(24)-sterol reductase	0.26084	0.598526	0.138416	0.999949	0.246468	0.238516	0.122659	0.0489481	0.104197	0.0387011	0.127271	0.0777156	0.145201	0.0357369	0.213401	0.0442126	0.133212	0.0295237
GNAI3_MOUSE	Guanine nucleotide-binding protein G(i) subunit alpha-3	0.785988	0.71379	0.611887	0.999949	0.246528	0.238516	0.00367702	0.00130902	0.00264884	0.000996062	0.00631725	0.00513791	0.00352502	0.000566861	0.00281816	0.000470669	0.00830962	0.00888825
DPYL2_MOUSE	Dihydropyrimidinase-related protein 2	0.667777	0.703518	0.374106	0.999949	0.246673	0.238516	1.28554	0.231869	1.52921	0.230033	1.5635	0.234059	1.37787	0.254024	1.54648	0.119364	1.61964	0.16284
PPR18_MOUSE	Phostensin	0.967944	0.750827	0.389139	0.999949	0.247108	0.238525	0.0909577	0.0179463	0.0987685	0.00396174	0.117737	0.0246662	0.0962245	0.014107	0.101927	0.0075453	0.11672	0.0303248
TRI72_MOUSE	Tripartite motif-containing protein 72	0.0317847	0.414487	0.974466	0.999949	0.247165	0.238525	1.94268	0.12233	2.43414	0.0934968	2.15732	0.320313	2.15082	0.184461	1.9656	0.357584	2.37839	0.348678
PYRG1_MOUSE	CTP synthase 1	0.650069	0.70326	0.907444	0.999949	0.247217	0.238525	0.181633	0.0204968	0.19344	0.0402636	0.230003	0.0462122	0.166293	0.0273291	0.177716	0.041884	0.199572	0.0763753
FPPS_MOUSE	Farnesyl pyrophosphate synthase	0.517624	0.68318	0.858033	0.999949	0.247465	0.238542	1.55587	0.476087	1.24693	0.22099	1.2124	0.166493	1.48387	0.127421	1.57838	0.422024	1.31976	0.30707
SDF2_MOUSE	Stromal cell-derived factor 2	0.159182	0.55337	0.661071	0.999949	0.247684	0.238542	0.129654	0.0185664	0.138274	0.00948794	0.118702	0.0111786	0.176332	0.0248038	0.133216	0.0206782	0.132197	0.0637412
DBLOH_MOUSE	Diablo homolog, mitochondrial	0.498781	0.677003	0.984238	0.999949	0.247768	0.238542	0.00180844	0.00307736	0.0139057	0.0184239	0.0125601	0.0154469	0.00046223	0.000219043	0.000667769	0.000653715	0.0147042	0.025036
PDLI5_MOUSE	PDZ and LIM domain protein 5	0.382248	0.638868	0.555617	0.999949	0.248238	0.238694	0.213834	0.0373627	0.188198	0.0388081	0.171807	0.00730363	0.220661	0.0261332	0.20663	0.0498481	0.231045	0.0463723
AT2A1_MOUSE	Sarcoplasmic/endoplasmic reticulum calcium ATPase 1	0.136789	0.545552	0.836589	0.999949	0.248283	0.238694	3.3359	1.18672	4.63907	0.279804	4.02783	0.82931	3.90461	0.56076	3.98333	0.332036	4.39301	0.618291
ATG7_MOUSE	Ubiquitin-like modifier-activating enzyme ATG7	0.335591	0.622087	0.777854	0.999949	0.249624	0.239581	0.0196769	0.01081	0.0250277	0.00545745	0.0216616	0.00237313	0.016567	0.00303236	0.0158698	0.00117984	0.0271275	0.0152432
RT30_MOUSE	28S ribosomal protein S30, mitochondrial	0.149867	0.549042	0.578523	0.999949	0.249694	0.239581	0.010623	0.00134125	0.0148279	0.000694153	0.0152106	0.00509554	0.0138986	0.00268723	0.00996617	0.00642252	0.0261483	0.0196073
JAM1_MOUSE	Junctional adhesion molecule A	0.400505	0.649446	0.0416131	0.999949	0.249778	0.239581	0.107463	0.0240422	0.12717	0.0268027	0.178455	0.0380355	0.141883	0.0247481	0.130992	0.0313248	0.113233	0.0199191
C1TC_MOUSE	C-1-tetrahydrofolate synthase, cytoplasmic	0.958971	0.750403	0.882043	0.999949	0.249921	0.239581	0.279235	0.0363434	0.258058	0.0438141	0.289936	0.0501071	0.258479	0.0241025	0.254163	0.0511598	0.310283	0.0653663
SCRB2_MOUSE	Lysosome membrane protein 2	0.890012	0.734298	0.0566112	0.999949	0.250198	0.239662	0.778571	0.200868	0.902595	0.249773	0.916396	0.185884	0.971943	0.0415921	1.22059	0.112839	1.00592	0.182871
AHSA2_MOUSE	Activator of 90 kDa heat shock protein ATPase homolog 2	0.62447	0.696767	0.618407	0.999949	0.250427	0.239662	0.0378773	0.0329073	0.0694831	0.0538449	0.0940823	0.0410209	0.0508763	0.0479289	0.0615835	0.0137763	0.0468538	0.00936351
TMX1_MOUSE	Thioredoxin-related transmembrane protein 1	0.574515	0.694205	0.914884	0.999949	0.250543	0.239662	0.111387	0.0153274	0.14657	0.0322678	0.140288	0.0354907	0.125335	0.0214341	0.134899	0.0182942	0.135253	0.022059
LZTL1_MOUSE	Leucine zipper transcription factor-like protein 1	0.764465	0.710925	0.987422	0.999949	0.250956	0.239871	0.0874145	0.0350657	0.114499	0.0520465	0.115652	0.0259441	0.0810464	0.0297176	0.0900386	0.0190088	0.112152	0.0307158
TIM13_MOUSE	Mitochondrial import inner membrane translocase subunit Tim13	0.996913	0.755845	0.136651	0.999949	0.251178	0.239871	0.357303	0.305586	0.309576	0.0256969	0.433347	0.0886344	0.604326	0.0936129	0.518924	0.0924703	0.394832	0.129076
RU17_MOUSE	U1 small nuclear ribonucleoprotein 70 kDa	0.608971	0.695965	0.367151	0.999949	0.251298	0.239871	0.231041	0.01373	0.191884	0.040125	0.190565	0.0526693	0.219922	0.0398081	0.218684	0.00382705	0.260251	0.0692839
SC61B_MOUSE	Protein transport protein Sec61 subunit beta	0.059588	0.451091	0.730213	0.999949	0.251564	0.239953	0.427892	0.0698983	0.420075	0.0333159	0.414292	0.0471878	0.476746	0.0460515	0.393109	0.0502812	0.475128	0.00860269
SNTB1_MOUSE	Beta-1-syntrophin	0.325655	0.617787	0.357164	0.999949	0.251756	0.239966	0.0769816	0.0236602	0.0540137	0.0205106	0.0540576	0.016475	0.0635472	0.0154719	0.0565034	0.00315964	0.0467125	0.00673013
AKT1_MOUSE	RAC-alpha serine/threonine-protein kinase	0.547329	0.692004	0.605518	0.999949	0.252232	0.240248	0.0027613	0.002993	0.00745981	0.0105644	0.0277131	0.0402212	0.00149513	0.000944182	0.0029052	0.00275011	0.00874664	0.0132747
LIMS2_MOUSE	LIM and senescent cell antigen-like-containing domain protein 2	0.886844	0.733272	0.084868	0.999949	0.25264	0.240282	0.0132954	0.00351574	0.0172954	0.00352778	0.0236992	0.00750132	0.0189916	0.0015426	0.0159243	0.00297792	0.017543	0.00505513
KC1A_MOUSE	Casein kinase I isoform alpha	0.178965	0.554201	0.853298	0.999949	0.252781	0.240282	0.0159212	0.0121811	0.0395539	0.0086666	0.032789	0.0175269	0.0212109	0.0120617	0.0136659	0.00901786	0.0564117	0.0605333
PLOD1_MOUSE	Procollagen-lysine,2-oxoglutarate 5-dioxygenase 1	0.894332	0.735131	0.501692	0.999949	0.252805	0.240282	0.0406639	0.0022903	0.0439934	0.00491567	0.0462352	0.0148372	0.0369407	0.00333618	0.044213	0.000886751	0.0487311	0.00893011
PEF1_MOUSE	Peflin	0.828636	0.71915	0.77771	0.999949	0.253309	0.240422	0.0567563	0.0160252	0.0872289	0.0234655	0.111277	0.0126058	0.0649615	0.0180466	0.0721935	0.0402473	0.10162	0.0916436
VAMP3_MOUSE	Vesicle-associated membrane protein 3	0.103272	0.522568	0.0663931	0.999949	0.253312	0.240422	0.441791	0.296527	0.550197	0.0236514	0.565687	0.0210323	0.806606	0.0564231	0.648712	0.0396682	0.624871	0.0923711
PDLI2_MOUSE	PDZ and LIM domain protein 2	0.406304	0.653681	0.618057	0.999949	0.253633	0.240556	0.573741	0.131119	0.709564	0.214666	0.784899	0.147462	0.670081	0.0480572	0.589472	0.184292	0.752284	0.124744
MBNL1_MOUSE	Muscleblind-like protein 1	0.4402	0.664299	0.750071	0.999949	0.254067	0.240797	0.270691	0.0270046	0.262397	0.0210257	0.270911	0.0167883	0.268801	0.0253745	0.239282	0.0254344	0.278434	0.0338568
ENPP1_MOUSE	Ectonucleotide pyrophosphatase/phosphodiesterase family member 1	0.822931	0.717513	0.311889	0.999949	0.254709	0.241136	0.0284535	0.0219003	0.0310197	0.00662969	0.0230256	0.0107807	0.00909482	0.00890695	0.0163923	0.00735067	0.0325775	0.0236519
CC50A_MOUSE	Cell cycle control protein 50A	0.999274	0.757095	0.201403	0.999949	0.254797	0.241136	0.029687	0.0137005	0.0415413	0.00531462	0.0406199	0.00787467	0.0366303	0.0134041	0.0505859	0.00819238	0.0427347	0.0106928
CRLF3_MOUSE	Cytokine receptor-like factor 3	0.863296	0.727896	0.384059	0.999949	0.255204	0.241136	0.0204777	0.0179027	0.0306044	0.00771733	0.0326863	0.00936492	0.0453059	0.0267927	0.0454985	0.00535993	0.0270056	0.02323
SRSF1_MOUSE	Serine/arginine-rich splicing factor 1	0.134042	0.545552	0.0592191	0.999949	0.255259	0.241136	0.348391	0.133372	0.372225	0.0185406	0.413352	0.124427	0.650437	0.178308	0.509451	0.00323827	0.528458	0.160048
AP3D1_MOUSE	AP-3 complex subunit delta-1	0.335164	0.622087	0.359943	0.999949	0.255535	0.241136	0.225084	0.0543169	0.256436	0.0493009	0.311327	0.0813659	0.25123	0.0159574	0.276511	0.0282143	0.238123	0.0189631
HOOK3_MOUSE	Protein Hook homolog 3	0.521633	0.68375	0.840785	0.999949	0.255636	0.241136	0.0613595	0.0254616	0.0865842	0.029498	0.085069	0.0568339	0.0584898	0.0187157	0.0666892	0.0139864	0.0971856	0.0234926
PRC2B_MOUSE	Protein PRRC2B	0.139456	0.545552	0.359356	0.999949	0.25599	0.241136	0.0237417	0.0177423	0.0446862	0.0215459	0.0523277	0.0174277	0.0452099	0.0163826	0.0317362	0.00274173	0.0564906	0.0205875
FKBP9_MOUSE	Peptidyl-prolyl cis-trans isomerase FKBP9	0.108262	0.529596	0.0689707	0.999949	0.256038	0.241136	0.160859	0.0420567	0.170583	0.028486	0.239384	0.0682937	0.203122	0.0230356	0.226295	0.0181188	0.161895	0.0116416
LTOR5_MOUSE	Ragulator complex protein LAMTOR5	0.963453	0.750403	0.183043	0.999949	0.256157	0.241136	0.258396	0.212053	0.377927	0.0264021	0.467289	0.0384821	0.385332	0.125683	0.442376	0.0681333	0.397776	0.00666812
P4HA1_MOUSE	Prolyl 4-hydroxylase subunit alpha-1	0.56575	0.692887	0.708775	0.999949	0.256276	0.241136	0.760818	0.221779	0.585852	0.0521567	0.677321	0.121814	0.837361	0.217225	0.760193	0.245356	0.623367	0.154717
SH3K1_MOUSE	SH3 domain-containing kinase-binding protein 1	0.042464	0.416235	0.142296	0.999949	0.256405	0.241136	0.113388	0.0645338	0.0978013	0.0190096	0.148909	0.00968428	0.134531	0.00829358	0.168493	0.0297631	0.0997857	0.00978714
MARC2_MOUSE	Mitochondrial amidoxime reducing component 2	0.919314	0.740839	0.766685	0.999949	0.256702	0.241242	0.233922	0.0706292	0.194883	0.0592688	0.168286	0.0389699	0.221634	0.0432479	0.20513	0.0264828	0.197632	0.0203282
PDE6D_MOUSE	Retinal rod rhodopsin-sensitive cGMP 3',5'-cyclic phosphodiesterase subunit delta	0.177097	0.554008	0.766922	0.999949	0.25698	0.241242	0.168839	0.125047	0.215187	0.0864427	0.269974	0.0826836	0.170806	0.060272	0.318238	0.177418	0.155235	0.053787
ATOX1_MOUSE	Copper transport protein ATOX1	0.982065	0.753494	0.169361	0.999949	0.257058	0.241242	0.490975	0.228634	0.397233	0.0696689	0.496195	0.0480192	0.680578	0.236787	0.460248	0.147744	0.364419	0.126647
TOR3A_MOUSE	Torsin-3A	0.41294	0.655097	0.698427	0.999949	0.257527	0.241416	0.135852	0.0365922	0.114148	0.015925	0.108977	0.0164847	0.113689	0.0410654	0.0974466	0.00928637	0.176939	0.112483
PPCS_MOUSE	Phosphopantothenate--cysteine ligase	0.271034	0.601176	0.404985	0.999949	0.257604	0.241416	0.0370408	0.00811485	0.0327899	0.00410217	0.0305909	0.0083277	0.0375182	0.00735284	0.0253261	0.00517787	0.034023	0.0076536
UB2V2_MOUSE	Ubiquitin-conjugating enzyme E2 variant 2	0.876988	0.730353	0.837437	0.999949	0.258017	0.241634	0.304416	0.0283017	0.258732	0.076809	0.26291	0.0909231	0.333978	0.0443017	0.296914	0.0642438	0.256904	0.0678564
SMYD1_MOUSE	Histone-lysine N-methyltransferase Smyd1	0.782195	0.71379	0.306849	0.999949	0.258538	0.241952	0.0546224	0.0117597	0.0692467	0.00948474	0.0540047	0.0118136	0.045935	0.0151598	0.067402	0.00735542	0.0550894	0.0243413
CSN8_MOUSE	COP9 signalosome complex subunit 8	0.801466	0.714632	0.575109	0.999949	0.259067	0.242278	0.415852	0.0568058	0.297219	0.151288	0.375908	0.202576	0.480154	0.0872226	0.352803	0.0418003	0.409671	0.0735277
ATPF1_MOUSE	ATP synthase mitochondrial F1 complex assembly factor 1	0.0419716	0.416235	0.974503	0.999949	0.259459	0.242392	0.0300043	0.0107536	0.0131506	0.00554701	0.0223123	0.00370752	0.0216855	0.011107	0.0268956	0.00602359	0.018368	0.00847902
HNRPC_MOUSE	Heterogeneous nuclear ribonucleoproteins C1/C2	0.0347393	0.416235	0.657416	0.999949	0.259657	0.242392	0.0470135	0.0161251	0.064362	0.00481638	0.0608401	0.0360686	0.0700067	0.0114897	0.0259044	0.00299435	0.0804094	0.0418373
FXR2_MOUSE	Fragile X mental retardation syndrome-related protein 2	0.0068032	0.232505	0.4902	0.999949	0.259731	0.242392	0.0731401	0.018758	0.119267	0.00644558	0.105944	0.0124616	0.113974	0.0326975	0.0867234	0.0140751	0.129434	0.0288009
EWS_MOUSE	RNA-binding protein EWS	0.146742	0.546837	0.280501	0.999949	0.260491	0.242912	0.473781	0.0391043	0.441105	0.0773981	0.454765	0.0305663	0.584254	0.151199	0.490602	0.0285213	0.577911	0.100607
PPM1A_MOUSE	Protein phosphatase 1A	0.093913	0.515228	0.587545	0.999949	0.260651	0.242912	0.104426	0.0110628	0.101802	0.0165428	0.0873522	0.0263789	0.121732	0.0139472	0.0863081	0.0265058	0.10204	0.00743765
LA_MOUSE	Lupus La protein homolog	0.197217	0.56026	0.26246	0.999949	0.260838	0.242917	0.261519	0.1846	0.391705	0.0199314	0.324006	0.0135615	0.26753	0.0742128	0.333232	0.0802117	0.472254	0.161979
IR3IP_MOUSE	Immediate early response 3-interacting protein 1	0.421618	0.658134	0.258853	0.999949	0.261118	0.243009	0.0896856	0.0783718	0.14263	0.0324736	0.163444	0.0214467	0.114832	0.0506211	0.144418	0.0301681	0.216142	0.118051
PSMD6_MOUSE	26S proteasome non-ATPase regulatory subunit 6	0.246242	0.587316	0.200036	0.999949	0.261665	0.243348	0.401089	0.187597	0.569196	0.0756597	0.467761	0.0479844	0.450181	0.0734477	0.554257	0.0423755	0.573198	0.0869794
RUXG_MOUSE	Small nuclear ribonucleoprotein G	0.247369	0.587316	0.834406	0.999949	0.262096	0.243432	0.582852	0.210867	0.485775	0.157725	0.563113	0.14742	0.638647	0.132893	0.738864	0.0405771	0.424057	0.345182
COPZ1_MOUSE	Coatomer subunit zeta-1	0.235886	0.582467	0.234429	0.999949	0.262119	0.243432	0.154285	0.162354	0.319485	0.0166113	0.249358	0.0777859	0.133283	0.0592706	0.242297	0.0888642	0.695274	0.664542
RRAS2_MOUSE	Ras-related protein R-Ras2	0.918547	0.740839	0.53474	0.999949	0.262448	0.24344	0.318196	0.139091	0.24609	0.012917	0.217829	0.0573175	0.285418	0.064841	0.239559	0.0314387	0.23375	0.0365268
PP1R7_MOUSE	Protein phosphatase 1 regulatory subunit 7	0.225041	0.576821	0.878653	0.999949	0.26266	0.24344	0.246327	0.0159709	0.258629	0.0415026	0.270025	0.0272713	0.218877	0.0282973	0.253566	0.0281308	0.23497	0.0416743
CAMP1_MOUSE	Calmodulin-regulated spectrin-associated protein 1	0.0992654	0.519941	0.779421	0.999949	0.262789	0.24344	0.00419304	0.00409008	0.0140318	0.00750277	0.0125208	0.0100638	0.0105595	0.00803149	0.00518847	0.00271799	0.0136009	0.00179031
GET4_MOUSE	Golgi to ER traffic protein 4 homolog	0.937164	0.744636	0.243766	0.999949	0.262854	0.24344	0.0699275	0.0382396	0.0984368	0.0100148	0.112958	0.0384786	0.090802	0.0164319	0.0798588	0.022305	0.0705022	0.0190601
C1QBP_MOUSE	Complement component 1 Q subcomponent-binding protein, mitochondrial	0.612134	0.696743	0.823833	0.999949	0.263038	0.243442	0.829891	1.04312	1.76704	0.46315	2.00736	1.23572	1.22879	1.26596	1.16597	0.468072	1.66454	0.359608
EF1B_MOUSE	Elongation factor 1-beta	0.659926	0.703518	0.0107528	0.999949	0.263282	0.2435	2.233	0.370875	2.27523	0.502378	2.39126	0.288444	2.6274	0.252117	3.35426	0.442509	2.81963	0.485238
S23IP_MOUSE	SEC23-interacting protein	0.398119	0.648987	0.916216	0.999949	0.263528	0.243559	0.17262	0.020347	0.206649	0.0207412	0.177265	0.042586	0.193017	0.0160403	0.192222	0.0121839	0.17482	0.0321391
CRK_MOUSE	Adapter molecule crk	0.646088	0.701308	0.537896	0.999949	0.264059	0.243881	0.208739	0.0783546	0.187864	0.0273268	0.205444	0.0491526	0.24731	0.0467303	0.252355	0.0310618	0.199033	0.0410464
LDHB_MOUSE	L-lactate dehydrogenase B chain	0.262992	0.599094	0.509898	0.999949	0.264621	0.244232	0.106907	0.00207856	0.134477	0.0127242	0.113249	0.0194228	0.119444	0.00720167	0.111986	0.0186963	0.106313	0.0277748
RNT2A_MOUSE	Ribonuclease T2-A	0.683226	0.703518	0.631149	0.999949	0.264808	0.244236	0.0157729	0.00630136	0.00811437	0.00665674	0.0128452	0.0126871	0.0188855	0.00167165	0.015063	0.00601324	0.0125731	0.00237472
LRC58_MOUSE	Leucine-rich repeat-containing protein 58	0.249633	0.587316	0.610649	0.999949	0.2655	0.244625	0.022468	0.0148774	0.0341271	0.00807193	0.0229538	0.0168695	0.0149861	0.0161355	0.00981036	0.00533131	0.0339982	0.0270774
THOC4_MOUSE	THO complex subunit 4	0.215822	0.573747	0.0784224	0.999949	0.265986	0.244625	0.301735	0.0344058	0.304723	0.0217897	0.333939	0.0599383	0.431816	0.108602	0.353412	0.00320339	0.355103	0.0377535
AT2B1_MOUSE	Plasma membrane calcium-transporting ATPase 1	0.209359	0.568269	0.461782	0.999949	0.266012	0.244625	0.184571	0.0901089	0.359422	0.061259	0.317515	0.131852	0.223088	0.0508756	0.25134	0.0394091	0.551421	0.461996
LCLT1_MOUSE	Lysocardiolipin acyltransferase 1	0.142331	0.545552	0.0766663	0.999949	0.266054	0.244625	0.0715726	0.0526988	0.0291813	0.0067007	0.0237928	0.00331577	0.023216	0.00715755	0.0238986	0.00534736	0.0166629	0.0123939
RCN1_MOUSE	Reticulocalbin-1	0.185018	0.558492	0.743363	0.999949	0.266286	0.244625	0.503674	0.0761445	0.359886	0.0375907	0.443008	0.0919915	0.477191	0.0622992	0.45552	0.0432382	0.386203	0.164747
IKKB_MOUSE	Inhibitor of nuclear factor kappa-B kinase subunit beta	0.986143	0.753494	0.419057	0.999949	0.266325	0.244625	0.0489402	0.0339229	0.0332496	0.0274688	0.0288445	0.00774224	0.0544673	0.0213999	0.0613773	0.00554377	0.0520069	0.0236006
HSPB8_MOUSE	Heat shock protein beta-8	0.420051	0.657508	0.87714	0.999949	0.267517	0.245385	0.278919	0.0315605	0.185839	0.0530727	0.227068	0.0697403	0.259772	0.0201833	0.258937	0.030093	0.24371	0.120853
SFR1_MOUSE	Swi5-dependent recombination DNA repair protein 1 homolog	0.755192	0.709052	0.872889	0.999949	0.26752	0.245385	0.0199771	0.0127185	0.0101044	0.0117213	0.0104778	0.0132848	0.0278656	0.0205947	0.0168229	0.0013161	0.015644	0.0167904
AL4A1_MOUSE	Delta-1-pyrroline-5-carboxylate dehydrogenase, mitochondrial	0.00207564	0.158545	0.310684	0.999949	0.268227	0.245865	0.0585543	0.0136206	0.0671071	0.00244058	0.040745	0.0148302	0.0712769	0.0198533	0.037756	0.0083054	0.0656237	0.0023425
BAP31_MOUSE	B-cell receptor-associated protein 31	0.105153	0.524741	0.957065	0.999949	0.268533	0.245901	1.11948	0.179027	1.13903	0.171786	1.0154	0.0982043	1.27867	0.0246305	1.12588	0.036687	1.17567	0.186787
TCAL5_MOUSE	Transcription elongation factor A protein-like 5	0.340921	0.622087	0.328613	0.999949	0.268633	0.245901	0.015653	0.00926878	0.0225085	0.0023488	0.0210717	0.0107705	0.032098	0.0143647	0.0235072	0.00124629	0.0178934	0.00661613
SPB6_MOUSE	Serpin B6	0.0753702	0.4842	0.882635	0.999949	0.268959	0.246031	4.03572	1.2342	5.34272	0.345506	4.98323	0.81024	4.82907	0.366513	4.35803	0.733086	5.3402	0.798709
UBXN1_MOUSE	UBX domain-containing protein 1	0.323198	0.617451	0.135386	0.999949	0.269224	0.246106	0.0300554	0.0250855	0.0404545	0.0193079	0.0520767	0.0287773	0.0206746	0.0171795	0.0637221	0.0175249	0.0539233	0.0157779
U5S1_MOUSE	116 kDa U5 small nuclear ribonucleoprotein component	0.465339	0.670683	0.554014	0.999949	0.269529	0.246107	0.08007	0.00879792	0.0971697	0.0186848	0.132518	0.0713461	0.0833651	0.0100065	0.0816026	0.00746215	0.211102	0.210771
RHOG_MOUSE	Rho-related GTP-binding protein RhoG	0.86974	0.728361	0.963363	0.999949	0.269985	0.246107	0.0189799	0.0145847	0.0171009	0.0192711	0.011322	0.0122174	0.0240119	0.00485805	0.0266872	0.0135707	0.0126684	0.0126021
ESYT2_MOUSE	Extended synaptotagmin-2	0.0284829	0.409211	0.545001	0.999949	0.270039	0.246107	0.127128	0.014367	0.156481	0.0127867	0.146548	0.0279825	0.147717	0.00447044	0.135554	0.0205944	0.173247	0.025618
ATPB_MOUSE	ATP synthase subunit beta, mitochondrial	0.174592	0.554008	0.640854	0.999949	0.270105	0.246107	9.10674	2.08766	10.9304	0.835179	10.8869	1.498	10.1829	1.06464	9.85553	1.23714	11.8753	2.05788
PDCL3_MOUSE	Phosducin-like protein 3	0.767934	0.711024	0.311971	0.999949	0.270708	0.246107	0.0733037	0.0310478	0.0773876	0.0136406	0.0801668	0.0232043	0.0946934	0.0165788	0.110326	0.0167591	0.0820616	0.0287105
DREB_MOUSE	Drebrin	0.784853	0.71379	0.211802	0.999949	0.270767	0.246107	0.354962	0.0447296	0.383548	0.0226122	0.454801	0.0383654	0.390743	0.0490845	0.400065	0.023324	0.415477	0.0924729
PEPL1_MOUSE	Probable aminopeptidase NPEPL1	0.342781	0.622087	0.557703	0.999949	0.270812	0.246107	0.10934	0.0172692	0.11127	0.0279162	0.109968	0.0111324	0.099705	0.0159824	0.0967622	0.0204374	0.164583	0.0949055
NDUB4_MOUSE	NADH dehydrogenase [ubiquinone] 1 beta subcomplex subunit 4	0.121637	0.539441	0.171887	0.999949	0.271017	0.246107	0.169837	0.100135	0.370269	0.073526	0.262703	0.0858407	0.204622	0.0675154	0.290553	0.121187	0.569161	0.386722
UBE4B_MOUSE	Ubiquitin conjugation factor E4 B	0.575959	0.694205	0.448199	0.999949	0.271055	0.246107	0.0111971	0.00688965	0.0169464	0.00121985	0.0218873	0.00970293	0.0151058	0.00616755	0.0207411	0.00714196	0.0162754	0.00649602
S38A7_MOUSE	Putative sodium-coupled neutral amino acid transporter 7	0.624092	0.696767	0.187908	0.999949	0.271212	0.246107	0.136706	0.0163721	0.138111	0.0100991	0.13923	0.0036591	0.15049	0.00464557	0.173336	0.0392794	0.146338	0.0221023
SF3B6_MOUSE	Splicing factor 3B subunit 6	0.757787	0.709828	0.173602	0.999949	0.271576	0.246107	0.150426	0.0462337	0.121939	0.0145186	0.110518	0.00702045	0.123646	0.0104076	0.108504	0.0159242	0.113842	0.0163056
PSB3_MOUSE	Proteasome subunit beta type-3	0.676979	0.703518	0.207187	0.999949	0.27174	0.246107	0.247511	0.064145	0.174875	0.0632549	0.208936	0.0422362	0.269016	0.052212	0.264951	0.0421518	0.32436	0.147399
ATPG_MOUSE	ATP synthase subunit gamma, mitochondrial	0.640251	0.69867	0.665792	0.999949	0.271801	0.246107	1.82239	0.26926	1.69191	0.30797	1.3935	0.175902	1.86365	0.375997	1.6332	0.281446	1.5275	0.54366
OXA1L_MOUSE	Mitochondrial inner membrane protein OXA1L	0.0365612	0.416235	0.162834	0.999949	0.272154	0.246107	0.108047	0.0136618	0.122123	0.019254	0.107875	0.0118744	0.126494	0.00757819	0.113319	0.0065395	0.180914	0.0682259
HS90B_MOUSE	Heat shock protein HSP 90-beta	0.577977	0.694205	0.96309	0.999949	0.272254	0.246107	10.6568	2.71884	8.64835	0.192184	8.87526	1.6374	10.2256	1.7855	9.7497	1.79388	9.01432	1.13858
F241A_MOUSE	Uncharacterized protein FAM241A	0.202271	0.562727	0.557498	0.999949	0.272399	0.246107	0.0337223	0.0415152	0.0146538	0.00485125	0.0399875	0.0240958	0.0116788	0.00342285	0.00938805	0.00425647	0.0187264	0.00531017
NSF1C_MOUSE	NSFL1 cofactor p47	0.275184	0.601176	0.229859	0.999949	0.272569	0.246107	0.793507	0.04402	0.780994	0.0325853	0.764142	0.0318545	0.924196	0.0941511	0.884287	0.064532	0.891868	0.195389
FDFT_MOUSE	Squalene synthase	0.0765357	0.4842	0.332151	0.999949	0.273203	0.246107	0.0416022	0.022726	0.0656393	0.00713565	0.0635348	0.0161132	0.0609303	0.0168227	0.0413606	0.00669026	0.0584805	0.00571221
CDN2C_MOUSE	Cyclin-dependent kinase 4 inhibitor C	0.00307338	0.178313	0.219994	0.999949	0.273538	0.246107	0.0474919	0.00243053	0.03149	0.00925695	0.0473323	0.00524809	0.0432716	0.00888835	0.0517845	0.00358654	0.0389523	0.00519432
MEP50_MOUSE	Methylosome protein 50	0.417204	0.655324	0.871261	0.999949	0.273656	0.246107	0.133813	0.0728998	0.186187	0.01022	0.162121	0.0270508	0.130826	0.0528246	0.137294	0.0255259	0.168941	0.047125
CPNS1_MOUSE	Calpain small subunit 1	0.0519986	0.439282	0.975174	0.999949	0.273674	0.246107	1.04888	0.090762	1.19293	0.0527603	0.95039	0.1391	1.32822	0.138921	1.10277	0.227226	1.13232	0.30786
MARE1_MOUSE	Microtubule-associated protein RP/EB family member 1	0.985161	0.753494	0.29433	0.999949	0.273799	0.246107	0.300577	0.051494	0.331586	0.0454127	0.352015	0.0255493	0.285685	0.0820471	0.347589	0.0663383	0.384496	0.0665162
IF4G3_MOUSE	Eukaryotic translation initiation factor 4 gamma 3	0.0155332	0.340162	0.117564	0.999949	0.273819	0.246107	0.0355408	0.00633495	0.0522485	0.00127455	0.0396975	0.00489716	0.0420696	0.00880107	0.0452378	0.00673169	0.0552724	0.011482
TRXR1_MOUSE	Thioredoxin reductase 1, cytoplasmic	0.559007	0.69204	0.266979	0.999949	0.273929	0.246107	0.236803	0.104126	0.279505	0.0498411	0.27151	0.0649028	0.258929	0.0683322	0.360934	0.0521666	0.274881	0.0324299
SRPRA_MOUSE	Signal recognition particle receptor subunit alpha	0.725278	0.708723	0.741093	0.999949	0.273935	0.246107	0.0528465	0.0171134	0.0493997	0.0132865	0.0437661	0.00913374	0.067306	0.00432055	0.0648102	0.0358188	0.054076	0.0132587
NTF2_MOUSE	Nuclear transport factor 2	0.206843	0.565926	0.792114	0.999949	0.274019	0.246107	0.466879	0.449623	0.752448	0.117364	0.582849	0.205987	0.449419	0.273517	0.429969	0.0744026	0.787925	0.315705
NUMA1_MOUSE	Nuclear mitotic apparatus protein 1	0.0055569	0.216106	0.768751	0.999949	0.274319	0.246107	0.007433	0.00635665	0.0210816	0.00494047	0.0140848	0.000974666	0.017399	0.010028	0.00469745	0.000523857	0.0208972	0.0111214
MYH14_MOUSE	Myosin-14	0.0213286	0.376103	0.416555	0.999949	0.274448	0.246107	0.118391	0.0111757	0.269143	0.130986	0.19783	0.0999746	0.214022	0.0728107	0.164227	0.0145016	0.37096	0.164423
RL10_MOUSE	60S ribosomal protein L10	0.00589332	0.22155	0.0405292	0.999949	0.274641	0.246107	0.926773	0.152132	1.08346	0.0128249	0.924233	0.193696	1.10079	0.158395	1.02581	0.215907	1.47228	0.176107
GBB2_MOUSE	Guanine nucleotide-binding protein G(I)/G(S)/G(T) subunit beta-2	0.271544	0.601176	0.89057	0.999949	0.274739	0.246107	1.21603	0.198107	1.13901	0.0105449	1.06386	0.190499	1.25006	0.0614753	1.13689	0.0589036	1.25481	0.18326
AT5F1_MOUSE	ATP synthase F(0) complex subunit B1, mitochondrial	0.814749	0.715853	0.572964	0.999949	0.274938	0.246121	1.93028	0.365587	1.66438	0.228757	1.60328	0.235425	1.87205	0.277469	1.58095	0.159504	1.6722	0.345585
CUL2_MOUSE	Cullin-2	0.0661023	0.468801	0.517229	0.999949	0.275547	0.246394	0.032912	0.0303118	0.0629438	0.0133968	0.0403076	0.0163232	0.0370663	0.0112718	0.0375573	0.00675361	0.0643121	0.0238181
GSDMD_MOUSE	Gasdermin-D	0.84702	0.725916	0.727857	0.999949	0.275611	0.246394	0.0172957	0.0119972	0.0227709	0.00595957	0.0256567	0.00698363	0.0168685	0.00329659	0.0228616	0.00346167	0.0240891	0.00920275
TSN_MOUSE	Translin	0.0514405	0.437847	0.165323	0.999949	0.276281	0.246828	0.250923	0.0180442	0.264505	0.0131722	0.248621	0.0356435	0.259504	0.0127938	0.254384	0.0251651	0.312024	0.0419107
PALM2_MOUSE	Paralemmin-2	0.802505	0.714632	0.927607	0.999949	0.276963	0.247273	0.039879	0.0404494	0.0613974	0.0377851	0.0775194	0.0562298	0.0269329	0.0372936	0.0364643	0.0201952	0.0508271	0.0435545
VDAC2_MOUSE	Voltage-dependent anion-selective channel protein 2	0.0373325	0.416235	0.749688	0.999949	0.277752	0.247722	2.89801	0.109301	3.76645	0.0298668	3.5431	0.852624	3.53595	0.623612	2.80129	0.552666	3.82181	0.710455
NDUV1_MOUSE	NADH dehydrogenase [ubiquinone] flavoprotein 1, mitochondrial	0.811151	0.715853	0.640553	0.999949	0.277836	0.247722	0.583176	0.182778	0.477732	0.14057	0.465891	0.19358	0.644517	0.164213	0.622241	0.0884113	0.600735	0.094048
PALLD_MOUSE	Palladin	0.0230801	0.379996	0.428333	0.999949	0.278289	0.24796	0.0948525	0.0404164	0.100755	0.0172335	0.078301	0.0365905	0.115438	0.0134549	0.0860111	0.00703396	0.146621	0.0354304
SDF2L_MOUSE	Stromal cell-derived factor 2-like protein 1	0.771401	0.71153	0.771918	0.999949	0.278501	0.247984	0.00493455	0.00736102	0.00552749	0.00255423	0.0096658	0.0076568	0.0051119	0.00613166	0.00394281	0.00238012	0.0102459	0.0048706
RWDD4_MOUSE	RWD domain-containing protein 4	0.298294	0.61079	0.774413	0.999949	0.279228	0.248217	0.0585012	0.0115826	0.0526271	0.00496285	0.0593135	0.00449631	0.0657094	0.0110301	0.0706458	0.0199544	0.0422731	0.0356339
PYRD_MOUSE	Dihydroorotate dehydrogenase (quinone), mitochondrial	0.484903	0.676118	0.509687	0.999949	0.279245	0.248217	0.126012	0.11198	0.0585756	0.00334966	0.0623116	0.0120497	0.0701728	0.00473255	0.0571866	0.00430417	0.0697572	0.00497602
FBX6_MOUSE	F-box only protein 6	0.723002	0.708723	0.426502	0.999949	0.279424	0.248217	0.0869706	0.0218405	0.112142	0.0594863	0.105996	0.0282746	0.0734332	0.00788551	0.0803294	0.00993437	0.072445	0.0184491
ATF1_MOUSE	Cyclic AMP-dependent transcription factor ATF-1	0.637048	0.698656	0.0835308	0.999949	0.279656	0.248217	0.0264776	0.0209524	0.0251128	0.0163068	0.0445787	0.0221554	0.0766325	0.0448749	0.0470693	0.0154531	0.0331126	0.0116665
DHRS4_MOUSE	Dehydrogenase/reductase SDR family member 4	0.170962	0.55337	0.355827	0.999949	0.279689	0.248217	0.0665276	0.0239969	0.0702471	0.0226602	0.0676063	0.0166359	0.101207	0.0162358	0.077508	0.0048666	0.0784938	0.0205469
TFAM_MOUSE	Transcription factor A, mitochondrial	0.335923	0.622087	0.0290889	0.999949	0.279899	0.248239	0.0804357	0.00599797	0.0866314	0.00995295	0.10355	0.0159976	0.0949052	0.0079629	0.103479	0.0085717	0.0921878	0.00598418
SH3BG_MOUSE	SH3 domain-binding glutamic acid-rich protein	0.95884	0.750403	0.943852	0.999949	0.280109	0.248261	0.0626006	0.0416358	0.0937644	0.0190601	0.0900361	0.0349558	0.0706819	0.0363023	0.0817579	0.00741958	0.0678219	0.0138579
G6PI_MOUSE	Glucose-6-phosphate isomerase	0.498061	0.677003	0.627153	0.999949	0.280534	0.248473	3.13734	0.183138	3.951	0.710456	3.60787	0.780274	3.64817	0.456643	4.0028	0.681465	3.72133	0.44051
SRP09_MOUSE	Signal recognition particle 9 kDa protein	0.252309	0.590321	0.41478	0.999949	0.281514	0.249176	0.225912	0.0274194	0.185921	0.0226998	0.279869	0.0810667	0.204249	0.0376196	0.19254	0.0360071	0.218134	0.079101
CARF_MOUSE	CDKN2A-interacting protein	0.224311	0.575684	0.911663	0.999949	0.281897	0.249282	0.00622491	0.00313575	0.0127755	0.00450058	0.00990102	0.00509541	0.00798831	0.00494484	0.00836883	0.00251877	0.011718	0.00545258
UAP1L_MOUSE	UDP-N-acetylhexosamine pyrophosphorylase-like protein 1	0.667553	0.703518	0.607852	0.999949	0.282318	0.249282	0.511169	0.129437	0.625664	0.241492	0.678026	0.192362	0.515888	0.0563088	0.534821	0.030345	0.493325	0.0824396
ZC21A_MOUSE	Zinc finger C2HC domain-containing protein 1A	0.229887	0.58045	0.394951	0.999949	0.282329	0.249282	0.270148	0.299169	0.0553457	0.026575	0.0643439	0.0536906	0.0940907	0.0765699	0.0878653	0.024633	0.0417672	0.0247323
RU2A_MOUSE	U2 small nuclear ribonucleoprotein A'	0.0594353	0.451091	0.871543	0.999949	0.282423	0.249282	0.05126	0.00948278	0.088492	0.0194464	0.0783759	0.0257736	0.0751927	0.007657	0.057401	0.012155	0.0923783	0.0442659
PABP2_MOUSE	Polyadenylate-binding protein 2	0.993964	0.755317	0.578348	0.999949	0.282961	0.249282	0.116193	0.0573736	0.0826354	0.0118336	0.0868687	0.0321254	0.105678	0.00608772	0.0747948	0.00855565	0.089215	0.0288355
NIT2_MOUSE	Omega-amidase NIT2	0.510475	0.680111	0.311185	0.999949	0.283017	0.249282	0.104511	0.033209	0.134887	0.0248616	0.156101	0.02955	0.134806	0.00835718	0.122878	0.0329006	0.140472	0.029892
CSCL2_MOUSE	CSC1-like protein 2	0.140779	0.545552	0.479126	0.999949	0.283026	0.249282	0.0993784	0.0870577	0.0204884	0.00938071	0.0372349	0.0528101	0.0437757	0.0319926	0.041482	0.0177688	0.0146155	0.00890786
BIP_MOUSE	Endoplasmic reticulum chaperone BiP	0.711694	0.706523	0.513612	0.999949	0.283123	0.249282	4.66578	1.52277	5.94696	2.43142	7.06856	2.38194	5.29483	0.273612	5.36846	0.750088	5.01541	0.659025
VAMP5_MOUSE	Vesicle-associated membrane protein 5	0.424714	0.658575	0.646982	0.999949	0.283329	0.2493	0.765444	0.142958	0.696974	0.0765871	0.692851	0.066441	0.754655	0.103719	0.712499	0.0179973	0.839309	0.147013
PSD11_MOUSE	26S proteasome non-ATPase regulatory subunit 11	0.281382	0.60274	0.23865	0.999949	0.283869	0.249574	0.502887	0.28185	0.706711	0.0299027	0.623808	0.0943281	0.569611	0.056757	0.688987	0.0854382	0.752562	0.0861775
PGTB2_MOUSE	Geranylgeranyl transferase type-2 subunit beta	0.0188254	0.362929	0.966357	0.999949	0.284173	0.249574	0.0276975	0.0148609	0.0530227	0.00637643	0.040473	0.0176482	0.0430247	0.0160446	0.0307127	0.00537993	0.0493259	0.0045964
RACK1_MOUSE	Receptor of activated protein C kinase 1	0.148863	0.548826	0.76871	0.999949	0.284281	0.249574	3.1559	0.735992	3.78217	0.115144	3.50454	0.266855	3.34543	0.471054	3.36375	0.305299	3.83706	0.41684
SEPT8_MOUSE	Septin-8	0.571485	0.694205	0.868803	0.999949	0.284566	0.249574	0.145065	0.0496589	0.185913	0.0223422	0.163479	0.00815877	0.149021	0.0367221	0.161799	0.0311681	0.16009	0.00689644
MESD_MOUSE	LRP chaperone MESD	0.581878	0.694205	0.526594	0.999949	0.284604	0.249574	0.139189	0.0148932	0.119154	0.016193	0.134846	0.025577	0.158998	0.0227998	0.158283	0.00493237	0.131121	0.0573804
PRS6B_MOUSE	26S proteasome regulatory subunit 6B	0.732466	0.708752	0.298307	0.999949	0.284759	0.249574	0.70179	0.109645	0.755607	0.155131	0.747319	0.155632	0.852836	0.0822722	0.884741	0.0116243	0.781228	0.0955751
STRN4_MOUSE	Striatin-4	0.967344	0.750827	0.637949	0.999949	0.285534	0.250089	0.00167042	0.000378649	0.00481117	0.00573595	0.00489292	0.00561972	0.00167692	0.000543907	0.00173017	0.000180298	0.00161049	0.000534027
HPT_MOUSE	Haptoglobin	0.798197	0.714632	0.218989	0.999949	0.286145	0.250235	0.459051	0.209532	0.349426	0.0633592	0.461756	0.0957633	0.57419	0.105406	0.488325	0.0512784	0.52902	0.110654
PSA1_MOUSE	Proteasome subunit alpha type-1	0.270748	0.601176	0.625575	0.999949	0.286161	0.250235	2.24086	1.95467	0.936558	0.0543409	1.12891	0.0454152	1.32102	0.0923062	1.26534	0.103046	1.06267	0.214432
TNPO2_MOUSE	Transportin-2	0.374988	0.638358	0.100087	0.999949	0.286359	0.250235	0.0290012	0.0110655	0.0371965	0.00132676	0.0255244	0.00957848	0.0198214	0.00537049	0.0194065	0.00489295	0.0278883	0.0125226
PDIP2_MOUSE	Polymerase delta-interacting protein 2	0.113568	0.530169	0.624958	0.999949	0.286563	0.250235	0.066457	0.0152016	0.0564009	0.00383566	0.0687465	0.0198861	0.0697504	0.0103066	0.0759781	0.00794827	0.0469874	0.0260701
NSUN2_MOUSE	RNA cytosine C(5)-methyltransferase NSUN2	0.0675709	0.468801	0.216252	0.999949	0.286775	0.250235	0.039756	0.0132291	0.057843	0.0163633	0.0378328	0.0127372	0.0359351	0.00724582	0.0308314	0.00302781	0.0478119	0.0122912
PP1RB_MOUSE	E3 ubiquitin-protein ligase PPP1R11	0.738342	0.708752	0.215423	0.999949	0.286821	0.250235	0.247497	0.0567064	0.216084	0.0171542	0.264874	0.0965214	0.341384	0.0581697	0.362889	0.0818234	0.276043	0.147746
LMBD2_MOUSE	G-protein coupled receptor-associated protein LMBRD2	0.118857	0.534576	0.785084	0.999949	0.287847	0.250709	0.0210239	0.0137261	0.0415903	0.00761566	0.0318972	0.0111753	0.0285906	0.0185577	0.0287001	0.0154798	0.0415731	0.00320251
EHD2_MOUSE	EH domain-containing protein 2	0.387946	0.643968	0.21442	0.999949	0.288563	0.250709	0.181105	0.0850142	0.199122	0.0230842	0.149301	0.0267724	0.124266	0.0431373	0.126566	0.0224806	0.196104	0.0613882
NSF_MOUSE	Vesicle-fusing ATPase	0.801337	0.714632	0.308231	0.999949	0.288615	0.250709	0.0928451	0.0202465	0.077316	0.00153248	0.0820547	0.00279064	0.0919659	0.0202229	0.0749815	0.0110456	0.0757139	0.0114418
NMT1_MOUSE	Glycylpeptide N-tetradecanoyltransferase 1	0.471565	0.674913	0.740306	0.999949	0.289081	0.250709	0.361985	0.0909942	0.327976	0.0525264	0.307386	0.045161	0.376135	0.0221848	0.311656	0.0450735	0.333321	0.0408674
WNK1_MOUSE	Serine/threonine-protein kinase WNK1	0.0951083	0.515228	0.438377	0.999949	0.289385	0.250709	0.188201	0.0230504	0.206892	0.0156593	0.177258	0.0188465	0.217577	0.0113854	0.213319	0.0206734	0.211134	0.0355304
STML2_MOUSE	Stomatin-like protein 2, mitochondrial	0.512541	0.681656	0.361228	0.999949	0.289584	0.250709	0.179873	0.0316382	0.206936	0.0197727	0.195288	0.0121023	0.163145	0.0474567	0.177683	0.0405449	0.149885	0.0410543
CASQ1_MOUSE	Calsequestrin-1	0.637338	0.698656	0.910748	0.999949	0.289725	0.250709	0.684094	0.228167	0.553542	0.022379	0.519147	0.139183	0.648009	0.0808506	0.53828	0.0931279	0.642171	0.216365
PTMA_MOUSE	Prothymosin alpha	0.654618	0.703518	0.18706	0.999949	0.289799	0.250709	0.753548	0.218942	0.601341	0.0370371	0.799908	0.400854	1.323	0.0534119	1.12915	0.392436	1.01523	0.757934
CX6A1_MOUSE	Cytochrome c oxidase subunit 6A1, mitochondrial	0.850055	0.725916	0.784716	0.999949	0.289806	0.250709	0.0396199	0.0036188	0.129582	0.154848	0.135868	0.162615	0.0485981	0.00665651	0.0448092	0.00365556	0.0676427	0.043479
CLCN5_MOUSE	H(+)/Cl(-) exchange transporter 5	0.437176	0.664299	0.559127	0.999949	0.289849	0.250709	0.0146067	0.0242423	0.0203136	0.00999642	0.0665966	0.0966514	0.00526218	0.00790781	0.00607321	0.00224142	0.0147171	0.0124327
SAR1A_MOUSE	GTP-binding protein SAR1a	0.802652	0.714632	0.391178	0.999949	0.289872	0.250709	0.370604	0.129666	0.288538	0.0602412	0.309383	0.0376563	0.334478	0.118159	0.216654	0.0603065	0.306367	0.0989986
TB182_MOUSE	182 kDa tankyrase-1-binding protein	0.794167	0.714529	0.665704	0.999949	0.289948	0.250709	0.0946341	0.0394306	0.106615	0.0165532	0.119385	0.0166729	0.0902003	0.0105125	0.108886	0.00749453	0.117119	0.0334355
RM49_MOUSE	39S ribosomal protein L49, mitochondrial	0.288922	0.607725	0.133901	0.999949	0.29029	0.250709	0.0816738	0.0541986	0.0985731	0.0104328	0.100807	0.0225634	0.142158	0.0311363	0.127995	0.0134241	0.114663	0.0145344
GLRX3_MOUSE	Glutaredoxin-3	0.0828064	0.494122	0.130462	0.999949	0.2903	0.250709	0.292855	0.0109373	0.279446	0.0348922	0.259073	0.0132504	0.252837	0.0172851	0.282003	0.031459	0.22532	0.0455993
COG6_MOUSE	Conserved oligomeric Golgi complex subunit 6	0.886534	0.733272	0.47772	0.999949	0.290358	0.250709	0.0285295	0.0117969	0.0338395	0.00512002	0.0391023	0.00606972	0.0326038	0.00392206	0.0323369	0.00376272	0.0348549	0.00422466
TBC9B_MOUSE	TBC1 domain family member 9B	0.352322	0.626435	0.482613	0.999949	0.29036	0.250709	0.0210502	0.018445	0.00797378	0.00489718	0.012842	0.0107955	0.00788182	0.00283318	0.00522544	0.00549799	0.010276	0.00461668
N6MT1_MOUSE	Methyltransferase N6AMT1	0.592062	0.694205	0.991547	0.999949	0.290847	0.250827	0.0358544	0.0290024	0.0322962	0.0131068	0.0280877	0.014015	0.0387777	0.00550402	0.0443054	0.00553073	0.0249249	0.0146574
LIN7C_MOUSE	Protein lin-7 homolog C	0.255785	0.59357	0.480482	0.999949	0.290871	0.250827	0.193946	0.0648993	0.142872	0.017732	0.158036	0.0144175	0.171263	0.0313887	0.155241	0.0289263	0.136335	0.0151195
VIME_MOUSE	Vimentin	0.604442	0.695641	0.271708	0.999949	0.291176	0.250929	5.19687	0.758372	5.47288	0.86967	7.11228	3.93973	5.70602	0.604691	6.11675	0.811316	8.9116	3.39052
SF3A3_MOUSE	Splicing factor 3A subunit 3	0.697717	0.703518	0.530995	0.999949	0.291824	0.251254	0.0541042	0.00732341	0.049529	0.0211806	0.0488972	0.0283581	0.0704139	0.0162544	0.0526071	0.00598773	0.0450854	0.00867085
COG4_MOUSE	Conserved oligomeric Golgi complex subunit 4	0.175199	0.554008	0.531083	0.999949	0.292107	0.251254	0.0330362	0.017233	0.050811	0.00523025	0.0458892	0.00248227	0.0417512	0.0159962	0.0443458	0.0118758	0.0544541	0.00934466
CA2D1_MOUSE	Voltage-dependent calcium channel subunit alpha-2/delta-1	0.762151	0.710925	0.464139	0.999949	0.292149	0.251254	0.202213	0.0465918	0.24253	0.055034	0.27413	0.0620072	0.232259	0.0426056	0.216185	0.0114456	0.237483	0.0347571
BAP29_MOUSE	B-cell receptor-associated protein 29	0.0223434	0.376103	0.634945	0.999949	0.292304	0.251254	0.0962657	0.0143699	0.116595	0.0188313	0.0941738	0.0140149	0.113393	0.00856079	0.0852065	0.0140729	0.152678	0.0630308
K1C16_MOUSE	Keratin, type I cytoskeletal 16	0.163205	0.55337	0.268829	0.999949	0.292819	0.251535	0.0494667	0.00779282	0.0207046	0.0144335	0.0297478	0.0105632	0.0351799	0.0134598	0.153887	0.166949	0.0320234	0.0150455
LPPRC_MOUSE	Leucine-rich PPR motif-containing protein, mitochondrial	0.549242	0.692004	0.965617	0.999949	0.293254	0.251747	0.325358	0.096861	0.243477	0.0493203	0.267007	0.088684	0.315983	0.0608723	0.294789	0.0647445	0.267565	0.0313832
ARF5_MOUSE	ADP-ribosylation factor 5	0.896891	0.736182	0.212559	0.999949	0.293783	0.25204	1.87902	0.560753	1.55328	0.191318	1.6529	0.33948	1.53801	0.297616	1.13393	0.268371	1.50436	0.465999
CAPZB_MOUSE	F-actin-capping protein subunit beta	0.595249	0.694205	0.909535	0.999949	0.29429	0.252313	0.974768	0.185343	0.933761	0.0557166	0.966176	0.01201	0.91346	0.0227515	0.870978	0.13078	1.0888	0.31609
ETFB_MOUSE	Electron transfer flavoprotein subunit beta	0.415887	0.655097	0.237981	0.999949	0.295043	0.252797	1.05232	0.110451	0.96168	0.0511289	1.04669	0.138588	1.22107	0.12779	0.962351	0.0623058	1.04781	0.258288
ICAL_MOUSE	Calpastatin	0.632782	0.698559	0.0777044	0.999949	0.296121	0.253558	0.300331	0.0943723	0.37712	0.0742463	0.423729	0.0511363	0.369383	0.0998123	0.513327	0.133616	0.427957	0.0676302
ERD23_MOUSE	ER lumen protein-retaining receptor 3	0.70823	0.706227	0.457108	0.999949	0.296919	0.254079	0.0307658	0.0186449	0.0402358	0.00288115	0.0578516	0.0229305	0.0374372	0.000349738	0.0409144	0.0102045	0.0647841	0.0492549
AAKB2_MOUSE	5'-AMP-activated protein kinase subunit beta-2	0.0505367	0.435079	0.75959	0.999949	0.297432	0.254201	0.0420228	0.0103112	0.0657214	0.00981905	0.054978	0.0220433	0.0545299	0.0135818	0.0505054	0.00858497	0.067933	0.0102286
MOT1_MOUSE	Monocarboxylate transporter 1	0.0471107	0.418358	0.513452	0.999949	0.297496	0.254201	0.241307	0.0277044	0.2402	0.0523736	0.195851	0.0229279	0.252063	0.0315835	0.221898	0.0160284	0.267768	0.0309959
ERGI2_MOUSE	Endoplasmic reticulum-Golgi intermediate compartment protein 2	0.0371537	0.416235	0.523535	0.999949	0.297994	0.254201	0.00794664	0.00514355	0.0077017	0.00441409	0.0157442	0.00849299	0.00681519	0.00188472	0.0173976	0.0080295	0.00588242	0.00690903
PGES2_MOUSE	Prostaglandin E synthase 2	0.486281	0.676118	0.583935	0.999949	0.29813	0.254201	0.0617995	0.0182011	0.1009	0.0355986	0.089506	0.0524551	0.0645662	0.00948324	0.0866808	0.0186399	0.108049	0.0505062
BICD2_MOUSE	Protein bicaudal D homolog 2	0.146509	0.546837	0.533932	0.999949	0.298296	0.254201	0.280762	0.0363599	0.288307	0.0531879	0.259545	0.0225079	0.36956	0.0266211	0.315052	0.0274317	0.330141	0.125628
VP26A_MOUSE	Vacuolar protein sorting-associated protein 26A	0.554079	0.692015	0.883769	0.999949	0.298708	0.254201	0.560939	0.136623	0.730755	0.134772	0.741766	0.152359	0.62427	0.0943794	0.64542	0.105943	0.727241	0.255982
UBE3C_MOUSE	Ubiquitin-protein ligase E3C	0.699759	0.70398	0.74484	0.999949	0.298793	0.254201	0.0291344	0.0138995	0.0400347	0.00180079	0.037625	0.00774808	0.0329983	0.0124775	0.0323474	0.00519157	0.0309225	0.00359111
MYPT1_MOUSE	Protein phosphatase 1 regulatory subunit 12A	0.91714	0.740839	0.0796779	0.999949	0.299326	0.254201	0.140399	0.0168053	0.136831	0.0118759	0.161498	0.0324644	0.188761	0.022534	0.16326	0.0119607	0.143377	0.0416349
AP4A_MOUSE	Bis(5'-nucleosyl)-tetraphosphatase [asymmetrical]	0.815612	0.715853	0.902926	0.999949	0.29937	0.254201	0.326936	0.0889324	0.27054	0.0121778	0.292441	0.066884	0.322726	0.0423953	0.269469	0.0384258	0.315251	0.068009
KLH41_MOUSE	Kelch-like protein 41	0.736572	0.708752	0.774753	0.999949	0.299559	0.254201	3.56269	1.00102	2.91642	0.200722	2.95662	0.53535	3.47761	0.73045	3.09332	0.574133	2.91542	0.365979
PIPNB_MOUSE	Phosphatidylinositol transfer protein beta isoform	0.219825	0.573747	0.354043	0.999949	0.299576	0.254201	0.12569	0.0632514	0.081353	0.0117536	0.0809002	0.0149786	0.0878685	0.00399077	0.0880591	0.0111928	0.0752169	0.00294504
SCRN1_MOUSE	Secernin-1	0.870248	0.728361	0.528224	0.999949	0.29974	0.254201	0.398499	0.0645878	0.351738	0.0110256	0.386028	0.0319358	0.454214	0.0339346	0.421152	0.0380514	0.383756	0.139896
RM24_MOUSE	39S ribosomal protein L24, mitochondrial	0.551346	0.692015	0.93028	0.999949	0.299822	0.254201	0.0129331	0.0190337	0.0276507	0.0125519	0.024388	0.010189	0.0146988	0.00906114	0.0191532	0.00507993	0.0255278	0.0175126
EF1A1_MOUSE	Elongation factor 1-alpha 1	0.85466	0.72659	0.452136	0.999949	0.299861	0.254201	29.5283	12.6128	23.0772	3.70978	20.6007	4.04139	25.4306	3.5573	21.9615	3.03742	21.9936	2.28211
PPAC_MOUSE	Low molecular weight phosphotyrosine protein phosphatase	0.810701	0.715853	0.795226	0.999949	0.299908	0.254201	0.45806	0.102838	0.399602	0.00660589	0.384523	0.0366721	0.43966	0.0515442	0.423634	0.0725797	0.448562	0.0589198
K1C17_MOUSE	Keratin, type I cytoskeletal 17	0.197343	0.56026	0.339107	0.999949	0.300364	0.254426	0.0806636	0.0104346	0.0343671	0.0131744	0.0453237	0.0125603	0.0635501	0.0179052	0.235897	0.272043	0.0481251	0.0161116
PTGIS_MOUSE	Prostacyclin synthase	0.0150864	0.340162	0.404786	0.999949	0.300765	0.254605	0.416751	0.0596571	0.563409	0.0449084	0.449621	0.0730416	0.48584	0.0483314	0.485794	0.070213	0.548348	0.0658506
AOFA_MOUSE	Amine oxidase [flavin-containing] A	0.0562395	0.445435	0.901656	0.999949	0.301261	0.254724	1.34538	0.393375	1.07223	0.314852	1.22051	0.314916	1.18425	0.394084	1.58396	0.0697476	0.968268	0.248743
ANXA5_MOUSE	Annexin A5	0.367189	0.635635	0.920397	0.999949	0.301522	0.254724	2.87134	0.441201	2.4855	0.0711794	2.62777	0.439668	2.86834	0.21897	2.93552	0.525255	2.58496	0.350752
RAB12_MOUSE	Ras-related protein Rab-12	0.575275	0.694205	0.750362	0.999949	0.301685	0.254724	0.0863942	0.0535361	0.0587224	0.00922257	0.0529924	0.00354027	0.0707319	0.00122404	0.0710175	0.0189476	0.0611285	0.0151213
PUR9_MOUSE	Bifunctional purine biosynthesis protein ATIC	0.764898	0.710925	0.78967	0.999949	0.301962	0.254724	0.870502	0.157919	1.0011	0.0350849	1.0344	0.199481	0.914198	0.09397	0.964242	0.082862	1.0127	0.171359
MAOX_MOUSE	NADP-dependent malic enzyme	0.558102	0.692015	0.368516	0.999949	0.302074	0.254724	0.135517	0.0233102	0.139143	0.0104151	0.130561	0.027356	0.0900609	0.0192329	0.124964	0.00643445	0.228974	0.188272
RM41_MOUSE	39S ribosomal protein L41, mitochondrial	0.249055	0.587316	0.902212	0.999949	0.302111	0.254724	0.317747	0.162605	0.176815	0.0306112	0.22027	0.00950014	0.248758	0.055383	0.244812	0.118401	0.202167	0.0679439
ML12B_MOUSE	Myosin regulatory light chain 12B	0.0309605	0.414487	0.175082	0.999949	0.302237	0.254724	3.142	0.56475	3.68652	0.580607	3.45437	0.429574	4.73321	0.392716	3.68003	0.749702	3.88128	0.709066
PPAL_MOUSE	Lysosomal acid phosphatase	0.382281	0.638868	0.867025	0.999949	0.30263	0.254787	0.0476361	0.0282984	0.0783681	0.0097532	0.0632781	0.0272679	0.0500069	0.0118022	0.0565644	0.00776923	0.0693241	0.0386225
CDC42_MOUSE	Cell division control protein 42 homolog	0.166838	0.55337	0.889567	0.999949	0.302812	0.254787	1.0301	0.267963	1.46792	0.132453	1.25709	0.171283	1.1909	0.491643	1.08141	0.157587	1.2685	0.217158
RL34_MOUSE	60S ribosomal protein L34	0.0050638	0.213666	0.742416	0.999949	0.302883	0.254787	1.08178	0.159754	1.17317	0.0914365	0.949011	0.196814	1.26672	0.244496	0.986537	0.105744	1.37266	0.135911
RS6_MOUSE	40S ribosomal protein S6	0.0289278	0.412972	0.07746	0.999949	0.303139	0.254825	1.85751	0.205264	2.53921	0.825144	2.07048	0.106895	2.5772	0.786164	2.38732	0.43157	4.50615	1.94783
NCAM1_MOUSE	Neural cell adhesion molecule 1	0.75083	0.709052	0.815649	0.999949	0.303379	0.254825	1.67576	0.613097	1.44438	0.0691806	1.3526	0.0328058	1.6149	0.192485	1.66643	0.137282	1.50458	0.222228
SIAE_MOUSE	Sialate O-acetylesterase	0.960853	0.750403	0.894323	0.999949	0.303868	0.254825	0.610166	0.0470708	0.359434	0.253175	0.430873	0.384765	0.685464	0.150494	0.541499	0.0343942	0.518501	0.446391
FUS_MOUSE	RNA-binding protein FUS	0.29889	0.61079	0.251052	0.999949	0.304013	0.254825	0.905682	0.120775	0.909103	0.0969426	0.875422	0.189033	1.30415	0.509765	1.18506	0.254995	1.16624	0.223813
TMX3_MOUSE	Protein disulfide-isomerase TMX3	0.145121	0.545552	0.238263	0.999949	0.304031	0.254825	0.264768	0.0903727	0.186587	0.0236849	0.19768	0.0143759	0.199833	0.0427583	0.190671	0.0264628	0.169498	0.0144361
SF3B3_MOUSE	Splicing factor 3B subunit 3	0.935738	0.744636	0.824241	0.999949	0.304103	0.254825	0.204005	0.0588748	0.167507	0.0132353	0.174271	0.0505977	0.202206	0.0242269	0.174047	0.00756608	0.178556	0.0206102
PGPI_MOUSE	Pyroglutamyl-peptidase 1	0.605067	0.695641	0.924708	0.999949	0.30426	0.254825	0.00564811	0.0048621	0.0145717	0.0183439	0.0127459	0.014817	0.00229664	0.00137313	0.00218417	0.00133641	0.0131991	0.0193521
HUWE1_MOUSE	E3 ubiquitin-protein ligase HUWE1	0.297828	0.61079	0.603438	0.999949	0.304505	0.254825	0.0956392	0.0238086	0.134379	0.0196311	0.11854	0.0333428	0.0982571	0.0132895	0.110859	0.00556039	0.147404	0.0734228
ASCC2_MOUSE	Activating signal cointegrator 1 complex subunit 2	0.946014	0.747139	0.527352	0.999949	0.304758	0.254825	0.0852618	0.0237982	0.0560342	0.00866312	0.0836296	0.030241	0.0652036	0.0118335	0.0736817	0.00545086	0.12596	0.108154
MAAI_MOUSE	Maleylacetoacetate isomerase	0.446838	0.665488	0.492255	0.999949	0.304831	0.254825	0.0731466	0.00572073	0.0710005	0.0216897	0.0873869	0.0118608	0.0654301	0.0135769	0.0620571	0.00957352	0.0687329	0.0235192
ERBIN_MOUSE	Erbin	0.351679	0.626084	0.660638	0.999949	0.305325	0.255079	0.010571	0.00365774	0.00609834	0.00129623	0.00840842	0.00538979	0.00823956	0.00116455	0.00665935	0.00246439	0.00728257	0.000229053
MCM6_MOUSE	DNA replication licensing factor MCM6	0.0229231	0.379996	0.474	0.999949	0.305991	0.255476	0.00890507	0.0086717	0.0228216	0.00828435	0.0140365	0.00799593	0.0158039	0.00706408	0.0118992	0.00296879	0.0304926	0.0158776
ACAD8_MOUSE	Isobutyryl-CoA dehydrogenase, mitochondrial	0.73956	0.708752	0.881516	0.999949	0.306197	0.255488	0.111305	0.0390391	0.0958865	0.00773218	0.084945	0.0166512	0.112033	0.0303891	0.105119	0.0097366	0.104564	0.0179289
WASC2_MOUSE	WASH complex subunit 2	0.752096	0.709052	0.0851082	0.999949	0.306398	0.255497	0.0359671	0.0226635	0.033338	0.00549569	0.0441624	0.0111859	0.0560765	0.0121435	0.0633119	0.0108074	0.0471534	0.0205789
RL13_MOUSE	60S ribosomal protein L13	0.0429816	0.416235	0.120444	0.999949	0.30693	0.255781	1.79006	0.0481639	2.00187	0.379855	1.89755	0.28032	2.03519	0.284711	1.9453	0.48581	2.64667	0.323458
IST1_MOUSE	IST1 homolog	0.449818	0.666046	0.553309	0.999949	0.307756	0.256311	0.0853412	0.0341668	0.0557379	0.000923981	0.0637519	0.0273292	0.0684963	0.0152059	0.0564512	0.0177473	0.0586245	0.00827762
DPYL3_MOUSE	Dihydropyrimidinase-related protein 3	0.451688	0.666046	0.924591	0.999949	0.308017	0.256369	1.57162	0.423562	1.39968	0.120553	1.42803	0.443365	1.64617	0.40168	1.67426	0.273414	1.24063	0.342818
UCRI_MOUSE	Cytochrome b-c1 complex subunit Rieske, mitochondrial	0.0951015	0.515228	0.444077	0.999949	0.309387	0.256922	0.721522	0.0680596	0.735779	0.0346013	0.692603	0.0949387	0.730314	0.0691658	0.694053	0.0198386	0.847454	0.136107
EIPR1_MOUSE	EARP and GARP complex-interacting protein 1	0.13815	0.545552	0.79789	0.999949	0.309424	0.256922	0.0257766	0.00783343	0.0297427	0.00133949	0.0301206	0.00626274	0.0292927	0.00370913	0.0247587	0.00495967	0.0348478	0.00820161
RL23_MOUSE	60S ribosomal protein L23	0.1246	0.539441	0.228093	0.999949	0.309483	0.256922	1.49962	0.206198	1.97781	0.319792	1.70944	0.431034	1.59247	0.197924	1.7576	0.113205	2.42035	0.878125
CCAR1_MOUSE	Cell division cycle and apoptosis regulator protein 1	0.662906	0.703518	0.788329	0.999949	0.309725	0.256922	0.05334	0.0212908	0.0418639	0.0105006	0.0500576	0.0158204	0.0336773	0.00650337	0.0324843	0.015151	0.0484718	0.0320989
TRI25_MOUSE	E3 ubiquitin/ISG15 ligase TRIM25	0.213941	0.572438	0.33742	0.999949	0.309726	0.256922	0.00996403	0.00950169	0.0207177	0.0129336	0.02091	0.00811876	0.0165243	0.0144303	0.0150769	0.00966388	0.067617	0.0736161
KLC1_MOUSE	Kinesin light chain 1	0.240259	0.584284	0.334077	0.999949	0.310152	0.256922	0.474247	0.0728829	0.577256	0.0407519	0.532463	0.0537334	0.513032	0.0334038	0.559474	0.0874722	0.591605	0.0876493
RM22_MOUSE	39S ribosomal protein L22, mitochondrial	0.601413	0.695625	0.407063	0.999949	0.310525	0.256922	0.0917907	0.0651934	0.054114	0.0390295	0.0847688	0.0355712	0.119532	0.00899347	0.0865894	0.0379274	0.057052	0.0491688
UBE2H_MOUSE	Ubiquitin-conjugating enzyme E2 H	0.222445	0.575684	0.917763	0.999949	0.310822	0.256922	0.0642375	0.0169268	0.0753397	0.00727121	0.0747726	0.0168869	0.0693252	0.00615327	0.0600914	0.015476	0.0780379	0.0103594
PCNP_MOUSE	PEST proteolytic signal-containing nuclear protein	0.895183	0.735316	0.069796	0.999949	0.310907	0.256922	0.0903896	0.00588656	0.08387	0.015513	0.0877737	0.0121477	0.118808	0.0419063	0.138434	0.0101771	0.119278	0.0497296
MYCBP_MOUSE	c-Myc-binding protein	0.670619	0.703518	0.380026	0.999949	0.310939	0.256922	0.17249	0.0469489	0.135216	0.0076041	0.168724	0.0409739	0.190362	0.0107395	0.162556	0.029013	0.158552	0.0345101
RAB10_MOUSE	Ras-related protein Rab-10	0.430404	0.66175	0.434998	0.999949	0.311142	0.256922	0.431974	0.0209677	0.503537	0.023002	0.514127	0.0764661	0.490377	0.0771455	0.4966	0.0154886	0.508718	0.0563581
CAN2_MOUSE	Calpain-2 catalytic subunit	0.996835	0.755845	0.640395	0.999949	0.311271	0.256922	1.42604	0.198153	1.33869	0.162155	1.3453	0.38432	1.61073	0.20601	1.43055	0.215494	1.25103	0.288365
RELCH_MOUSE	RAB11-binding protein RELCH	0.549279	0.692004	0.197988	0.999949	0.311321	0.256922	0.0229974	0.0105431	0.025723	0.00803022	0.023148	0.00208386	0.0121408	0.00223257	0.0256462	0.00836449	0.026849	0.0118733
ANKR1_MOUSE	Ankyrin repeat domain-containing protein 1	0.205942	0.565114	0.0548302	0.999949	0.311368	0.256922	0.0330583	0.0104931	0.0468253	0.0118428	0.0408889	0.0126846	0.0360951	0.0121355	0.0482899	0.00417031	0.0601592	0.0123642
CNDP2_MOUSE	Cytosolic non-specific dipeptidase	0.739596	0.708752	0.813538	0.999949	0.311877	0.257007	0.479545	0.0686945	0.499985	0.109023	0.441755	0.0210851	0.485332	0.0289671	0.512944	0.076058	0.407156	0.14683
NISCH_MOUSE	Nischarin	0.171518	0.55337	0.643894	0.999949	0.311956	0.257007	0.10272	0.0183226	0.100399	0.00824679	0.0925599	0.0176669	0.102451	0.0124877	0.0909348	0.00342359	0.127304	0.0430701
NDUB6_MOUSE	NADH dehydrogenase [ubiquinone] 1 beta subcomplex subunit 6	0.740045	0.708752	0.297011	0.999949	0.312176	0.257007	0.27203	0.335886	0.467854	0.0889929	0.380379	0.18621	0.197361	0.120392	0.443318	0.212831	0.531833	0.227766
UFC1_MOUSE	Ubiquitin-fold modifier-conjugating enzyme 1	0.557563	0.692015	0.759211	0.999949	0.312375	0.257007	0.0614407	0.0246487	0.0565078	0.00786448	0.0539324	0.0120874	0.0521238	0.002947	0.046718	0.00647441	0.0651622	0.0162128
IPO5_MOUSE	Importin-5	0.840004	0.723726	0.933885	0.999949	0.31267	0.257007	0.506974	0.0426234	0.613502	0.0490641	0.568828	0.147016	0.516831	0.060209	0.573442	0.0317612	0.545841	0.143676
RBM3_MOUSE	RNA-binding protein 3	0.00615548	0.22394	0.20285	0.999949	0.312713	0.257007	1.04859	0.488391	1.88256	0.3088	1.61715	0.035724	1.80762	0.287866	1.50503	0.30136	2.25799	0.594181
CRTAP_MOUSE	Cartilage-associated protein	0.674267	0.703518	0.708882	0.999949	0.312814	0.257007	0.0460303	0.0209397	0.0532451	0.0132235	0.0502233	0.0271557	0.0356867	0.012304	0.0321848	0.0039038	0.0505244	0.0210981
CTL1_MOUSE	Choline transporter-like protein 1	0.165188	0.55337	0.289339	0.999949	0.313394	0.257245	0.0282462	0.0173279	0.0542241	0.00783628	0.0480099	0.0132814	0.0426086	0.00794554	0.0493981	0.0177022	0.0649895	0.0297001
VPS29_MOUSE	Vacuolar protein sorting-associated protein 29	0.160824	0.55337	0.424897	0.999949	0.313677	0.257245	0.439317	0.0185852	0.495869	0.0430366	0.430097	0.066735	0.431596	0.0406031	0.412681	0.0807137	0.694082	0.374057
IF4A2_MOUSE	Eukaryotic initiation factor 4A-II	0.922049	0.741717	0.361983	0.999949	0.313729	0.257245	1.17428	0.165422	0.990849	0.143565	0.925106	0.230246	0.931903	0.182168	0.908428	0.00703368	1.05939	0.2525
B2L13_MOUSE	Bcl-2-like protein 13	0.0149665	0.340162	0.121654	0.999949	0.313872	0.257245	0.190445	0.0380426	0.273796	0.0271643	0.237778	0.0239471	0.263206	0.0200931	0.261636	0.0169437	0.292215	0.0615375
STX8_MOUSE	Syntaxin-8	0.544718	0.689875	0.35913	0.999949	0.315033	0.258038	0.065889	0.0624404	0.105463	0.00625778	0.0862408	0.020414	0.0646166	0.0234285	0.0980733	0.0320572	0.109426	0.0264148
BOLA2_MOUSE	BolA-like protein 2	0.194143	0.56026	0.406303	0.999949	0.31538	0.258164	0.0636717	0.0150849	0.0496955	0.0204999	0.0685085	0.027828	0.0744254	0.00673561	0.086736	0.00931183	0.0546071	0.0317344
SYNCI_MOUSE	Syncoilin	0.652334	0.703518	0.0523238	0.999949	0.31565	0.258169	0.213313	0.032995	0.220511	0.00675673	0.20843	0.00531357	0.236924	0.0321112	0.26443	0.033115	0.245571	0.0262921
MB12A_MOUSE	Multivesicular body subunit 12A	0.672055	0.703518	0.49708	0.999949	0.315854	0.258169	0.0477696	0.0577109	0.0680057	0.0141356	0.0653906	0.0274534	0.058994	0.0056224	0.091982	0.00411873	0.0610947	0.0172708
ATP68_MOUSE	ATP synthase subunit ATP5MJ, mitochondrial	0.516874	0.682606	0.987149	0.999949	0.315964	0.258169	0.00798349	0.00371886	0.333283	0.571274	0.319359	0.535213	0.00567944	0.00362658	0.00657287	0.000795224	0.392914	0.672628
CUTA_MOUSE	Protein CutA	0.726205	0.708723	0.362819	0.999949	0.31621	0.258212	0.0590518	0.0191105	0.0805747	0.0218327	0.0939448	0.0488319	0.0673993	0.0220932	0.0622146	0.0104893	0.0538609	0.0187643
P5CR2_MOUSE	Pyrroline-5-carboxylate reductase 2	0.305154	0.613679	0.798792	0.999949	0.31656	0.25826	0.251452	0.0465119	0.323139	0.0206153	0.306215	0.0474954	0.274986	0.0273401	0.28436	0.042829	0.332851	0.115152
PIGS_MOUSE	GPI transamidase component PIG-S	0.215789	0.573747	0.922096	0.999949	0.316699	0.25826	0.0361765	0.0106699	0.0334139	0.00365054	0.0340417	0.0041404	0.0402825	0.015926	0.0211258	0.0154431	0.0461396	0.0281029
ABHD6_MOUSE	Monoacylglycerol lipase ABHD6	0.378621	0.638868	0.699817	0.999949	0.316847	0.25826	0.050643	0.0281894	0.0581105	0.0282312	0.0727765	0.0727858	0.0724037	0.0288526	0.0895152	0.0122046	0.0346821	0.0175996
GSTA4_MOUSE	Glutathione S-transferase A4	0.807231	0.715853	0.820605	0.999949	0.317136	0.258338	0.19967	0.0343213	0.179344	0.0545452	0.155007	0.0306563	0.198219	0.0202867	0.184296	0.0329865	0.174488	0.0406731
RRAGC_MOUSE	Ras-related GTP-binding protein C	0.451669	0.666046	0.551398	0.999949	0.317776	0.258559	0.174672	0.0774709	0.113652	0.0400295	0.104711	0.0653129	0.132294	0.0381485	0.125809	0.021418	0.106095	0.0148442
NU5M_MOUSE	NADH-ubiquinone oxidoreductase chain 5	0.549774	0.692004	0.71094	0.999949	0.317793	0.258559	0.00529033	0.00364156	0.00372156	0.0015381	0.0050157	0.00741936	0.00171973	0.00112431	0.00122373	0.000647985	0.0150032	0.0236039
SEPT7_MOUSE	Septin-7	0.663496	0.703518	0.747917	0.999949	0.318244	0.258763	1.0302	0.22839	0.894844	0.0927515	0.835024	0.0811729	0.989088	0.0217354	1.05862	0.316993	0.925395	0.171596
SYMC_MOUSE	Methionine--tRNA ligase, cytoplasmic	0.781233	0.71379	0.245986	0.999949	0.318582	0.258763	0.26669	0.0410859	0.312038	0.0608199	0.349925	0.0689268	0.295604	0.0276614	0.333656	0.0635343	0.366414	0.0781004
EIF3D_MOUSE	Eukaryotic translation initiation factor 3 subunit D	0.112025	0.529596	0.691112	0.999949	0.318949	0.258763	0.423323	0.105415	0.555559	0.039718	0.455855	0.0528667	0.44396	0.0991295	0.438095	0.0415576	0.5093	0.1019
VA0D1_MOUSE	V-type proton ATPase subunit d 1	0.415897	0.655097	0.594166	0.999949	0.318984	0.258763	0.340263	0.0596304	0.369327	0.0120664	0.408822	0.124503	0.36781	0.106168	0.284105	0.0845042	0.39489	0.0604683
RT23_MOUSE	28S ribosomal protein S23, mitochondrial	0.809684	0.715853	0.522153	0.999949	0.319067	0.258763	0.0890463	0.0136162	0.0841628	0.00727181	0.105825	0.0152786	0.0863962	0.0103891	0.0912031	0.0151184	0.108487	0.0404536
GAMT_MOUSE	Guanidinoacetate N-methyltransferase	0.694555	0.703518	0.9098	0.999949	0.319205	0.258763	0.670857	0.641905	0.755287	0.0664222	0.938723	0.46193	0.507282	0.204888	0.568022	0.100187	0.717332	0.206739
NAGAB_MOUSE	Alpha-N-acetylgalactosaminidase	0.412496	0.655097	0.854095	0.999949	0.319395	0.258763	0.0628887	0.0266145	0.0908235	0.0203057	0.0812731	0.0128447	0.0697304	0.0159994	0.0654357	0.00790356	0.0749512	0.0344889
VMA5A_MOUSE	von Willebrand factor A domain-containing protein 5A	0.0026325	0.171412	0.870464	0.999949	0.319637	0.258802	0.569271	0.106513	0.622389	0.0397953	0.496718	0.0946817	0.673475	0.0418047	0.501747	0.0189195	0.646966	0.0746386
CYC_MOUSE	Cytochrome c, somatic	0.0594335	0.451091	0.966611	0.999949	0.319844	0.258813	0.759888	0.167495	1.0123	0.210594	0.882426	0.109219	0.903481	0.0544874	0.671365	0.165905	1.17559	0.551207
PLOD2_MOUSE	Procollagen-lysine,2-oxoglutarate 5-dioxygenase 2	0.62126	0.696767	0.763822	0.999949	0.320771	0.259272	0.200888	0.142308	0.105097	0.0345404	0.116852	0.0571257	0.139302	0.0553787	0.113394	0.0482357	0.133637	0.0527986
TBCE_MOUSE	Tubulin-specific chaperone E	0.0931022	0.515228	0.400031	0.999949	0.320846	0.259272	0.0731866	0.0133318	0.114271	0.0315353	0.0885569	0.00771154	0.0842295	0.0179578	0.0828039	0.0195228	0.155828	0.0944949
MY18A_MOUSE	Unconventional myosin-XVIIIa	0.476127	0.676118	0.866364	0.999949	0.320992	0.259272	0.312601	0.0725707	0.313326	0.0680087	0.28215	0.0681707	0.393825	0.0747447	0.337335	0.00533852	0.309068	0.138178
IMDH1_MOUSE	Inosine-5'-monophosphate dehydrogenase 1	0.310508	0.614591	0.322215	0.999949	0.321577	0.259588	0.137183	0.118456	0.0604701	0.00830647	0.0579728	0.0185954	0.066354	0.00689402	0.0604035	0.0118276	0.0540892	0.0165834
MTNA_MOUSE	Methylthioribose-1-phosphate isomerase	0.981526	0.753494	0.672297	0.999949	0.322444	0.260131	0.0893272	0.0226454	0.111279	0.0118661	0.109771	0.00931405	0.111275	0.00803714	0.110039	0.012193	0.0874022	0.0514367
PGBM_MOUSE	Basement membrane-specific heparan sulfate proteoglycan core protein	0.734205	0.708752	0.0344776	0.999949	0.322692	0.260152	0.173387	0.0301932	0.129257	0.0265646	0.164441	0.0234541	0.216609	0.0218455	0.234859	0.0492604	0.253179	0.110385
AUP1_MOUSE	Lipid droplet-regulating VLDL assembly factor AUP1	0.724905	0.708723	0.993759	0.999949	0.323088	0.260152	0.0415347	0.0319213	0.0639548	0.0298289	0.0630778	0.0352817	0.0393196	0.0135959	0.0450842	0.00850384	0.0603298	0.0325551
EBP_MOUSE	3-beta-hydroxysteroid-Delta(8),Delta(7)-isomerase	0.313613	0.615013	0.874348	0.999949	0.323305	0.260152	0.654314	0.202153	0.607389	0.331817	0.499435	0.190338	0.9304	0.0934523	0.663773	0.151994	0.697768	0.50484
GLGB_MOUSE	1,4-alpha-glucan-branching enzyme	0.152741	0.55275	0.220037	0.999949	0.323452	0.260152	0.141537	0.0598352	0.075937	0.0153945	0.0970562	0.0465855	0.101202	0.0287014	0.0800538	0.0259059	0.0579212	0.0388535
PHLA3_MOUSE	Pleckstrin homology-like domain family A member 3	0.278239	0.602306	0.589068	0.999949	0.323522	0.260152	0.00409636	0.00343712	0.00863055	0.0145271	0.0173901	0.0142529	0.00596137	0.00108214	0.0114444	0.00768653	0.00353116	0.00486999
EIF3B_MOUSE	Eukaryotic translation initiation factor 3 subunit B	0.919817	0.740979	0.909135	0.999949	0.323636	0.260152	0.425744	0.0629521	0.377333	0.0150445	0.381682	0.109341	0.460837	0.1041	0.435448	0.0989846	0.393205	0.0272783
AFAD_MOUSE	Afadin	0.919009	0.740839	0.162721	0.999949	0.325829	0.261451	0.0393966	0.00403601	0.0495986	0.00647946	0.0621374	0.0169062	0.0519892	0.0167869	0.0475849	0.00931451	0.0458751	0.00709857
SAE2_MOUSE	SUMO-activating enzyme subunit 2	0.411476	0.655097	0.733352	0.999949	0.326097	0.261451	0.0559051	0.0199676	0.0863925	0.0184671	0.0687729	0.0294257	0.0567339	0.0037082	0.0679527	0.0198473	0.0777411	0.0359204
S10AA_MOUSE	Protein S100-A10	0.480766	0.676118	0.866165	0.999949	0.32614	0.261451	5.68614	1.02926	4.49761	0.0970662	5.08102	1.29503	5.68687	0.70536	5.36921	1.4891	4.92835	0.688854
FLOT2_MOUSE	Flotillin-2	0.566411	0.692887	0.666194	0.999949	0.326219	0.261451	0.505536	0.468061	0.227861	0.0248836	0.280464	0.0975271	0.399163	0.251395	0.267288	0.0172671	0.241666	0.0373174
IMA7_MOUSE	Importin subunit alpha-7	0.195932	0.56026	0.652702	0.999949	0.326228	0.261451	0.0916115	0.0318517	0.0661502	0.00402508	0.0751629	0.00572465	0.0654682	0.00841447	0.074368	0.0173973	0.0781938	0.0115389
HMCS1_MOUSE	Hydroxymethylglutaryl-CoA synthase, cytoplasmic	0.485571	0.676118	0.119728	0.999949	0.326555	0.261557	0.205953	0.0677064	0.186285	0.0342261	0.204112	0.0288191	0.257381	0.0259696	0.174793	0.0322819	0.182583	0.0402984
FIS1_MOUSE	Mitochondrial fission 1 protein	0.747633	0.708854	0.443415	0.999949	0.326974	0.261736	0.0768945	0.0897052	0.172297	0.0660512	0.174991	0.137411	0.05362	0.0546792	0.164292	0.115014	0.253791	0.25333
TBB2B_MOUSE	Tubulin beta-2B chain	0.922931	0.742139	0.616991	0.999949	0.327222	0.261767	6.4692	1.75679	5.46694	0.418182	5.23752	1.36645	5.92958	0.765342	5.16619	0.626908	5.61796	0.230209
AACS_MOUSE	Acetoacetyl-CoA synthetase	0.675106	0.703518	0.346096	0.999949	0.327518	0.261767	0.454292	0.251354	0.308472	0.0572205	0.274541	0.0816092	0.331405	0.0630465	0.274044	0.0761442	0.290885	0.0406646
GALE_MOUSE	UDP-glucose 4-epimerase	0.663951	0.703518	0.436359	0.999949	0.327677	0.261767	0.0354341	0.0118798	0.0276709	0.00550721	0.032626	0.00736027	0.0188111	0.00737483	0.0312134	0.00315286	0.0433371	0.0325833
PYGM_MOUSE	Glycogen phosphorylase, muscle form	0.195367	0.56026	0.728058	0.999949	0.327795	0.261767	0.981601	0.177915	1.68683	0.583507	1.1099	0.396533	1.1793	0.404331	1.18397	0.569438	1.21902	0.169393
EIF3C_MOUSE	Eukaryotic translation initiation factor 3 subunit C	0.768914	0.711024	0.616917	0.999949	0.328201	0.26182	0.604633	0.186867	0.507774	0.0816621	0.544564	0.0609795	0.625347	0.103407	0.491476	0.0881717	0.553462	0.0789721
GLYG_MOUSE	Glycogenin-1	0.86474	0.727896	0.662022	0.999949	0.328253	0.26182	0.731991	0.350755	0.573044	0.0438029	0.525027	0.105101	0.601327	0.0510787	0.549598	0.0675186	0.673506	0.159593
IDHC_MOUSE	Isocitrate dehydrogenase [NADP] cytoplasmic	0.878222	0.730428	0.70105	0.999949	0.32866	0.261928	1.20008	0.200449	1.33841	0.238204	1.26926	0.111251	1.23427	0.038144	1.39357	0.175269	1.25604	0.0405943
UBQL4_MOUSE	Ubiquilin-4	0.429266	0.660726	0.464687	0.999949	0.328972	0.261928	0.000185491	8.75924e-05	0.00026137	1.02769e-05	0.000996106	0.000740698	0.000238675	4.76944e-05	0.000207896	5.64546e-05	0.00398112	0.00650282
PSA5_MOUSE	Proteasome subunit alpha type-5	0.594501	0.694205	0.492565	0.999949	0.329033	0.261928	1.88199	0.191794	2.09646	0.117158	2.06769	0.2781	2.42235	0.449994	2.30956	0.381098	2.02729	0.591538
NDUA2_MOUSE	NADH dehydrogenase [ubiquinone] 1 alpha subcomplex subunit 2	0.26839	0.601176	0.710431	0.999949	0.32917	0.261928	0.27084	0.063335	0.264944	0.0285089	0.252435	0.0618308	0.332763	0.0436033	0.275355	0.0621274	0.284659	0.0347819
STK3_MOUSE	Serine/threonine-protein kinase 3	0.518521	0.68375	0.530257	0.999949	0.329515	0.262039	0.0191507	0.00902499	0.0234011	0.00615959	0.0236139	0.0113506	0.0126934	0.00485739	0.0162692	0.00726877	0.0149343	0.0104802
CPNE1_MOUSE	Copine-1	0.585626	0.694205	0.710212	0.999949	0.329952	0.262039	0.227953	0.0372268	0.22049	0.0355405	0.200285	0.036947	0.259463	0.0255747	0.216391	0.00987157	0.200759	0.0876326
MYO10_MOUSE	Unconventional myosin-X	0.684255	0.703518	0.349378	0.999949	0.330101	0.262039	0.0967518	0.0308713	0.119892	0.00960691	0.105507	0.0354253	0.0862186	0.0145329	0.111703	0.0205381	0.122091	0.0238838
NU155_MOUSE	Nuclear pore complex protein Nup155	0.245628	0.587316	0.372618	0.999949	0.330204	0.262039	0.0215955	0.0169883	0.0417227	0.00657361	0.0406767	0.0111874	0.0309512	0.0123226	0.0287743	0.00212434	0.15108	0.186656
POPD1_MOUSE	Blood vessel epicardial substance	0.271984	0.601176	0.853015	0.999949	0.330288	0.262039	0.00165792	0.001891	0.0124162	0.0105319	0.00655901	0.0106217	0.00107894	0.000840218	0.000487272	0.000373523	0.0133718	0.0227663
NEK7_MOUSE	Serine/threonine-protein kinase Nek7	0.459185	0.667287	0.390453	0.999949	0.330783	0.262276	0.135065	0.0453808	0.160555	0.0208149	0.166948	0.0500766	0.134461	0.032956	0.139387	0.016896	0.105753	0.0457846
ARC1B_MOUSE	Actin-related protein 2/3 complex subunit 1B	0.0734301	0.48148	0.890558	0.999949	0.331391	0.262592	0.566946	0.0821307	0.561831	0.0418445	0.514842	0.0606154	0.651916	0.122414	0.517105	0.0325491	0.609479	0.104984
VPP1_MOUSE	V-type proton ATPase 116 kDa subunit a1	0.68275	0.703518	0.951872	0.999949	0.331573	0.262592	0.141918	0.0471858	0.143122	0.0324095	0.138521	0.0431848	0.160235	0.0260194	0.169933	0.012193	0.12425	0.0538132
VDAC3_MOUSE	Voltage-dependent anion-selective channel protein 3	0.604093	0.695641	0.18637	0.999949	0.331861	0.262664	1.61465	0.278033	1.83056	0.299998	1.73301	0.474255	1.6535	0.331914	1.57186	0.240841	1.18125	0.351086
RT26_MOUSE	28S ribosomal protein S26, mitochondrial	0.564325	0.692887	0.96753	0.999949	0.33222	0.262708	0.0156979	0.0227024	0.0277061	0.00597211	0.0275007	0.0205005	0.0144313	0.0205094	0.015651	0.0108092	0.0313131	0.0176417
OLA1_MOUSE	Obg-like ATPase 1	0.122342	0.539441	0.214252	0.999949	0.332404	0.262708	0.517679	0.0276803	0.595808	0.0524647	0.546669	0.0723048	0.53037	0.101477	0.560151	0.062355	0.66053	0.0750702
DDX1_MOUSE	ATP-dependent RNA helicase DDX1	0.00803694	0.253116	0.0616473	0.999949	0.332553	0.262708	0.273587	0.0617398	0.398429	0.028946	0.332559	0.0785012	0.360209	0.0131384	0.365703	0.0705274	0.465194	0.0545056
SCMC1_MOUSE	Calcium-binding mitochondrial carrier protein SCaMC-1	0.033202	0.416235	0.604051	0.999949	0.3327	0.262708	0.509556	0.0777101	0.529178	0.032791	0.499729	0.0371824	0.548107	0.0289409	0.438307	0.0417723	0.551055	0.0765693
RAB3A_MOUSE	Ras-related protein Rab-3A	0.342995	0.622087	0.712255	0.999949	0.3333	0.263026	0.0707187	0.00538618	0.0778149	0.00144774	0.0751324	0.0137465	0.07012	0.0115287	0.0716324	0.00738691	0.0824207	0.0101193
HSP74_MOUSE	Heat shock 70 kDa protein 4	0.754999	0.709052	0.0753573	0.999949	0.333722	0.263204	0.886955	0.150289	1.03655	0.0983475	1.10909	0.0948866	1.01095	0.0286516	1.15956	0.0636247	1.17068	0.262826
KCT2_MOUSE	Keratinocyte-associated transmembrane protein 2	0.416963	0.655324	0.293033	0.999949	0.334618	0.263563	0.0872694	0.0238012	0.0819009	0.00582083	0.0883421	0.0162986	0.10808	0.0108586	0.0908225	0.00875344	0.0934887	0.0130882
MAP1A_MOUSE	Microtubule-associated protein 1A	0.134601	0.545552	0.28481	0.999949	0.334693	0.263563	0.0723074	0.0611466	0.0261789	0.00972542	0.0296884	0.00593345	0.0242608	0.00669072	0.0319646	0.00669937	0.0250119	0.00558926
FLNB_MOUSE	Filamin-B	0.813239	0.715853	0.835233	0.999949	0.334768	0.263563	0.793397	0.0316351	0.838678	0.0803704	0.853214	0.133958	0.759127	0.0527202	0.799338	0.112937	0.884	0.15872
RHG10_MOUSE	Rho GTPase-activating protein 10	0.970664	0.751607	0.99649	0.999949	0.336854	0.265	0.00715695	0.00463298	0.00794588	0.0102338	0.0123391	0.00737867	0.00364344	0.00217748	0.00406656	0.00200266	0.0114909	0.0174868
PHB_MOUSE	Prohibitin	0.977967	0.753494	0.977401	0.999949	0.336988	0.265	1.84869	0.619496	1.47154	0.186469	1.46389	0.327583	1.76634	0.508222	1.62172	0.212083	1.68102	0.256435
HDAC6_MOUSE	Histone deacetylase 6	0.260502	0.598526	0.181976	0.999949	0.337296	0.265086	0.0192845	0.00174231	0.0210717	0.00230673	0.0203799	0.00319194	0.0293861	0.0075771	0.027165	0.00315031	0.0260995	0.0108481
VATC1_MOUSE	V-type proton ATPase subunit C 1	0.479167	0.676118	0.653741	0.999949	0.338336	0.265728	0.164766	0.0205182	0.168646	0.00973966	0.187706	0.0476436	0.174314	0.00608309	0.16123	0.0314156	0.204366	0.0504823
PTN12_MOUSE	Tyrosine-protein phosphatase non-receptor type 12	0.279503	0.602306	0.159519	0.999949	0.33851	0.265728	0.0540824	0.0139655	0.0700182	0.00863042	0.0749164	0.00870402	0.0736176	0.0079773	0.0687012	0.00988712	0.0705783	0.0114508
TBA4A_MOUSE	Tubulin alpha-4A chain	0.463591	0.669019	0.585246	0.999949	0.338968	0.265795	20.7572	2.25589	25.196	3.58823	23.9359	4.92452	22.3301	2.64129	24.4456	2.10542	25.2755	4.07345
DP13A_MOUSE	DCC-interacting protein 13-alpha	0.743844	0.708752	0.731362	0.999949	0.338992	0.265795	0.111108	0.0311954	0.0844684	0.0247326	0.0827165	0.00828026	0.0920199	0.0224895	0.0888676	0.0177965	0.0955445	0.0239177
PSME3_MOUSE	Proteasome activator complex subunit 3	0.0771396	0.4842	0.983238	0.999949	0.339225	0.265823	0.199756	0.0681745	0.122062	0.0330023	0.160343	0.0423529	0.15321	0.0379663	0.171213	0.0264641	0.14413	0.0194883
CAC1S_MOUSE	Voltage-dependent L-type calcium channel subunit alpha-1S	0.53888	0.685563	0.539637	0.999949	0.34042	0.266603	0.218731	0.192188	0.110082	0.0246842	0.115844	0.0319496	0.118613	0.0316431	0.100913	0.0272769	0.132215	0.0372497
DECR_MOUSE	2,4-dienoyl-CoA reductase [(3E)-enoyl-CoA-producing], mitochondrial	0.27592	0.601176	0.89622	0.999949	0.340791	0.266647	0.314368	0.0336761	0.360045	0.0269992	0.326696	0.0230151	0.348243	0.0535442	0.351827	0.0371187	0.33856	0.00807378
UBP4_MOUSE	Ubiquitin carboxyl-terminal hydrolase 4	0.842135	0.725008	0.672132	0.999949	0.340874	0.266647	0.0595609	0.0369711	0.0628519	0.0106639	0.0797723	0.0102168	0.0487703	0.0012728	0.0659392	0.0158641	0.085298	0.0566918
MYG_MOUSE	Myoglobin	0.433169	0.663311	0.892974	0.999949	0.341133	0.266693	1.43418	0.947213	2.04791	0.432367	1.78047	0.825094	1.39639	0.149355	1.37025	0.27369	1.83813	0.597606
ITA7_MOUSE	Integrin alpha-7	0.763669	0.710925	0.75513	0.999949	0.341589	0.266754	1.12578	0.24158	1.0851	0.0786953	1.19116	0.1287	1.0559	0.125949	1.06535	0.1132	1.34929	0.509991
GRSF1_MOUSE	G-rich sequence factor 1	0.287317	0.607725	0.572762	0.999949	0.34161	0.266754	0.0702595	0.060775	0.0777862	0.0330569	0.0803844	0.0205202	0.0747593	0.00794949	0.0646788	0.0143369	0.138568	0.0917803
SNX2_MOUSE	Sorting nexin-2	0.250226	0.587316	0.260294	0.999949	0.342123	0.266926	0.181632	0.0532593	0.139898	0.0205741	0.130383	0.0165532	0.13939	0.0137877	0.145099	0.0218617	0.128832	0.0270327
ITAV_MOUSE	Integrin alpha-V	0.297549	0.61079	0.291739	0.999949	0.342228	0.266926	0.429014	0.129462	0.382026	0.0146719	0.325643	0.062638	0.388976	0.0490343	0.3891	0.036607	0.579885	0.28964
SPEE_MOUSE	Spermidine synthase	0.963054	0.750403	0.760547	0.999949	0.344128	0.268088	0.231055	0.0471341	0.222644	0.12076	0.234232	0.0738107	0.177153	0.0238505	0.160878	0.0163712	0.231244	0.0937875
HEM4_MOUSE	Uroporphyrinogen-III synthase	0.859244	0.727896	0.332572	0.999949	0.344358	0.268088	0.0142988	0.0085577	0.0201981	0.00648513	0.0278032	0.0135943	0.0194644	0.00630636	0.0223127	0.0066507	0.0270495	0.00990491
SEP10_MOUSE	Septin-10	0.6608	0.703518	0.367014	0.999949	0.344501	0.268088	0.118727	0.0401236	0.0910476	0.0136527	0.0817668	0.00817902	0.0912966	0.00722144	0.0885301	0.0327453	0.0922368	0.0101971
GPX1_MOUSE	Glutathione peroxidase 1	0.692598	0.703518	0.212534	0.999949	0.344852	0.268088	0.0708317	0.00878959	0.0571589	0.00657912	0.0796475	0.0331967	0.0986526	0.0275467	0.0849258	0.0158184	0.0663056	0.0315868
STIM1_MOUSE	Stromal interaction molecule 1	0.270186	0.601176	0.950204	0.999949	0.344877	0.268088	0.0716654	0.0234753	0.101139	0.0200486	0.083749	0.0248893	0.0939195	0.019397	0.0932901	0.00847121	0.0869234	0.0215783
FLOT1_MOUSE	Flotillin-1	0.247189	0.587316	0.891052	0.999949	0.345048	0.268088	0.158115	0.0499129	0.218551	0.0270145	0.216285	0.0564196	0.18995	0.0380232	0.168007	0.0265806	0.23671	0.113441
MYH1_MOUSE	Myosin-1	0.00186927	0.158545	0.729594	0.999949	0.345229	0.268088	2.60058	1.13732	4.59778	0.0928838	3.32661	0.895623	4.02633	0.818705	3.20112	0.151452	4.6545	0.697142
VPS4B_MOUSE	Vacuolar protein sorting-associated protein 4B	0.0927419	0.515228	0.257336	0.999949	0.345319	0.268088	0.0886515	0.0327366	0.0553296	0.0102214	0.056922	0.00303305	0.0528301	0.00692054	0.0629897	0.0256427	0.054301	0.00452882
MK08_MOUSE	Mitogen-activated protein kinase 8	0.609877	0.695965	0.198019	0.999949	0.34574	0.268259	0.0315178	0.0124527	0.028289	0.00175811	0.0233811	0.00514424	0.0235924	0.00413172	0.0201996	0.00254996	0.0279403	0.00596849
DX39B_MOUSE	Spliceosome RNA helicase Ddx39b	0.176872	0.554008	0.922837	0.999949	0.346192	0.268454	0.824282	0.327092	0.559786	0.0944785	0.646255	0.253654	0.699066	0.0943735	0.730303	0.0424653	0.568406	0.111349
AT131_MOUSE	Endoplasmic reticulum transmembrane helix translocase	0.460291	0.667287	0.829634	0.999949	0.346515	0.268549	0.0658182	0.0265753	0.0805225	0.0104126	0.083432	0.0197587	0.0608786	0.032636	0.0880075	0.0239235	0.0712545	0.016666
LRBA_MOUSE	Lipopolysaccharide-responsive and beige-like anchor protein	0.645092	0.700929	0.292289	0.999949	0.347079	0.268812	0.0158281	0.00115404	0.0128199	0.00433744	0.0100108	0.00548673	0.0143167	0.00486168	0.0154133	0.00432416	0.016923	0.00365357
PUR4_MOUSE	Phosphoribosylformylglycinamidine synthase	0.0558378	0.445435	0.60684	0.999949	0.347287	0.268812	0.0651746	0.00963368	0.0640654	0.0019821	0.0809093	0.00719181	0.0607425	0.00738698	0.0719888	0.0223256	0.0607553	0.00245716
L2HDH_MOUSE	L-2-hydroxyglutarate dehydrogenase, mitochondrial	0.275471	0.601176	0.378083	0.999949	0.347495	0.268812	0.0119638	0.00395774	0.0118683	0.00347448	0.0127693	0.00136183	0.0130838	0.00452597	0.00762185	0.00177032	0.0127459	0.00351926
NDUA8_MOUSE	NADH dehydrogenase [ubiquinone] 1 alpha subcomplex subunit 8	0.682009	0.703518	0.243249	0.999949	0.347842	0.268812	0.299453	0.0166745	0.242477	0.0420838	0.210801	0.0417854	0.249069	0.103819	0.290274	0.00964143	0.276711	0.0552902
LDLR_MOUSE	Low-density lipoprotein receptor	0.246455	0.587316	0.518297	0.999949	0.347857	0.268812	0.102793	0.0527011	0.115594	0.0300567	0.0969827	0.0256291	0.0950836	0.0189504	0.0856677	0.0138525	0.207281	0.17491
SSRA_MOUSE	Translocon-associated protein subunit alpha	0.526704	0.683779	0.77942	0.999949	0.348657	0.269166	0.0368011	0.0491252	0.097334	0.117859	0.111303	0.177109	0.0136901	0.00956559	0.0291146	0.0157283	0.216366	0.333385
ITPA_MOUSE	Inosine triphosphate pyrophosphatase	0.441763	0.664299	0.604527	0.999949	0.348718	0.269166	0.138717	0.137127	0.181379	0.0324627	0.166428	0.0129365	0.115251	0.0567729	0.138476	0.0233279	0.254761	0.176816
TRAP1_MOUSE	Heat shock protein 75 kDa, mitochondrial	0.407057	0.654231	0.896362	0.999949	0.348923	0.269169	0.506525	0.138585	0.400826	0.0174872	0.425793	0.0713671	0.463584	0.0775539	0.447395	0.0748192	0.415761	0.0636196
PYGB_MOUSE	Glycogen phosphorylase, brain form	0.359102	0.629748	0.995284	0.999949	0.349446	0.269418	0.178206	0.0474105	0.256975	0.124822	0.187459	0.0443771	0.252893	0.106152	0.242854	0.0564317	0.200756	0.0120046
SRP54_MOUSE	Signal recognition particle 54 kDa protein	0.482018	0.676118	0.827529	0.999949	0.349997	0.269559	0.116291	0.0515846	0.103551	0.00560795	0.0977696	0.0273489	0.0999837	0.0282077	0.0863781	0.0224297	0.133374	0.0532962
STYL2_MOUSE	Serine/threonine/tyrosine-interacting-like protein 2	0.500878	0.677003	0.762094	0.999949	0.350032	0.269559	0.010917	0.00564175	0.0161311	0.0146647	0.0169526	0.0120376	0.00642798	0.00197686	0.00733745	0.00141992	0.0330299	0.0467937
RAP1A_MOUSE	Ras-related protein Rap-1A	0.939547	0.745076	0.593981	0.999949	0.350351	0.269649	0.396726	0.121593	0.34256	0.0842469	0.316876	0.0283325	0.392696	0.0548176	0.331354	0.0410504	0.318028	0.085578
PLPP2_MOUSE	Phospholipid phosphatase 2	0.316975	0.615161	0.443353	0.999949	0.350831	0.269864	0.283448	0.406979	0.0349566	0.0033844	0.0439441	0.00407431	0.064573	0.0105411	0.0539457	0.0176686	0.0358406	0.0194639
PRC2A_MOUSE	Protein PRRC2A	0.143701	0.545552	0.833	0.999949	0.351138	0.269911	0.0303274	0.0233819	0.062882	0.00907279	0.0474715	0.02183	0.0426328	0.0230139	0.0420029	0.0237098	0.0627135	0.026026
RL36_MOUSE	60S ribosomal protein L36	0.000484444	0.131961	0.0708933	0.999949	0.351295	0.269911	1.02898	0.211012	1.47718	0.179249	1.28476	0.137173	1.65506	0.421829	1.22085	0.106669	1.97981	0.219516
OTUD4_MOUSE	OTU domain-containing protein 4	0.101836	0.52147	0.377566	0.999949	0.351595	0.269986	0.0302838	0.0122276	0.0653316	0.0163216	0.0446231	0.00277016	0.0497058	0.018392	0.0575284	0.0365376	0.0651274	0.00898762
XRP2_MOUSE	Protein XRP2	0.265674	0.599254	0.647777	0.999949	0.35233	0.270354	0.0279826	0.0111554	0.0326967	0.0168404	0.0388079	0.0170106	0.0206765	0.00964589	0.0279696	0.00710491	0.0196772	0.0140126
PYC_MOUSE	Pyruvate carboxylase, mitochondrial	0.0259269	0.393785	0.680035	0.999949	0.352477	0.270354	0.352518	0.0422357	0.417657	0.00360425	0.365035	0.0446159	0.378314	0.0509791	0.347838	0.0467713	0.446192	0.0771631
SC24A_MOUSE	Protein transport protein Sec24A	0.075902	0.4842	0.312794	0.999949	0.353269	0.270806	0.0105611	0.00425084	0.0172534	0.00164582	0.0138977	0.00119699	0.0171772	0.00472013	0.0172243	0.00259375	0.0174554	0.00561606
RBP2_MOUSE	E3 SUMO-protein ligase RanBP2	0.50704	0.680065	0.457599	0.999949	0.353997	0.271209	0.0328944	0.0182399	0.0216307	0.00803387	0.0177435	0.00403746	0.0229853	0.00933425	0.0267842	0.00333782	0.0236247	0.00537631
SMYD5_MOUSE	SET and MYND domain-containing protein 5	0.639353	0.698656	0.196277	0.999949	0.355005	0.271826	0.141181	0.111072	0.0774748	0.103801	0.0259581	0.0262335	0.0759106	0.0453318	0.0548041	0.0343798	0.0226019	0.019477
ATAD3_MOUSE	ATPase family AAA domain-containing protein 3	0.853281	0.72659	0.842232	0.999949	0.355777	0.272178	0.180604	0.086121	0.144225	0.0133905	0.144003	0.0112183	0.177033	0.0367103	0.153413	0.00572673	0.146018	0.0244165
GOGA3_MOUSE	Golgin subfamily A member 3	0.423433	0.658575	0.349972	0.999949	0.355872	0.272178	0.12675	0.0870925	0.077481	0.0225423	0.0801293	0.00707976	0.0654359	0.0109633	0.0632765	0.0141408	0.0815688	0.0254376
CT027_MOUSE	UPF0687 protein C20orf27 homolog	0.595198	0.694205	0.475694	0.999949	0.357394	0.273186	0.0778971	0.00820443	0.0611962	0.042216	0.0721428	0.0478739	0.0696543	0.0269769	0.0706408	0.0318387	0.121731	0.0660692
MYDGF_MOUSE	Myeloid-derived growth factor	0.343239	0.622087	0.196767	0.999949	0.358142	0.273523	0.215671	0.0458547	0.190423	0.0214865	0.215576	0.0188432	0.252711	0.0528475	0.229863	0.0259205	0.288054	0.0935233
CSN1_MOUSE	COP9 signalosome complex subunit 1	0.0322447	0.414625	0.810102	0.999949	0.358244	0.273523	0.280399	0.0475681	0.292709	0.0639387	0.230141	0.024232	0.313052	0.0245138	0.260049	0.0109486	0.304881	0.048772
IGF2_MOUSE	Insulin-like growth factor II	0.594101	0.694205	0.0555576	0.999949	0.35892	0.273884	0.0211496	0.00586846	0.0191525	0.000757324	0.0256901	0.00257459	0.0289659	0.00614392	0.0286573	0.00652125	0.0235955	0.00461967
KCC2A_MOUSE	Calcium/calmodulin-dependent protein kinase type II subunit alpha	0.423468	0.658575	0.074976	0.999949	0.359642	0.273943	0.1145	0.0313063	0.1508	0.00345595	0.153532	0.0320879	0.139175	0.0113128	0.16873	0.00529798	0.181237	0.0548356
KCC2D_MOUSE	Calcium/calmodulin-dependent protein kinase type II subunit delta	0.359721	0.629748	0.290439	0.999949	0.359671	0.273943	0.318582	0.104245	0.390354	0.0376097	0.340008	0.0412604	0.377534	0.0545297	0.420362	0.0466304	0.391226	0.046096
XIRP1_MOUSE	Xin actin-binding repeat-containing protein 1	0.295073	0.610741	0.592229	0.999949	0.360006	0.273943	0.323853	0.00188376	0.408486	0.0659543	0.354869	0.075754	0.324138	0.0137313	0.354093	0.0456271	0.407379	0.128031
RT18C_MOUSE	28S ribosomal protein S18c, mitochondrial	0.00734487	0.24727	0.746768	0.999949	0.360112	0.273943	0.0262089	0.00478959	0.0284	0.00524846	0.0214307	0.00283082	0.0295293	0.00413432	0.0223673	0.00238811	0.031032	0.00475489
CD34_MOUSE	Hematopoietic progenitor cell antigen CD34	0.360818	0.629748	0.169846	0.999949	0.360391	0.273943	0.0409958	0.00871242	0.0366663	0.0136959	0.055426	0.00186656	0.0417548	0.00938508	0.0354336	0.00955308	0.0395515	0.0139371
CAB39_MOUSE	Calcium-binding protein 39	0.91248	0.740145	0.570532	0.999949	0.360487	0.273943	0.0660732	0.031953	0.0721085	0.0257358	0.0762005	0.0518125	0.106385	0.0466066	0.0967538	0.0317482	0.0661746	0.00512163
GMFB_MOUSE	Glia maturation factor beta	0.104254	0.522568	0.903294	0.999949	0.360792	0.273943	0.552554	0.0188756	0.54913	0.0123999	0.539787	0.0934212	0.594417	0.0227055	0.508123	0.0659209	0.6119	0.0960482
ELMD2_MOUSE	ELMO domain-containing protein 2	0.123468	0.539441	0.572869	0.999949	0.360799	0.273943	0.0881721	0.0550024	0.0501708	0.01211	0.0489938	0.0218664	0.0548149	0.0206226	0.0750537	0.0228017	0.0417155	0.00982796
RM40_MOUSE	39S ribosomal protein L40, mitochondrial	0.459151	0.667287	0.425127	0.999949	0.360863	0.273943	0.0111589	0.0019209	0.00949943	0.00300824	0.0162285	0.00985681	0.0112221	0.00574579	0.0118263	0.00329794	0.0452382	0.0592867
PSMD9_MOUSE	26S proteasome non-ATPase regulatory subunit 9	0.361555	0.629748	0.574863	0.999949	0.361043	0.273943	0.318936	0.0741499	0.263939	0.0105166	0.303163	0.0432232	0.331087	0.0351282	0.308614	0.0575325	0.265915	0.0648865
DCAF6_MOUSE	DDB1- and CUL4-associated factor 6	0.171048	0.55337	0.307582	0.999949	0.36164	0.274178	0.0519048	0.0279648	0.0217507	0.0163274	0.0205652	0.0160238	0.0200789	0.00612205	0.0352899	0.0252877	0.028493	0.00100637
EMC1_MOUSE	ER membrane protein complex subunit 1	0.684936	0.703518	0.610569	0.999949	0.361762	0.274178	0.0825509	0.0139625	0.0768767	0.00748107	0.0777623	0.0133501	0.072115	0.00925453	0.0747425	0.0141583	0.0971498	0.037654
EXOC5_MOUSE	Exocyst complex component 5	0.433749	0.663748	0.485021	0.999949	0.362226	0.274297	0.0145348	0.0145321	0.00411753	0.00594057	0.00790788	0.00964282	0.00465779	0.00494736	0.00128714	0.000515489	0.00531931	0.00776993
ECHM_MOUSE	Enoyl-CoA hydratase, mitochondrial	0.332219	0.622087	0.123778	0.999949	0.362517	0.274297	0.794819	0.0453634	0.796627	0.1187	0.768412	0.0565488	0.770693	0.0593111	0.976398	0.208754	0.821086	0.0274033
GLUCM_MOUSE	D-glutamate cyclase, mitochondrial	0.931801	0.743727	0.458083	0.999949	0.362655	0.274297	0.028561	0.0216023	0.0446403	0.00330063	0.0488737	0.0274454	0.0513702	0.015194	0.0549296	0.0260455	0.0386904	0.00214997
DHX15_MOUSE	Pre-mRNA-splicing factor ATP-dependent RNA helicase DHX15	0.168418	0.55337	0.498218	0.999949	0.362739	0.274297	0.0955665	0.022034	0.146346	0.0598208	0.0926507	0.0238988	0.110832	0.0144005	0.103262	0.0259856	0.100014	0.0226229
RAN_MOUSE	GTP-binding nuclear protein Ran	0.727422	0.708723	0.689637	0.999949	0.363407	0.274521	2.48575	0.686115	2.24766	0.0742613	2.30818	0.381836	2.03852	0.165355	2.10303	0.338151	2.41746	0.342059
RUFY1_MOUSE	RUN and FYVE domain-containing protein 1	0.444782	0.664503	0.859172	0.999949	0.363445	0.274521	0.062097	0.0119979	0.0640719	0.0213841	0.06319	0.0294519	0.0540231	0.00331035	0.0473388	0.00275736	0.0903381	0.068366
ANXA7_MOUSE	Annexin A7	0.0183184	0.356199	0.373339	0.999949	0.363651	0.274521	1.11048	0.379942	1.18822	0.00594085	1.10524	0.18445	1.57105	0.186989	1.11482	0.143513	1.4737	0.306925
TBB2A_MOUSE	Tubulin beta-2A chain	0.537356	0.684875	0.770564	0.999949	0.365816	0.275784	3.89508	0.956215	3.51792	0.16467	3.31448	0.73662	3.72316	0.40083	3.2635	0.334393	3.72605	0.244169
RAB21_MOUSE	Ras-related protein Rab-21	0.0124963	0.312803	0.146413	0.999949	0.366227	0.275784	0.24996	0.00820832	0.299087	0.0493989	0.285037	0.0370999	0.298249	0.0158837	0.280003	0.0199702	0.343442	0.0312389
MITOK_MOUSE	Mitochondrial potassium channel	0.0390417	0.416235	0.217299	0.999949	0.366331	0.275784	0.0209816	0.0069179	0.0361176	0.00595211	0.0342841	0.00443379	0.0362922	0.0102121	0.0320606	0.00957267	0.0401265	0.00752074
RNK_MOUSE	Ribonuclease kappa	0.335654	0.622087	0.212579	0.999949	0.366391	0.275784	0.0484749	0.00675392	0.0675375	0.0138212	0.0587615	0.0124905	0.0754768	0.0216595	0.0517475	0.00779193	0.0422841	0.0337996
LMNB1_MOUSE	Lamin-B1	0.992204	0.754602	0.354567	0.999949	0.366412	0.275784	0.230681	0.0813644	0.183497	0.0430792	0.225655	0.0308468	0.25847	0.0423169	0.195748	0.0328172	0.210811	0.0473225
RT28_MOUSE	28S ribosomal protein S28, mitochondrial	0.985311	0.753494	0.951821	0.999949	0.367112	0.275784	0.0196699	0.0102467	0.0264758	0.0188102	0.0302286	0.0180055	0.0138205	0.0110343	0.0204144	0.0118775	0.0295759	0.024539
CZIB_MOUSE	CXXC motif containing zinc binding protein	0.0859876	0.50249	0.150773	0.999949	0.367237	0.275784	0.262995	0.0486863	0.259749	0.0854067	0.222577	0.0333547	0.182956	0.0206384	0.266574	0.0333495	0.180302	0.0445386
FACR1_MOUSE	Fatty acyl-CoA reductase 1	0.688917	0.703518	0.983437	0.999949	0.367375	0.275784	0.189737	0.0272652	0.229865	0.0409122	0.216697	0.034785	0.196237	0.0241486	0.209107	0.0537528	0.21033	0.0261409
EPHA2_MOUSE	Ephrin type-A receptor 2	0.540874	0.686548	0.420857	0.999949	0.367411	0.275784	0.0463354	0.00589478	0.043632	0.0115472	0.0559976	0.0171102	0.0441035	0.00883261	0.0393509	0.008036	0.0448573	0.00473428
SORCN_MOUSE	Sorcin	0.912219	0.740145	0.470009	0.999949	0.367534	0.275784	0.275406	0.0444469	0.236901	0.010752	0.261518	0.00572241	0.302857	0.0687611	0.286257	0.0385586	0.290891	0.0697018
UBAP2_MOUSE	Ubiquitin-associated protein 2	0.766312	0.710925	0.0295394	0.999949	0.367588	0.275784	0.0610352	0.00743345	0.0541348	0.027939	0.0474769	0.0173472	0.0739413	0.00989062	0.100176	0.0284349	0.0907238	0.0357171
HMGN5_MOUSE	High mobility group nucleosome-binding domain-containing protein 5	0.141144	0.545552	0.0114423	0.999949	0.36811	0.276021	0.0392164	0.00954951	0.0250722	0.00175827	0.0535458	0.0119005	0.056211	0.00408406	0.0453365	0.00510547	0.0320269	0.0215427
OXR1_MOUSE	Oxidation resistance protein 1	0.230345	0.58045	0.100334	0.999949	0.368455	0.276125	0.0460266	0.0295601	0.0231471	0.0162018	0.0210211	0.0169983	0.0100025	0.0085213	0.0126998	0.00358597	0.0174692	0.0091272
DYN1_MOUSE	Dynamin-1	0.872562	0.729215	0.32394	0.999949	0.36879	0.27613	0.0685023	0.0342699	0.0533816	0.00767758	0.0505547	0.0179861	0.0562671	0.0128812	0.0384432	0.00440658	0.0518756	0.00817972
PP2BB_MOUSE	Serine/threonine-protein phosphatase 2B catalytic subunit beta isoform	0.638405	0.698656	0.440688	0.999949	0.369416	0.27613	0.154078	0.0376845	0.145237	0.0155947	0.160996	0.0313754	0.180693	0.0478928	0.183823	0.00835065	0.152422	0.0209026
LETM1_MOUSE	Mitochondrial proton/calcium exchanger protein	0.571624	0.694205	0.478001	0.999949	0.369421	0.27613	0.24519	0.0981031	0.304006	0.0212666	0.31602	0.0482834	0.280429	0.0141462	0.303534	0.0180001	0.326428	0.0770305
WBP11_MOUSE	WW domain-binding protein 11	0.819505	0.716186	0.619813	0.999949	0.369424	0.27613	0.0093928	0.00775056	0.0195659	0.0165694	0.0213677	0.0341849	0.0242249	0.0114196	0.0332808	0.00961516	0.0143805	0.0131933
NDUA7_MOUSE	NADH dehydrogenase [ubiquinone] 1 alpha subcomplex subunit 7	0.0732561	0.48148	0.694039	0.999949	0.369492	0.27613	0.235663	0.0115574	0.243757	0.059432	0.194273	0.0171782	0.259321	0.0174955	0.211543	0.0275023	0.234777	0.0469951
RISC_MOUSE	Retinoid-inducible serine carboxypeptidase	0.867772	0.727909	0.552311	0.999949	0.369918	0.276163	0.222766	0.0682088	0.188331	0.0154652	0.198166	0.0283326	0.258238	0.105027	0.196869	0.052288	0.185203	0.0279802
MCAT_MOUSE	Mitochondrial carnitine/acylcarnitine carrier protein	0.0604951	0.451091	0.303187	0.999949	0.369949	0.276163	0.0436379	0.0151084	0.0590018	0.031999	0.039602	0.00292484	0.0537131	0.0162316	0.0436299	0.0140924	0.102902	0.0614971
UBR4_MOUSE	E3 ubiquitin-protein ligase UBR4	0.369306	0.636369	0.578137	0.999949	0.370308	0.276185	0.146982	0.0289973	0.122007	0.0342945	0.117651	0.0366263	0.131929	0.00892802	0.130336	0.00611214	0.106156	0.026799
COMT_MOUSE	Catechol O-methyltransferase	0.769621	0.711024	0.585093	0.999949	0.370587	0.276185	0.261607	0.00194218	0.248051	0.0668655	0.281945	0.0431129	0.261183	0.0729115	0.213729	0.00820695	0.269012	0.0545465
CYRIB_MOUSE	CYFIP-related Rac1 interactor B	0.713255	0.706523	0.376852	0.999949	0.37073	0.276185	0.192388	0.0669673	0.216056	0.0186709	0.18705	0.0200427	0.154069	0.0579521	0.179432	0.0250533	0.210792	0.0328205
DNM1L_MOUSE	Dynamin-1-like protein	0.525894	0.683779	0.909692	0.999949	0.370837	0.276185	0.315144	0.0582906	0.344342	0.0351442	0.339789	0.0583499	0.300502	0.0464078	0.335401	0.008425	0.304892	0.0363831
RAB31_MOUSE	Ras-related protein Rab-31	0.55701	0.692015	0.864576	0.999949	0.37101	0.276185	0.197485	0.0318531	0.168212	0.0545129	0.181558	0.0444486	0.206796	0.0263224	0.203173	0.0144951	0.176118	0.0328747
INPP_MOUSE	Inositol polyphosphate 1-phosphatase	0.633386	0.698559	0.23144	0.999949	0.372013	0.276723	0.0185882	0.0152821	0.0275565	0.00405645	0.0196651	0.00397016	0.0135197	0.00970905	0.0241273	0.00683395	0.0275555	0.00909588
RL13A_MOUSE	60S ribosomal protein L13a	0.00361291	0.185754	0.137867	0.999949	0.372479	0.276723	1.01127	0.0633124	1.0981	0.0863159	0.910658	0.0136366	1.16214	0.184726	1.03867	0.179299	1.30929	0.0876198
RT10_MOUSE	28S ribosomal protein S10, mitochondrial	0.964692	0.750827	0.73796	0.999949	0.372555	0.276723	0.0366077	0.0374457	0.0423419	0.0431087	0.0773094	0.0599824	0.0396675	0.0289394	0.0274947	0.0163003	0.0621524	0.0560608
S12A4_MOUSE	Solute carrier family 12 member 4	0.986246	0.753494	0.799871	0.999949	0.372769	0.276723	0.0806788	0.0290112	0.0643385	0.00981138	0.0674448	0.0144008	0.0693419	0.0163119	0.0585151	0.0129461	0.0725088	0.0194329
TPRKB_MOUSE	EKC/KEOPS complex subunit Tprkb	0.34835	0.625589	0.367136	0.999949	0.373207	0.276723	0.0267647	0.00625166	0.0237272	0.00922711	0.0242724	0.00584003	0.0140185	0.00162983	0.0187912	0.00815881	0.0214856	0.0112316
NGLY1_MOUSE	Peptide-N(4)-(N-acetyl-beta-glucosaminyl)asparagine amidase	0.990016	0.753916	0.521956	0.999949	0.373419	0.276723	0.0726676	0.0428346	0.0438077	0.0202449	0.039237	0.0164769	0.0469758	0.0236217	0.0523253	0.0146765	0.0740048	0.0493817
PI3R4_MOUSE	Phosphoinositide 3-kinase regulatory subunit 4	0.832357	0.72061	0.510322	0.999949	0.373461	0.276723	0.00818981	0.00253384	0.0097682	0.00123238	0.011655	0.00344531	0.00939215	0.00221293	0.00978795	0.00286561	0.0112652	0.00271581
VATL_MOUSE	V-type proton ATPase 16 kDa proteolipid subunit	0.354905	0.628354	0.467343	0.999949	0.373865	0.276723	0.0123752	0.0104602	0.0219586	0.00612082	0.0238528	0.0152863	0.00754966	0.00271383	0.00807687	0.00295251	0.170316	0.279219
SEPT2_MOUSE	Septin-2	0.107986	0.529596	0.350807	0.999949	0.374076	0.276723	1.09993	0.271594	0.836013	0.0241127	0.909913	0.115701	0.902395	0.0943569	0.886758	0.21037	0.781576	0.0128895
SMCE1_MOUSE	SWI/SNF-related matrix-associated actin-dependent regulator of chromatin subfamily E member 1	0.614519	0.696743	0.827392	0.999949	0.374245	0.276723	0.00581257	0.00650702	0.0136381	0.00286178	0.0106972	0.00881539	0.00619405	0.00531709	0.0100527	0.00818175	0.0120754	0.00985646
XPO2_MOUSE	Exportin-2	0.34997	0.625874	0.886691	0.999949	0.374308	0.276723	0.327979	0.0229399	1.05185	1.21245	0.786888	0.787293	0.328628	0.0277739	0.321704	0.0429942	1.31454	1.71172
AT2B4_MOUSE	Plasma membrane calcium-transporting ATPase 4	0.245333	0.587316	0.397175	0.999949	0.374389	0.276723	0.0210568	0.00936541	0.0361362	0.00925035	0.0371789	0.00776566	0.0302089	0.00249667	0.0311231	0.00129233	0.0606976	0.0511229
TBB4B_MOUSE	Tubulin beta-4B chain	0.741505	0.708752	0.633285	0.999949	0.374561	0.276723	3.38443	0.593388	3.07381	0.233879	2.96416	0.730658	3.00465	0.264608	2.75521	0.460865	3.25555	0.414927
PGM5_MOUSE	Phosphoglucomutase-like protein 5	0.128034	0.540804	0.467006	0.999949	0.374625	0.276723	0.647068	0.0263019	0.867913	0.0492098	0.786679	0.204765	0.76334	0.100727	0.719954	0.022712	1.16587	0.639536
THOC2_MOUSE	THO complex subunit 2	0.678955	0.703518	0.475766	0.999949	0.375095	0.276801	0.00550481	0.00118662	0.00945302	0.00553939	0.0088084	0.00647745	0.00580192	0.0012963	0.00397113	0.00181206	0.00554583	0.00515541
PA1B3_MOUSE	Platelet-activating factor acetylhydrolase IB subunit alpha1	0.306292	0.614024	0.480529	0.999949	0.375241	0.276801	0.0983092	0.0574876	0.0493371	0.0184186	0.0612989	0.0408681	0.0763501	0.0537196	0.0597862	0.0230894	0.0358363	0.00812202
TSNAX_MOUSE	Translin-associated protein X	0.243427	0.587246	0.20374	0.999949	0.375352	0.276801	0.139409	0.0398548	0.177912	0.0162142	0.164301	0.0178616	0.160532	0.0178677	0.179916	0.020632	0.189649	0.0320311
LRRF1_MOUSE	Leucine-rich repeat flightless-interacting protein 1	0.17807	0.554008	0.15273	0.999949	0.375637	0.276859	0.206078	0.0241084	0.222344	0.0300262	0.195286	0.0345976	0.249689	0.0571375	0.25428	0.0223929	0.252514	0.0226574
DUS28_MOUSE	Dual specificity phosphatase 28	0.151154	0.551438	0.711864	0.999949	0.375983	0.276882	0.0223658	0.00379133	0.0335727	0.0101563	0.0324954	0.0139173	0.0301213	0.00427497	0.0264465	0.0038594	0.0383613	0.0143168
CYB5B_MOUSE	Cytochrome b5 type B	0.617412	0.696767	0.198237	0.999949	0.376081	0.276882	1.17353	0.0583498	1.08594	0.31881	1.22439	0.245408	1.36818	0.189469	1.1709	0.0857757	0.959211	0.259389
MTOR_MOUSE	Serine/threonine-protein kinase mTOR	0.891458	0.734806	0.108111	0.999949	0.376982	0.277318	0.0505908	0.00849409	0.0555985	0.00533553	0.0452735	0.0121614	0.0372998	0.0101678	0.045126	0.0040731	0.0498299	0.00989106
PPM1F_MOUSE	Protein phosphatase 1F	0.797149	0.714632	0.296216	0.999949	0.377088	0.277318	0.0296824	0.00196525	0.0327203	0.00782215	0.028909	0.00971699	0.0205698	0.00467626	0.0295532	0.00970197	0.0320192	0.00858531
RAB7A_MOUSE	Ras-related protein Rab-7a	0.170221	0.55337	0.908644	0.999949	0.377345	0.277355	2.00197	0.44918	1.70249	0.153088	1.80179	0.398264	1.88079	0.263335	1.98158	0.242115	1.58103	0.178098
QKI_MOUSE	Protein quaking	0.334823	0.622087	0.615306	0.999949	0.377606	0.277395	0.294369	0.0868333	0.244621	0.0233958	0.285059	0.0785932	0.312022	0.0410793	0.300442	0.014604	0.24573	0.0409935
SAE1_MOUSE	SUMO-activating enzyme subunit 1	0.634265	0.698559	0.556624	0.999949	0.378116	0.277617	0.156769	0.018056	0.153008	0.0064698	0.159963	0.0279819	0.152832	0.00835384	0.154651	0.0202467	0.180448	0.0341626
TPPC5_MOUSE	Trafficking protein particle complex subunit 5	0.200632	0.561534	0.864371	0.999949	0.378511	0.277754	0.0498731	0.00920529	0.0519298	0.00226746	0.0785862	0.0576939	0.038628	0.0114537	0.0583641	0.0156696	0.0471986	0.0119782
STXB3_MOUSE	Syntaxin-binding protein 3	0.135844	0.545552	0.13142	0.999949	0.378962	0.277933	0.0504039	0.0145764	0.0398869	0.0191432	0.0312261	0.00261186	0.0329809	0.00865607	0.0415427	0.00189367	0.0242411	0.0115322
HNRPL_MOUSE	Heterogeneous nuclear ribonucleoprotein L	0.0862772	0.50249	0.548179	0.999949	0.379476	0.278158	0.375889	0.0127772	0.48731	0.0455795	0.475163	0.0922958	0.468492	0.0432817	0.427261	0.0585219	0.531283	0.146257
TFR1_MOUSE	Transferrin receptor protein 1	0.616088	0.696743	0.966721	0.999949	0.380433	0.278698	0.488971	0.0916997	0.52401	0.0210875	0.582615	0.186324	0.460888	0.0416171	0.507575	0.0426449	0.520409	0.120991
ATPO_MOUSE	ATP synthase subunit O, mitochondrial	0.308423	0.614591	0.457183	0.999949	0.380842	0.278698	1.79963	0.330018	1.85656	0.0530531	1.70269	0.408036	1.66227	0.273001	1.42589	0.301838	1.828	0.144342
RL38_MOUSE	60S ribosomal protein L38	0.727302	0.708723	0.775932	0.999949	0.380982	0.278698	0.510487	0.0466887	0.49869	0.142709	0.428975	0.189855	0.551651	0.0696045	0.486959	0.0525399	0.432053	0.0869288
CYBP_MOUSE	Calcyclin-binding protein	0.630203	0.698383	0.821347	0.999949	0.381045	0.278698	0.252439	0.0643638	0.206096	0.0244594	0.205468	0.0202993	0.225182	0.0155213	0.227226	0.0431512	0.225655	0.0501868
AT2C1_MOUSE	Calcium-transporting ATPase type 2C member 1	0.389751	0.646251	0.566721	0.999949	0.381421	0.27882	0.0184769	0.00898739	0.0234312	0.00734052	0.0272094	0.0129291	0.013749	0.00899312	0.0294628	0.012993	0.0240128	0.0135022
CD82_MOUSE	CD82 antigen	0.255282	0.593011	0.851578	0.999949	0.381776	0.278928	2.05516	0.468166	1.73529	0.0609676	1.9164	0.479915	2.06011	0.101486	2.10525	0.482069	1.62683	0.452392
IAH1_MOUSE	Isoamyl acetate-hydrolyzing esterase 1 homolog	0.354389	0.627934	0.448117	0.999949	0.382199	0.278933	0.394425	0.520344	0.0918001	0.00530689	0.100565	0.0287469	0.104154	0.0187118	0.0999336	0.00780531	0.108012	0.0405273
PEPD_MOUSE	Xaa-Pro dipeptidase	0.91784	0.740839	0.174565	0.999949	0.3822	0.278933	0.120655	0.0207208	0.0974927	0.00811332	0.117231	0.000839787	0.13686	0.0352645	0.138835	0.0178441	0.138543	0.0435638
EH1L1_MOUSE	EH domain-binding protein 1-like protein 1	0.043938	0.416235	0.128696	0.999949	0.382992	0.278951	0.413159	0.112189	0.518922	0.0190829	0.39197	0.0760656	0.504237	0.0167769	0.530149	0.0243995	0.537268	0.102012
P5CR3_MOUSE	Pyrroline-5-carboxylate reductase 3	0.694924	0.703518	0.862063	0.999949	0.38301	0.278951	0.181955	0.0327093	0.216137	0.0464508	0.214658	0.0319224	0.190307	0.0331823	0.204859	0.0227748	0.215101	0.0402847
TBC15_MOUSE	TBC1 domain family member 15	0.380402	0.638868	0.0928966	0.999949	0.383116	0.278951	0.0309837	0.0110587	0.0393568	0.00320366	0.0277667	0.00502607	0.0257239	0.0030609	0.0278032	0.00268834	0.0296164	0.00809227
NP1L1_MOUSE	Nucleosome assembly protein 1-like 1	0.461819	0.667753	0.030589	0.999949	0.38325	0.278951	1.05545	0.0582629	1.13225	0.271473	1.17329	0.228193	1.13374	0.128676	1.55577	0.275602	1.30208	0.146741
C42S1_MOUSE	CDC42 small effector protein 1	0.540818	0.686548	0.655684	0.999949	0.383302	0.278951	0.0315334	0.0254387	0.0361162	0.0307647	0.0281625	0.00340738	0.0508548	0.0137308	0.0493082	0.0067037	0.0394648	0.0214872
GOT1B_MOUSE	Vesicle transport protein GOT1B	0.648597	0.702679	0.00472762	0.999949	0.383474	0.278951	0.0537513	0.0343865	0.062833	0.0141569	0.0283313	0.00423163	0.00600507	0.00162121	0.0182602	0.0103895	0.0186291	0.0276656
SYRC_MOUSE	Arginine--tRNA ligase, cytoplasmic	0.609331	0.695965	0.547624	0.999949	0.384106	0.279259	0.60952	0.0475574	0.566189	0.0741429	0.557443	0.0663239	0.617579	0.0390702	0.608378	0.0289634	0.639153	0.100716
SYAP1_MOUSE	Synapse-associated protein 1	0.498711	0.677003	0.147904	0.999949	0.384447	0.279355	0.105841	0.0234471	0.0958208	0.0034247	0.111892	0.0201703	0.126117	0.0111472	0.149837	0.0435863	0.118676	0.0385585
PTBP3_MOUSE	Polypyrimidine tract-binding protein 3	0.308765	0.614591	0.386014	0.999949	0.385027	0.27962	0.000642121	0.000188639	0.000545112	0.000153736	0.000432386	7.87735e-05	0.00083117	0.000207356	0.000534664	0.000204166	0.0105345	0.0167831
GEPH_MOUSE	Gephyrin	0.396542	0.647902	0.793946	0.999949	0.385388	0.27962	0.0132408	0.00885441	0.0145102	0.00393564	0.0178322	0.00514154	0.010163	0.00781591	0.0123198	0.00189422	0.0116705	0.00279958
ACTN2_MOUSE	Alpha-actinin-2	0.741448	0.708752	0.597107	0.999949	0.385438	0.27962	0.0431578	0.0419553	0.0289323	0.00293438	0.0384893	0.0205453	0.0573366	0.0282129	0.0432616	0.017053	0.027366	0.00814943
COPZ2_MOUSE	Coatomer subunit zeta-2	0.32411	0.617451	0.544906	0.999949	0.386472	0.279808	0.0505906	0.0361516	0.0794769	0.00778256	0.0842816	0.0253151	0.0717489	0.0025862	0.0703924	0.00523586	0.0933383	0.0483707
SRCA_MOUSE	Sarcalumenin	0.427166	0.659491	0.695274	0.999949	0.386651	0.279808	3.02392	1.27215	4.13848	0.553541	3.98309	0.880707	3.72762	0.457212	3.93483	0.705489	4.06658	0.976169
[truncated: 1,131 more rows]
