# Supplementary material for: The Effects of Palmitoylethanolamide or Ibuprofen on the Abundance Profile and Synthesis Rate of Proteins in C2C12 Skeletal Myotubes
Source: FASEB Bioadv. 2026 Apr 23;8(4):e70108. doi: 10.1096/fba.2025-00286 (PMC13104729; doi:10.1096/fba.2025-00286)
Supplement: Supplementary file 3 — Data S2: Raw data. [file FBA2-8-e70108-s004.xls]

## Sheet: relative_abundance_36h_data
Supplemental Data 2: Raw data
accession	description	I_36h_1	I_36h_2	I_36h_3	P_36h_1	P_36h_2	P_36h_3	VC_36h_1	VC_36h_2	VC_36h_3
1433B_MOUSE	14-3-3 protein beta/alpha	2.14823	2.22656	2.28031	2.25825	2.13143	2.39376	2.26258	2.0963	2.01068
1433E_MOUSE	14-3-3 protein epsilon	6.4646	7.15787	7.53928	7.19858	8.62939	6.93996	10.1701	5.84308	6.60394
1433F_MOUSE	14-3-3 protein eta	0.702899	0.8463	0.779096	0.687616	0.735332	0.905381	0.795659	0.778344	0.667388
1433G_MOUSE	14-3-3 protein gamma	2.39004	3.06229	1.92503	3.9843	3.06541	3.02234	2.75824	2.81395	2.87581
1433T_MOUSE	14-3-3 protein theta	1.89452	2.07783	1.90221	1.76097	1.7987	2.20169	1.96121	1.75861	1.59743
1433Z_MOUSE	14-3-3 protein zeta/delta	6.97243	10.3837	7.4312	12.0465	9.09758	10.2558	9.64827	9.87999	10.9384
2A5A_MOUSE	Serine/threonine-protein phosphatase 2A 56 kDa regulatory subunit alpha isoform	0.00564021	0.0249278	0.013086	0.00565968	0.0264598	0.0186116	0.0328744	0.0310212	0.0168642
2AAA_MOUSE	Serine/threonine-protein phosphatase 2A 65 kDa regulatory subunit A alpha isoform	1.02094	1.67262	1.25837	1.76227	1.93544	1.72744	2.35901	1.50996	1.56181
2ABA_MOUSE	Serine/threonine-protein phosphatase 2A 55 kDa regulatory subunit B alpha isoform	0.217579	0.334023	0.310142	0.31707	0.33103	0.357243	0.31645	0.295448	0.27111
3HIDH_MOUSE	3-hydroxyisobutyrate dehydrogenase, mitochondrial	0.334597	0.381893	0.297921	0.266227	0.280921	0.446148	0.288253	0.347455	0.267032
4F2_MOUSE	4F2 cell-surface antigen heavy chain	0.656159	0.442582	0.460382	0.309932	0.41535	0.472941	0.395153	0.429122	0.545348
5NT3A_MOUSE	Cytosolic 5'-nucleotidase 3A	0.00749852	0.00618526	0.00914595	0.0145463	0.00627406	0.0107239	0.00793957	0.00901731	0.0156156
5NTC_MOUSE	Cytosolic purine 5'-nucleotidase	0.144661	0.162729	0.16562	0.18276	0.141385	0.137535	0.132227	0.146659	0.089284
6PGD_MOUSE	6-phosphogluconate dehydrogenase, decarboxylating	1.36266	1.47103	1.56955	1.91111	1.40333	1.59373	1.73519	1.53903	1.8356
6PGL_MOUSE	6-phosphogluconolactonase	1.61461	1.12264	1.13231	0.943079	0.846486	1.22712	0.91521	0.87426	0.897229
A16A1_MOUSE	Aldehyde dehydrogenase family 16 member A1	0.0174758	0.0321199	0.0224247	0.0274004	0.0310529	0.0297424	0.0266496	0.0330621	0.0311695
A16L1_MOUSE	Autophagy-related protein 16-1	0.0234748	0.0400486	0.0519046	0.0457164	0.0470742	0.0543938	0.0503006	0.0584921	0.0375879
A2MG_MOUSE	Alpha-2-macroglobulin-P	0.15649	0.230203	0.137424	0.569576	0.403361	0.218582	0.344738	0.357675	0.443916
A4_MOUSE	Amyloid-beta A4 protein	0.212727	0.205045	0.165278	0.214148	0.146386	0.219856	0.128512	0.133877	0.179586
AACS_MOUSE	Acetoacetyl-CoA synthetase	0.38915	0.26414	0.340927	0.33324	0.252153	0.287261	0.257094	0.298183	0.370139
AAK1_MOUSE	AP2-associated protein kinase 1	0.0180253	0.0460629	0.0299413	0.0426415	0.0469685	0.037358	0.0420737	0.0483952	0.0058839
AAKB1_MOUSE	5'-AMP-activated protein kinase subunit beta-1	0.00444362	0.00812501	0.00449174	0.00255074	0.0156051	0.00373902	0.00587486	0.0129611	0.00476712
AAKB2_MOUSE	5'-AMP-activated protein kinase subunit beta-2	0.0398388	0.0666288	0.057122	0.0792773	0.0594141	0.0651076	0.0667475	0.0749871	0.0554295
AAKG1_MOUSE	5'-AMP-activated protein kinase subunit gamma-1	0.0115833	0.015441	0.0145935	0.118892	0.0295426	0.0191402	0.0476226	0.0332396	0.0347325
AAMDC_MOUSE	Mth938 domain-containing protein	0.289715	0.261218	0.250903	0.139476	0.177307	0.264881	0.19598	0.170337	0.142349
AAPK1_MOUSE	5'-AMP-activated protein kinase catalytic subunit alpha-1	0.216951	0.16292	0.201736	0.247397	0.185171	0.160565	0.203847	0.184386	0.215892
AASD1_MOUSE	Alanyl-tRNA editing protein Aarsd1	0.0356841	0.0407033	0.0410352	0.162734	0.0398035	0.0410642	0.0400234	0.048755	0.0365048
AATC_MOUSE	Aspartate aminotransferase, cytoplasmic	1.7491	1.24814	1.16613	1.28001	0.822945	1.04128	1.13821	0.925412	1.06477
AATM_MOUSE	Aspartate aminotransferase, mitochondrial	1.978	1.74434	2.56116	2.91519	2.1206	2.05662	2.17162	2.39709	2.66232
ABCB6_MOUSE	ATP-binding cassette sub-family B member 6	0.0510947	0.0986905	0.0704525	0.250766	0.196132	0.0914363	0.234158	0.138001	0.0808929
ABCB7_MOUSE	Iron-sulfur clusters transporter ABCB7, mitochondrial	0.00769229	0.00953804	0.0171361	0.0197976	0.010356	0.014641	0.0161726	0.00987916	0.00656311
ABCD1_MOUSE	ATP-binding cassette sub-family D member 1	0.00729112	0.0143814	0.0119439	0.0206312	0.0140863	0.0110239	0.00961697	0.017093	0.0520977
ABCD3_MOUSE	ATP-binding cassette sub-family D member 3	0.0306252	0.0353137	0.04677	0.0203604	0.0410101	0.0325163	0.0638984	0.0501486	0.0690624
ABCE1_MOUSE	ATP-binding cassette sub-family E member 1	0.16769	0.224517	0.267534	0.277848	0.245152	0.271151	0.29949	0.294473	0.238614
ABCF1_MOUSE	ATP-binding cassette sub-family F member 1	0.135407	0.204352	0.194874	0.121652	0.205321	0.203887	0.206906	0.195953	0.106513
ABCF2_MOUSE	ATP-binding cassette sub-family F member 2	0.161659	0.140064	0.175287	0.334373	0.324173	0.146671	0.290287	0.212707	0.285959
ABCF3_MOUSE	ATP-binding cassette sub-family F member 3	0.00422597	0.0216324	0.0188432	0.0474854	0.0215366	0.0272839	0.017939	0.0271551	0.00978855
ABCG2_MOUSE	Broad substrate specificity ATP-binding cassette transporter ABCG2	0.0309949	0.0115999	0.0281286	0.0169162	0.0305001	0.018898	0.0480926	0.0275726	0.0469748
ABD12_MOUSE	Lysophosphatidylserine lipase ABHD12	0.0490552	0.0230811	0.039113	0.0319925	0.0339601	0.0356605	0.0501618	0.0393046	0.0504688
ABEC2_MOUSE	C->U-editing enzyme APOBEC-2	0.206543	0.431378	0.216938	0.894737	0.837558	0.298643	0.665293	0.622847	0.811394
ABHD6_MOUSE	Monoacylglycerol lipase ABHD6	0.102631	0.0451567	0.0694239	0.0143872	0.0457424	0.0439168	0.0902542	0.037339	0.0467383
ABHGA_MOUSE	Phosphatidylserine lipase ABHD16A	0.00156954	0.00203804	0.00229159	0.0308256	0.00237198	0.0012897	0.000819936	0.00330659	0.0154269
ABI1_MOUSE	Abl interactor 1	0.0597921	0.0754656	0.0696323	0.0356599	0.0677611	0.0921043	0.0913123	0.0861174	0.0876703
ABLM1_MOUSE	Actin-binding LIM protein 1	0.317165	0.3422	0.300607	0.206052	0.309561	0.314506	0.19523	0.33575	0.258119
ABR_MOUSE	Active breakpoint cluster region-related protein	0.137431	0.110493	0.15793	0.257993	0.113546	0.144018	0.167879	0.140616	0.222687
ABRAL_MOUSE	Costars family protein ABRACL	0.595111	0.459813	0.377088	0.485707	0.354036	0.38256	0.476426	0.34283	0.413891
ABRX2_MOUSE	BRISC complex subunit Abraxas 2	0.0180513	0.030204	0.0314606	0.0622973	0.0432346	0.0341605	0.0492172	0.0448835	0.0218337
ACACA_MOUSE	Acetyl-CoA carboxylase 1	0.0805185	0.108723	0.08875	0.113803	0.136759	0.0918784	0.107229	0.134949	0.127656
ACAD8_MOUSE	Isobutyryl-CoA dehydrogenase, mitochondrial	0.146393	0.0886851	0.10102	0.113248	0.0839464	0.116497	0.0973622	0.0875228	0.102774
ACAD9_MOUSE	Complex I assembly factor ACAD9, mitochondrial	0.491302	0.301204	0.349699	0.523408	0.262314	0.252737	0.314982	0.304153	0.305144
ACADL_MOUSE	Long-chain specific acyl-CoA dehydrogenase, mitochondrial	2.21083	3.11794	3.3623	3.03715	2.80288	3.49151	3.25924	3.15939	2.93612
ACADM_MOUSE	Medium-chain specific acyl-CoA dehydrogenase, mitochondrial	0.584058	0.634753	0.682931	0.848489	0.610601	0.766492	0.631812	0.666859	0.680989
ACADS_MOUSE	Short-chain specific acyl-CoA dehydrogenase, mitochondrial	0.836694	0.878975	0.781195	1.12361	0.739014	0.837726	0.795294	0.761805	1.04802
ACADV_MOUSE	Very long-chain specific acyl-CoA dehydrogenase, mitochondrial	1.08405	1.00331	1.1381	1.00709	0.939368	1.10884	0.936706	0.974514	0.906758
ACBP_MOUSE	Acyl-CoA-binding protein	5.54802	6.88885	4.33592	6.40347	5.35476	4.79775	4.17589	3.83785	5.09694
ACDSB_MOUSE	Short/branched chain specific acyl-CoA dehydrogenase, mitochondrial	0.136055	0.132668	0.0910964	0.123002	0.132234	0.163173	0.124357	0.121161	0.151777
ACHB_MOUSE	Acetylcholine receptor subunit beta	0.0377265	0.046207	0.0545718	0.0790481	0.0737862	0.0603582	0.0698084	0.0740699	0.0720133
ACHG_MOUSE	Acetylcholine receptor subunit gamma	0.148267	0.0390124	0.0823528	0.00203572	0.0394729	0.0445614	0.0496513	0.0444973	0.00931544
ACINU_MOUSE	Apoptotic chromatin condensation inducer in the nucleus	0.0399875	0.0339673	0.035152	0.104788	0.0393811	0.0196968	0.0350378	0.0339213	0.0342907
ACL6A_MOUSE	Actin-like protein 6A	0.0663143	0.0793265	0.10366	0.0747014	0.0700758	0.0773902	0.0889587	0.0809144	0.0931874
ACLY_MOUSE	ATP-citrate synthase	0.387638	0.347965	0.364586	0.556135	0.390971	0.3028	0.41859	0.40942	0.575676
ACO13_MOUSE	Acyl-coenzyme A thioesterase 13	0.557569	0.535454	0.470963	0.178881	0.387497	0.56794	0.453391	0.390639	0.40274
ACOC_MOUSE	Cytoplasmic aconitate hydratase	0.230912	0.1381	0.205159	0.248774	0.189619	0.194893	0.226646	0.178557	0.199236
ACOD1_MOUSE	Acyl-CoA desaturase 1	0.393057	0.381582	0.392891	0.334704	0.304777	0.381197	0.364048	0.340683	0.285556
ACON_MOUSE	Aconitate hydratase, mitochondrial	3.47856	3.64969	4.50842	3.5206	3.99862	4.29852	4.11521	4.40522	3.08179
ACOT2_MOUSE	Acyl-coenzyme A thioesterase 2, mitochondrial	0.191306	0.200005	0.178446	0.125376	0.161095	0.206429	0.17943	0.167414	0.157543
ACOT8_MOUSE	Acyl-coenzyme A thioesterase 8	0.0410214	0.0507396	0.0563988	0.0602139	0.0408071	0.047276	0.0453702	0.0474924	0.0494465
ACOT9_MOUSE	Acyl-coenzyme A thioesterase 9, mitochondrial	0.636229	0.919205	0.678906	1.17293	1.0934	1.084	1.51699	1.28235	1.39542
ACOX3_MOUSE	Peroxisomal acyl-coenzyme A oxidase 3	0.0402581	0.10102	0.0838751	0.100534	0.0522667	0.104993	0.0772902	0.0800882	0.0973258
ACPM_MOUSE	Acyl carrier protein, mitochondrial	0.145277	1.46201	0.356047	1.02436	1.29969	0.742088	0.841883	0.846996	0.760697
ACSF2_MOUSE	Medium-chain acyl-CoA ligase ACSF2, mitochondrial	0.00872891	0.00328976	0.0111203	0.0346458	0.0132567	0.00624418	0.00133251	0.0208573	0.0283951
ACSL1_MOUSE	Long-chain-fatty-acid--CoA ligase 1	0.187242	0.118502	0.167858	0.115299	0.135497	0.162116	0.244063	0.147912	0.159371
ACSL3_MOUSE	Long-chain-fatty-acid--CoA ligase 3	0.501534	0.754515	0.676879	1.13513	0.916717	0.687871	0.909625	0.790748	0.914541
ACSL4_MOUSE	Long-chain-fatty-acid--CoA ligase 4	0.243034	0.352159	0.341221	0.64907	0.53813	0.321691	0.515354	0.446825	0.555206
ACTA_MOUSE	Actin, aortic smooth muscle	25.6438	18.8295	25.0299	21.3441	18.7799	18.3589	18.8141	20.3842	18.4655
ACTB_MOUSE	Actin, cytoplasmic 1	81.553	60.7362	75.3605	75.4732	62.8027	62.4929	63.5969	63.7075	63.8192
ACTN1_MOUSE	Alpha-actinin-1	1.62948	1.82507	2.29558	1.52662	1.88467	1.99025	1.76901	2.01137	2.14708
ACTN2_MOUSE	Alpha-actinin-2	0.0867151	0.0304552	0.0548396	0.0181827	0.0301793	0.0337361	0.0262527	0.0284762	0.032068
ACTN3_MOUSE	Alpha-actinin-3	0.531578	0.370114	0.560095	0.345427	0.355503	0.421811	0.276875	0.327311	0.198231
ACTN4_MOUSE	Alpha-actinin-4	1.39001	1.59267	1.84871	2.16252	1.59897	1.75633	1.57424	1.63586	1.76351
ACTS_MOUSE	Actin, alpha skeletal muscle	45.4301	33.358	44.3426	37.8128	33.2702	32.5244	33.3308	36.1123	32.7132
ACTY_MOUSE	Beta-centractin	0.143317	0.161678	0.162593	0.305596	0.265941	0.168263	0.344845	0.190307	0.24872
ACTZ_MOUSE	Alpha-centractin	0.282944	0.439609	0.348173	0.231903	0.472341	0.423282	0.63714	0.537547	0.663323
ACY1_MOUSE	Aminoacylase-1	0.00469459	0.0301924	0.0235222	0.017002	0.0552458	0.0284031	0.0308126	0.0548591	0.0519006
ACYP1_MOUSE	Acylphosphatase-1	0.372236	0.229459	0.278598	0.201828	0.147017	0.24213	0.164829	0.154822	0.221463
ACYP2_MOUSE	Acylphosphatase-2	0.262478	0.287955	0.230303	0.187049	0.177381	0.284179	0.229357	0.199694	0.169951
ADA10_MOUSE	Disintegrin and metalloproteinase domain-containing protein 10	0.0590296	0.0162645	0.029056	0.0139763	0.0170047	0.0113792	0.0110542	0.0183525	0.0137465
ADAM9_MOUSE	Disintegrin and metalloproteinase domain-containing protein 9	0.0145307	0.0295321	0.0249317	0.048225	0.0411619	0.0290756	0.0272375	0.0441352	0.0525576
ADAS_MOUSE	Alkyldihydroxyacetonephosphate synthase, peroxisomal	0.15574	0.192511	0.205158	0.06869	0.176031	0.17117	0.181192	0.19933	0.109152
ADCY7_MOUSE	Adenylate cyclase type 7	0.00493714	0.0131415	0.0289763	0.0120625	0.0282151	0.0219056	0.0227598	0.0227112	0.00796323
ADH7_MOUSE	All-trans-retinol dehydrogenase [NAD(+)] ADH7	0.0962381	0.0745931	0.0892324	0.0368596	0.0893939	0.0692648	0.100842	0.104904	0.105678
ADHX_MOUSE	Alcohol dehydrogenase class-3	0.6995	0.791878	0.865164	1.04889	0.786829	0.895195	0.925924	0.878674	0.921578
ADIPO_MOUSE	Adiponectin	1.77741	2.19031	1.75199	1.43197	1.43048	2.30462	1.52769	1.7709	1.71023
ADK_MOUSE	Adenosine kinase	0.376356	0.334825	0.282515	0.169263	0.203492	0.297358	0.213673	0.21479	0.154172
ADPGK_MOUSE	ADP-dependent glucokinase	0.0195717	0.023535	0.0357149	0.00523284	0.0220278	0.0281881	0.0239079	0.0242226	0.00118304
ADPRH_MOUSE	[Protein ADP-ribosylarginine] hydrolase	0.429581	0.363843	0.396994	0.514962	0.330476	0.36274	0.33369	0.364916	0.436138
ADPRS_MOUSE	ADP-ribose glycohydrolase ARH3	0.0102227	0.00706347	0.00550318	0.0366727	0.0108514	0.00520251	0.00864144	0.011113	0.0605608
ADRM1_MOUSE	Proteasomal ubiquitin receptor ADRM1	0.201538	0.114585	0.141562	0.331414	0.332322	0.109374	0.329295	0.180113	0.268324
ADRO_MOUSE	NADPH:adrenodoxin oxidoreductase, mitochondrial	0.028504	0.0493199	0.0386271	0.0287783	0.0494399	0.0641286	0.045974	0.0614871	0.0622778
ADT1_MOUSE	ADP/ATP translocase 1	2.5925	2.47881	3.35632	6.09613	4.23835	3.1119	4.52388	3.58617	4.48701
ADT2_MOUSE	ADP/ATP translocase 2	1.94288	2.8963	2.77433	6.62524	4.71564	3.0631	4.67345	3.9564	5.54572
AEDO_MOUSE	2-aminoethanethiol dioxygenase	0.103042	0.118822	0.118965	0.0833002	0.0912671	0.117722	0.0965154	0.0920997	0.121729
AFAD_MOUSE	Afadin	0.0339374	0.0548996	0.0671305	0.0376784	0.0499999	0.0499469	0.0457604	0.0459558	0.0570796
AFG2H_MOUSE	ATPase family protein 2 homolog	0.00388171	0.0030798	0.00838876	0.0157813	0.00779094	0.00794188	0.00711699	0.00724762	0.00168711
AFG31_MOUSE	AFG3-like protein 1	0.0123405	0.0256383	0.00169232	0.0249276	0.0223788	0.0233792	0.0204006	0.0201033	0.0207503
AFG32_MOUSE	AFG3-like protein 2	0.135833	0.11502	0.106653	0.0747505	0.0973021	0.115137	0.147439	0.0980009	0.0897124
AG10B_MOUSE	Putative Dol-P-Glc:Glc(2)Man(9)GlcNAc(2)-PP-Dol alpha-1,2-glucosyltransferase	0.0314267	0.0445807	0.0480789	0.153949	0.0693881	0.0630458	0.0813559	0.048223	0.0771011
AGAL_MOUSE	Alpha-galactosidase A	0.071068	0.0864866	0.0818311	0.0478538	0.0540617	0.070057	0.0563223	0.0597867	0.0466479
AGFG1_MOUSE	Arf-GAP domain and FG repeat-containing protein 1	0.0939416	0.111737	0.0915625	0.0622828	0.0965377	0.0817547	0.0908935	0.0890347	0.106735
AGK_MOUSE	Acylglycerol kinase, mitochondrial	0.075134	0.0587533	0.105307	0.0244912	0.0582492	0.0757677	0.0855342	0.0710829	0.0321175
AGM1_MOUSE	Phosphoacetylglucosamine mutase	0.0453317	0.0544845	0.0549916	0.079784	0.0599046	0.0646994	0.0715569	0.0615333	0.0792165
AGO2_MOUSE	Protein argonaute-2	0.0918959	0.175073	0.0842659	0.102703	0.175045	0.153257	0.104611	0.247834	0.126448
AGRE5_MOUSE	Adhesion G protein-coupled receptor E5	0.24913	0.306539	0.293346	0.428586	0.320774	0.312541	0.354516	0.297765	0.399303
AGRV1_MOUSE	Adhesion G-protein coupled receptor V1	0.252979	0.243099	0.245804	0.0772486	0.0947672	0.210157	0.152068	0.091574	0.0924258
AHSA1_MOUSE	Activator of 90 kDa heat shock protein ATPase homolog 1	0.158509	0.240798	0.147494	0.262734	0.324158	0.184533	0.355441	0.355377	0.410985
AHSA2_MOUSE	Activator of 90 kDa heat shock protein ATPase homolog 2	0.00955225	0.039657	0.10342	0.0575336	0.0429736	0.0400541	0.0097051	0.0845659	0.114178
AIF1L_MOUSE	Allograft inflammatory factor 1-like	0.689959	0.692261	0.617526	0.421177	0.454915	0.761095	0.483428	0.445768	0.341332
AIFM1_MOUSE	Apoptosis-inducing factor 1, mitochondrial	0.512862	0.503815	0.590438	0.439374	0.575819	0.566795	0.543863	0.616011	0.322654
AIMP1_MOUSE	Aminoacyl tRNA synthase complex-interacting multifunctional protein 1	0.319745	0.652069	0.527317	0.902793	0.646782	0.544261	0.612012	0.723831	0.933444
AIMP2_MOUSE	Aminoacyl tRNA synthase complex-interacting multifunctional protein 2	0.169309	0.288326	0.250523	0.338264	0.378054	0.303193	0.341566	0.394709	0.425046
AIP_MOUSE	AH receptor-interacting protein	0.29871	0.211587	0.198275	0.179611	0.165322	0.234556	0.248727	0.153111	0.119728
AK1A1_MOUSE	Aldo-keto reductase family 1 member A1	0.746858	1.11122	1.14024	1.18464	1.2224	0.878584	1.15325	1.279	1.15504
AKAP1_MOUSE	A-kinase anchor protein 1, mitochondrial	0.029666	0.0341383	0.0569545	0.0603059	0.040219	0.0495086	0.0514547	0.0493192	0.0545732
AKAP2_MOUSE	A-kinase anchor protein 2	0.168064	0.138017	0.148393	0.0821064	0.152785	0.139551	0.122034	0.140753	0.173401
AKAP8_MOUSE	A-kinase anchor protein 8	0.0698218	0.0786025	0.0717051	0.0817993	0.0739226	0.116396	0.0541208	0.0645593	0.0788035
AKP13_MOUSE	A-kinase anchor protein 13	0.0416946	0.0835963	0.050062	0.0613378	0.0593724	0.08278	0.050551	0.0718416	0.0647747
AKT1_MOUSE	RAC-alpha serine/threonine-protein kinase	0.00254774	0.00121479	0.000722869	0.0240611	0.00165291	0.000525885	0.00165083	0.00107463	0.019654
AKT2_MOUSE	RAC-beta serine/threonine-protein kinase	0.0318951	0.0363258	0.0501339	0.0127612	0.0363664	0.0510474	0.0457895	0.043147	0.0411973
AL1L2_MOUSE	Mitochondrial 10-formyltetrahydrofolate dehydrogenase	0.0748188	0.0951757	0.0869252	0.102783	0.135485	0.0956419	0.121785	0.127036	0.143833
AL3A1_MOUSE	Aldehyde dehydrogenase, dimeric NADP-preferring	0.414223	0.53594	0.612935	0.394103	0.386873	0.530339	0.452478	0.425246	0.415979
AL3A2_MOUSE	Aldehyde dehydrogenase family 3 member A2	0.164607	0.209481	0.17994	0.208092	0.241194	0.240435	0.220403	0.250774	0.31412
AL3B1_MOUSE	Aldehyde dehydrogenase family 3 member B1	0.23476	0.190077	0.275266	0.199905	0.234394	0.232111	0.324105	0.2603	0.274378
AL4A1_MOUSE	Delta-1-pyrroline-5-carboxylate dehydrogenase, mitochondrial	0.0819172	0.0483715	0.0835418	0.0683001	0.064624	0.0639468	0.067326	0.0645644	0.0694308
AL9A1_MOUSE	4-trimethylaminobutyraldehyde dehydrogenase	0.153477	0.151437	0.15051	0.128794	0.120842	0.220463	0.117981	0.102361	0.114802
ALAT1_MOUSE	Alanine aminotransferase 1	0.0197021	0.0196583	0.0249162	0.0667312	0.026953	0.0257844	0.0681882	0.0471876	0.0386883
ALAT2_MOUSE	Alanine aminotransferase 2	0.177207	0.151113	0.162787	0.139898	0.123997	0.18994	0.214932	0.153131	0.0849054
ALBU_MOUSE	Albumin	4.00685	4.74028	4.03459	1.63334	4.15953	4.39786	3.20454	3.30101	2.1621
ALD1_MOUSE	Aldo-keto reductase family 1 member B7	0.0167805	0.0344495	0.0173581	0.0480828	0.031752	0.028115	0.0370956	0.0430915	0.0454574
ALD2_MOUSE	Aldose reductase-related protein 2	0.350482	0.68321	0.474712	0.319527	0.538809	0.609315	0.526398	1.1452	0.332853
ALDH2_MOUSE	Aldehyde dehydrogenase, mitochondrial	2.93134	2.52342	2.97726	4.08533	3.0846	2.88734	3.69119	2.9135	3.42217
ALDOA_MOUSE	Fructose-bisphosphate aldolase A	11.0102	9.87797	11.1532	10.7949	9.83375	10.4483	11.1939	10.0166	10.4462
ALDR_MOUSE	Aldo-keto reductase family 1 member B1	5.75267	4.48069	5.50069	4.04009	4.19477	5.30822	6.61203	4.29587	3.68711
ALKB3_MOUSE	Alpha-ketoglutarate-dependent dioxygenase alkB homolog 3	0.0188625	0.0319635	0.0234665	0.00320612	0.0167728	0.0332102	0.0127931	0.0133573	8.8822e-06
AMACR_MOUSE	Alpha-methylacyl-CoA racemase	0.335612	0.223633	0.324771	0.193582	0.223558	0.240541	0.268608	0.233283	0.135232
AMERL_MOUSE	AMMECR1-like protein	0.00203891	0.0105144	0.00699509	0.0302098	0.00244237	0.0122438	0.00387762	0.000350816	0.0111628
AMFR_MOUSE	E3 ubiquitin-protein ligase AMFR	0.0113978	0.0171032	0.0257693	0.0298083	0.025093	0.0243358	0.0274782	0.0336774	0.0351116
AMPB_MOUSE	Aminopeptidase B	0.185124	0.111456	0.144306	0.137841	0.118154	0.124202	0.169893	0.124994	0.105202
AMPD2_MOUSE	AMP deaminase 2	0.0240713	0.0322471	0.0271342	0.0240651	0.0286792	0.0306306	0.0373997	0.0334355	0.0318849
AMPD3_MOUSE	AMP deaminase 3	0.0184781	0.0142102	0.0225452	0.0469581	0.0155042	0.0154662	0.0166974	0.0242709	0.0153774
AMPL_MOUSE	Cytosol aminopeptidase	0.797178	0.559421	0.900934	0.967855	0.476563	0.558924	0.452062	0.492451	0.356095
AMPN_MOUSE	Aminopeptidase N	0.304628	0.374802	0.398601	0.410605	0.328167	0.423352	0.38331	0.372888	0.430361
AMRP_MOUSE	Alpha-2-macroglobulin receptor-associated protein	0.41614	0.515614	0.358859	0.291033	0.28112	0.379434	0.426362	0.304766	0.312521
AN32A_MOUSE	Acidic leucine-rich nuclear phosphoprotein 32 family member A	0.304643	0.28302	0.275563	0.138088	0.296946	0.29295	0.364397	0.312903	0.32079
AN32B_MOUSE	Acidic leucine-rich nuclear phosphoprotein 32 family member B	0.695621	0.741737	0.829619	1.03416	0.753295	0.790544	0.968182	0.734564	0.806964
AN32E_MOUSE	Acidic leucine-rich nuclear phosphoprotein 32 family member E	0.280612	0.28291	0.184618	0.403019	0.242445	0.238218	0.230744	0.277159	0.332232
ANFY1_MOUSE	Rabankyrin-5	0.00930946	0.0136212	0.00853635	0.0364292	0.0185752	0.00988168	0.0209716	0.0267753	0.0270232
ANKH_MOUSE	Progressive ankylosis protein	0.0544181	0.0704541	0.0979866	0.0570899	0.0757708	0.0561947	0.122402	0.107474	0.11553
ANKR1_MOUSE	Ankyrin repeat domain-containing protein 1	0.0231466	0.0472087	0.0379299	0.0654882	0.0460241	0.0689652	0.0581228	0.0478493	0.0345038
ANKR2_MOUSE	Ankyrin repeat domain-containing protein 2	0.220765	0.246365	0.208758	0.20176	0.276482	0.28403	0.274609	0.214488	0.345574
ANM1_MOUSE	Protein arginine N-methyltransferase 1	0.498127	0.523444	0.562364	0.761586	0.745961	0.591459	0.76782	0.591989	0.678382
ANM5_MOUSE	Protein arginine N-methyltransferase 5	0.175606	0.156346	0.217169	0.125881	0.218137	0.176791	0.252965	0.181991	0.167488
ANO6_MOUSE	Anoctamin-6	0.0270161	0.0442969	0.0300116	0.0436756	0.0559275	0.0394197	0.0436134	0.0626814	0.038861
ANR17_MOUSE	Ankyrin repeat domain-containing protein 17	0.0224182	0.0272656	0.0290953	0.044077	0.0334917	0.0300976	0.035225	0.0357559	0.0285932
ANX11_MOUSE	Annexin A11	1.14657	0.895352	0.875871	1.00214	0.683631	0.86181	1.17699	0.713861	0.831826
ANXA1_MOUSE	Annexin A1	4.52963	3.59502	4.19814	3.95967	3.4995	4.15952	4.81004	3.71847	4.03511
ANXA2_MOUSE	Annexin A2	13.6209	14.3106	12.4657	8.76677	10.9986	15.5881	12.6447	11.2806	8.80569
ANXA3_MOUSE	Annexin A3	4.45114	3.26184	4.06958	2.99381	2.81934	3.88732	3.05522	3.15936	3.47812
ANXA4_MOUSE	Annexin A4	1.36838	1.29351	1.67055	1.47688	1.21764	1.44498	2.30597	1.38814	1.38383
ANXA5_MOUSE	Annexin A5	3.11567	2.79017	2.69919	2.8724	2.19413	2.68833	2.41655	2.48123	2.55872
ANXA6_MOUSE	Annexin A6	3.33921	4.63278	4.45464	7.32861	6.81554	4.90141	6.25758	5.51194	6.19432
ANXA7_MOUSE	Annexin A7	1.78045	1.42076	1.51193	1.74223	1.13913	1.53973	1.1903	1.18152	1.19285
ANXA8_MOUSE	Annexin A8	0.540362	0.676873	0.422407	0.85488	0.935096	0.678027	1.14196	0.753196	0.67268
AOFA_MOUSE	Amine oxidase [flavin-containing] A	1.60861	0.8298	1.11434	0.721272	1.21872	0.96481	1.422	0.81146	0.983233
AP1B1_MOUSE	AP-1 complex subunit beta-1	0.32851	0.396909	0.454433	0.40341	0.368205	0.44269	0.379379	0.401293	0.417019
AP1G1_MOUSE	AP-1 complex subunit gamma-1	0.0233017	0.0192689	0.0277119	0.0423588	0.0376559	0.0175839	0.031689	0.0369162	0.0324336
AP1M1_MOUSE	AP-1 complex subunit mu-1	0.133266	0.140119	0.180713	0.153403	0.154061	0.149604	0.143047	0.153241	0.102278
AP1S1_MOUSE	AP-1 complex subunit sigma-1A	0.0257409	0.0490303	0.0524049	0.0911122	0.047316	0.0588564	0.0556275	0.0487626	0.0681095
AP2A1_MOUSE	AP-2 complex subunit alpha-1	0.300142	0.368629	0.290219	0.507133	0.397161	0.331053	0.372132	0.362006	0.469624
AP2A2_MOUSE	AP-2 complex subunit alpha-2	0.233863	0.238543	0.206567	0.305637	0.31505	0.226436	0.288383	0.269952	0.346908
AP2B1_MOUSE	AP-2 complex subunit beta	0.206534	0.301489	0.240183	0.449338	0.36208	0.274559	0.313601	0.347068	0.487467
AP2M1_MOUSE	AP-2 complex subunit mu	0.287699	0.217216	0.234863	0.515041	0.395631	0.202068	0.292688	0.308188	0.351444
AP2S1_MOUSE	AP-2 complex subunit sigma	0.0998095	0.0967891	0.118597	0.146766	0.10189	0.0940283	0.0937862	0.119049	0.162717
AP3B1_MOUSE	AP-3 complex subunit beta-1	0.0744303	0.0908443	0.0926935	0.145216	0.102617	0.109096	0.104604	0.117576	0.0885825
AP3D1_MOUSE	AP-3 complex subunit delta-1	0.264934	0.233711	0.255046	0.246394	0.251545	0.216429	0.246497	0.212861	0.309949
AP3M1_MOUSE	AP-3 complex subunit mu-1	0.0475392	0.055192	0.0666183	0.0852237	0.0946859	0.0559762	0.0698682	0.0807145	0.0596741
AP4A_MOUSE	Bis(5'-nucleosyl)-tetraphosphatase [asymmetrical]	0.324214	0.279606	0.364357	0.359304	0.236924	0.349524	0.284493	0.262053	0.265074
APC13_MOUSE	Anaphase-promoting complex subunit 13	0.0753441	0.0855226	0.0734106	0.0608686	0.047531	0.0705597	0.0521542	0.0332666	0.0362364
APEH_MOUSE	Acylamino-acid-releasing enzyme	0.076139	0.113874	0.0839894	0.229352	0.195976	0.0907612	0.127662	0.123647	0.150743
APEX1_MOUSE	DNA-(apurinic or apyrimidinic site) endonuclease	0.226819	0.314229	0.249452	0.233745	0.266858	0.248002	0.253791	0.329185	0.327396
API5_MOUSE	Apoptosis inhibitor 5	0.00356272	0.0383999	0.0128356	0.129406	0.056868	0.0391892	0.0206719	0.0735115	0.0868926
APMAP_MOUSE	Adipocyte plasma membrane-associated protein	0.0103723	0.011978	0.00810581	0.0729881	0.0341823	0.0119153	0.0366448	0.0447052	0.0470774
APOH_MOUSE	Beta-2-glycoprotein 1	0.00344585	0.00157609	0.00325038	0.0156704	0.000484436	0.000537007	0.00807948	0.00168292	0.00978368
APT_MOUSE	Adenine phosphoribosyltransferase	0.083247	0.290037	0.103386	0.108114	0.158114	0.139885	0.191402	0.166451	0.217224
AQP1_MOUSE	Aquaporin-1	0.159798	0.174939	0.208509	0.198209	0.155676	0.147179	0.176384	0.197427	0.198735
AQP5_MOUSE	Aquaporin-5	1.10372	1.04903	1.15158	0.933144	0.817621	1.11391	0.951742	0.895125	0.95326
ARAF_MOUSE	Serine/threonine-protein kinase A-Raf	0.0126552	0.025285	0.0192049	0.0158058	0.0265261	0.0258433	0.026982	0.0256565	0.0260772
ARBK1_MOUSE	Beta-adrenergic receptor kinase 1	0.00487231	0.00117552	0.00125516	0.00471016	0.00175192	0.000519501	0.00337813	0.00311656	0.00341198
ARC1A_MOUSE	Actin-related protein 2/3 complex subunit 1A	0.0294702	0.0395643	0.0580428	0.00107371	0.0492427	0.0521359	0.0471848	0.0516731	0.00874697
ARC1B_MOUSE	Actin-related protein 2/3 complex subunit 1B	0.77837	0.533988	0.643391	0.531745	0.567786	0.728905	0.606267	0.556045	0.52318
ARCH_MOUSE	Protein archease	0.138027	0.127849	0.101657	0.215317	0.121556	0.122917	0.125945	0.127561	0.13894
ARF1_MOUSE	ADP-ribosylation factor 1	0.0705977	0.0849311	0.0829102	0.130087	0.0932685	0.0907047	0.0988538	0.0935422	0.0950566
ARF2_MOUSE	ADP-ribosylation factor 2	1.6267	1.95697	1.91041	2.99744	2.14908	2.09001	2.27778	2.15539	2.19028
ARF4_MOUSE	ADP-ribosylation factor 4	0.735327	0.786348	0.82096	1.1415	0.761784	0.714627	0.663125	0.950154	1.07392
ARF5_MOUSE	ADP-ribosylation factor 5	1.71123	1.19436	1.70844	2.02576	1.35882	1.1285	1.34137	1.60517	1.71331
ARF6_MOUSE	ADP-ribosylation factor 6	0.120712	0.0880123	0.108657	0.185946	0.121019	0.0789529	0.157333	0.118684	0.11957
ARFG1_MOUSE	ADP-ribosylation factor GTPase-activating protein 1	0.0476774	0.0738377	0.048564	0.121767	0.0674906	0.0793339	0.0603058	0.0639402	0.0852172
ARFG2_MOUSE	ADP-ribosylation factor GTPase-activating protein 2	0.0621328	0.0925938	0.0716693	0.0691632	0.0830322	0.0931937	0.0826984	0.0994827	0.101049
ARFG3_MOUSE	ADP-ribosylation factor GTPase-activating protein 3	0.114693	0.221824	0.203618	0.0922334	0.178707	0.182062	0.242223	0.174742	0.161958
ARHG2_MOUSE	Rho guanine nucleotide exchange factor 2	0.466365	0.398904	0.427507	0.641426	0.374768	0.432023	0.414858	0.401722	0.506485
ARHG7_MOUSE	Rho guanine nucleotide exchange factor 7	0.0484809	0.0593645	0.0746481	0.00287075	0.0500848	0.0781194	0.0519385	0.0489422	0.0658502
ARI1_MOUSE	E3 ubiquitin-protein ligase ARIH1	0.0356793	0.0534888	0.0483234	0.0806685	0.0660302	0.0537344	0.0591406	0.0641647	0.102834
ARK72_MOUSE	Aflatoxin B1 aldehyde reductase member 2	0.164498	0.185249	0.166679	0.234728	0.232017	0.196257	0.24443	0.187539	0.2139
ARL1_MOUSE	ADP-ribosylation factor-like protein 1	0.171997	0.0736034	0.168752	0.0861454	0.0909088	0.0867456	0.110175	0.107433	0.0727722
ARL3_MOUSE	ADP-ribosylation factor-like protein 3	0.170723	0.0682713	0.112194	0.075474	0.0646882	0.0750672	0.0982547	0.0759884	0.0591865
ARL6_MOUSE	ADP-ribosylation factor-like protein 6	3.81075e-05	0.000171144	0.000419769	0.0122123	0.000139965	0.000361251	3.58204e-05	3.71719e-05	0.00366726
ARL8A_MOUSE	ADP-ribosylation factor-like protein 8A	0.463202	0.508381	0.550857	0.455734	0.712224	0.481291	0.523598	0.626618	0.736784
ARLY_MOUSE	Argininosuccinate lyase	0.467866	0.299766	0.367819	0.468262	0.275429	0.348125	0.349029	0.297696	0.382389
ARMC6_MOUSE	Armadillo repeat-containing protein 6	0.138467	0.17149	0.178023	0.0701243	0.0817327	0.10874	0.0791245	0.0854343	0.0857362
ARMC8_MOUSE	Armadillo repeat-containing protein 8	0.0151485	0.0146203	0.0125838	0.0358144	0.0174257	0.00856106	0.0210163	0.0212881	0.0330795
ARMT1_MOUSE	Damage-control phosphatase ARMT1	0.0019523	0.0296346	0.0158648	0.0232712	0.0294224	0.0132192	0.0228176	0.0375941	0.0534106
ARMX2_MOUSE	Armadillo repeat-containing X-linked protein 2	8.22329e-06	0.00875292	0.000524934	0.000272992	0.00790926	0.00797377	0.000398132	0.0100028	0.0127523
ARP10_MOUSE	Actin-related protein 10	0.0331929	0.0275404	0.0252363	0.0138559	0.0229637	0.0226674	0.0271943	0.0248019	0.0095386
ARP19_MOUSE	cAMP-regulated phosphoprotein 19	0.312227	0.3589	0.244774	0.141055	0.146224	0.260653	0.141643	0.144537	0.132317
ARP2_MOUSE	Actin-related protein 2	0.979311	0.9878	1.21064	1.3006	1.00273	1.27528	1.06147	1.09992	0.922303
ARP3_MOUSE	Actin-related protein 3	1.50322	1.22827	1.5931	1.48377	1.3635	1.22981	1.60481	1.4281	1.36837
ARP5L_MOUSE	Actin-related protein 2/3 complex subunit 5-like protein	0.429017	0.221035	0.329565	0.307041	0.22194	0.227321	0.260021	0.24427	0.304593
ARPC2_MOUSE	Actin-related protein 2/3 complex subunit 2	0.635935	0.593074	0.899909	0.598606	0.662864	0.681309	0.811004	0.686051	0.615979
ARPC3_MOUSE	Actin-related protein 2/3 complex subunit 3	0.485028	0.324317	0.36681	0.299915	0.291795	0.345086	0.318078	0.297976	0.189576
ARPC4_MOUSE	Actin-related protein 2/3 complex subunit 4	0.757849	0.582463	0.815906	0.777222	0.603608	0.631082	0.618097	0.699241	0.695679
ARPC5_MOUSE	Actin-related protein 2/3 complex subunit 5	0.255602	0.242381	0.298597	0.133624	0.188091	0.300015	0.200386	0.212412	0.133751
ARPIN_MOUSE	Arpin	0.17118	0.0785206	0.0900347	0.025897	0.0339782	0.118393	0.158627	0.0385701	0.0789254
ARSB_MOUSE	Arylsulfatase B	0.139827	0.187563	0.11844	0.131111	0.0948137	0.138734	0.0929711	0.0804802	0.0869244
ASAH1_MOUSE	Acid ceramidase	0.223736	0.142121	0.166216	0.120677	0.186154	0.106183	0.213639	0.185105	0.185097
ASAP1_MOUSE	Arf-GAP with SH3 domain, ANK repeat and PH domain-containing protein 1	0.0348493	0.0616883	0.0556737	0.106193	0.0627541	0.0652573	0.0569407	0.0708892	0.133685
ASCC2_MOUSE	Activating signal cointegrator 1 complex subunit 2	0.0539925	0.0640444	0.077574	0.250709	0.0585167	0.0686557	0.0659247	0.0523862	0.0497916
ASCC3_MOUSE	Activating signal cointegrator 1 complex subunit 3	0.00015921	0.00249997	0.00594352	0.000586487	0.0230605	0.00247617	0.0174946	0.00852937	0.00799517
ASNS_MOUSE	Asparagine synthetase [glutamine-hydrolyzing]	0.544627	0.440417	0.603341	0.791965	0.780153	0.417448	0.88274	0.550016	0.515345
ASPH_MOUSE	Aspartyl/asparaginyl beta-hydroxylase	0.114429	0.0890858	0.130338	0.120896	0.0946073	0.134867	0.0812638	0.0939246	0.151072
ASSY_MOUSE	Argininosuccinate synthase	0.0518186	0.0498303	0.0669482	0.067724	0.0537493	0.0554264	0.0518647	0.0550339	0.058393
AT131_MOUSE	Endoplasmic reticulum transmembrane helix translocase	0.0233662	0.0765167	0.0827529	0.0523125	0.0777837	0.0836674	0.0841293	0.0886522	0.068786
AT1A1_MOUSE	Sodium/potassium-transporting ATPase subunit alpha-1	0.687772	0.626699	0.843138	0.767707	0.62038	0.793416	0.7291	0.639604	0.650016
AT1A2_MOUSE	Sodium/potassium-transporting ATPase subunit alpha-2	0.108576	0.115757	0.141006	0.0710507	0.109574	0.14333	0.167928	0.112782	0.0561631
AT1B3_MOUSE	Sodium/potassium-transporting ATPase subunit beta-3	0.193056	0.312363	0.241463	0.160141	0.270946	0.211649	0.399543	0.350668	0.333215
AT2A1_MOUSE	Sarcoplasmic/endoplasmic reticulum calcium ATPase 1	3.41938	3.77593	4.51853	4.9507	3.72813	4.50019	4.73392	4.32417	4.85913
AT2A2_MOUSE	Sarcoplasmic/endoplasmic reticulum calcium ATPase 2	2.75818	2.70693	3.32058	3.56507	2.7827	3.32127	2.9105	3.19989	2.31496
AT2B1_MOUSE	Plasma membrane calcium-transporting ATPase 1	0.178368	0.278439	0.212458	1.08438	0.305032	0.264847	0.358089	0.298841	0.421337
AT2B4_MOUSE	Plasma membrane calcium-transporting ATPase 4	0.0329308	0.0280253	0.0296705	0.11969	0.0293382	0.0330646	0.0320785	0.0296082	0.046722
AT2C1_MOUSE	Calcium-transporting ATPase type 2C member 1	0.0128627	0.0231524	0.00523183	0.0169284	0.0155271	0.0395827	0.0307718	0.0160908	0.0234309
AT5F1_MOUSE	ATP synthase F(0) complex subunit B1, mitochondrial	1.81325	1.6287	2.17421	1.37621	1.5884	2.05197	1.87532	1.69661	1.42122
AT5G1_MOUSE	ATP synthase F(0) complex subunit C1, mitochondrial	0.926828	0.468464	0.898695	0.157538	0.431597	0.661069	0.321622	0.361449	0.240843
ATAD1_MOUSE	Outer mitochondrial transmembrane helix translocase	0.0284637	0.106672	0.0606476	0.110983	0.184928	0.0966826	0.170086	0.117124	0.172244
ATAD3_MOUSE	ATPase family AAA domain-containing protein 3	0.21726	0.145345	0.168495	0.128045	0.136192	0.173817	0.158312	0.131662	0.142701
ATE1_MOUSE	Arginyl-tRNA--protein transferase 1	0.00414775	0.017095	0.00405513	0.0289802	0.0184552	0.00573087	0.00918239	0.0230091	0.0263329
ATF1_MOUSE	Cyclic AMP-dependent transcription factor ATF-1	0.128374	0.0531821	0.0483413	0.0197582	0.0382558	0.0413239	0.0403946	0.0269989	0.00794506
ATG7_MOUSE	Ubiquitin-like modifier-activating enzyme ATG7	0.0130669	0.0182297	0.0184042	0.0447004	0.0192078	0.0174744	0.0219139	0.0218399	0.0313293
ATIF1_MOUSE	ATPase inhibitor, mitochondrial	1.14749	1.12152	0.941883	0.391162	0.503717	1.2011	0.590381	0.428741	0.375246
ATLA2_MOUSE	Atlastin-2	0.0342356	0.0288723	0.038826	0.0396403	0.0297356	0.0429643	0.0410353	0.0306957	0.0303636
ATLA3_MOUSE	Atlastin-3	0.0300094	0.0441413	0.0283826	0.159649	0.052295	0.0510834	0.0470672	0.0583862	0.101745
ATOX1_MOUSE	Copper transport protein ATOX1	0.549774	0.953912	0.538048	0.221433	0.409347	0.462477	0.408479	0.460594	0.322625
ATP5H_MOUSE	ATP synthase subunit d, mitochondrial	2.56397	2.58243	2.40642	1.91471	1.81006	2.58352	2.03808	1.89458	1.74011
ATP5I_MOUSE	ATP synthase subunit e, mitochondrial	2.46939	1.94969	2.06674	1.90657	1.47151	1.86109	2.37651	1.58219	1.64561
ATP5J_MOUSE	ATP synthase-coupling factor 6, mitochondrial	3.87771	4.05018	3.06945	1.10263	1.77254	3.17365	1.72003	1.5539	1.34538
ATP5S_MOUSE	ATP synthase subunit s, mitochondrial	0.024236	0.0144031	0.0230063	0.0253072	0.0340148	0.0190042	0.0455692	0.0161557	0.021402
ATP68_MOUSE	ATP synthase subunit ATP5MJ, mitochondrial	0.00210995	0.00936053	0.00556785	1.1696	0.00352087	0.00562295	0.00155912	0.00536167	0.99293
ATP8_MOUSE	ATP synthase protein 8	0.303404	0.301747	0.215621	0.0722945	0.12972	0.251484	0.16986	0.102881	0.153794
ATPA_MOUSE	ATP synthase subunit alpha, mitochondrial	8.63645	6.92421	9.53241	11.2606	7.43708	8.36452	11.2269	7.83803	8.65562
ATPB_MOUSE	ATP synthase subunit beta, mitochondrial	9.05646	10.3199	11.1725	13.9049	9.79023	11.9307	10.0938	10.9332	11.7641
ATPD_MOUSE	ATP synthase subunit delta, mitochondrial	4.73083	4.78201	4.35137	3.00663	2.80535	7.16616	3.11859	2.7712	2.77326
ATPF1_MOUSE	ATP synthase mitochondrial F1 complex assembly factor 1	0.0344181	0.0139864	0.0166521	0.0266724	0.00972451	0.018707	0.00871692	0.0113642	0.0193707
ATPF2_MOUSE	ATP synthase mitochondrial F1 complex assembly factor 2	0.0345748	0.0686476	0.0527528	0.085598	0.0618242	0.0794834	0.0646832	0.0711979	0.0750091
ATPG_MOUSE	ATP synthase subunit gamma, mitochondrial	1.61238	1.68266	2.29591	0.900459	1.81492	1.86712	1.86407	1.8753	1.33635
ATPK_MOUSE	ATP synthase subunit f, mitochondrial	1.90389	1.05674	1.44206	2.26126	1.7219	1.22237	1.92387	1.37863	1.75997
ATPMK_MOUSE	ATP synthase membrane subunit K, mitochondrial	0.878439	1.39627	1.10626	1.27678	1.15604	1.40378	1.08058	1.27458	1.24685
ATPO_MOUSE	ATP synthase subunit O, mitochondrial	1.70213	1.37153	1.91315	1.8852	1.93498	1.66383	1.81858	1.91717	1.83391
ATRN_MOUSE	Attractin	0.0111996	0.0310129	0.00923294	0.0137537	0.00684803	0.0292174	0.0101892	0.00718986	0.0193579
ATX10_MOUSE	Ataxin-10	0.178571	0.156349	0.158703	0.186963	0.144915	0.172037	0.142116	0.16679	0.0850992
ATX2_MOUSE	Ataxin-2	0.0565199	0.121064	0.0742096	0.212407	0.117439	0.11783	0.0775045	0.114973	0.1733
ATX2L_MOUSE	Ataxin-2-like protein	0.070691	0.159515	0.107174	0.110113	0.113937	0.130898	0.11132	0.102747	0.103161
AUHM_MOUSE	Methylglutaconyl-CoA hydratase, mitochondrial	1.82906e-05	0.0185916	0.000719721	0.00376664	0.0205633	0.0222169	0.0317619	0.0223618	0.016269
AUP1_MOUSE	Lipid droplet-regulating VLDL assembly factor AUP1	0.0246759	0.0515424	0.0417405	0.0978949	0.04033	0.0427645	0.0520879	0.0418858	0.0978909
B2CL1_MOUSE	Bcl-2-like protein 1	0.0518785	0.0469373	0.036652	0.0532701	0.0304654	0.0563884	0.0609703	0.0385108	0.0388743
B2L13_MOUSE	Bcl-2-like protein 13	0.259366	0.24531	0.284942	0.292544	0.230514	0.353587	0.303685	0.250612	0.267091
B2MG_MOUSE	Beta-2-microglobulin	0.289023	0.320918	0.238544	0.173428	0.157319	0.257174	0.240582	0.146425	0.150766
BABA2_MOUSE	BRISC and BRCA1-A complex member 2	0.0299624	0.0879507	0.0494417	0.107847	0.106226	0.0696648	0.0952883	0.113988	0.0989239
BACE1_MOUSE	Beta-secretase 1	0.129551	0.0917017	0.0694624	0.0491769	0.0660629	0.0835994	0.063489	0.0586441	0.108329
BACH_MOUSE	Cytosolic acyl coenzyme A thioester hydrolase	0.45582	0.355973	0.433434	0.480846	0.485304	0.362817	0.488485	0.396206	0.499369
BAF_MOUSE	Barrier-to-autointegration factor	0.194862	0.700449	0.31627	0.74721	0.954352	0.485283	0.639682	0.527106	0.596648
BAG1_MOUSE	BAG family molecular chaperone regulator 1	0.123088	0.120124	0.0975161	0.116679	0.0865883	0.113898	0.0871117	0.0947613	0.12554
BAG2_MOUSE	BAG family molecular chaperone regulator 2	0.179933	0.122137	0.102595	0.354908	0.135781	0.110274	0.0863965	0.104574	0.177335
BAG3_MOUSE	BAG family molecular chaperone regulator 3	0.774494	0.646999	0.59592	0.500848	0.467512	0.61789	0.482635	0.483395	0.466562
BAG5_MOUSE	BAG family molecular chaperone regulator 5	0.0264757	0.0642627	0.0936238	0.0971769	0.0655481	0.0794031	0.0649897	0.073812	0.0516474
BAG6_MOUSE	Large proline-rich protein BAG6	0.326979	0.471981	0.296806	0.566474	0.343011	0.384087	0.351657	0.362031	0.254077
BAIP2_MOUSE	Brain-specific angiogenesis inhibitor 1-associated protein 2	0.0369122	0.0174718	0.0253264	0.0829746	0.0356369	0.0144481	0.0276941	0.0247657	0.036516
BAK_MOUSE	Bcl-2 homologous antagonist/killer	0.146007	0.151954	0.16601	0.028803	0.146222	0.164516	0.173363	0.163559	0.0845134
BAP29_MOUSE	B-cell receptor-associated protein 29	0.104192	0.114865	0.121123	0.225244	0.121243	0.111547	0.111599	0.13742	0.100765
BAP31_MOUSE	B-cell receptor-associated protein 31	1.27706	1.25488	1.30407	1.09905	1.03937	1.38858	1.33557	1.06403	1.0175
BASI_MOUSE	Basigin	0.680187	0.656933	0.700125	0.379847	0.465596	0.727892	0.493929	0.415738	0.322012
BASP1_MOUSE	Brain acid soluble protein 1	3.99799	4.7363	3.47452	1.28489	1.81684	3.83807	2.09137	1.68248	1.45522
BAX_MOUSE	Apoptosis regulator BAX	0.370544	0.48106	0.401868	0.51317	0.451673	0.50907	0.411672	0.402474	0.421571
BAZ2A_MOUSE	Bromodomain adjacent to zinc finger domain protein 2A	1.264	1.02959	1.21399	0.740872	0.583927	0.864005	0.765429	0.736368	0.598385
BCAT2_MOUSE	Branched-chain-amino-acid aminotransferase, mitochondrial	0.0280305	0.090023	0.0353292	0.249487	0.237842	0.0658255	0.20167	0.179404	0.158463
BCLF1_MOUSE	Bcl-2-associated transcription factor 1	0.00281354	0.000567915	0.00156646	9.0974e-05	0.000437451	0.000183068	0.00163776	0.000482294	1.71079e-05
BGAL_MOUSE	Beta-galactosidase	0.133765	0.126231	0.127146	0.0906257	0.0877689	0.103355	0.0880713	0.0845221	0.0822111
BI1_MOUSE	Bax inhibitor 1	0.0503576	0.0216878	0.0468176	0.0389717	0.0316296	0.0308659	0.0475418	0.0247272	0.00592604
BI2L1_MOUSE	Brain-specific angiogenesis inhibitor 1-associated protein 2-like protein 1	0.222352	0.230607	0.24562	0.218181	0.216586	0.251347	0.233883	0.218584	0.153546
BICD2_MOUSE	Protein bicaudal D homolog 2	0.353359	0.400285	0.355038	0.25163	0.263758	0.475034	0.323644	0.31414	0.227136
BID_MOUSE	BH3-interacting domain death agonist	0.432438	0.490547	0.498138	0.552448	0.471536	0.524539	0.460235	0.523999	0.520422
BIEA_MOUSE	Biliverdin reductase A	0.0723694	0.104996	0.0981259	0.139839	0.118088	0.111296	0.15416	0.147164	0.130276
BIG1_MOUSE	Brefeldin A-inhibited guanine nucleotide-exchange protein 1	0.00593226	0.00308735	0.0044954	0.00747572	0.00388379	0.00382283	0.00454053	0.00552426	0.00557974
BIG2_MOUSE	Brefeldin A-inhibited guanine nucleotide-exchange protein 2	0.00335233	0.00338057	0.00172006	0.0190904	0.00185542	0.00204541	0.00498953	0.00325553	0.00232813
BIN1_MOUSE	Myc box-dependent-interacting protein 1	11.2313	11.4476	10.572	6.56715	8.19177	11.9688	11.4756	9.21121	8.85628
BIP_MOUSE	Endoplasmic reticulum chaperone BiP	5.51132	4.98731	5.38588	5.15642	4.29729	5.59252	4.65255	4.43657	8.75175
BIRC6_MOUSE	Baculoviral IAP repeat-containing protein 6	0.0319334	0.0197921	0.02443	0.0168433	0.0219385	0.024084	0.0261159	0.0243103	0.027158
BL1S1_MOUSE	Biogenesis of lysosome-related organelles complex 1 subunit 1	0.050539	0.0281654	0.0401707	0.0471607	0.0283718	0.0276998	0.0345559	0.0312369	0.0542686
BL1S5_MOUSE	Biogenesis of lysosome-related organelles complex 1 subunit 5	0.0532211	0.0389093	0.0107404	0.0186088	0.0149512	0.0361725	0.0171496	0.0204716	0.0226826
BLMH_MOUSE	Bleomycin hydrolase	0.641508	0.301704	0.422917	0.494202	0.339851	0.373487	0.618389	0.416785	0.55114
BLVRB_MOUSE	Flavin reductase (NADPH)	0.0336692	0.0509427	0.0296678	0.0905761	0.0319677	0.0407788	0.0341399	0.0410204	0.0565741
BOD1_MOUSE	Biorientation of chromosomes in cell division protein 1	0.00791541	0.00226872	0.00112041	2.10566e-05	0.00348157	0.00382651	0.000295699	0.00545095	0.00127696
BOLA1_MOUSE	BolA-like protein 1	0.0343075	0.0670012	0.0303093	0.00830247	0.0192847	0.0513438	0.0228191	0.0565774	0.0495627
BOLA2_MOUSE	BolA-like protein 2	0.0748764	0.0809241	0.0674756	0.0343071	0.0383372	0.0911769	0.0733553	0.0372274	0.0385039
BOP1_MOUSE	Ribosome biogenesis protein BOP1	0.00654777	0.00798143	0.00950109	0.009405	0.0122164	0.00485819	0.00721028	0.0113853	0.00900773
BORG5_MOUSE	Cdc42 effector protein 1	0.0522776	0.0935797	0.0252193	0.0817428	0.0614925	0.0656551	0.0252021	0.0650473	0.0993473
BPHL_MOUSE	Valacyclovir hydrolase	0.0543265	0.0169136	0.0243052	0.0203108	0.0189612	0.0182655	0.0210795	0.0171331	0.0669846
BPNT1_MOUSE	3'(2'),5'-bisphosphate nucleotidase 1	0.0444234	0.0482563	0.0532837	0.0695658	0.0639914	0.0475685	0.059855	0.0746595	0.0588655
BRCC3_MOUSE	Lys-63-specific deubiquitinase BRCC36	0.050079	0.063697	0.0212528	0.0170376	0.0830159	0.0795298	0.0639576	0.0746054	0.0420165
BRK1_MOUSE	Protein BRICK1	0.187032	0.193539	0.147574	0.30832	0.135556	0.160091	0.208936	0.148598	0.189873
BROX_MOUSE	BRO1 domain-containing protein BROX	0.130338	0.171197	0.166107	0.0864211	0.137501	0.187163	0.116577	0.184323	0.173662
BT3L4_MOUSE	Transcription factor BTF3 homolog 4	0.448154	0.596809	0.387185	0.48941	0.458113	0.617583	0.645778	0.415119	0.678894
BTF3_MOUSE	Transcription factor BTF3	0.503466	0.495273	0.434323	0.604375	0.347442	0.63238	0.424654	0.357187	0.641136
BUB3_MOUSE	Mitotic checkpoint protein BUB3	0.125166	0.101303	0.115228	0.16499	0.097925	0.110577	0.131748	0.115985	0.105837
BZW1_MOUSE	Basic leucine zipper and W2 domain-containing protein 1	0.104287	0.0928909	0.120533	0.123767	0.0971924	0.109175	0.104286	0.0985168	0.102529
BZW2_MOUSE	Basic leucine zipper and W2 domain-containing protein 2	0.0884232	0.0380384	0.0548618	0.0431799	0.0360856	0.0365533	0.065718	0.0385724	0.0517221
C10_MOUSE	Protein C10	0.170968	0.280853	0.120543	0.132651	0.110556	0.186356	0.107328	0.103456	0.0934472
C1QBP_MOUSE	Complement component 1 Q subcomponent-binding protein, mitochondrial	0.441534	2.68912	0.555731	2.02558	1.66168	1.30638	1.40085	1.6126	2.28768
C1QT3_MOUSE	Complement C1q tumor necrosis factor-related protein 3	0.27467	0.171346	0.238604	0.0575987	0.21067	0.323969	0.295685	0.155676	0.075972
C1TC_MOUSE	C-1-tetrahydrofolate synthase, cytoplasmic	0.286273	0.243334	0.245831	0.383216	0.256984	0.29065	0.21487	0.25683	0.302473
C1TM_MOUSE	Monofunctional C1-tetrahydrofolate synthase, mitochondrial	0.237079	0.216821	0.246401	0.326673	0.242885	0.221958	0.218856	0.241306	0.25876
C2D1A_MOUSE	Coiled-coil and C2 domain-containing protein 1A	0.0635371	0.0322062	0.0314258	0.0467003	0.0386134	0.0345455	0.0480512	0.0264813	0.0400475
C42S1_MOUSE	CDC42 small effector protein 1	0.043115	0.0667082	0.0427411	0.0148523	0.0490566	0.0544854	0.0502986	0.0572316	0.000818371
C560_MOUSE	Succinate dehydrogenase cytochrome b560 subunit, mitochondrial	0.193889	0.153963	0.18979	0.0822622	0.152307	0.157455	0.166054	0.1867	0.206077
CA2D1_MOUSE	Voltage-dependent calcium channel subunit alpha-2/delta-1	0.193335	0.225664	0.277777	0.251	0.197999	0.263452	0.202333	0.220004	0.305254
CAB39_MOUSE	Calcium-binding protein 39	0.148831	0.0565099	0.113813	0.0603196	0.0683813	0.069823	0.0988023	0.0700716	0.0474516
CAC1S_MOUSE	Voltage-dependent L-type calcium channel subunit alpha-1S	0.14841	0.0854009	0.122027	0.0895599	0.148753	0.158332	0.102232	0.137737	0.0902779
CACB1_MOUSE	Voltage-dependent L-type calcium channel subunit beta-1	0.0801785	0.0638101	0.0865801	0.123843	0.0817318	0.0775545	0.0858163	0.0820911	0.089735
CACO1_MOUSE	Calcium-binding and coiled-coil domain-containing protein 1	0.0527405	0.0648776	0.0726597	0.103373	0.0756935	0.0762608	0.0820121	0.0717417	0.0963804
CACP_MOUSE	Carnitine O-acetyltransferase	0.0816649	0.0577552	0.0765111	0.0425107	0.0695545	0.0776016	0.0783157	0.0720512	0.0686856
CAD13_MOUSE	Cadherin-13	1.26425	1.09296	1.00292	1.12229	0.833688	0.85182	0.947015	0.910941	0.865405
CAD15_MOUSE	Cadherin-15	0.0422693	0.0485382	0.055575	0.0774264	0.0686319	0.0632558	0.057918	0.0743133	0.0589025
CADH2_MOUSE	Cadherin-2	0.0421303	0.0621431	0.177771	0.0915082	0.0745681	0.0810334	0.0819826	0.0871462	0.0913744
CAF17_MOUSE	Putative transferase CAF17 homolog, mitochondrial	3.24892	2.9918	3.78208	1.91503	1.89734	3.00294	2.39884	2.00746	2.05572
CAH3_MOUSE	Carbonic anhydrase 3	0.138672	0.168055	0.0717384	0.0889039	0.121057	0.124538	0.133981	0.177988	0.135731
CAH5B_MOUSE	Carbonic anhydrase 5B, mitochondrial	0.199327	0.190337	0.20894	0.054832	0.0790974	0.168777	0.0694919	0.10344	0.0575932
CALM1_MOUSE	Calmodulin-1	7.93346	6.50082	5.83356	3.26954	3.34425	5.98468	3.27385	3.22251	3.29866
CALR_MOUSE	Calreticulin	8.00719	8.12369	7.37415	6.55854	5.8534	9.25327	6.09691	6.13723	6.00247
CALU_MOUSE	Calumenin	2.75666	3.21991	2.7079	3.89452	2.52661	3.13691	2.53271	2.2488	2.83252
CALX_MOUSE	Calnexin	2.07785	2.97377	2.43711	3.03151	2.18904	2.78522	2.34631	2.46324	2.98076
CAMP1_MOUSE	Calmodulin-regulated spectrin-associated protein 1	0.00600302	0.019833	0.00584255	0.0156519	0.0127998	0.012351	0.00570819	0.0161128	0.0202744
CAN1_MOUSE	Calpain-1 catalytic subunit	0.818411	0.483218	0.58864	0.499765	0.531991	0.62432	0.557652	0.564145	0.695245
CAN2_MOUSE	Calpain-2 catalytic subunit	1.57828	1.42287	1.83104	0.918482	1.40265	1.43195	1.44087	1.42348	1.15172
CANB1_MOUSE	Calcineurin subunit B type 1	0.110924	0.17786	0.0962048	0.147033	0.154164	0.119591	0.132363	0.152343	0.215615
CAND1_MOUSE	Cullin-associated NEDD8-dissociated protein 1	0.769382	0.596285	0.782461	0.889224	0.595332	0.6434	0.704359	0.653123	0.735755
CAND2_MOUSE	Cullin-associated NEDD8-dissociated protein 2	0.164236	0.13321	0.18463	0.297326	0.14566	0.177508	0.174564	0.170789	0.203916
CAP1_MOUSE	Adenylyl cyclase-associated protein 1	2.11705	2.55134	2.0007	1.65585	1.65864	1.98318	1.72125	1.62947	1.51623
CAP2_MOUSE	Adenylyl cyclase-associated protein 2	0.197818	0.235484	0.280542	0.166453	0.216788	0.30475	0.252351	0.212128	0.229177
CAPG_MOUSE	Macrophage-capping protein	0.878263	1.01561	0.785383	1.7615	1.0798	0.942301	0.93673	0.896787	1.47238
CAPR1_MOUSE	Caprin-1	0.413551	0.524423	0.472463	0.471374	0.433627	0.483798	0.29485	0.374672	0.375742
CAPZB_MOUSE	F-actin-capping protein subunit beta	0.921662	0.887744	0.930973	1.44726	0.850034	0.969115	0.884007	0.923315	0.993961
CAR19_MOUSE	Caspase recruitment domain-containing protein 19	0.358006	0.108727	0.181978	0.180669	0.144982	0.125104	0.315965	0.152096	0.118044
CARF_MOUSE	CDKN2A-interacting protein	0.00958153	0.0119401	0.00244326	0.0179304	0.00949745	0.00772599	0.0107104	0.00967795	0.017938
CARM1_MOUSE	Histone-arginine methyltransferase CARM1	0.0501469	0.0714834	0.0873652	0.127152	0.0788775	0.0771138	0.0654177	0.0631049	0.094674
CASP3_MOUSE	Caspase-3	0.26018	0.300746	0.197554	0.217897	0.272737	0.29559	0.276639	0.211938	0.182846
CASP6_MOUSE	Caspase-6	0.00209439	0.00395072	0.00301201	0.013181	0.0109727	0.0028117	0.00944327	0.00560733	0.00746316
CASP9_MOUSE	Caspase-9	0.0086567	0.0119075	0.00861654	0.00556478	0.00848583	0.0102122	0.00859798	0.0120282	0.0164358
CASPC_MOUSE	Caspase-12	0.00551084	0.015744	0.0224575	0.0115826	0.0174012	0.0226383	0.0212898	0.0221343	0.0186234
CASQ1_MOUSE	Calsequestrin-1	0.733926	0.636682	0.573419	0.888021	0.480751	0.557741	0.576553	0.552222	0.531853
CASQ2_MOUSE	Calsequestrin-2	1.35996	1.21309	1.49478	1.60596	1.74253	1.36773	1.7759	1.40064	1.42387
CATA_MOUSE	Catalase	0.535515	0.593763	0.517279	0.204038	0.226163	0.354348	0.236326	0.234878	0.257528
CATB_MOUSE	Cathepsin B	3.27721	3.57288	3.19925	2.52339	1.97279	3.27368	2.26608	2.13291	2.18759
CATD_MOUSE	Cathepsin D	0.8141	1.75539	0.941418	1.2273	1.8994	1.22845	1.64662	1.22303	1.60715
CATL1_MOUSE	Procathepsin L	0.84063	0.924087	0.737326	0.371456	0.45066	0.804427	0.48314	0.449694	0.414712
CATZ_MOUSE	Cathepsin Z	0.94442	1.42429	0.965791	0.728469	0.574918	1.32843	0.642734	0.60698	0.643476
CAV1_MOUSE	Caveolin-1	0.571612	0.472886	0.509293	0.953103	0.52738	0.448167	0.461436	0.440298	0.398726
CAVN1_MOUSE	Caveolae-associated protein 1	1.30908	2.13175	1.48149	1.19716	1.79983	1.91219	1.57902	1.73206	1.30559
CAVN2_MOUSE	Caveolae-associated protein 2	0.124641	0.106566	0.168493	0.0401073	0.0703361	0.136502	0.0876379	0.0563219	0.0510245
CAVN3_MOUSE	Caveolae-associated protein 3	0.0495565	0.0718888	0.0701372	0.0429174	0.0519265	0.0701026	0.0504594	0.0541519	0.168351
CAVN4_MOUSE	Caveolae-associated protein 4	0.754481	0.946848	0.923639	0.984827	0.802317	0.930178	0.77133	0.768254	0.780892
CAZA1_MOUSE	F-actin-capping protein subunit alpha-1	0.226186	0.393154	0.291015	0.568916	0.428485	0.381327	0.299588	0.448768	0.482777
CAZA2_MOUSE	F-actin-capping protein subunit alpha-2	0.691284	0.528487	0.686442	0.596731	0.629319	0.578985	0.733003	0.660965	0.749305
CBPD_MOUSE	Carboxypeptidase D	0.00521113	0.00330423	0.00787942	0.0138529	0.0063334	0.0070679	0.0073726	0.00722002	0.00729996
CBPQ_MOUSE	Carboxypeptidase Q	0.0663013	0.0366295	0.0779618	0.0320332	0.0336912	0.0364126	0.0286207	0.0479287	0.059426
CBR1_MOUSE	Carbonyl reductase [NADPH] 1	0.186028	0.190064	0.170861	0.14726	0.161312	0.209249	0.196764	0.167508	0.159178
CBR2_MOUSE	Carbonyl reductase [NADPH] 2	0.0792278	0.128539	0.0779835	0.0143464	0.0995097	0.101678	0.0733403	0.0854324	0.0878657
CBR3_MOUSE	Carbonyl reductase [NADPH] 3	0.102348	0.121741	0.135382	0.0766994	0.103852	0.127823	0.137856	0.119881	0.0711344
CBR4_MOUSE	3-oxoacyl-[acyl-carrier-protein] reductase	0.00419211	0.0193174	0.0120493	0.0637603	0.0315372	0.0168789	0.0268625	0.0341978	0.046118
CBX3_MOUSE	Chromobox protein homolog 3	0.42349	0.306566	0.373915	0.38048	0.293008	0.321242	0.241653	0.242178	0.368945
CBX5_MOUSE	Chromobox protein homolog 5	0.0811834	0.0844299	0.0819886	0.0762021	0.154825	0.0779804	0.0785048	0.0787732	0.0616948
CC124_MOUSE	Coiled-coil domain-containing protein 124	0.180122	0.199289	0.0742321	0.0905427	0.0813603	0.11388	0.0755946	0.100723	0.195193
CC134_MOUSE	Coiled-coil domain-containing protein 134	0.0901738	0.0825873	0.137051	0.0992863	0.0917847	0.0826863	0.11151	0.0973078	0.000681941
CC50A_MOUSE	Cell cycle control protein 50A	0.0226397	0.0493586	0.0378928	0.0320568	0.0427048	0.0534424	0.0443182	0.0448923	0.0354135
CCAR1_MOUSE	Cell division cycle and apoptosis regulator protein 1	0.0263329	0.0359939	0.0387053	0.0854875	0.0283162	0.0316116	0.0368859	0.034778	0.0539277
CCAR2_MOUSE	Cell cycle and apoptosis regulator protein 2	0.0170165	0.0369819	0.0256355	0.0504833	0.0309038	0.0445872	0.0299597	0.0314596	0.0295869
CCD13_MOUSE	Coiled-coil domain-containing protein 13	0.0701874	0.107363	0.136173	0.291869	0.204184	0.171126	0.120093	0.215375	0.474428
CCD22_MOUSE	Coiled-coil domain-containing protein 22	0.0363817	0.00984393	0.0197952	0.0226479	0.0181676	0.00661076	0.0110136	0.0228112	0.0214963
CCD43_MOUSE	Coiled-coil domain-containing protein 43	0.0811063	0.111091	0.0919863	0.0565731	0.0544101	0.0959293	0.0540918	0.0603745	0.109334
CCD47_MOUSE	PAT complex subunit CCDC47	0.194182	0.249292	0.233132	0.22914	0.17298	0.219586	0.289323	0.209365	0.203206
CCD93_MOUSE	Coiled-coil domain-containing protein 93	0.129629	0.0806948	0.133891	0.0670204	0.08912	0.0977665	0.0787547	0.0760657	0.0907691
CCDC6_MOUSE	Coiled-coil domain-containing protein 6	0.0400088	0.0559722	0.050351	0.0412265	0.0446505	0.0574727	0.0541978	0.0409304	0.0421513
CCDC9_MOUSE	Coiled-coil domain-containing protein 9	0.0238569	0.0356137	0.0229045	0.0172325	0.0142368	0.0264325	0.0176696	0.0149446	0.0161297
CCG1_MOUSE	Voltage-dependent calcium channel gamma-1 subunit	0.660177	1.06432	0.860713	1.47418	1.06242	1.15919	1.062	1.1556	1.38178
CCHL_MOUSE	Holocytochrome c-type synthase	0.155044	0.161501	0.193823	0.0779966	0.131148	0.172149	0.149952	0.154236	0.139702
CCN2_MOUSE	CCN family member 2	0.0246625	0.0423055	0.0386024	0.0821408	0.0252092	0.0367848	0.0188523	0.016976	0.035001
CCN4_MOUSE	CCN family member 4	0.0497201	0.0549881	0.0518737	0.0218423	0.0284387	0.04958	0.0227553	0.0197632	0.0186792
CD054_MOUSE	Uncharacterized protein C4orf54 homolog	0.0148792	0.00390816	0.00781062	0.014415	0.0213626	0.0038081	0.0144639	0.00638181	0.00949734
CD151_MOUSE	CD151 antigen	0.170566	0.119719	0.163349	0.093826	0.107478	0.141837	0.152417	0.0945893	0.0988546
CD34_MOUSE	Hematopoietic progenitor cell antigen CD34	0.0511906	0.0416527	0.0324213	0.0549164	0.0360139	0.0277241	0.0213843	0.047832	0.0407827
CD36_MOUSE	Platelet glycoprotein 4	0.118543	0.145358	0.107035	0.0343071	0.0837261	0.106793	0.0778988	0.0792875	0.0780522
CD44_MOUSE	CD44 antigen	0.741894	0.828957	0.618123	0.580348	0.477362	0.633221	0.544347	0.502809	0.529646
CD47_MOUSE	Leukocyte surface antigen CD47	0.111388	0.207944	0.13775	0.16248	0.172716	0.184762	0.170408	0.193515	0.216266
CD63_MOUSE	CD63 antigen	8.69304	7.86156	7.48179	7.42494	6.44995	7.37151	6.50375	6.69739	8.10285
CD81_MOUSE	CD81 antigen	0.233083	0.273783	0.0291514	3.59326	0.497209	0.0293044	0.119757	0.672496	1.53883
CD82_MOUSE	CD82 antigen	2.17182	2.03491	1.9736	1.16063	1.65586	2.06401	1.77148	1.6649	1.7695
CDC23_MOUSE	Cell division cycle protein 23 homolog	0.0470587	0.0168924	0.033692	0.0429515	0.0230391	0.022621	0.0353044	0.0244143	0.0313461
CDC37_MOUSE	Hsp90 co-chaperone Cdc37	0.0781199	0.0622465	0.0683587	0.0714253	0.0542049	0.0772579	0.0646912	0.0590701	0.163235
CDC42_MOUSE	Cell division control protein 42 homolog	0.844887	1.75368	0.974143	1.01906	1.41544	1.37099	1.32472	1.58603	1.49302
CDC5L_MOUSE	Cell division cycle 5-like protein	0.0279149	0.0176988	0.0198995	0.0203335	0.0192513	0.0198345	0.0167318	0.0172361	0.0320268
CDC73_MOUSE	Parafibromin	0.00267393	0.00889593	0.00980134	0.0162674	0.0155055	0.00734462	0.0212499	0.0128519	0.0120737
CDIPT_MOUSE	CDP-diacylglycerol--inositol 3-phosphatidyltransferase	0.540141	0.433019	0.609357	0.700506	0.546824	0.525137	0.632699	0.509392	0.579315
CDK18_MOUSE	Cyclin-dependent kinase 18	0.00813672	0.00901883	0.0112204	0.00765775	0.00731287	0.00916933	0.00782423	0.00891185	0.00370632
CDK4_MOUSE	Cyclin-dependent kinase 4	0.030825	0.0312603	0.037683	0.0381202	0.0328848	0.0305892	0.0359619	0.0344348	0.0361904
CDK5_MOUSE	Cyclin-dependent-like kinase 5	0.104218	0.0842512	0.0902716	0.0656501	0.0826311	0.0773851	0.0720923	0.0901503	0.0486334
CDK9_MOUSE	Cyclin-dependent kinase 9	0.141322	0.0624824	0.128931	0.0712348	0.0534155	0.0632376	0.076985	0.056148	0.0503652
CDN2C_MOUSE	Cyclin-dependent kinase 4 inhibitor C	0.0465438	0.05006	0.033211	0.0338822	0.0387122	0.0442626	0.041688	0.0236177	0.0291642
CDN2D_MOUSE	Cyclin-dependent kinase 4 inhibitor D	0.0291631	0.0193025	0.0272946	0.00986476	0.0265827	0.0305405	0.0301148	0.0200082	0.0144625
CDS2_MOUSE	Phosphatidate cytidylyltransferase 2	0.0680522	0.0813545	0.0773114	0.00370267	0.0996978	0.0790847	0.0882814	0.140764	0.0359741
CDV3_MOUSE	Protein CDV3	0.906633	1.13657	0.745081	0.535572	0.543313	0.783082	0.561759	0.623721	0.499508
CE170_MOUSE	Centrosomal protein of 170 kDa	0.0319807	0.0361237	0.0529887	0.0565361	0.0209319	0.0304872	0.0368351	0.0235562	0.0369593
CEGT_MOUSE	Ceramide glucosyltransferase	0.0188632	0.000545806	0.00380083	0.0156266	0.000272152	0.000233041	0.000615208	3.75157e-05	0.0132763
CELF1_MOUSE	CUGBP Elav-like family member 1	0.111097	0.135847	0.10644	0.0871872	0.137954	0.129438	0.128785	0.151042	0.113869
CELF2_MOUSE	CUGBP Elav-like family member 2	0.334978	0.217737	0.249554	0.373159	0.355906	0.206539	0.286345	0.297478	0.306859
CERS2_MOUSE	Ceramide synthase 2	0.190938	0.154072	0.218775	0.0769522	0.165614	0.119854	0.182696	0.198486	0.26935
CERT_MOUSE	Ceramide transfer protein	0.0570332	0.0503421	0.0748098	0.0578759	0.0534956	0.0535709	0.0599067	0.0514342	0.0593027
CERU_MOUSE	Ceruloplasmin	0.102512	0.0510754	0.0679401	2.66592e-06	0.0290757	0.088124	0.0276587	0.032606	0.0433393
CH082_MOUSE	UPF0598 protein C8orf82 homolog	0.00439917	0.0198128	0.0140963	0.0430011	0.0299679	0.0253753	0.0250101	0.0265674	0.0332046
CH10_MOUSE	10 kDa heat shock protein, mitochondrial	6.49257	6.37217	6.04385	3.20714	3.29902	5.94238	4.40076	3.10777	3.27431
CH1B1_MOUSE	Charged multivesicular body protein 1b-1	0.161872	0.132396	0.163191	0.0970506	0.0886347	0.139393	0.115364	0.084283	0.103439
CH60_MOUSE	60 kDa heat shock protein, mitochondrial	2.91446	3.32519	3.07015	5.12386	3.95649	3.46471	4.05723	3.27089	3.91925
CHCH1_MOUSE	Coiled-coil-helix-coiled-coil-helix domain-containing protein 1	0.00486545	0.00211624	0.00473319	0.044338	0.00642392	0.00566596	0.00107475	0.00716998	0.00502467
CHIP_MOUSE	E3 ubiquitin-protein ligase CHIP	0.0869296	0.0923637	0.0806471	0.0128825	0.0768041	0.0813187	0.0628746	0.0827602	0.0537881
CHM1A_MOUSE	Charged multivesicular body protein 1a	0.194437	0.192392	0.173222	0.0852679	0.133897	0.191126	0.160247	0.122249	0.0849784
CHM2A_MOUSE	Charged multivesicular body protein 2a	0.0933336	0.138109	0.101074	0.106856	0.0964475	0.121307	0.100371	0.101822	0.0846698
CHM4B_MOUSE	Charged multivesicular body protein 4b	0.483035	0.604231	0.395143	0.226704	0.272262	0.516403	0.284352	0.272891	0.236807
CHMP5_MOUSE	Charged multivesicular body protein 5	0.176073	0.311877	0.21202	0.310319	0.179773	0.231104	0.188536	0.232922	0.246028
CHP1_MOUSE	Calcineurin B homologous protein 1	0.199644	0.101631	0.111022	0.227863	0.0719696	0.124199	0.0797663	0.0799113	0.157119
CHRD1_MOUSE	Cysteine and histidine-rich domain-containing protein 1	0.0560751	0.0995887	0.0523188	0.117895	0.0945862	0.0608317	0.0469698	0.107532	0.0748817
CHSP1_MOUSE	Calcium-regulated heat stable protein 1	0.960694	0.72827	0.92722	0.940866	0.70081	0.621395	1.39781	0.548123	0.647407
CIA2A_MOUSE	Cytosolic iron-sulfur assembly component 2A	0.0217753	0.00924911	0.01628	0.0141103	0.012893	0.0105127	0.0184525	0.0126071	0.0138544
CIA2B_MOUSE	Cytosolic iron-sulfur assembly component 2B	0.0561159	0.0274019	0.039256	0.0250365	0.0194822	0.0260813	0.0206788	0.0212442	0.0224065
CIAO1_MOUSE	Probable cytosolic iron-sulfur protein assembly protein CIAO1	0.0537152	0.0528553	0.0683898	0.00199218	0.0568195	0.063028	0.0585926	0.0647124	0.0265088
CIP4_MOUSE	Cdc42-interacting protein 4	0.0264546	0.0396712	0.0192208	0.0923975	0.0316898	0.0375542	0.0189517	0.0366754	0.041698
CISD1_MOUSE	CDGSH iron-sulfur domain-containing protein 1	0.634666	0.524278	0.905575	0.792265	0.537736	0.595924	0.636698	0.652902	0.6629
CISD2_MOUSE	CDGSH iron-sulfur domain-containing protein 2	0.00771291	0.0138318	0.0111976	0.0355218	0.0248341	0.0109389	0.0147316	0.0275865	0.0385414
CISD3_MOUSE	CDGSH iron-sulfur domain-containing protein 3, mitochondrial	0.0290955	0.0268767	0.0358028	0.00869359	0.0258298	0.0315328	0.0295199	0.025862	0.00267473
CISY_MOUSE	Citrate synthase, mitochondrial	3.88684	3.26491	3.89821	3.22426	3.316	4.07822	3.90829	4.0548	3.88259
CK054_MOUSE	Ester hydrolase C11orf54 homolog	0.32323	0.151901	0.222401	0.263489	0.205016	0.136637	0.194012	0.142896	0.205672
CK068_MOUSE	UPF0696 protein C11orf68 homolog	0.0220395	0.016017	0.00997694	0.0463169	0.0192165	0.00678605	0.012271	0.029372	0.0357229
CKAP4_MOUSE	Cytoskeleton-associated protein 4	0.737525	1.1128	1.05507	0.776876	0.918267	0.991924	0.8406	0.868776	0.75619
CKAP5_MOUSE	Cytoskeleton-associated protein 5	0.125816	0.0980308	0.112634	0.140814	0.107714	0.12037	0.175883	0.0845466	0.105626
CLAP1_MOUSE	CLIP-associating protein 1	0.0417845	0.0494563	0.0621062	0.0754695	0.0742969	0.0560977	0.0771843	0.0769818	0.0449312
CLCA_MOUSE	Clathrin light chain A	0.374177	0.364119	0.294021	0.20249	0.247833	0.29341	0.268825	0.290853	0.128844
CLCB_MOUSE	Clathrin light chain B	0.778753	0.766952	0.591591	0.214192	0.340114	0.801695	0.393275	0.301282	0.299643
CLCN5_MOUSE	H(+)/Cl(-) exchange transporter 5	0.000464861	0.0143894	0.000932338	0.0196788	0.0239028	0.000569794	0.00931971	0.0288568	0.0227642
CLCN7_MOUSE	H(+)/Cl(-) exchange transporter 7	0.0349243	0.0258963	0.0259146	0.0289255	0.0265838	0.0363789	0.0290108	0.0277966	0.0231324
CLH1_MOUSE	Clathrin heavy chain 1	1.83386	1.93966	2.27062	2.42763	2.06347	2.18735	2.02643	2.3722	2.1011
CLIC1_MOUSE	Chloride intracellular channel protein 1	1.95435	1.78358	1.87792	1.06504	1.38875	1.92474	2.14725	1.78048	1.98841
CLIC4_MOUSE	Chloride intracellular channel protein 4	1.10925	1.11621	1.24603	1.27926	1.37142	1.37638	1.61388	0.940068	1.26331
CLIP1_MOUSE	CAP-Gly domain-containing linker protein 1	0.101526	0.165062	0.117532	0.0840423	0.0916039	0.145703	0.0963468	0.0927112	0.0750356
CLN5_MOUSE	Ceroid-lipofuscinosis neuronal protein 5 homolog	0.000417437	0.00359109	0.00196759	0.00570191	0.00325868	0.00531542	0.00308913	0.00309971	0.000124079
CLPT1_MOUSE	Cleft lip and palate transmembrane protein 1 homolog	0.194347	0.137215	0.0844068	0.153849	0.102711	0.108552	0.078735	0.110233	0.126129
CLPX_MOUSE	ATP-dependent Clp protease ATP-binding subunit clpX-like, mitochondrial	0.0422658	0.0343158	0.0306993	0.161408	0.0452235	0.0297709	0.0393387	0.0548204	0.0800074
CLU_MOUSE	Clustered mitochondria protein homolog	0.0535481	0.0610411	0.0875551	0.287289	0.0819277	0.214229	0.0725308	0.0773128	0.0838472
CLYBL_MOUSE	Citramalyl-CoA lyase, mitochondrial	0.175118	0.108387	0.133713	0.0515797	0.0788803	0.136475	0.0915032	0.0763071	0.0808656
CMBL_MOUSE	Carboxymethylenebutenolidase homolog	0.257365	0.190147	0.221777	0.0905356	0.134269	0.213123	0.229108	0.15049	0.100795
CMC1_MOUSE	Calcium-binding mitochondrial carrier protein Aralar1	0.534499	0.347059	0.526414	0.489116	0.49259	0.392326	0.51883	0.439453	0.474157
CMTR1_MOUSE	Cap-specific mRNA (nucleoside-2'-O-)-methyltransferase 1	0.0106195	0.00786735	0.00522904	0.0184363	0.00441631	0.00853538	0.0106557	0.00766047	0.0146842
CNBP_MOUSE	Cellular nucleic acid-binding protein	0.298981	0.462573	0.328624	0.498234	0.517323	0.374363	0.403939	0.348534	0.418436
CND2_MOUSE	Condensin complex subunit 2	0.161131	0.133711	0.111282	0.0178275	0.0347781	0.157296	0.0432314	0.0339952	0.0375577
CNDP2_MOUSE	Cytosolic non-specific dipeptidase	0.518664	0.471079	0.466253	0.255772	0.416732	0.548963	0.444574	0.429796	0.625584
CNIH4_MOUSE	Protein cornichon homolog 4	0.067256	0.265326	0.176585	1.44055	0.864311	0.2693	0.798183	0.569411	0.783725
CNN2_MOUSE	Calponin-2	0.395502	0.344767	0.434113	0.616105	0.350345	0.357635	0.453709	0.357468	0.405168
CNN3_MOUSE	Calponin-3	2.92608	2.6091	2.82312	3.0833	2.88787	3.03476	3.08873	2.30783	2.39893
CNOT1_MOUSE	CCR4-NOT transcription complex subunit 1	0.059427	0.0635638	0.0712106	0.0336347	0.0609218	0.0701519	0.0926784	0.0547317	0.0564702
CNOT7_MOUSE	CCR4-NOT transcription complex subunit 7	0.114295	0.0647373	0.084571	0.072197	0.10722	0.0366104	0.101334	0.089833	0.0525008
CNOT9_MOUSE	CCR4-NOT transcription complex subunit 9	0.00599332	0.0184593	0.00700211	0.0559251	0.0135497	0.0141675	0.0148408	0.0188321	0.0390513
CNPY2_MOUSE	Protein canopy homolog 2	0.44473	0.641683	0.413706	0.591925	0.400931	0.494135	0.376845	0.359042	0.39311
CNPY3_MOUSE	Protein canopy homolog 3	0.0419723	0.079699	0.0439487	0.0186237	0.0111158	0.0685174	0.01056	0.0138568	0.021607
CNPY4_MOUSE	Protein canopy homolog 4	0.161653	0.177196	0.127837	0.084076	0.0692412	0.160175	0.0734105	0.0697117	0.0829473
CO3_MOUSE	Complement C3	0.060795	0.0528975	0.0580831	0.123471	0.0644204	0.0822488	0.0556501	0.0494586	0.0793035
CO3A1_MOUSE	Collagen alpha-1(III) chain	0.521494	0.477981	0.654903	0.462158	0.537552	0.54773	0.477892	0.439194	0.550005
CO5A1_MOUSE	Collagen alpha-1(V) chain	0.0629619	0.135403	0.0900562	0.108445	0.137902	0.121159	0.119993	0.11353	0.0694964
COA6_MOUSE	Cytochrome c oxidase assembly factor 6 homolog	0.144041	0.15816	0.0991598	0.0310528	0.0419105	0.0954711	0.057712	0.0432929	0.0344009
COA7_MOUSE	Cytochrome c oxidase assembly factor 7	0.00204232	0.000400746	1.11024e-05	0.0863334	0.00130149	0.00080475	0.0024364	0.000697979	0.0416405
COASY_MOUSE	Bifunctional coenzyme A synthase	0.00379243	0.0121879	0.0143871	0.0155	0.0134395	0.00140887	0.0060225	0.0135434	0.0115414
COBL_MOUSE	Protein cordon-bleu	0.335592	0.146219	0.276694	0.172504	0.178307	0.11827	0.222638	0.175575	0.126603
COCA1_MOUSE	Collagen alpha-1(XII) chain	0.920565	0.797366	0.923432	0.103809	0.992275	0.858754	0.609605	0.760671	0.103727
COF1_MOUSE	Cofilin-1	6.70119	7.46816	5.75661	7.67748	5.28075	7.48023	7.22478	5.32089	6.08494
COF2_MOUSE	Cofilin-2	5.05516	4.30711	4.39516	2.64217	3.24124	4.55054	3.83835	3.48523	2.58292
COG1_MOUSE	Conserved oligomeric Golgi complex subunit 1	0.0314424	0.00226919	0.0166712	0.0269219	0.0137316	0.0101569	0.0253608	0.0154934	0.0131224
COG2_MOUSE	Conserved oligomeric Golgi complex subunit 2	0.0028504	0.0263208	0.0181965	0.0330008	0.0337155	0.0164741	0.0119818	0.0355872	0.0413499
COG3_MOUSE	Conserved oligomeric Golgi complex subunit 3	0.00614153	0.0130896	0.0134464	0.0161608	0.0142256	0.0149826	0.012518	0.0129258	0.0206917
COG4_MOUSE	Conserved oligomeric Golgi complex subunit 4	0.0234815	0.0485322	0.0532398	0.0476081	0.050654	0.0651001	0.0483834	0.0568139	0.0472356
COG6_MOUSE	Conserved oligomeric Golgi complex subunit 6	0.0291213	0.0318378	0.0368524	0.0329607	0.0319088	0.0396951	0.0294202	0.0394502	0.0326482
COG7_MOUSE	Conserved oligomeric Golgi complex subunit 7	0.0356102	0.0477583	0.0426635	0.0820113	0.0536095	0.0422885	0.0573638	0.0549555	0.0133384
COG8_MOUSE	Conserved oligomeric Golgi complex subunit 8	0.0019204	0.00219162	0.000103573	0.00108274	0.00198034	0.00108455	0.000265527	0.00412702	8.59168e-05
COL12_MOUSE	Collectin-12	0.25628	0.137312	0.226436	0.103599	0.130689	0.228171	0.143802	0.109525	0.137445
COMD1_MOUSE	COMM domain-containing protein 1	0.0753097	0.0717903	0.0641781	0.0681459	0.0566947	0.110605	0.0621527	0.0560067	0.0904419
COMD2_MOUSE	COMM domain-containing protein 2	0.0405957	0.0504965	0.0922164	0.0720864	0.0387874	0.0700099	0.0572046	0.0503059	0.0586912
COMD3_MOUSE	COMM domain-containing protein 3	0.103674	0.0749978	0.104585	0.14926	0.0896	0.0873269	0.083748	0.0944543	0.0783485
COMD6_MOUSE	COMM domain-containing protein 6	0.13132	0.188943	0.120244	0.111646	0.0899697	0.186063	0.11146	0.143595	0.0748991
COMD7_MOUSE	COMM domain-containing protein 7	0.00301669	0.0027112	0.0027628	0.0280462	0.00213668	0.00351533	0.00287328	0.00372374	0.0148015
COMD9_MOUSE	COMM domain-containing protein 9	0.0564205	0.040548	0.0298817	0.050174	0.0441197	0.0463491	0.0382019	0.0465804	0.0562978
COMT_MOUSE	Catechol O-methyltransferase	0.215033	0.345239	0.223277	0.259026	0.220148	0.327861	0.23277	0.321235	0.190149
COPA_MOUSE	Coatomer subunit alpha	0.445956	0.394262	0.602884	0.516471	0.452204	0.428006	0.523271	0.605954	0.562997
COPB_MOUSE	Coatomer subunit beta	0.429508	0.362788	0.43203	0.636163	0.480527	0.411573	0.477774	0.410355	0.472806
COPB2_MOUSE	Coatomer subunit beta'	0.480657	0.464415	0.569616	0.53332	0.438599	0.507342	0.417693	0.483123	0.511208
COPD_MOUSE	Coatomer subunit delta	0.453589	0.361996	0.40518	0.770374	0.460504	0.442951	0.674813	0.295299	0.475215
COPE_MOUSE	Coatomer subunit epsilon	0.107466	0.184187	0.132169	0.294776	0.222142	0.181957	0.168806	0.233772	0.212661
COPG1_MOUSE	Coatomer subunit gamma-1	0.264969	0.211913	0.263957	0.203623	0.221317	0.209439	0.266494	0.253883	0.24158
COPG2_MOUSE	Coatomer subunit gamma-2	0.00340948	0.0150601	0.00700411	0.0386564	0.0342431	0.0064596	0.0168349	0.0436486	0.0376022
COPZ1_MOUSE	Coatomer subunit zeta-1	0.0975198	0.2017	0.100631	1.44673	0.454087	0.185005	0.335823	0.302613	0.320018
COPZ2_MOUSE	Coatomer subunit zeta-2	0.0725069	0.0738713	0.0688683	0.149177	0.0665252	0.0643124	0.0763141	0.0737736	0.0883429
COQ3_MOUSE	Ubiquinone biosynthesis O-methyltransferase, mitochondrial	0.102587	0.073906	0.0858623	0.121759	0.0586679	0.0754898	0.0674166	0.0744782	0.141771
COQ5_MOUSE	2-methoxy-6-polyprenyl-1,4-benzoquinol methylase, mitochondrial	0.00205748	0.00795513	0.00157653	0.0113646	0.0100593	0.00699931	0.0161114	0.00841319	0.0277594
COQ6_MOUSE	Ubiquinone biosynthesis monooxygenase COQ6, mitochondrial	0.0448832	0.0354004	0.0517742	0.0337928	0.0276858	0.0520364	0.0366736	0.0281002	0.0201305
COQ8A_MOUSE	Atypical kinase COQ8A, mitochondrial	0.000506742	0.000923469	0.000467409	0.0375988	0.0080816	0.00116179	0.00841571	0.00646091	0.0158086
COQ9_MOUSE	Ubiquinone biosynthesis protein COQ9, mitochondrial	0.106493	0.121254	0.121779	0.207738	0.154891	0.159539	0.15555	0.140274	0.150063
COR1B_MOUSE	Coronin-1B	0.344792	0.45433	0.529926	0.571615	0.290195	0.424418	0.395214	0.411418	0.531098
COR1C_MOUSE	Coronin-1C	0.246405	0.257402	0.264286	0.245065	0.232442	0.24897	0.237948	0.281578	0.237132
CORO6_MOUSE	Coronin-6	0.0295583	0.0480436	0.0497136	0.0807394	0.0375571	0.0185167	0.0255764	0.0890234	0.112695
CORO7_MOUSE	Coronin-7	0.0622925	0.0729126	0.0416097	0.0855539	0.103914	0.0659778	0.0743457	0.0797549	0.111753
COTL1_MOUSE	Coactosin-like protein	0.0749502	0.107562	0.0834965	0.0634051	0.0648477	0.117935	0.0781977	0.0813827	0.0569415
COX14_MOUSE	Cytochrome c oxidase assembly protein COX14	0.0815915	0.0920847	0.0984376	0.0502093	0.0797427	0.0973343	0.0987843	0.0768823	0.0703773
COX15_MOUSE	Cytochrome c oxidase assembly protein COX15 homolog	0.0696278	0.100214	0.124222	0.0431278	0.0857053	0.101859	0.097202	0.0885558	0.0733403
COX16_MOUSE	Cytochrome c oxidase assembly protein COX16 homolog, mitochondrial	0.0695277	0.0586323	0.0759968	0.0449997	0.0404774	0.0602828	0.062798	0.0417867	0.0542093
COX17_MOUSE	Cytochrome c oxidase copper chaperone	0.364489	0.375922	0.162772	0.450958	0.284323	0.141273	0.218226	0.304793	0.384367
COX2_MOUSE	Cytochrome c oxidase subunit 2	1.27686	0.813152	0.938252	1.8195	1.25263	0.920089	1.62926	0.943678	1.26992
COX41_MOUSE	Cytochrome c oxidase subunit 4 isoform 1, mitochondrial	1.57397	1.44036	1.48874	2.16036	1.40907	1.6894	1.51295	1.49452	1.76799
COX5A_MOUSE	Cytochrome c oxidase subunit 5A, mitochondrial	2.57565	1.85356	1.84859	1.23199	1.21158	1.47382	1.49421	1.11881	1.0757
COX5B_MOUSE	Cytochrome c oxidase subunit 5B, mitochondrial	1.66327	1.74099	1.72629	1.33399	1.13724	1.89782	1.39323	1.19589	1.12928
COX6C_MOUSE	Cytochrome c oxidase subunit 6C	0.771576	0.807856	0.714586	0.161712	0.558308	0.805712	0.633288	0.606967	0.211205
CP20A_MOUSE	Cytochrome P450 20A1	0.0192462	0.0288159	0.0155075	0.0469009	0.0253763	0.022901	0.0192873	0.0309441	0.0496307
CP51A_MOUSE	Lanosterol 14-alpha demethylase	0.0310003	0.0601434	0.0390759	0.0572015	0.0439555	0.0313927	0.045237	0.0550208	0.063916
CPIN1_MOUSE	Anamorsin	0.280153	0.219737	0.210212	0.158248	0.162689	0.238111	0.192755	0.16623	0.1497
CPNE1_MOUSE	Copine-1	0.238653	0.251722	0.288014	0.0996639	0.247529	0.255085	0.247295	0.233998	0.180175
CPNE2_MOUSE	Copine-2	0.200787	0.136336	0.144919	0.170878	0.173753	0.150177	0.191807	0.149577	0.179884
CPNE3_MOUSE	Copine-3	0.112117	0.101902	0.0936584	0.0600842	0.115601	0.0986028	0.121437	0.0977255	0.11651
CPNS1_MOUSE	Calpain small subunit 1	1.21085	1.4816	1.29221	0.826195	1.12887	1.44189	1.24116	1.20105	1.13658
CPPED_MOUSE	Serine/threonine-protein phosphatase CPPED1	0.0711771	0.108811	0.0717694	0.100463	0.0523878	0.0790437	0.0418953	0.0590033	0.0853894
CPSF1_MOUSE	Cleavage and polyadenylation specificity factor subunit 1	0.0113734	0.0320684	0.0172485	0.0162492	0.0227193	0.0252228	0.0173182	0.0287758	0.0120124
CPSF2_MOUSE	Cleavage and polyadenylation specificity factor subunit 2	0.0021613	0.0303531	0.0335262	0.00749886	0.0318421	0.0281784	0.0170941	0.0369198	0.0328073
CPSF5_MOUSE	Cleavage and polyadenylation specificity factor subunit 5	0.0205236	0.0374921	0.018544	0.0605816	0.0724977	0.0254986	0.0289609	0.0438066	0.0675879
CPSF6_MOUSE	Cleavage and polyadenylation specificity factor subunit 6	0.113988	0.0946847	0.0847058	0.0334783	0.0789802	0.0991698	0.144267	0.0958289	0.0493646
CPSF7_MOUSE	Cleavage and polyadenylation specificity factor subunit 7	0.0632193	0.0529545	0.11998	0.0426578	0.0636743	0.0662205	0.0834769	0.0558051	0.0303714
CPT1A_MOUSE	Carnitine O-palmitoyltransferase 1, liver isoform	0.027582	0.0434133	0.0550258	0.0924237	0.0474007	0.0242946	0.0460575	0.0574918	0.0690574
CPT2_MOUSE	Carnitine O-palmitoyltransferase 2, mitochondrial	0.22467	0.14315	0.217421	0.153385	0.171304	0.177454	0.236344	0.198391	0.15196
CRBN_MOUSE	Protein cereblon	0.178945	0.0848765	0.103883	0.104169	0.0861091	0.0873825	0.170033	0.0812127	0.095217
CREL2_MOUSE	Protein disulfide isomerase Creld2	0.0582463	0.159292	0.0951771	0.00352545	0.0682019	0.165203	0.0339688	0.0516472	0.000754161
CRIP1_MOUSE	Cysteine-rich protein 1	2.49872	2.45402	2.0991	0.918514	1.15922	1.74636	1.47553	1.08451	3.00004
CRIP2_MOUSE	Cysteine-rich protein 2	2.07192	3.24865	1.9674	2.59564	3.13794	2.42343	2.29403	3.67126	4.2949
CRK_MOUSE	Adapter molecule crk	0.301247	0.221681	0.219001	0.223637	0.151648	0.221813	0.205963	0.15643	0.201199
CRKL_MOUSE	Crk-like protein	0.168845	0.150815	0.160421	0.0747422	0.104147	0.150347	0.13175	0.121901	0.115264
CRLF3_MOUSE	Cytokine receptor-like factor 3	0.075926	0.0261678	0.0338238	0.000635468	0.0359371	0.0444444	0.0225361	0.0379149	0.0313623
CRTAP_MOUSE	Cartilage-associated protein	0.0347482	0.048433	0.0238787	0.0706374	0.052373	0.0285629	0.042818	0.0487986	0.0681188
CRYAB_MOUSE	Alpha-crystallin B chain	8.61893	8.58027	8.14348	6.74897	6.67474	10.4889	9.06106	6.81234	6.13606
CRYM_MOUSE	Ketimine reductase mu-crystallin	0.106313	0.0676569	0.0537618	0.09618	0.0556924	0.068352	0.0822684	0.053267	0.116349
CSCL2_MOUSE	CSC1-like protein 2	0.0777919	0.0142896	0.0392457	0.00520559	0.0157232	0.0229177	0.0313176	0.0148653	0.0152822
CSDE1_MOUSE	Cold shock domain-containing protein E1	0.390702	0.40149	0.389263	0.524222	0.344548	0.460362	0.341896	0.337564	0.252595
CSK_MOUSE	Tyrosine-protein kinase CSK	0.00787387	0.00627768	0.0159118	0.00183859	0.0119257	0.00806905	0.0106166	0.0138771	0.0165355
CSK21_MOUSE	Casein kinase II subunit alpha	0.0694887	0.0303874	0.054977	0.120135	0.0681413	0.0289112	0.0769032	0.0341589	0.0839839
CSK22_MOUSE	Casein kinase II subunit alpha'	0.00823701	0.0177661	0.0147754	0.0192069	0.0293641	0.0151691	0.0331899	0.0339076	0.0312608
CSK2B_MOUSE	Casein kinase II subunit beta	0.255374	0.284046	0.278568	0.402776	0.251383	0.334905	0.247556	0.276816	0.365292
CSMT1_MOUSE	Protein CCSMST1	0.0339906	0.0632634	0.054706	0.0662381	0.0474156	0.0465754	0.0526236	0.0825631	0.0679597
CSN1_MOUSE	COP9 signalosome complex subunit 1	0.313842	0.288153	0.337161	0.288975	0.266047	0.35962	0.359977	0.285428	0.232723
CSN2_MOUSE	COP9 signalosome complex subunit 2	0.106413	0.104003	0.150256	0.228591	0.20782	0.122429	0.207025	0.16048	0.173788
CSN3_MOUSE	COP9 signalosome complex subunit 3	0.303279	0.3129	0.34033	0.172467	0.314865	0.372477	0.331704	0.310571	0.127644
CSN4_MOUSE	COP9 signalosome complex subunit 4	0.622129	0.465846	0.54833	0.518363	0.427052	0.536572	0.524146	0.432727	0.454123
CSN5_MOUSE	COP9 signalosome complex subunit 5	0.18919	0.080463	0.141693	0.039645	0.114656	0.0933539	0.161689	0.0902921	0.0756213
CSN6_MOUSE	COP9 signalosome complex subunit 6	0.321084	0.286485	0.330436	0.237965	0.277773	0.311124	0.285892	0.305933	0.17827
CSN7A_MOUSE	COP9 signalosome complex subunit 7a	0.112262	0.169159	0.114388	0.230245	0.180444	0.176715	0.2025	0.208051	0.19314
CSN8_MOUSE	COP9 signalosome complex subunit 8	0.395283	0.569552	0.475628	0.401852	0.340365	0.486796	0.342363	0.420797	0.128498
CSPG4_MOUSE	Chondroitin sulfate proteoglycan 4	0.0664183	0.0837023	0.11245	0.125502	0.115635	0.0883407	0.0943457	0.0954852	0.0974715
CSRP1_MOUSE	Cysteine and glycine-rich protein 1	1.01591	1.44111	1.25308	0.971011	0.961194	1.24044	1.03598	1.00359	1.08005
CSRP2_MOUSE	Cysteine and glycine-rich protein 2	0.299697	0.36798	0.31819	0.205055	0.219215	0.412083	0.207437	0.246935	0.187629
CSRP3_MOUSE	Cysteine and glycine-rich protein 3	1.05239	1.18542	1.07221	0.830514	1.05695	1.262	1.26462	0.999725	0.798899
CSTF1_MOUSE	Cleavage stimulation factor subunit 1	0.0128785	0.0120623	0.00766759	0.0793053	0.0241042	0.00951142	0.019595	0.0304169	0.0350666
CSTF3_MOUSE	Cleavage stimulation factor subunit 3	9.58566e-08	0.0169986	0.00595881	0.00585062	0.0193881	0.0110489	0.0298496	0.021855	0.0266786
CT027_MOUSE	UPF0687 protein C20orf27 homolog	0.0702698	0.0963181	0.0423749	0.197856	0.0880171	0.07932	0.0901285	0.0807061	0.0127539
CTBP1_MOUSE	C-terminal-binding protein 1	0.237319	0.309372	0.311086	0.34445	0.270579	0.372609	0.285427	0.326301	0.302259
CTL1_MOUSE	Choline transporter-like protein 1	0.0334427	0.0475396	0.0468435	0.0992271	0.0495824	0.0461589	0.047766	0.0519644	0.062942
CTL2_MOUSE	Choline transporter-like protein 2	0.295197	0.367357	0.438051	0.67004	0.414895	0.459944	0.470645	0.435095	0.469088
CTNA1_MOUSE	Catenin alpha-1	0.406545	0.672543	0.631585	0.896259	0.637051	0.67331	0.598425	0.669336	0.713832
CTNB1_MOUSE	Catenin beta-1	0.0371751	0.0186669	0.0333363	0.0229142	0.0175166	0.0289546	0.0423986	0.0199903	0.0424798
CTND1_MOUSE	Catenin delta-1	0.142497	0.245175	0.248978	0.706794	0.353522	0.269614	0.330967	0.276321	0.560366
CUL1_MOUSE	Cullin-1	0.310747	0.294165	0.295079	0.303071	0.285877	0.395246	0.407967	0.30056	0.285095
CUL2_MOUSE	Cullin-2	0.0252949	0.0381429	0.0477612	0.0804286	0.075554	0.0369537	0.0784131	0.0552084	0.0552099
CUL3_MOUSE	Cullin-3	0.124311	0.145211	0.145472	0.147139	0.152421	0.155016	0.151614	0.143221	0.146573
CUL4A_MOUSE	Cullin-4A	0.141007	0.11762	0.136943	0.0447551	0.108407	0.154928	0.129733	0.120142	0.0613992
CUL4B_MOUSE	Cullin-4B	0.0123291	0.0170622	0.0107263	0.0208848	0.0244744	0.0160057	0.0251646	0.0260171	0.0287257
CUL5_MOUSE	Cullin-5	0.0633198	0.0589951	0.0634498	0.0470028	0.0605801	0.0688666	0.0794398	0.0618745	0.068288
CUL7_MOUSE	Cullin-7	0.0475562	0.0160891	0.017002	0.0163316	0.0253502	0.0127698	0.0195187	0.0252595	0.0286997
CUTA_MOUSE	Protein CutA	0.0739381	0.0854851	0.0427748	0.0353967	0.0729116	0.0532745	0.0558385	0.0887289	0.0971568
CX6A1_MOUSE	Cytochrome c oxidase subunit 6A1, mitochondrial	0.0534101	0.0513828	0.0410015	0.116469	0.0331089	0.0533503	0.0439772	0.0364367	0.308332
CX6B1_MOUSE	Cytochrome c oxidase subunit 6B1	0.734578	1.7125	0.846478	1.42611	1.27281	1.2914	1.0175	0.9023	1.1899
CX7A2_MOUSE	Cytochrome c oxidase subunit 7A2, mitochondrial	1.20215	1.2484	1.25768	0.820445	0.772778	1.22665	0.973575	0.829997	0.697931
CY1_MOUSE	Cytochrome c1, heme protein, mitochondrial	0.625054	0.579255	0.707297	0.478735	0.56532	0.60476	0.521442	0.579851	0.487914
CYB_MOUSE	Cytochrome b	0.472994	0.236785	0.345077	0.39207	0.226277	0.267754	0.351356	0.223215	0.337318
CYB5_MOUSE	Cytochrome b5	0.346988	0.332249	0.264766	0.187283	0.226614	0.317248	0.262837	0.216755	0.231404
CYB5B_MOUSE	Cytochrome b5 type B	1.35501	1.56389	1.18564	0.716882	0.92793	1.23282	0.848867	0.960584	1.44838
CYBC1_MOUSE	Cytochrome b-245 chaperone 1	0.0528192	0.0726123	0.0909696	0.00551305	0.0739013	0.0785482	0.0979723	0.0930903	0.0971387
CYBP_MOUSE	Calcyclin-binding protein	0.220956	0.212212	0.242379	0.277391	0.177176	0.2224	0.191062	0.192907	0.23432
CYC_MOUSE	Cytochrome c, somatic	0.943469	0.84142	0.925554	1.8099	0.903926	0.812942	0.771689	1.1021	1.1631
CYFP1_MOUSE	Cytoplasmic FMR1-interacting protein 1	0.516153	0.32677	0.193398	0.255061	0.293803	0.21057	0.210145	0.235057	0.240162
CYRIB_MOUSE	CYFIP-related Rac1 interactor B	0.0909305	0.204837	0.16644	0.248687	0.19143	0.19226	0.21509	0.197887	0.235191
CYTB_MOUSE	Cystatin-B	0.470331	0.440282	0.42825	0.136339	0.342121	0.372531	0.417498	0.417237	0.0271751
CYTC_MOUSE	Cystatin-C	0.215693	0.240504	0.22139	0.138342	0.144424	0.259136	0.136482	0.177394	0.200138
CYTSB_MOUSE	Cytospin-B	0.00243758	0.0211034	0.0202732	0.0472771	0.0279127	0.0227577	0.0289874	0.0290931	0.0272701
CZIB_MOUSE	CXXC motif containing zinc binding protein	0.199584	0.189425	0.159857	0.229968	0.143907	0.167032	0.354106	0.237404	0.187735
D2HDH_MOUSE	D-2-hydroxyglutarate dehydrogenase, mitochondrial	0.0255009	0.0517449	0.0576544	0.0383996	0.0438229	0.0502068	0.0475406	0.0503464	0.0491146
DAAF5_MOUSE	Dynein axonemal assembly factor 5	0.0116411	0.00658648	0.00524809	0.0154305	0.0212339	0.00437047	0.019124	0.0152113	0.0166761
DAB2_MOUSE	Disabled homolog 2	0.0176043	0.0309903	0.00965265	0.0192509	0.0355096	0.0216187	0.0301521	0.0271081	0.0275433
DAD1_MOUSE	Dolichyl-diphosphooligosaccharide--protein glycosyltransferase subunit DAD1	0.790286	0.649904	0.518692	0.476188	0.423476	0.628421	0.450173	0.422159	0.544041
DAG1_MOUSE	Dystroglycan	0.456827	0.451873	0.408994	0.254269	0.285998	0.361839	0.242717	0.263754	0.229622
DAP1_MOUSE	Death-associated protein 1	0.0659446	0.0537495	0.0533881	0.0185866	0.0402881	0.0487554	0.00675234	0.0286412	0.0199088
DAPK3_MOUSE	Death-associated protein kinase 3	0.00144704	0.000290827	0.000263474	0.000291861	0.0172415	0.000257725	0.0106852	0.0163559	0.0371788
DAZP1_MOUSE	DAZ-associated protein 1	0.00356907	0.106163	0.0244274	0.448611	0.122514	0.0449833	0.0833737	0.120304	0.2317
DBLOH_MOUSE	Diablo homolog, mitochondrial	0.000295285	0.000710253	0.000381153	0.0436122	2.75494e-05	0.000472869	0.000326558	0.00651254	0.0348779
DBNL_MOUSE	Drebrin-like protein	0.464055	0.479174	0.472578	0.334711	0.311927	0.46114	0.345567	0.319805	0.27
DC1I2_MOUSE	Cytoplasmic dynein 1 intermediate chain 2	0.404408	0.465714	0.478842	0.20299	0.455974	0.472654	0.421224	0.474891	0.468596
DC1L1_MOUSE	Cytoplasmic dynein 1 light intermediate chain 1	0.393937	0.417208	0.440395	0.763124	0.431365	0.480203	0.474787	0.502681	0.557236
DC1L2_MOUSE	Cytoplasmic dynein 1 light intermediate chain 2	0.288159	0.310448	0.328164	0.284527	0.257374	0.343707	0.265664	0.252399	0.24304
DCAF6_MOUSE	DDB1- and CUL4-associated factor 6	0.0202162	0.0261311	0.0138893	0.029648	0.0278042	0.0280269	0.0206283	0.0386104	0.00601351
DCAF7_MOUSE	DDB1- and CUL4-associated factor 7	0.000362541	0.00238535	0.000611996	0.0766818	0.0103851	0.00160965	0.00181071	0.00504341	0.0452594
DCAF8_MOUSE	DDB1- and CUL4-associated factor 8	0.216021	0.199571	0.262472	0.330611	0.195033	0.282794	0.234057	0.209766	0.148034
DCAKD_MOUSE	Dephospho-CoA kinase domain-containing protein	0.591056	0.3544	0.568824	0.232842	0.370559	0.426907	0.476494	0.368259	0.391101
DCLK1_MOUSE	Serine/threonine-protein kinase DCLK1	2.08113	2.26343	2.45539	2.47629	2.14761	2.49018	2.27946	2.24066	2.04172
DCNL1_MOUSE	DCN1-like protein 1	0.000727485	0.022796	0.00202784	0.00305706	0.0281035	0.00524451	0.0181205	0.0342615	0.0107878
DCPS_MOUSE	m7GpppX diphosphatase	0.181609	0.167569	0.160992	0.167724	0.125311	0.172917	0.134458	0.141702	0.147955
DCTN1_MOUSE	Dynactin subunit 1	0.170505	0.280968	0.327286	0.442944	0.340741	0.33636	0.373537	0.364828	0.394007
DCTN2_MOUSE	Dynactin subunit 2	0.629123	0.812781	0.736583	0.726494	0.663717	0.799333	0.777423	0.731831	0.811279
DCTN3_MOUSE	Dynactin subunit 3	0.0945244	0.090252	0.0546376	0.119929	0.0586331	0.0798785	0.0463339	0.0945632	0.119541
DCTN4_MOUSE	Dynactin subunit 4	0.0874968	0.113655	0.110867	0.0194003	0.11446	0.139306	0.129335	0.116983	0.0700251
DCUP_MOUSE	Uroporphyrinogen decarboxylase	0.0427961	0.0474558	0.031282	0.0920858	0.0553077	0.0478631	0.0412224	0.0706393	0.0987248
DD19A_MOUSE	ATP-dependent RNA helicase DDX19A	0.101886	0.130592	0.133103	0.169423	0.10033	0.155512	0.107951	0.120035	0.154173
DDAH1_MOUSE	N(G),N(G)-dimethylarginine dimethylaminohydrolase 1	0.107287	0.0927437	0.100736	0.125384	0.0625328	0.108497	0.0767587	0.0646582	0.0809406
DDAH2_MOUSE	N(G),N(G)-dimethylarginine dimethylaminohydrolase 2	0.506667	0.524569	0.491877	0.799824	0.371428	0.598209	0.372492	0.408367	0.682931
DDB1_MOUSE	DNA damage-binding protein 1	1.17458	0.893325	1.18088	1.03361	0.835886	1.10624	0.993747	0.906704	1.46915
DDX1_MOUSE	ATP-dependent RNA helicase DDX1	0.35102	0.375257	0.354349	0.508699	0.482828	0.404054	0.423861	0.404495	0.366931
DDX17_MOUSE	Probable ATP-dependent RNA helicase DDX17	0.191642	0.149677	0.185192	0.18388	0.160098	0.145354	0.149545	0.150813	0.161561
DDX3X_MOUSE	ATP-dependent RNA helicase DDX3X	0.423811	0.498842	0.550592	0.526051	0.511108	0.461291	0.429898	0.46834	0.393299
DDX46_MOUSE	Probable ATP-dependent RNA helicase DDX46	0.0781936	0.0663078	0.0698998	0.0340355	0.0734181	0.0771776	0.0698584	0.0746536	0.056828
DDX5_MOUSE	Probable ATP-dependent RNA helicase DDX5	0.873177	0.681972	0.843787	0.837811	0.729453	0.662273	0.681371	0.687145	0.736116
DDX6_MOUSE	Probable ATP-dependent RNA helicase DDX6	0.309781	0.311567	0.297563	0.725735	0.32395	0.290858	0.341147	0.27025	0.292275
DECR_MOUSE	2,4-dienoyl-CoA reductase [(3E)-enoyl-CoA-producing], mitochondrial	0.28672	0.384317	0.373692	0.347707	0.332428	0.335543	0.391012	0.34144	0.347683
DEK_MOUSE	Protein DEK	0.0932634	0.128803	0.108767	0.123394	0.0945367	0.126268	0.0600234	0.125054	0.0697425
DEN10_MOUSE	DENN domain-containing protein 10	0.0280114	0.0279288	0.0246877	0.0466876	0.0350806	0.0272685	0.0350476	0.0425347	0.0534254
DENR_MOUSE	Density-regulated protein	0.16825	0.199163	0.14648	0.0562656	0.116486	0.192581	0.109202	0.105413	0.0607464
DERL1_MOUSE	Derlin-1	0.219628	0.189428	0.196104	0.150819	0.200734	0.23079	0.285867	0.179414	0.236004
DESM_MOUSE	Desmin	5.10346	4.63432	6.27925	5.40321	7.44643	6.0154	4.89131	5.3191	3.53885
DEST_MOUSE	Destrin	1.02635	0.93628	1.04302	1.28978	0.924031	1.15729	0.947663	0.921794	1.09773
DFFA_MOUSE	DNA fragmentation factor subunit alpha	0.00298447	0.0225243	0.0267897	0.00566447	0.021605	0.0241745	0.0165865	0.0311473	0.00254366
DGAT1_MOUSE	Diacylglycerol O-acyltransferase 1	0.0160492	0.0253556	0.0254223	0.0376696	0.0332463	0.028229	0.0319458	0.034027	0.0422686
DGUOK_MOUSE	Deoxyguanosine kinase, mitochondrial	0.0256225	0.0712246	0.0339782	0.0928856	0.106711	0.0603513	0.104324	0.0818705	0.13127
DHB12_MOUSE	Very-long-chain 3-oxoacyl-CoA reductase	0.387774	0.436386	0.494131	0.597068	0.455403	0.506216	0.456018	0.49061	0.553978
DHB4_MOUSE	Peroxisomal multifunctional enzyme type 2	0.57098	0.475265	0.530844	0.352002	0.32533	0.479329	0.416036	0.387227	0.314393
DHB7_MOUSE	3-keto-steroid reductase/17-beta-hydroxysteroid dehydrogenase 7	0.073906	0.0610135	0.0642209	0.0842696	0.0578078	0.0856565	0.0692022	0.0524907	0.0754571
DHB8_MOUSE	(3R)-3-hydroxyacyl-CoA dehydrogenase	0.15711	0.105001	0.13891	0.0970213	0.12327	0.146629	0.12669	0.134243	0.15518
DHC24_MOUSE	Delta(24)-sterol reductase	0.12273	0.186411	0.126463	0.118302	0.114118	0.167218	0.10444	0.142776	0.065375
DHCR7_MOUSE	7-dehydrocholesterol reductase	0.111464	0.095461	0.106731	0.0736385	0.103201	0.116079	0.109075	0.101638	0.0814953
DHE3_MOUSE	Glutamate dehydrogenase 1, mitochondrial	3.12301	3.12589	2.88052	1.7254	1.78228	3.47575	2.10632	1.9743	1.71906
DHI1_MOUSE	Corticosteroid 11-beta-dehydrogenase isozyme 1	0.00449334	0.0421661	0.0105677	0.0889503	0.049857	0.0166422	0.0409451	0.0534438	0.0601997
DHPR_MOUSE	Dihydropteridine reductase	0.264762	0.531269	0.356684	0.37176	0.383382	0.402543	0.330728	0.387674	0.362489
DHR13_MOUSE	Dehydrogenase/reductase SDR family member 13	0.0160518	0.0267237	0.0444661	0.000119666	0.0198015	0.0330704	0.0328865	0.0336968	0.0316058
DHRS1_MOUSE	Dehydrogenase/reductase SDR family member 1	0.121103	0.178358	0.180469	0.491881	0.261987	0.16155	0.31728	0.232583	0.269905
DHRS4_MOUSE	Dehydrogenase/reductase SDR family member 4	0.101955	0.0846102	0.117056	0.0559014	0.083516	0.0960641	0.0861097	0.0803371	0.0442944
DHRS7_MOUSE	Dehydrogenase/reductase SDR family member 7	0.0241908	0.0427241	0.0413232	0.00858846	0.0396029	0.0519026	0.0398295	0.0370788	0.028962
DHSO_MOUSE	Sorbitol dehydrogenase	0.0838497	0.0650283	0.00324492	0.00707864	0.0392905	0.0712752	0.0437855	0.0451537	0.0157988
DHX15_MOUSE	Pre-mRNA-splicing factor ATP-dependent RNA helicase DHX15	0.0956117	0.112644	0.124241	0.0762577	0.121301	0.102482	0.104319	0.119886	0.214834
DHX29_MOUSE	ATP-dependent RNA helicase DHX29	0.0638723	0.0578877	0.069195	0.0466411	0.0564839	0.0712324	0.0693977	0.0619426	0.0569617
DHX30_MOUSE	ATP-dependent RNA helicase DHX30	0.00583821	0.0143541	0.0128811	0.0366911	0.0178115	0.0167623	0.0101325	0.00852728	0.0110736
DHX9_MOUSE	ATP-dependent RNA helicase A	0.0320453	0.156251	0.0899297	0.0946877	0.207214	0.107093	0.0967309	0.107124	0.0897276
DHYS_MOUSE	Deoxyhypusine synthase	0.110834	0.118925	0.0834246	0.16518	0.0529428	0.108597	0.084765	0.047963	0.0313735
DI3L2_MOUSE	DIS3-like exonuclease 2	0.0399567	0.0365217	0.0483085	0.0170996	0.0404874	0.0497634	0.0463924	0.0435643	0.0256465
DIAP1_MOUSE	Protein diaphanous homolog 1	0.076749	0.0588793	0.08425	0.0630266	0.063974	0.0853795	0.092831	0.0694759	0.0390391
DIC_MOUSE	Mitochondrial dicarboxylate carrier	0.0400488	0.0594266	0.0498817	0.0921516	0.0534181	0.0503741	0.0615447	0.0621214	0.0666734
DJB11_MOUSE	DnaJ homolog subfamily B member 11	0.238364	0.610036	0.429787	0.741559	0.530927	0.550845	0.437056	0.48928	0.706001
DJC10_MOUSE	DnaJ homolog subfamily C member 10	0.0944482	0.0797741	0.102941	0.0936712	0.111715	0.102157	0.106465	0.0765265	0.0518459
DJC11_MOUSE	DnaJ homolog subfamily C member 11	0.0722944	0.0778901	0.0973184	0.273219	0.0879859	0.0885107	0.0919372	0.0926897	0.117714
DKC1_MOUSE	H/ACA ribonucleoprotein complex subunit DKC1	0.0578512	0.0213243	0.0382454	0.0348179	0.0204381	0.0107143	0.029459	0.0181428	0.0178122
DLDH_MOUSE	Dihydrolipoyl dehydrogenase, mitochondrial	2.80835	3.66943	2.93188	1.2923	1.66071	3.23032	2.11528	1.54453	1.11671
DLG1_MOUSE	Disks large homolog 1	0.0553667	0.0475755	0.0763649	0.140258	0.0420593	0.0489458	0.0454122	0.0367138	0.12325
DLGP4_MOUSE	Disks large-associated protein 4	0.147979	0.171021	0.118567	0.168821	0.154837	0.151218	0.150979	0.165088	0.18995
DLRB1_MOUSE	Dynein light chain roadblock-type 1	0.931426	0.464899	0.313701	0.550216	0.274961	0.385725	0.286276	0.421457	0.479478
DNJA2_MOUSE	DnaJ homolog subfamily A member 2	0.797272	0.904218	0.926533	0.861951	0.752801	0.901544	0.844538	0.737358	0.70186
DNJA3_MOUSE	DnaJ homolog subfamily A member 3, mitochondrial	0.054903	0.066822	0.0844955	0.109907	0.0657803	0.0664426	0.048162	0.0589055	0.0597466
DNJB1_MOUSE	DnaJ homolog subfamily B member 1	0.0587797	0.0451659	0.0540494	0.056097	0.0520365	0.0498995	0.0466161	0.0551894	0.0667734
DNJB4_MOUSE	DnaJ homolog subfamily B member 4	0.16808	0.220028	0.180561	0.206022	0.176135	0.236511	0.173428	0.210934	0.220463
DNJB6_MOUSE	DnaJ homolog subfamily B member 6	0.194668	0.273553	0.305606	0.336006	0.230467	0.350885	0.247384	0.261787	0.204431
DNJC2_MOUSE	DnaJ homolog subfamily C member 2	0.0045057	0.0318355	0.0137495	0.0294501	0.0334991	0.0251284	0.0360634	0.0350634	0.0330994
DNJC3_MOUSE	DnaJ homolog subfamily C member 3	0.0615449	0.101205	0.119862	0.126031	0.0870182	0.122564	0.111872	0.103907	0.0987075
DNJC7_MOUSE	DnaJ homolog subfamily C member 7	0.018768	0.0201336	0.012291	0.050944	0.0202844	0.0172792	0.0335984	0.0295532	0.0419884
DNJC8_MOUSE	DnaJ homolog subfamily C member 8	0.285014	0.287597	0.332546	0.0185691	0.179055	0.220511	0.223998	0.164293	0.0951786
DNM1L_MOUSE	Dynamin-1-like protein	0.336396	0.248096	0.317014	0.345925	0.276569	0.292181	0.380763	0.310631	0.341632
DNPEP_MOUSE	Aspartyl aminopeptidase	0.503196	0.580714	0.55313	0.713556	0.604911	0.525264	0.631568	0.576022	0.535154
DOCK7_MOUSE	Dedicator of cytokinesis protein 7	0.0424561	0.0555445	0.0392013	0.0815453	0.0710776	0.0675799	0.067753	0.075916	0.0825073
DOHH_MOUSE	Deoxyhypusine hydroxylase	0.142481	0.114008	0.0987547	0.156347	0.128395	0.111345	0.141568	0.101138	0.0745167
DOLK_MOUSE	Dolichol kinase	0.00110829	0.0108789	0.000972063	1.95368e-06	0.0121326	0.00547258	0.0200867	0.0198952	0.0158189
DOPP1_MOUSE	Dolichyldiphosphatase 1	0.0109092	0.00317904	0.00749635	0.00544718	0.00936708	0.00137169	0.00990801	0.00628534	0.00507338
DP13A_MOUSE	DCC-interacting protein 13-alpha	0.066996	0.110543	0.0985211	0.0713529	0.0961019	0.119179	0.0988065	0.098689	0.0559097
DPP2_MOUSE	Dipeptidyl peptidase 2	0.0373744	0.0598141	0.0772516	0.0684592	0.0645883	0.0670081	0.0652499	0.0664597	0.0527739
DPP3_MOUSE	Dipeptidyl peptidase 3	0.389224	0.532452	0.504695	0.334234	0.490536	0.57663	0.496934	0.555471	0.674266
DPP9_MOUSE	Dipeptidyl peptidase 9	0.0156193	0.0134532	0.0121014	0.0385617	0.0125335	0.0161452	0.0159224	0.015383	0.0123305
DPTOR_MOUSE	DEP domain-containing mTOR-interacting protein	0.126966	0.0969409	0.168667	0.14974	0.101113	0.11654	0.104194	0.105378	0.122831
DPY30_MOUSE	Protein dpy-30 homolog	0.329144	0.35866	0.319338	0.131322	0.187048	0.306446	0.270907	0.178648	0.168211
DPYL2_MOUSE	Dihydropyrimidinase-related protein 2	1.15301	1.65341	1.3272	1.735	1.43337	1.69055	1.40495	1.38804	1.79465
DPYL3_MOUSE	Dihydropyrimidinase-related protein 3	1.40048	1.42832	2.10971	0.85575	1.35291	1.51323	1.53683	1.3517	1.3105
DREB_MOUSE	Drebrin	0.337966	0.399235	0.435027	0.318542	0.425165	0.502725	0.375363	0.409113	0.366168
DRG1_MOUSE	Developmentally-regulated GTP-binding protein 1	0.104734	0.133975	0.112396	0.16725	0.175266	0.10945	0.140294	0.176039	0.260431
DRG2_MOUSE	Developmentally-regulated GTP-binding protein 2	0.0736574	0.0590274	0.0589128	0.0994216	0.109074	0.0642298	0.126325	0.071782	0.0812231
DRS7B_MOUSE	Dehydrogenase/reductase SDR family member 7B	0.0364693	0.0471129	0.0808907	0.0793523	0.0553681	0.0522633	0.0606369	0.0752415	0.0821474
DTBP1_MOUSE	Dysbindin	0.00222803	0.0088853	0.000485584	0.0226982	0.0049292	0.00176886	0.00982067	0.00884226	0.0189877
DTD2_MOUSE	D-aminoacyl-tRNA deacylase 2	6.14181e-05	0.0407225	0.000975368	0.0307771	0.0165103	0.0145433	0.00646048	0.0209087	0.0523062
DUS28_MOUSE	Dual specificity phosphatase 28	0.029509	0.0346694	0.0261855	0.0398127	0.0233741	0.0518972	0.0285795	0.0268795	0.045259
DUS3_MOUSE	Dual specificity protein phosphatase 3	1.21896	0.893401	1.33141	0.966789	0.964816	1.03532	1.02776	0.974393	1.03493
DX39A_MOUSE	ATP-dependent RNA helicase DDX39A	0.291239	0.314526	0.36608	0.406952	0.298046	0.338733	0.312248	0.309247	0.253488
DX39B_MOUSE	Spliceosome RNA helicase Ddx39b	0.780314	0.59555	0.721336	0.469288	0.54704	0.688889	0.666671	0.487425	0.525263
DYHC1_MOUSE	Cytoplasmic dynein 1 heavy chain 1	1.54731	1.02416	1.25215	1.32893	0.826919	0.975327	0.926839	0.84882	1.11179
DYL1_MOUSE	Dynein light chain 1, cytoplasmic	0.160519	1.03178	0.551554	1.54984	0.89363	0.858454	0.75206	0.964532	1.49558
DYL2_MOUSE	Dynein light chain 2, cytoplasmic	0.00608477	0.17655	0.0660412	0.168988	0.145539	0.160237	0.115447	0.15234	0.208264
DYLT1_MOUSE	Dynein light chain Tctex-type 1	0.0165444	0.0505051	0.03314	0.0595636	0.084031	0.0560666	0.0618349	0.107442	0.0858908
DYLT3_MOUSE	Dynein light chain Tctex-type 3	0.0284886	0.0637844	0.0379726	0.106812	0.085197	0.0471336	0.057623	0.0895058	0.105509
DYM_MOUSE	Dymeclin	0.0225252	0.0113618	0.020398	0.0226565	0.0180245	0.0236201	0.0218928	0.0179278	0.00488102
DYN1_MOUSE	Dynamin-1	0.0563211	0.0433589	0.0691212	0.0612472	0.0461709	0.0482087	0.0488536	0.0490451	0.0622463
DYN2_MOUSE	Dynamin-2	0.307782	0.300251	0.395513	0.492583	0.30558	0.345209	0.330199	0.329402	0.466747
DYR_MOUSE	Dihydrofolate reductase	0.031945	0.0306772	0.0278466	0.0619958	0.0368215	0.0367813	0.0257495	0.0286511	0.0271362
DYSF_MOUSE	Dysferlin	0.0759236	0.0546723	0.0521313	0.0357387	0.0539538	0.0804076	0.0613382	0.0687203	0.0703813
DYST_MOUSE	Dystonin	0.129085	0.180769	0.180168	0.21856	0.190995	0.181864	0.166405	0.142818	0.14982
E2AK2_MOUSE	Interferon-induced, double-stranded RNA-activated protein kinase	0.0236072	0.0217153	0.0364221	0.0310086	0.0236538	0.0173542	0.0248038	0.0321853	0.02286
E41L2_MOUSE	Band 4.1-like protein 2	0.0890066	0.146475	0.164027	0.308134	0.164194	0.140186	0.173363	0.15662	0.181474
E41L3_MOUSE	Band 4.1-like protein 3	0.0400512	0.0861029	0.042104	0.0482643	0.0515069	0.0742692	0.0434244	0.0521662	0.0408746
EBP_MOUSE	3-beta-hydroxysteroid-Delta(8),Delta(7)-isomerase	0.831881	1.01779	0.941531	0.190508	0.702642	1.20015	0.835912	0.759464	0.22679
ECH1_MOUSE	Delta(3,5)-Delta(2,4)-dienoyl-CoA isomerase, mitochondrial	0.337426	0.441052	0.347002	0.23004	0.208516	0.398716	0.206679	0.216213	0.201666
ECHA_MOUSE	Trifunctional enzyme subunit alpha, mitochondrial	1.20475	1.39665	1.59373	1.14075	1.82086	1.55523	1.75788	1.44326	1.53585
ECHB_MOUSE	Trifunctional enzyme subunit beta, mitochondrial	1.01361	0.754896	0.976461	0.705341	0.863489	0.806963	0.842871	0.944402	0.985548
ECHD1_MOUSE	Ethylmalonyl-CoA decarboxylase	0.0541487	0.0353292	0.0429775	0.0261884	0.0331817	0.0449165	0.0674	0.037907	0.0456949
ECHM_MOUSE	Enoyl-CoA hydratase, mitochondrial	0.705441	0.785306	0.821332	0.794324	0.849088	0.819847	0.932503	0.713099	0.744279
ECI1_MOUSE	Enoyl-CoA delta isomerase 1, mitochondrial	0.201002	0.211658	0.274841	0.473666	0.433565	0.221399	0.436879	0.31004	0.402809
ECI2_MOUSE	Enoyl-CoA delta isomerase 2	0.119448	0.12521	0.094754	0.206742	0.113197	0.129676	0.119436	0.137701	0.188712
ECM29_MOUSE	Proteasome adapter and scaffold protein ECM29	0.0339868	0.0497966	0.0571482	0.0409756	0.0975538	0.0459358	0.136153	0.0946552	0.104265
EDC4_MOUSE	Enhancer of mRNA-decapping protein 4	0.102673	0.126674	0.1305	0.0684952	0.117093	0.139583	0.144115	0.127745	0.164655
EDF1_MOUSE	Endothelial differentiation-related factor 1	0.294568	0.225791	0.25992	0.0539357	0.105331	0.245098	0.137078	0.103906	0.080923
EDIL3_MOUSE	EGF-like repeat and discoidin I-like domain-containing protein 3	0.0216308	0.0297565	0.0192529	0.0129086	0.0191657	0.0282896	0.0270069	0.0255071	0.0135364
EEA1_MOUSE	Early endosome antigen 1	0.157694	0.208378	0.188014	0.110231	0.15728	0.206546	0.16075	0.185037	0.104607
EF1A1_MOUSE	Elongation factor 1-alpha 1	27.8682	21.3486	27.0751	22.8293	19.4115	23.7401	27.291	21.6378	20.3029
EF1B_MOUSE	Elongation factor 1-beta	2.49868	2.9179	2.46563	3.17924	2.26771	3.01194	2.83074	1.85277	2.14218
EF1D_MOUSE	Elongation factor 1-delta	3.32544	2.93332	3.34799	2.2634	2.02263	3.20753	3.13351	2.04919	1.87108
EF1G_MOUSE	Elongation factor 1-gamma	1.33256	1.27517	1.45729	2.04385	1.61457	1.2615	2.01742	1.56203	1.46592
EF2_MOUSE	Elongation factor 2	6.72008	7.36236	8.20874	8.56368	6.80428	7.9818	7.52498	6.8098	7.27648
EFGM_MOUSE	Elongation factor G, mitochondrial	0.209327	0.0873499	0.200503	0.113304	0.134123	0.116201	0.144986	0.0854586	0.0594822
EFHD2_MOUSE	EF-hand domain-containing protein D2	0.16312	0.134037	0.11332	0.0864079	0.093939	0.17815	0.0893209	0.0939204	0.0900688
EFL1_MOUSE	Elongation factor-like GTPase 1	0.0577169	0.0678558	0.0568849	0.0722277	0.0719751	0.0801113	0.0578094	0.059299	0.0363702
EFTS_MOUSE	Elongation factor Ts, mitochondrial	0.115752	0.179486	0.136917	0.395424	0.196501	0.162933	0.222242	0.229819	0.237199
EFTU_MOUSE	Elongation factor Tu, mitochondrial	1.03765	0.660362	1.0649	0.461014	0.737497	0.838741	0.94537	0.709796	0.760939
EH1L1_MOUSE	EH domain-binding protein 1-like protein 1	0.491178	0.498373	0.523158	0.653917	0.493124	0.464762	0.538261	0.500106	0.518398
EHD1_MOUSE	EH domain-containing protein 1	0.616505	0.582971	0.646809	0.472009	0.602246	0.648071	0.645585	0.658293	0.668043
EHD2_MOUSE	EH domain-containing protein 2	0.077933	0.163268	0.131599	0.21614	0.244971	0.127201	0.183202	0.225597	0.188568
EHD3_MOUSE	EH domain-containing protein 3	0.0429388	0.0247286	0.0357984	0.0352759	0.0307235	0.0397406	0.0317052	0.0334179	0.0418843
EHD4_MOUSE	EH domain-containing protein 4	1.43766	1.15895	1.55731	1.70514	1.26156	1.35778	1.23154	1.31285	1.52199
EI2BA_MOUSE	Translation initiation factor eIF-2B subunit alpha	0.00993567	0.059188	0.010261	0.040653	0.0396481	0.0445852	0.0341197	0.0841866	0.035714
EI2BB_MOUSE	Translation initiation factor eIF-2B subunit beta	0.0345125	0.048975	0.0548596	0.0490146	0.0436836	0.0520135	0.068308	0.0602135	0.116076
EI2BD_MOUSE	Translation initiation factor eIF-2B subunit delta	0.00372682	0.0208258	0.0457256	0.0272158	0.0231437	0.0249822	0.0329514	0.029378	0.0455231
EI2BE_MOUSE	Translation initiation factor eIF-2B subunit epsilon	0.0745295	0.0630836	0.090892	0.0784182	0.0834945	0.0613849	0.117932	0.0864995	0.0762127
EI3JA_MOUSE	Eukaryotic translation initiation factor 3 subunit J-A	0.62581	0.821686	0.632691	0.697207	0.441061	0.635592	0.528339	0.48618	0.58865
EIF1B_MOUSE	Eukaryotic translation initiation factor 1b	1.18682	1.1199	1.11203	0.00354033	0.683779	1.04399	0.813897	0.677741	0.804755
EIF2A_MOUSE	Eukaryotic translation initiation factor 2A	0.192541	0.247965	0.186634	0.125896	0.180043	0.201668	0.173236	0.160704	0.16493
EIF3A_MOUSE	Eukaryotic translation initiation factor 3 subunit A	0.650724	0.551451	0.699801	0.695124	0.578005	0.594198	0.664653	0.622804	0.577915
EIF3B_MOUSE	Eukaryotic translation initiation factor 3 subunit B	0.502031	0.342444	0.538037	0.41386	0.362283	0.403471	0.359968	0.386436	0.385595
EIF3C_MOUSE	Eukaryotic translation initiation factor 3 subunit C	0.725527	0.518989	0.631526	0.570681	0.467302	0.622405	0.539784	0.568582	0.414956
EIF3D_MOUSE	Eukaryotic translation initiation factor 3 subunit D	0.348611	0.546481	0.436787	0.392846	0.582103	0.552951	0.544717	0.599572	0.522387
EIF3E_MOUSE	Eukaryotic translation initiation factor 3 subunit E	0.379211	0.462464	0.503405	0.333888	0.384368	0.554317	0.55645	0.446344	0.385566
EIF3F_MOUSE	Eukaryotic translation initiation factor 3 subunit F	0.616302	0.410654	0.635098	0.609985	0.431582	0.419847	0.525015	0.451009	0.535654
EIF3G_MOUSE	Eukaryotic translation initiation factor 3 subunit G	0.460674	0.500682	0.666372	0.400916	0.389504	0.540671	0.468715	0.405024	0.365999
EIF3H_MOUSE	Eukaryotic translation initiation factor 3 subunit H	0.333171	0.331986	0.371492	0.363111	0.268102	0.368485	0.321911	0.281826	0.209721
EIF3I_MOUSE	Eukaryotic translation initiation factor 3 subunit I	0.862352	0.650372	0.648456	0.232369	0.524852	0.647055	0.599674	0.502403	0.359067
EIF3K_MOUSE	Eukaryotic translation initiation factor 3 subunit K	0.00810287	0.0280677	0.00652923	0.332222	0.0200645	0.0114159	0.00959531	0.051838	0.28404
EIF3L_MOUSE	Eukaryotic translation initiation factor 3 subunit L	0.321079	0.383993	0.365291	0.206307	0.294524	0.359723	0.369586	0.441012	0.397118
EIF3M_MOUSE	Eukaryotic translation initiation factor 3 subunit M	0.114105	0.301475	0.198149	0.423715	0.461074	0.262197	0.486243	0.395808	0.368015
EIPR1_MOUSE	EARP and GARP complex-interacting protein 1	0.0250386	0.0318493	0.0309902	0.0418975	0.0258464	0.0367994	0.0282031	0.030641	0.030384
ELAV1_MOUSE	ELAV-like protein 1	0.246393	0.177618	0.25135	0.158639	0.219474	0.185124	0.156074	0.227451	0.16698
ELMD2_MOUSE	ELMO domain-containing protein 2	0.0639988	0.0311957	0.06925	0.0524716	0.0332041	0.0394708	0.0641457	0.0436072	0.0427595
ELOB_MOUSE	Elongin-B	0.870826	0.907529	0.808956	0.236408	0.554327	0.8228	0.770881	0.550627	0.253814
ELOC_MOUSE	Elongin-C	0.969531	0.822286	0.895831	0.483283	0.698518	0.891013	0.74087	0.746116	0.448715
ELP1_MOUSE	Elongator complex protein 1	0.0276534	0.0351295	0.0427499	0.0443139	0.0571465	0.0399169	0.0541447	0.0493245	0.0415945
ELP3_MOUSE	Elongator complex protein 3	0.0180907	0.0247033	0.0180198	0.0238438	0.0522695	0.0233284	0.049813	0.0295416	0.0136152
EM55_MOUSE	55 kDa erythrocyte membrane protein	0.0273907	0.0151192	0.0245676	0.037345	0.0188875	0.0168191	0.018011	0.0253464	0.0369981
EMAL1_MOUSE	Echinoderm microtubule-associated protein-like 1	0.0220649	0.0342645	0.04226	0.0211029	0.0332293	0.0385432	0.031655	0.0310375	0.0314116
EMAL2_MOUSE	Echinoderm microtubule-associated protein-like 2	0.151706	0.155851	0.168633	0.152269	0.162367	0.211137	0.194368	0.155043	0.217957
EMB_MOUSE	Embigin	0.0726215	0.0916379	0.102843	0.0348567	0.0375998	0.0570817	0.0434462	0.0187428	0.0297177
EMC1_MOUSE	ER membrane protein complex subunit 1	0.0690171	0.0648069	0.0825211	0.139956	0.0691468	0.0823468	0.0736234	0.0854336	0.0715731
EMC10_MOUSE	ER membrane protein complex subunit 10	0.0785957	0.0485308	0.0243689	0.00320784	0.0514745	0.0779028	0.0653405	0.0463192	0.0481698
EMC2_MOUSE	ER membrane protein complex subunit 2	0.276747	0.430922	0.30606	0.31871	0.313622	0.353795	0.359039	0.378579	0.344826
EMC3_MOUSE	ER membrane protein complex subunit 3	0.0737772	0.104284	0.100528	0.586801	0.227272	0.116607	0.185765	0.151844	0.241365
EMC4_MOUSE	ER membrane protein complex subunit 4	0.398339	0.170353	0.152756	0.0328586	0.0687018	0.148012	0.130512	0.0774877	0.0831653
EMC8_MOUSE	ER membrane protein complex subunit 8	0.00591606	0.0386947	0.0121056	0.0822474	0.0639714	0.0223028	0.0351721	0.051402	0.0555013
EMD_MOUSE	Emerin	0.400282	0.33911	0.36447	0.277167	0.268477	0.40669	0.295407	0.260318	0.262398
EMRE_MOUSE	Essential MCU regulator, mitochondrial	0.00390781	0.00782492	0.0181622	0.00935648	0.00167533	0.00147719	0.00345431	0.0008707	0.00793244
ENAH_MOUSE	Protein enabled homolog	0.250782	0.221248	0.212162	0.0974413	0.15332	0.204372	0.173995	0.151558	0.115825
ENDD1_MOUSE	Endonuclease domain-containing 1 protein	0.117824	0.109004	0.139447	0.124961	0.102738	0.141794	0.0992215	0.104538	0.111684
ENOA_MOUSE	Alpha-enolase	13.4245	11.7862	11.3179	11.6047	12.7635	11.419	12.1849	14.0638	16.9638
ENOB_MOUSE	Beta-enolase	9.29699	8.02253	9.06925	7.68511	7.45377	9.19909	7.92754	8.35858	7.50948
ENOG_MOUSE	Gamma-enolase	0.00314862	0.00432283	0.00246015	0.00379437	0.00626824	0.00305424	0.00571465	0.0101336	0.00983361
ENPL_MOUSE	Endoplasmin	2.95961	2.83498	3.53974	3.36409	2.48236	3.35435	3.50487	3.00217	3.68959
ENPP1_MOUSE	Ectonucleotide pyrophosphatase/phosphodiesterase family member 1	0.00419835	0.0193758	0.00371028	0.0450399	0.0473923	0.00530046	0.0235428	0.0333356	0.0361809
ENPP4_MOUSE	Bis(5'-adenosyl)-triphosphatase enpp4	0.03632	0.0126159	0.0264764	0.00154735	0.0651241	0.010368	0.0776776	0.0317703	0.00139611
ENSA_MOUSE	Alpha-endosulfine	0.315069	0.418907	0.25343	0.167949	0.158738	0.304226	0.157415	0.162806	0.156816
ENV1_MOUSE	MLV-related proviral Env polyprotein	0.0726547	0.0230027	0.0402417	0.0362485	0.0497913	0.0167041	0.0563936	0.024731	0.017517
EP15R_MOUSE	Epidermal growth factor receptor substrate 15-like 1	0.0749465	0.0781506	0.0979208	0.0598749	0.0687055	0.0915563	0.06102	0.0768611	0.110337
EPDR1_MOUSE	Mammalian ependymin-related protein 1	0.516225	0.558786	0.492665	0.444941	0.309592	0.49189	0.319752	0.33576	0.437866
EPHA2_MOUSE	Ephrin type-A receptor 2	0.0388336	0.0391763	0.0543006	0.039423	0.0470601	0.0480889	0.0458448	0.0539127	0.0311385
EPN2_MOUSE	Epsin-2	0.0439378	0.0802016	0.0721535	0.0287366	0.0696847	0.0710106	0.0824652	0.07262	0.0495708
EPN4_MOUSE	Clathrin interactor 1	0.121588	0.104172	0.104344	0.0899773	0.11321	0.122757	0.116563	0.102675	0.194403
EPS15_MOUSE	Epidermal growth factor receptor substrate 15	0.0406253	0.0302558	0.0434582	0.0487903	0.0317555	0.0351583	0.0438288	0.0351176	0.0405191
ERAP1_MOUSE	Endoplasmic reticulum aminopeptidase 1	0.012088	0.0273165	0.0184473	0.0299534	0.0375671	0.0305447	0.0280851	0.0408359	0.0420933
ERBIN_MOUSE	Erbin	0.00833938	0.00702832	0.00935099	0.00702205	0.0073733	0.00745235	0.00611245	0.00738746	0.00479512
ERD21_MOUSE	ER lumen protein-retaining receptor 1	0.567681	0.545875	0.700174	0.358087	0.542089	0.649239	0.607343	0.442108	0.349631
ERD23_MOUSE	ER lumen protein-retaining receptor 3	0.0374805	0.0370678	0.0377632	0.121643	0.0374975	0.0352113	0.0370085	0.0411502	0.0425488
ERF1_MOUSE	Eukaryotic peptide chain release factor subunit 1	0.725554	0.670912	0.88733	0.638084	0.68892	0.82548	0.845874	0.781798	0.746893
ERF3A_MOUSE	Eukaryotic peptide chain release factor GTP-binding subunit ERF3A	0.358119	0.406955	0.431313	0.582139	0.37952	0.441349	0.555647	0.434313	0.426264
ERG1_MOUSE	Squalene monooxygenase	0.032024	0.0208204	0.0457313	0.0389848	0.0244668	0.0181579	0.0455103	0.0252545	0.0258977
ERGI1_MOUSE	Endoplasmic reticulum-Golgi intermediate compartment protein 1	0.283252	0.275141	0.363205	0.17683	0.270697	0.315571	0.315198	0.308972	0.285164
ERGI2_MOUSE	Endoplasmic reticulum-Golgi intermediate compartment protein 2	0.0063369	0.00889298	0.00521569	0.000818101	0.00307611	0.013753	0.00427134	0.00615213	0.0126816
ERGI3_MOUSE	Endoplasmic reticulum-Golgi intermediate compartment protein 3	0.156987	0.13091	0.158087	0.0724629	0.10051	0.150676	0.10813	0.0971501	0.083853
ERH_MOUSE	Enhancer of rudimentary homolog	0.347691	1.11798	0.558455	0.589322	0.547156	0.709298	0.416857	0.547883	0.485298
ERI3_MOUSE	ERI1 exoribonuclease 3	0.00593935	0.0394516	0.000304733	0.0331897	0.156482	0.0113565	0.0784758	0.0908372	0.12461
ERLN2_MOUSE	Erlin-2	0.152329	0.157759	0.185574	0.0667119	0.168939	0.182429	0.17288	0.170057	0.117815
ERP29_MOUSE	Endoplasmic reticulum resident protein 29	1.09757	0.52428	0.712138	0.669523	0.480489	0.633555	0.595139	0.492612	0.594695
ERP44_MOUSE	Endoplasmic reticulum resident protein 44	0.207274	0.305001	0.251793	0.406741	0.403209	0.289223	0.357389	0.342609	0.431383
EST1F_MOUSE	Carboxylesterase 1F	0.276642	0.415912	0.418985	0.786327	0.417347	0.57738	0.425093	0.405621	0.408564
ESTD_MOUSE	S-formylglutathione hydrolase	1.63623	2.83582	2.83355	4.42775	3.5859	3.16556	3.65269	3.13575	3.86067
ESYT1_MOUSE	Extended synaptotagmin-1	0.724124	0.712868	0.717676	0.51234	0.576535	0.7139	0.673022	0.594855	0.600064
ESYT2_MOUSE	Extended synaptotagmin-2	0.143144	0.152077	0.14793	0.171807	0.148379	0.199554	0.145482	0.170511	0.15345
ETFA_MOUSE	Electron transfer flavoprotein subunit alpha, mitochondrial	1.72151	1.42854	1.61274	1.4168	1.31099	1.68914	1.52264	1.39	1.63969
ETFB_MOUSE	Electron transfer flavoprotein subunit beta	1.31698	1.076	1.27023	0.96035	0.844606	1.33847	1.01402	0.911849	0.959177
ETFD_MOUSE	Electron transfer flavoprotein-ubiquinone oxidoreductase, mitochondrial	0.47605	0.363443	0.561877	0.253633	0.296934	0.496409	0.470075	0.34442	0.36644
ETHE1_MOUSE	Persulfide dioxygenase ETHE1, mitochondrial	0.21092	0.251997	0.235786	0.103123	0.132611	0.256008	0.124626	0.148887	0.106805
EWS_MOUSE	RNA-binding protein EWS	0.445495	0.745398	0.56187	0.530843	0.509466	0.693425	0.448686	0.514433	0.360195
EXOC2_MOUSE	Exocyst complex component 2	0.0174467	0.0220091	0.022752	0.0341621	0.0376229	0.0260995	0.0256886	0.0287136	0.0786428
EXOC3_MOUSE	Exocyst complex component 3	0.000919941	0.000266061	0.000389187	0.00180615	0.000454766	0.000713065	0.000634766	0.000677849	0.000898447
EXOC4_MOUSE	Exocyst complex component 4	0.0231513	0.0398882	0.0317362	0.0927438	0.0429909	0.0392849	0.0541267	0.0468487	0.0843723
EXOC5_MOUSE	Exocyst complex component 5	0.0100667	0.000361368	0.00354533	0.0142912	0.000804588	0.000862148	0.000355711	0.00103084	0.010966
EXOC7_MOUSE	Exocyst complex component 7	0.0243794	0.0248123	0.0342867	0.00678355	0.0290351	0.0411861	0.0289322	0.0418317	0.037871
EXOC8_MOUSE	Exocyst complex component 8	0.0415982	0.0616519	0.0496309	0.0651859	0.0526352	0.0749813	0.068232	0.0656007	0.0552358
EXOS6_MOUSE	Exosome complex component MTR3	0.0548398	0.110771	0.0537577	0.0501021	0.0422892	0.0989914	0.0277512	0.0582063	0.0603897
EXOS8_MOUSE	Exosome complex component RRP43	0.0252307	0.034381	0.018657	0.0303916	0.0332585	0.0370125	0.0478182	0.0307957	0.0335665
EZRI_MOUSE	Ezrin	0.55207	0.577058	0.533443	0.654482	0.607308	0.532652	0.637092	0.482145	0.466249
F10A1_MOUSE	Hsc70-interacting protein	2.16892	2.11031	2.11878	1.33577	1.46072	2.28547	2.22893	1.54026	1.42389
F1142_MOUSE	Protein FAM114A2	0.0391033	0.0776491	0.0802214	0.0565133	0.0850383	0.0544479	0.0590302	0.102361	0.0977596
F120A_MOUSE	Constitutive coactivator of PPAR-gamma-like protein 1	0.112049	0.135662	0.152789	0.151418	0.161882	0.175491	0.121737	0.139748	0.124017
F136A_MOUSE	Protein FAM136A	0.281205	0.252401	0.203437	0.122181	0.111261	0.194498	0.1337	0.115184	0.0874699
F162A_MOUSE	Protein FAM162A	0.410652	0.215155	0.292347	0.187451	0.187234	0.174535	0.175923	0.182686	0.16254
F168A_MOUSE	Protein FAM168A	0.0432224	0.0538571	0.0621333	0.0909602	0.0324023	0.0374021	0.0362086	0.0217781	0.0103323
F177A_MOUSE	Protein FAM177A1	0.0636358	0.0811527	0.0705956	0.0822329	0.0570368	0.0742268	0.0545094	0.0653696	0.0758296
F234A_MOUSE	Protein FAM234A	0.0387325	0.0287864	0.0258794	0.0480593	0.018547	0.0338973	0.0283135	0.0228151	0.0137863
F241A_MOUSE	Uncharacterized protein FAM241A	0.0147428	0.012309	0.00798465	0.0247064	0.0169101	0.0145627	0.0149157	0.0193688	0.00967691
F91A1_MOUSE	Protein FAM91A1	0.00109665	0.000371524	0.00184689	0.00705757	0.00225049	0.00121226	0.00528389	0.000273359	0.0229125
FA98A_MOUSE	Protein FAM98A	0.0579044	0.096771	0.122555	0.192131	0.114534	0.1026	0.0766543	0.105244	0.158975
FA98B_MOUSE	Protein FAM98B	0.0523851	0.079618	0.0594505	0.109921	0.0824412	0.0753758	0.0834453	0.0858517	0.0971547
FAAA_MOUSE	Fumarylacetoacetase	0.132914	0.310266	0.205856	0.182387	0.176176	0.258605	0.163353	0.193035	0.163397
FABD_MOUSE	Malonyl-CoA-acyl carrier protein transacylase, mitochondrial	0.0500209	0.0445853	0.0568653	0.0372527	0.038512	0.0467357	0.042877	0.0452102	0.0491309
FABP5_MOUSE	Fatty acid-binding protein 5	0.564163	0.743154	0.545835	1.08149	0.503337	0.630492	0.453862	0.500433	0.42572
FABPH_MOUSE	Fatty acid-binding protein, heart	1.10986	1.00471	1.08245	0.52065	0.575	1.16971	0.779478	0.608883	0.57125
FACE1_MOUSE	CAAX prenyl protease 1 homolog	0.0259563	0.174338	0.0661691	0.451681	0.274274	0.132486	0.298325	0.21399	0.310627
FACR1_MOUSE	Fatty acyl-CoA reductase 1	0.190928	0.175185	0.222598	0.237327	0.208525	0.185139	0.271049	0.18923	0.229316
FADS2_MOUSE	Acyl-CoA 6-desaturase	0.0485234	0.0107665	0.0282041	0.00411727	0.0288456	0.0108631	0.032268	0.0119997	0.0134019
FAF1_MOUSE	FAS-associated factor 1	0.0228429	0.03521	0.0308332	0.0834778	0.0390431	0.0400184	0.0357189	0.0434101	0.0444336
FAF2_MOUSE	FAS-associated factor 2	0.106766	0.128329	0.123499	0.177654	0.138728	0.156192	0.110909	0.142577	0.140867
FAK1_MOUSE	Focal adhesion kinase 1	0.106828	0.0561965	0.100932	0.0706642	0.0620623	0.0653196	0.0939607	0.0706978	0.0633634
FARP1_MOUSE	FERM, ARHGEF and pleckstrin domain-containing protein 1	0.0218636	0.00989742	0.0201646	0.0345985	0.0301934	0.0108927	0.0260488	0.0177774	0.0205123
FARP2_MOUSE	FERM, ARHGEF and pleckstrin domain-containing protein 2	0.00150368	6.49307e-05	0.00221649	0.00303997	0.000155894	0.00118396	0.0018776	0.000171584	0.0239582
FAS_MOUSE	Fatty acid synthase	1.17183	1.31927	1.30108	1.6709	1.34707	1.28472	1.25434	1.48306	1.54047
FBLN1_MOUSE	Fibulin-1	0.0945941	0.0462708	0.0645905	0.144362	0.0480781	0.0585749	0.0655397	0.042833	0.10122
FBLN2_MOUSE	Fibulin-2	0.459703	0.72763	0.540253	0.669578	0.560502	0.698128	0.590421	0.571897	0.511206
FBN1_MOUSE	Fibrillin-1	0.00409472	0.0151704	0.012464	0.00907882	0.0660541	0.0198121	0.0138749	0.0539075	0.0295347
FBRL_MOUSE	rRNA 2'-O-methyltransferase fibrillarin	0.141049	0.200882	0.158711	0.076388	0.23183	0.146532	0.132656	0.19772	0.105071
FBX6_MOUSE	F-box only protein 6	0.0825222	0.0693615	0.0684158	0.0625937	0.0610128	0.0937286	0.0900488	0.0668634	0.179514
FCL_MOUSE	GDP-L-fucose synthase	0.132151	0.105071	0.141153	0.136038	0.0962243	0.114042	0.114738	0.112216	0.117388
FDFT_MOUSE	Squalene synthase	0.0415052	0.0706133	0.0706725	0.0564109	0.064939	0.0540915	0.0612146	0.0738711	0.0618321
FDX2_MOUSE	Ferredoxin-2, mitochondrial	0.0491901	0.0687467	0.0388399	0.0402996	0.0226843	0.0630806	0.0158374	0.0150621	0.0134486
FEN1_MOUSE	Flap endonuclease 1	0.0676532	0.0800575	0.0794306	0.0783808	0.0760819	0.0781854	0.0706677	0.0970909	0.0664192
FERM2_MOUSE	Fermitin family homolog 2	0.265152	0.310661	0.289939	0.25531	0.258537	0.303783	0.248707	0.341686	0.23631
FETUA_MOUSE	Alpha-2-HS-glycoprotein	0.647424	0.510156	0.465141	0.263722	0.338877	0.624204	0.390056	0.363887	0.312896
FHL1_MOUSE	Four and a half LIM domains protein 1	2.89718	3.37707	3.39539	3.57484	2.84988	3.63224	3.09488	3.07286	3.3036
FHL2_MOUSE	Four and a half LIM domains protein 2	0.263141	0.316426	0.276861	0.238972	0.258185	0.301493	0.216205	0.244681	0.222938
FHL3_MOUSE	Four and a half LIM domains protein 3	0.581985	0.702934	0.509407	0.366624	0.446354	0.55047	0.436659	0.415023	0.285716
FINC_MOUSE	Fibronectin	0.81475	0.879775	0.830891	0.696267	1.04561	0.840287	0.658257	0.795147	0.626036
FIP1_MOUSE	Pre-mRNA 3'-end-processing factor FIP1	0.0345614	0.0257443	0.000142349	0.00872173	0.0033199	0.000662853	0.000179944	0.0195444	0.000287564
FIS1_MOUSE	Mitochondrial fission 1 protein	0.0201077	0.116717	0.0240351	0.527811	0.205442	0.0281201	0.139714	0.128869	0.248309
FITM2_MOUSE	Acyl-coenzyme A diphosphatase FITM2	0.0915443	0.0417626	0.0971626	0.0578591	0.0501392	0.052345	0.0892672	0.0570505	0.102923
FKB10_MOUSE	Peptidyl-prolyl cis-trans isomerase FKBP10	0.781863	0.560372	0.59233	0.422002	0.536469	0.381656	0.567261	0.504331	0.383496
FKB11_MOUSE	Peptidyl-prolyl cis-trans isomerase FKBP11	0.180282	0.151782	0.153032	0.0085367	0.0792853	0.108329	0.0799821	0.0762521	0.0145251
FKB14_MOUSE	Peptidyl-prolyl cis-trans isomerase FKBP14	0.0176153	0.0614465	0.0307367	0.0658228	0.0200915	0.0348903	0.0206976	0.0222115	0.0272032
FKB15_MOUSE	FK506-binding protein 15	0.00463575	0.00303699	0.0103913	0.0248521	0.0145496	0.00484854	0.0100256	0.0156373	0.000731874
FKB1A_MOUSE	Peptidyl-prolyl cis-trans isomerase FKBP1A	4.22844	4.31593	3.04923	1.0001	1.79309	3.71912	1.90627	1.7521	1.81574
FKBP2_MOUSE	Peptidyl-prolyl cis-trans isomerase FKBP2	1.60523	1.15439	1.47167	0.641927	0.596604	1.15895	0.656431	0.537741	0.475761
FKBP3_MOUSE	Peptidyl-prolyl cis-trans isomerase FKBP3	1.20751	1.17514	1.08223	0.534102	0.713377	1.14805	0.895292	0.753726	0.534822
FKBP4_MOUSE	Peptidyl-prolyl cis-trans isomerase FKBP4	0.377086	0.33168	0.419014	0.195251	0.239567	0.394465	0.256204	0.221257	0.116272
FKBP5_MOUSE	Peptidyl-prolyl cis-trans isomerase FKBP5	0.0155071	0.0349783	0.0146888	0.000469472	0.0405057	0.0180926	0.0105852	0.0315594	0.0115007
FKBP9_MOUSE	Peptidyl-prolyl cis-trans isomerase FKBP9	0.214653	0.176598	0.218114	0.150792	0.160883	0.174009	0.174076	0.140511	0.197161
FLII_MOUSE	Protein flightless-1 homolog	0.169201	0.177765	0.221963	0.182048	0.181848	0.188644	0.180682	0.208747	0.182959
FLIP1_MOUSE	Filamin-A-interacting protein 1	0.241753	0.0608197	0.120857	0.0990162	0.0698278	0.0867081	0.0982402	0.0676718	0.0751538
FLNA_MOUSE	Filamin-A	2.08309	2.26568	2.49834	2.1237	2.06144	2.41317	2.44978	2.17961	1.68514
FLNB_MOUSE	Filamin-B	0.786603	0.698344	0.792434	1.06721	0.788305	0.796483	0.892083	0.746246	0.877705
FLNC_MOUSE	Filamin-C	5.07744	4.88793	5.93471	4.40709	5.03244	5.29245	5.17412	4.6997	4.63738
FLOT1_MOUSE	Flotillin-1	0.149729	0.225308	0.194814	0.133852	0.217897	0.358382	0.212209	0.248172	0.195271
FLOT2_MOUSE	Flotillin-2	0.689401	0.258623	0.249465	0.198835	0.267169	0.258995	0.253564	0.203887	0.226131
FMR1_MOUSE	Synaptic functional regulator FMR1	0.00889657	0.0297009	0.0201727	0.0221225	0.0424928	0.0279522	0.0121016	0.0237667	0.0301458
FNTA_MOUSE	Protein farnesyltransferase/geranylgeranyltransferase type-1 subunit alpha	0.079953	0.0448741	0.0608362	0.0570216	0.0404692	0.0493949	0.0508904	0.0478265	0.060901
FPPS_MOUSE	Farnesyl pyrophosphate synthase	1.57886	1.33907	1.53369	1.46442	0.967079	1.52778	1.4575	1.01682	1.26648
FPRP_MOUSE	Prostaglandin F2 receptor negative regulator	0.322401	0.28631	0.291396	0.31421	0.218827	0.439224	0.38951	0.248711	0.256063
FRDA_MOUSE	Frataxin, mitochondrial	0.0235993	0.0146496	0.0173584	0.027151	0.0160067	0.0318116	0.00890833	0.0267243	0.061017
FRIH_MOUSE	Ferritin heavy chain	0.292054	0.333542	0.321793	0.0895174	0.222188	0.303179	0.361681	0.235823	0.275076
FRIL1_MOUSE	Ferritin light chain 1	0.00854326	0.0215294	0.00853056	0.0121339	0.00773806	0.0321921	0.0118266	0.0164531	0.00123986
FSCN1_MOUSE	Fascin	0.870581	0.953867	0.933489	1.12833	1.00963	1.03637	1.03927	1.00936	0.946712
FTO_MOUSE	Alpha-ketoglutarate-dependent dioxygenase FTO	0.123581	0.0314775	0.0376797	0.00852988	0.0554077	0.0236231	0.068677	0.0371009	0.043822
FUBP1_MOUSE	Far upstream element-binding protein 1	0.352391	0.329178	0.354118	0.272649	0.194772	0.326121	0.21582	0.189991	0.175131
FUBP2_MOUSE	Far upstream element-binding protein 2	0.590788	0.622994	0.650839	0.546022	0.529827	0.626414	0.485267	0.53844	0.595067
FUCM_MOUSE	Fucose mutarotase	6.49242e-05	0.0118529	0.00103263	0.00454241	0.00926498	0.00313175	0.010018	0.0101457	0.0109788
FUMH_MOUSE	Fumarate hydratase, mitochondrial	1.00002	0.842683	0.929628	1.59422	1.39227	1.00858	1.34971	0.963393	1.32973
FUND2_MOUSE	FUN14 domain-containing protein 2	0.380228	0.158469	0.273623	0.796427	0.183193	0.223116	0.401588	0.202803	0.210028
FUS_MOUSE	RNA-binding protein FUS	1.0652	1.88949	0.957742	0.976892	1.10859	1.41324	0.969232	0.960807	0.797269
FXL20_MOUSE	F-box/LRR-repeat protein 20	0.0158431	0.00655239	0.00902532	0.00334257	0.00874926	0.00902255	0.0128843	0.00677889	0.00925078
FXR1_MOUSE	Fragile X mental retardation syndrome-related protein 1	0.445199	0.633937	0.542559	0.838636	0.858168	0.56735	0.552788	0.67482	0.815464
FXR2_MOUSE	Fragile X mental retardation syndrome-related protein 2	0.0772534	0.139939	0.124729	0.0961799	0.146416	0.145706	0.112199	0.120779	0.124821
FYCO1_MOUSE	FYVE and coiled-coil domain-containing protein 1	0.00756544	0.0102812	0.0120485	0.0229273	0.0147722	0.0147005	0.014098	0.0182187	0.0257884
FYN_MOUSE	Tyrosine-protein kinase Fyn	0.064999	0.0375691	0.0460393	0.0565921	0.053866	0.0323992	0.0613971	0.0426306	0.0493367
FZD2_MOUSE	Frizzled-2	0.0421498	0.0331071	0.0325421	0.0591705	0.0367099	0.0384628	0.0330702	0.039444	0.0492877
G3BP1_MOUSE	Ras GTPase-activating protein-binding protein 1	0.561371	0.478603	0.547752	0.321077	0.454102	0.442227	0.421324	0.412348	0.372772
G3BP2_MOUSE	Ras GTPase-activating protein-binding protein 2	0.182829	0.139109	0.16057	0.0600408	0.124792	0.0985629	0.075529	0.0742579	0.0525328
G3P_MOUSE	Glyceraldehyde-3-phosphate dehydrogenase	38.1421	43.7454	44.4403	70.0281	49.7513	48.7673	66.3683	52.7586	60.4238
G6PD1_MOUSE	Glucose-6-phosphate 1-dehydrogenase X	0.150948	0.143943	0.157917	0.0965367	0.147333	0.1746	0.156489	0.144669	0.171273
G6PI_MOUSE	Glucose-6-phosphate isomerase	4.05568	3.15463	3.7342	4.2207	3.38786	3.55543	4.75643	3.41334	3.68321
G6PT3_MOUSE	Glucose-6-phosphate exchanger SLC37A2	0.0436694	0.0258265	0.0383661	0.0537954	0.0537434	0.0268405	0.062432	0.0309178	0.0437254
GAL3A_MOUSE	Glutamine amidotransferase-like class 1 domain-containing protein 3A, mitochondrial	0.37413	0.514077	0.414605	0.439577	0.515778	0.541296	0.496186	0.538913	0.634357
GALC_MOUSE	Galactocerebrosidase	0.131389	0.0511283	0.136881	0.03944	0.0304717	0.0483149	0.04393	0.0401289	0.047146
GALD1_MOUSE	Glutamine amidotransferase-like class 1 domain-containing protein 1	0.10272	0.0682366	0.046134	0.0225169	0.0564264	0.0643348	0.0486148	0.0360385	0.0187944
GALE_MOUSE	UDP-glucose 4-epimerase	0.0264594	0.0117441	0.0182299	0.0792635	0.0350511	0.0156968	0.0333781	0.0223883	0.0272464
GALK1_MOUSE	Galactokinase	0.531887	0.362216	0.425462	0.417158	0.319516	0.400055	0.343818	0.349259	0.374701
GALK2_MOUSE	N-acetylgalactosamine kinase	0.040246	0.0389456	0.0379649	0.0692806	0.0367955	0.040386	0.059889	0.0499085	0.0437249
GALNS_MOUSE	N-acetylgalactosamine-6-sulfatase	0.015949	0.0728902	0.0401318	0.00197276	0.0440176	0.0397654	0.0450867	0.0416431	0.0422703
GALT1_MOUSE	Polypeptide N-acetylgalactosaminyltransferase 1	0.00110037	2.54236e-06	3.81836e-06	0.0313135	8.04939e-06	3.31286e-05	0.000333889	0.000904564	0.000455378
GALT2_MOUSE	Polypeptide N-acetylgalactosaminyltransferase 2	0.133004	0.0818955	0.117366	0.113101	0.0880022	0.111858	0.110084	0.120006	0.107121
GAMT_MOUSE	Guanidinoacetate N-methyltransferase	0.375481	0.743331	0.403036	0.87317	0.796025	0.482802	0.71574	0.718148	0.831972
GAN_MOUSE	Gigaxonin	0.0337555	0.0373106	0.0413494	0.0383243	0.0305932	0.0617119	0.0321494	0.0372355	0.0549319
GANAB_MOUSE	Neutral alpha-glucosidase AB	0.293113	0.248009	0.349128	0.275838	0.317064	0.236783	0.329294	0.36664	0.325578
GAPD1_MOUSE	GTPase-activating protein and VPS9 domain-containing protein 1	0.0652045	0.0764657	0.0907456	0.155748	0.0883086	0.091181	0.0937254	0.0904375	0.134688
GARS_MOUSE	Glycine--tRNA ligase	1.47199	1.64673	1.58317	1.69859	1.56061	1.73157	1.68323	1.56933	1.83875
GATM_MOUSE	Glycine amidinotransferase, mitochondrial	0.358459	0.413668	0.41352	0.690855	0.451331	0.451523	0.462556	0.519537	0.573944
GBB1_MOUSE	Guanine nucleotide-binding protein G(I)/G(S)/G(T) subunit beta-1	0.609041	0.714241	0.794381	0.472108	0.592449	0.706587	0.651938	0.652414	0.563808
GBB2_MOUSE	Guanine nucleotide-binding protein G(I)/G(S)/G(T) subunit beta-2	1.2764	1.1798	1.29397	1.35079	1.0435	1.37015	1.15062	1.1364	1.13002
GBG12_MOUSE	Guanine nucleotide-binding protein G(I)/G(S)/G(O) subunit gamma-12	0.176579	0.186734	0.225958	0.226339	0.257479	0.200652	0.27274	0.214058	0.176505
GBG5_MOUSE	Guanine nucleotide-binding protein G(I)/G(S)/G(O) subunit gamma-5	0.260029	0.163039	0.242053	0.142629	0.230171	0.166318	0.195258	0.155194	0.112582
GBRL2_MOUSE	Gamma-aminobutyric acid receptor-associated protein-like 2	0.357182	0.306914	0.296519	0.219217	0.20265	0.342789	0.263152	0.20795	0.217519
GCDH_MOUSE	Glutaryl-CoA dehydrogenase, mitochondrial	0.0758008	0.0650601	0.0893393	0.191035	0.0907544	0.0672579	0.0827915	0.0909699	0.118157
GCN1_MOUSE	eIF-2-alpha kinase activator GCN1	0.13599	0.156757	0.148591	0.156144	0.152688	0.189928	0.154187	0.176113	0.278821
GCP60_MOUSE	Golgi resident protein GCP60	0.191953	0.211731	0.220323	0.17265	0.18777	0.289708	0.204482	0.206311	0.123782
GCSH_MOUSE	Glycine cleavage system H protein, mitochondrial	1.2282	0.924759	0.71551	0.326153	0.37165	0.958293	0.442217	0.422917	0.366608
GDIA_MOUSE	Rab GDP dissociation inhibitor alpha	0.487991	0.457271	0.514222	0.639273	0.408088	0.505447	0.53995	0.450235	0.410322
GDIB_MOUSE	Rab GDP dissociation inhibitor beta	1.41037	1.26049	1.43454	1.36278	1.24756	1.49823	1.6246	1.32251	1.33391
GDIR1_MOUSE	Rho GDP-dissociation inhibitor 1	13.4702	11.7467	9.62323	7.09442	5.82987	9.54776	5.81078	6.12238	6.39653
GDIR2_MOUSE	Rho GDP-dissociation inhibitor 2	0.600106	0.838205	0.474206	0.395139	0.448579	0.678968	0.339261	0.354474	0.345567
GDS1_MOUSE	Rap1 GTPase-GDP dissociation stimulator 1	0.026787	0.0303955	0.0210705	0.0190311	0.038095	0.0177429	0.0298951	0.0381716	0.0455848
GELS_MOUSE	Gelsolin	2.91356	3.92032	3.77485	4.77289	4.0179	3.55782	3.90553	4.54454	4.34694
GEPH_MOUSE	Gephyrin	0.00591865	0.00538745	0.0191828	0.0149024	0.00999395	0.0101151	0.0182647	0.0148504	0.0104155
GET1_MOUSE	Guided entry of tail-anchored proteins factor 1	0.00059928	0.000238053	0.00114709	3.66764e-05	0.0217751	0.00207584	0.0211595	0.0299436	0.011368
GET3_MOUSE	ATPase GET3	0.611672	0.350377	0.496603	0.423921	0.420464	0.412225	0.614879	0.384705	0.747852
GET4_MOUSE	Golgi to ER traffic protein 4 homolog	0.0788026	0.084073	0.10953	0.0501499	0.0734241	0.0879327	0.0962361	0.0897053	0.109369
GFPT1_MOUSE	Glutamine--fructose-6-phosphate aminotransferase [isomerizing] 1	0.0545053	0.072979	0.0851999	0.148637	0.0860448	0.0695639	0.0725977	0.106079	0.176925
GFRP_MOUSE	GTP cyclohydrolase 1 feedback regulatory protein	0.377997	0.63777	0.405057	0.497475	0.34147	0.481232	0.299655	0.354661	0.474149
GGA1_MOUSE	ADP-ribosylation factor-binding protein GGA1	0.0625281	0.0606001	0.121761	0.130512	0.0463768	0.0792527	0.0594168	0.0550747	0.12026
GGPPS_MOUSE	Geranylgeranyl pyrophosphate synthase	0.0225646	0.00141878	0.0213831	0.00161921	0.0042934	0.00259184	0.0248818	0.0327714	0.0262122
GHITM_MOUSE	Growth hormone-inducible transmembrane protein	0.4987	0.464994	0.305998	0.200324	0.26632	0.427954	0.267413	0.262246	0.207236
GID8_MOUSE	Glucose-induced degradation protein 8 homolog	0.0271687	0.049535	0.0504733	0.0741679	0.0538789	0.0412658	0.0448009	0.0478855	0.0769614
GIPC1_MOUSE	PDZ domain-containing protein GIPC1	0.0641294	0.0792144	0.0488906	0.153983	0.0506419	0.0958624	0.0423471	0.0606268	0.0720355
GIT2_MOUSE	ARF GTPase-activating protein GIT2	0.0747412	0.0920231	0.100196	0.211352	0.107248	0.103828	0.135834	0.108132	0.103416
GLCM_MOUSE	Lysosomal acid glucosylceramidase	0.956729	0.581086	0.701069	0.333705	0.456292	0.51596	0.521148	0.338522	0.384391
GLGB_MOUSE	1,4-alpha-glucan-branching enzyme	0.130241	0.0728509	0.100515	0.0134489	0.0750342	0.0852806	0.059341	0.0787194	0.0897505
GLO2_MOUSE	Hydroxyacylglutathione hydrolase, mitochondrial	0.346668	0.407834	0.298127	0.188837	0.204307	0.381953	0.210443	0.227172	0.187035
GLOD4_MOUSE	Glyoxalase domain-containing protein 4	0.546004	0.804415	0.716394	0.91475	0.779844	0.876942	0.786849	0.755903	0.914172
GLRX1_MOUSE	Glutaredoxin-1	0.200848	0.117926	0.100319	0.13874	0.0974285	0.100225	0.0950878	0.0903711	0.120073
GLRX3_MOUSE	Glutaredoxin-3	0.238366	0.271977	0.248168	0.174306	0.239537	0.262118	0.255976	0.26282	0.319542
GLRX5_MOUSE	Glutaredoxin-related protein 5, mitochondrial	0.278251	0.211331	0.190799	0.801809	0.144707	0.192004	0.14521	0.148051	0.38999
GLSK_MOUSE	Glutaminase kidney isoform, mitochondrial	0.128994	0.183537	0.200083	0.202724	0.174153	0.212164	0.166475	0.175381	0.187066
GLT10_MOUSE	Polypeptide N-acetylgalactosaminyltransferase 10	0.0414088	0.0507916	0.032739	0.0591964	0.0524056	0.0660244	0.0745985	0.049131	0.0563058
GLU2B_MOUSE	Glucosidase 2 subunit beta	0.462342	0.52747	0.475207	0.436504	0.438579	0.516907	0.418597	0.406433	0.405492
GLUCM_MOUSE	D-glutamate cyclase, mitochondrial	0.0583978	0.0339346	0.0617783	0.0400298	0.0362105	0.0398309	0.0408302	0.0464665	0.0466243
GLYC_MOUSE	Serine hydroxymethyltransferase, cytosolic	0.00362763	0.00404306	0.000675931	0.00384737	0.00323809	0.00148333	0.0027253	0.00526931	0.00252627
GLYG_MOUSE	Glycogenin-1	0.542928	0.62337	0.637683	0.82811	0.509352	0.683056	0.533479	0.565538	0.620115
GLYM_MOUSE	Serine hydroxymethyltransferase, mitochondrial	0.95354	0.77773	1.23432	0.736472	0.884424	0.950242	0.961129	1.05926	1.25763
GMFB_MOUSE	Glia maturation factor beta	0.618149	0.5729	0.592202	0.593494	0.526387	0.71582	0.535433	0.559592	0.552363
GMPPB_MOUSE	Mannose-1-phosphate guanyltransferase beta	0.0298756	0.0426546	0.0311797	0.0286808	0.0385002	0.0383642	0.0395502	0.046668	0.0513079
GMPR2_MOUSE	GMP reductase 2	0.0866548	0.0941912	0.0585402	0.0552955	0.0536573	0.0767346	0.0548008	0.0540042	0.0620889
GNA1_MOUSE	Glucosamine 6-phosphate N-acetyltransferase	0.0186168	0.00429575	0.00846814	0.0330573	0.0401857	0.00824423	0.0524263	0.0298644	0.020216
GNA11_MOUSE	Guanine nucleotide-binding protein subunit alpha-11	0.175291	0.213964	0.215539	0.210943	0.204974	0.243735	0.181352	0.205847	0.211462
GNA13_MOUSE	Guanine nucleotide-binding protein subunit alpha-13	0.0118069	0.00723233	0.0152493	0.00655534	0.00737439	0.0101212	0.00881404	0.00739156	0.00667277
GNAI2_MOUSE	Guanine nucleotide-binding protein G(i) subunit alpha-2	0.620577	0.555714	0.708153	0.337761	0.592332	0.631598	0.604074	0.617203	0.576895
GNAI3_MOUSE	Guanine nucleotide-binding protein G(i) subunit alpha-3	0.00360095	0.00292402	0.00405009	0.0185712	0.00301548	0.00334221	0.00337005	0.00306414	0.00151233
GNAO_MOUSE	Guanine nucleotide-binding protein G(o) subunit alpha	0.159514	0.153241	0.115944	0.331885	0.160218	0.176926	0.159836	0.175685	0.0901501
GNAS1_MOUSE	Guanine nucleotide-binding protein G(s) subunit alpha isoforms XLas	0.281508	0.248833	0.32627	0.107884	0.244861	0.312205	0.266501	0.260193	0.0712158
GNL1_MOUSE	Guanine nucleotide-binding protein-like 1	0.0155993	0.0140282	0.0170068	0.0222391	0.0165646	0.0139502	0.0197814	0.0196629	0.0312089
GNPAT_MOUSE	Dihydroxyacetone phosphate acyltransferase	0.0407726	0.0380617	0.054203	0.029069	0.0340454	0.0490938	0.0400244	0.0420336	0.0367222
GNS_MOUSE	N-acetylglucosamine-6-sulfatase	0.864349	0.713359	0.609634	0.506004	0.500612	0.589154	0.513082	0.375075	0.462758
GOGA2_MOUSE	Golgin subfamily A member 2	0.0563763	0.0336868	0.0471443	0.105474	0.0610731	0.0256374	0.0593065	0.045565	0.0400841
GOGA3_MOUSE	Golgin subfamily A member 3	0.0546387	0.0651109	0.0765581	0.110279	0.0618426	0.0725845	0.059332	0.0703964	0.102715
GOGA5_MOUSE	Golgin subfamily A member 5	0.0209723	0.0349445	0.0250245	0.0350426	0.0267013	0.0325855	0.024452	0.0364145	0.0372465
GOLP3_MOUSE	Golgi phosphoprotein 3	0.0155179	0.0277849	0.0283104	0.0165799	0.0246954	0.0263716	0.0229912	0.0304929	0.0247195
GORS1_MOUSE	Golgi reassembly-stacking protein 1	0.0263658	0.0458574	0.037817	0.0643913	0.0409446	0.0416039	0.0395131	0.0445857	0.0452516
GORS2_MOUSE	Golgi reassembly-stacking protein 2	0.951431	0.701273	0.731872	0.186596	0.512766	0.67912	0.700838	0.571552	0.523823
GOSR1_MOUSE	Golgi SNAP receptor complex member 1	0.0119707	0.00671658	0.0113068	0.0275882	0.00724291	0.00930523	0.00399407	0.0111705	0.0197212
GOT1B_MOUSE	Vesicle transport protein GOT1B	0.00675085	0.00711919	0.00414517	0.0040038	0.0505376	0.0013458	0.0509303	0.0590805	0.0784881
GPAA1_MOUSE	Glycosylphosphatidylinositol anchor attachment 1 protein	0.0826162	0.0757995	0.0961275	0.103198	0.0988855	0.118033	0.135992	0.117307	0.0797412
GPC1_MOUSE	Glypican-1	0.578661	0.54976	0.581156	0.772752	0.685877	0.60386	0.769948	0.54025	0.549037
GPD1L_MOUSE	Glycerol-3-phosphate dehydrogenase 1-like protein	0.837695	0.400658	0.70719	0.313285	0.38754	0.616616	0.450894	0.335365	0.273261
GPDM_MOUSE	Glycerol-3-phosphate dehydrogenase, mitochondrial	0.175848	0.220361	0.175116	0.531465	0.309355	0.201561	0.271719	0.297057	0.323789
GPI8_MOUSE	GPI-anchor transamidase	0.0223377	0.051505	0.0289308	0.0830524	0.0750754	0.0246678	0.0779755	0.0550688	0.059083
GPSM1_MOUSE	G-protein-signaling modulator 1	1.2729e-06	0.00278856	0.00266339	0.0214971	0.00653445	0.00704349	0.0051707	0.0115686	0.0265583
GPX1_MOUSE	Glutathione peroxidase 1	0.108523	0.119904	0.0675304	0.0468031	0.0493647	0.102749	0.0647558	0.0533514	0.0533696
GPX4_MOUSE	Phospholipid hydroperoxide glutathione peroxidase	0.068323	0.0697247	0.0651806	0.0461783	0.0615036	0.0698033	0.0727353	0.0598273	0.0465664
GRAP1_MOUSE	GRIP1-associated protein 1	0.0142423	0.0197536	0.0196011	0.0338525	0.0175136	0.0135761	0.0204989	0.0245563	0.0201941
GRB2_MOUSE	Growth factor receptor-bound protein 2	0.208622	0.260194	0.241743	0.258492	0.211948	0.304349	0.260953	0.237335	0.247149
GRHPR_MOUSE	Glyoxylate reductase/hydroxypyruvate reductase	0.283221	0.309698	0.373284	0.186928	0.289853	0.421069	0.417425	0.338629	0.23115
GRN_MOUSE	Progranulin	0.149271	0.311085	0.171769	0.27643	0.224866	0.188263	0.212047	0.276818	0.212761
GRP75_MOUSE	Stress-70 protein, mitochondrial	3.26004	3.00542	3.5383	4.56473	2.94746	3.52639	3.37085	3.14244	3.61474
GRPE1_MOUSE	GrpE protein homolog 1, mitochondrial	0.621324	0.498365	0.519148	0.358876	0.47869	0.5826	0.513985	0.449303	0.319225
GRSF1_MOUSE	G-rich sequence factor 1	0.0729369	0.0678793	0.0834618	0.243653	0.0741286	0.0979236	0.0557564	0.0618052	0.115797
GSDMD_MOUSE	Gasdermin-D	0.0154992	0.0144772	0.020629	0.0314806	0.0270049	0.0137816	0.0293547	0.017745	0.0212131
GSH1_MOUSE	Glutamate--cysteine ligase catalytic subunit	0.0265597	0.0122937	0.0125042	0.0425673	0.0146017	0.0112843	0.0224179	0.0206063	0.0368797
GSHB_MOUSE	Glutathione synthetase	1.0107	1.14726	0.966321	0.706284	0.725568	0.857787	0.699628	0.605731	0.525367
GSHR_MOUSE	Glutathione reductase, mitochondrial	0.736453	0.668561	0.605189	0.32135	0.361451	0.677928	0.395168	0.380268	0.502968
GSK3B_MOUSE	Glycogen synthase kinase-3 beta	0.0810329	0.0677671	0.0882307	0.135725	0.100138	0.0897927	0.131575	0.0988696	0.0819851
GSLG1_MOUSE	Golgi apparatus protein 1	0.255405	0.264726	0.259162	0.191043	0.232125	0.276449	0.238596	0.210632	0.208276
GSTA1_MOUSE	Glutathione S-transferase A1	0.217514	0.217558	0.221257	0.277234	0.186585	0.220973	0.206752	0.176463	0.179555
GSTA4_MOUSE	Glutathione S-transferase A4	0.218739	0.178173	0.197745	0.130352	0.182652	0.21046	0.231188	0.184395	0.122449
GSTM1_MOUSE	Glutathione S-transferase Mu 1	0.457454	0.461973	0.427318	0.512913	0.705395	0.477477	0.557408	0.727107	0.607872
GSTM2_MOUSE	Glutathione S-transferase Mu 2	0.090779	0.13112	0.0942818	0.233109	0.20064	0.130349	0.139636	0.211667	0.310598
GSTM5_MOUSE	Glutathione S-transferase Mu 5	0.109717	0.180141	0.147917	0.173803	0.151301	0.208291	0.155681	0.177047	0.242301
GSTO1_MOUSE	Glutathione S-transferase omega-1	0.721633	0.553918	0.636651	0.307077	0.534517	0.422752	0.454316	0.387504	0.228568
GSTP1_MOUSE	Glutathione S-transferase P 1	2.78513	2.86257	2.9762	3.88974	2.83276	3.24689	2.98479	3.16436	3.75772
GT251_MOUSE	Procollagen galactosyltransferase 1	0.0987018	0.135456	0.102986	0.108313	0.195179	0.0974937	0.173655	0.134886	0.192748
GTPB1_MOUSE	GTP-binding protein 1	0.0339778	0.0294185	0.0213766	0.025023	0.0267007	0.0174244	0.0332464	0.0286545	0.0410834
GTR1_MOUSE	Solute carrier family 2, facilitated glucose transporter member 1	0.126993	0.0676668	0.0892293	0.082096	0.0874266	0.0588825	0.101247	0.0828306	0.067396
GTR6_MOUSE	Solute carrier family 2, facilitated glucose transporter member 6	0.00301553	0.0224261	0.00748816	0.0657061	0.0432301	0.0171266	0.0481883	0.028224	0.0025162
GUAA_MOUSE	GMP synthase [glutamine-hydrolyzing]	0.33693	0.29353	0.26329	0.321161	0.252191	0.380526	0.451535	0.282557	0.292234
GYS1_MOUSE	Glycogen [starch] synthase, muscle	0.199935	0.272415	0.36093	0.349979	0.346517	0.321505	0.479172	0.351859	0.376916
H10_MOUSE	Histone H1.0	0.93533	1.48768	1.26311	0.95319	1.00489	0.922687	0.665299	0.738131	0.734999
H11_MOUSE	Histone H1.1	0.0108578	0.0321478	0.0429037	0.096085	0.0358752	0.0235188	0.0310793	0.016804	0.0298636
H12_MOUSE	Histone H1.2	0.0126277	0.0358826	0.0106654	0.039349	0.0304872	0.016598	0.0102844	0.0144791	0.034284
H13_MOUSE	Histone H1.3	0.564239	1.60333	0.476558	1.75822	1.36225	0.741641	0.459534	0.646963	1.5319
H14_MOUSE	Histone H1.4	4.39626	8.34028	7.16024	4.54641	5.20458	4.65374	2.98777	3.52701	3.60332
H15_MOUSE	Histone H1.5	1.8949	3.35456	2.73192	1.72019	1.88869	2.50599	1.13294	1.49509	1.49456
H2A1B_MOUSE	Histone H2A type 1-B	5.55739	4.9877	5.84351	3.86645	5.07015	3.65358	2.73997	4.11611	2.9008
H2B1C_MOUSE	Histone H2B type 1-C/E/G	8.00189	7.18517	8.02791	6.09059	7.712	4.92389	4.41013	5.21444	4.78906
H3C_MOUSE	Histone H3.3C	5.64009	5.74966	5.23275	2.41273	5.06529	4.90392	3.33865	4.21499	2.69997
H4_MOUSE	Histone H4	11.0487	7.17909	9.49214	7.37556	10.2987	6.26675	6.31614	7.01392	4.91693
HA11_MOUSE	H-2 class I histocompatibility antigen, D-B alpha chain	0.05365	0.028459	0.0246391	0.00444015	0.0242766	0.0266555	0.0184323	0.0242972	0.00953866
HA12_MOUSE	H-2 class I histocompatibility antigen, D-D alpha chain	0.098393	0.0426587	0.0522738	0.0191195	0.0411889	0.0566922	0.0396915	0.0364373	0.0223437
HACD1_MOUSE	Very-long-chain (3R)-3-hydroxyacyl-CoA dehydratase 1	0.0114498	0.0405949	0.043996	0.0574202	0.0433068	0.0447606	0.0478709	0.0508483	0.0426023
HACD3_MOUSE	Very-long-chain (3R)-3-hydroxyacyl-CoA dehydratase 3	0.0262978	0.0647726	0.0361056	0.127775	0.115369	0.0195965	0.0353525	0.115664	0.0694615
HACL2_MOUSE	2-hydroxyacyl-CoA lyase 2	0.0945015	0.117055	0.106302	0.0806849	0.148124	0.119971	0.142389	0.169466	0.194968
HAP28_MOUSE	28 kDa heat- and acid-stable phosphoprotein	0.565092	0.398715	0.423064	0.156664	0.229572	0.406747	0.250372	0.201342	0.148788
HARS1_MOUSE	Histidine--tRNA ligase, cytoplasmic	0.177031	0.217229	0.230434	0.2399	0.197175	0.230646	0.222577	0.225831	0.240612
HBA_MOUSE	Hemoglobin subunit alpha	0.0608366	0.0440943	0.0331641	0.036089	0.0655343	0.0416287	0.0199039	0.0798654	0.0456937
HBE_MOUSE	Hemoglobin subunit epsilon-Y2	0.0541254	0.019375	0.0463245	0.0300345	0.0380007	0.016933	0.045251	0.0389858	0.0243227
HBS1L_MOUSE	HBS1-like protein	0.00272105	0.00196042	0.00714291	0.0303225	0.0139144	0.00893056	0.00227716	0.0143469	0.0227429
HCD2_MOUSE	3-hydroxyacyl-CoA dehydrogenase type-2	0.614491	0.549804	0.615704	0.667961	0.51685	0.674173	0.611725	0.622238	0.585317
HCDH_MOUSE	Hydroxyacyl-coenzyme A dehydrogenase, mitochondrial	0.122333	0.100189	0.103602	0.146932	0.115296	0.118418	0.125229	0.102766	0.112353
HD_MOUSE	Huntingtin	0.00144296	0.00496395	0.00555051	0.0125971	0.00458425	0.00311017	0.00936744	0.00491159	0.00600668
HDAC2_MOUSE	Histone deacetylase 2	0.100853	0.117669	0.0921323	0.177626	0.101025	0.106606	0.0977094	0.111569	0.117504
HDAC6_MOUSE	Histone deacetylase 6	0.0377085	0.022887	0.0275627	0.016817	0.0234567	0.0380248	0.018716	0.021173	0.0233261
HDGF_MOUSE	Hepatoma-derived growth factor	0.866953	1.83418	0.954008	0.88727	0.846433	1.28571	0.98596	0.852937	0.831941
HDGR2_MOUSE	Hepatoma-derived growth factor-related protein 2	0.0672243	0.0945784	0.0950301	0.0443386	0.0498822	0.0970897	0.0558069	0.0529214	0.054876
HDHD2_MOUSE	Haloacid dehalogenase-like hydrolase domain-containing protein 2	0.173259	0.0591611	0.0915723	0.00652542	0.112888	0.0689356	0.12889	0.0595528	0.0857389
HDHD3_MOUSE	Haloacid dehalogenase-like hydrolase domain-containing protein 3	0.00980442	0.0106104	0.0145045	0.00145212	0.0103048	0.0151151	0.0151611	0.0108268	0.00973113
HEAT3_MOUSE	HEAT repeat-containing protein 3	0.0145613	0.0280077	0.0270104	0.0408941	0.0424469	0.0265769	0.0751888	0.0500737	0.0652217
HEBP1_MOUSE	Heme-binding protein 1	0.0917672	0.071124	0.0800223	0.0373868	0.055752	0.0711047	0.0550512	0.057765	0.0736169
HECD1_MOUSE	E3 ubiquitin-protein ligase HECTD1	0.0309748	0.0472403	0.0492017	0.059854	0.0697177	0.0739882	0.0773402	0.0821021	0.0522314
HEM2_MOUSE	Delta-aminolevulinic acid dehydratase	0.577556	0.570423	0.409712	0.170328	0.266817	0.491025	0.298284	0.266568	0.245137
HEM4_MOUSE	Uroporphyrinogen-III synthase	0.0204016	0.0252497	0.0127419	0.0257724	0.017845	0.037531	0.0127277	0.0243826	0.0234839
HEM6_MOUSE	Oxygen-dependent coproporphyrinogen-III oxidase, mitochondrial	0.0352121	0.0194568	0.0364633	0.0648721	0.0338485	0.0167974	0.0411678	0.0312962	0.0485342
HEMH_MOUSE	Ferrochelatase, mitochondrial	0.459229	0.285308	0.362384	0.460789	0.315461	0.302811	0.389611	0.357006	0.479471
HEP2_MOUSE	Heparin cofactor 2	0.00359416	0.000775808	0.00135633	0.0124427	0.00138649	0.00141568	0.0013529	0.00333462	0.0107125
HERC4_MOUSE	Probable E3 ubiquitin-protein ligase HERC4	0.0641347	0.0818537	0.0610771	0.113057	0.0663353	0.0787272	0.0612096	0.0669251	0.0985034
HEXA_MOUSE	Beta-hexosaminidase subunit alpha	0.18738	0.120929	0.153109	0.173668	0.202632	0.143381	0.219147	0.196213	0.207443
HEXB_MOUSE	Beta-hexosaminidase subunit beta	0.268476	0.249786	0.281473	0.184872	0.232758	0.271298	0.242169	0.236907	0.209144
HGH1_MOUSE	Protein HGH1 homolog	0.0328154	0.0303973	0.0674111	0.0316702	0.0490651	0.0718321	0.0229906	0.0262853	0.0671726
HGS_MOUSE	Hepatocyte growth factor-regulated tyrosine kinase substrate	0.74012	0.555266	0.597729	0.466711	0.497659	0.643533	0.543843	0.470531	0.380612
HIBCH_MOUSE	3-hydroxyisobutyryl-CoA hydrolase, mitochondrial	0.0792814	0.0791088	0.0856035	0.0642143	0.0822083	0.103872	0.0931418	0.0856379	0.11656
HIKES_MOUSE	Protein Hikeshi	0.055224	0.0850489	0.066607	0.0462936	0.0609707	0.114277	0.0470776	0.0482439	0.0798719
HINT1_MOUSE	Histidine triad nucleotide-binding protein 1	2.7714	3.28522	2.27339	2.68517	1.94142	2.40614	1.7805	1.89776	2.16345
HINT2_MOUSE	Histidine triad nucleotide-binding protein 2, mitochondrial	0.309595	0.233837	0.161372	0.353076	0.247996	0.175934	0.282664	0.214785	0.251926
HIP1_MOUSE	Huntingtin-interacting protein 1	0.57588	0.418567	0.599868	0.356712	0.313874	0.380898	0.322859	0.290287	0.318854
HIP1R_MOUSE	Huntingtin-interacting protein 1-related protein	0.00535613	0.00487565	0.00508173	0.00706733	0.00566052	0.00644669	0.00395448	0.00651096	0.00592749
HM13_MOUSE	Minor histocompatibility antigen H13	0.777167	0.338825	0.50037	0.803338	0.563805	0.417125	0.762874	0.370608	0.517728
HMCS1_MOUSE	Hydroxymethylglutaryl-CoA synthase, cytoplasmic	0.246436	0.238675	0.287031	0.139376	0.189228	0.219147	0.2051	0.206976	0.146779
HMGB1_MOUSE	High mobility group protein B1	1.67695	2.11724	1.33031	1.01133	1.32585	1.61997	1.78131	1.39313	1.07769
HMGCL_MOUSE	Hydroxymethylglutaryl-CoA lyase, mitochondrial	0.080944	0.132202	0.0805742	0.061757	0.109667	0.130222	0.175261	0.121239	0.153012
HMGN5_MOUSE	High mobility group nucleosome-binding domain-containing protein 5	0.057087	0.05176	0.059786	0.0122492	0.0288498	0.0549817	0.0263259	0.0230624	0.0258284
HMOX2_MOUSE	Heme oxygenase 2	0.0768281	0.0661919	0.0711841	0.0479746	0.061065	0.0531617	0.0555335	0.0778307	0.141046
HNRDL_MOUSE	Heterogeneous nuclear ribonucleoprotein D-like	0.477908	0.451998	0.473313	0.250965	0.325269	0.395354	0.312503	0.329984	0.425386
HNRH1_MOUSE	Heterogeneous nuclear ribonucleoprotein H	0.199715	0.384942	0.257306	0.381135	0.411049	0.306972	0.268669	0.379053	0.336485
HNRH2_MOUSE	Heterogeneous nuclear ribonucleoprotein H2	0.614308	0.943553	0.74012	1.10402	0.923091	0.879559	0.683668	0.94142	0.796319
HNRL1_MOUSE	Heterogeneous nuclear ribonucleoprotein U-like protein 1	0.0179185	0.0448296	0.0273313	0.035294	0.0257556	0.0334727	0.0213523	0.0225948	0.037469
HNRL2_MOUSE	Heterogeneous nuclear ribonucleoprotein U-like protein 2	0.165422	0.212445	0.197586	0.179943	0.181523	0.156861	0.159367	0.172384	0.172072
HNRLL_MOUSE	Heterogeneous nuclear ribonucleoprotein L-like	0.203501	0.102917	0.055695	0.0502418	0.0678209	0.0831758	0.0721729	0.084999	0.114758
HNRPC_MOUSE	Heterogeneous nuclear ribonucleoproteins C1/C2	0.0614141	0.0830574	0.0655486	0.102362	0.106702	0.0321649	0.0596493	0.0692757	0.0641611
HNRPD_MOUSE	Heterogeneous nuclear ribonucleoprotein D0	1.46771	1.57086	1.41479	2.28647	1.1648	1.22529	1.30603	1.17472	1.25333
HNRPF_MOUSE	Heterogeneous nuclear ribonucleoprotein F	0.184289	0.599987	0.280769	1.25325	0.827161	0.35954	0.503879	0.62263	0.681585
HNRPK_MOUSE	Heterogeneous nuclear ribonucleoprotein K	2.44548	2.32256	2.32362	2.28808	2.94332	2.43482	2.8711	1.89945	2.14004
HNRPL_MOUSE	Heterogeneous nuclear ribonucleoprotein L	0.420549	0.480238	0.504688	0.551138	0.666599	0.376113	0.539025	0.469916	0.452989
HNRPM_MOUSE	Heterogeneous nuclear ribonucleoprotein M	0.606119	0.610499	0.588355	1.01754	1.02641	0.58402	0.690774	0.750783	0.961669
HNRPQ_MOUSE	Heterogeneous nuclear ribonucleoprotein Q	0.346864	0.604804	0.475008	0.875728	0.706682	0.440503	0.559234	0.582939	0.644101
HNRPU_MOUSE	Heterogeneous nuclear ribonucleoprotein U	0.604179	1.37436	1.03311	1.82532	1.98481	0.896711	1.02893	1.35521	1.57169
HOOK3_MOUSE	Protein Hook homolog 3	0.0513744	0.0797196	0.0443754	0.0859181	0.12419	0.0814492	0.0609843	0.0799261	0.118842
HP1B3_MOUSE	Heterochromatin protein 1-binding protein 3	0.146654	0.176184	0.21986	0.319091	0.173532	0.137073	0.144993	0.170939	0.232013
HPCL1_MOUSE	Hippocalcin-like protein 1	0.427265	0.459753	0.368543	0.227352	0.277041	0.39222	0.265564	0.294882	0.133409
HPRT_MOUSE	Hypoxanthine-guanine phosphoribosyltransferase	0.584318	0.612524	0.637211	0.15424	0.455633	0.480713	0.47006	0.417486	0.572233
HPT_MOUSE	Haptoglobin	0.553134	0.688535	0.4809	0.46116	0.469192	0.656708	0.364732	0.40373	0.279816
HS105_MOUSE	Heat shock protein 105 kDa	0.275045	0.260358	0.331031	0.593442	0.496689	0.355336	0.461012	0.354893	0.456068
HS2ST_MOUSE	Heparan sulfate 2-O-sulfotransferase 1	0.0765322	0.088904	0.0850547	0.124605	0.0941612	0.0951347	0.0795948	0.0943343	0.104518
HS71A_MOUSE	Heat shock 70 kDa protein 1A	0.38631	0.510964	0.390994	0.455732	0.289814	0.515213	0.31745	0.3659	0.319401
HS74L_MOUSE	Heat shock 70 kDa protein 4L	0.237117	0.314046	0.391521	0.557867	0.342145	0.374514	0.375231	0.3466	0.53476
HS90A_MOUSE	Heat shock protein HSP 90-alpha	2.13719	2.11121	2.45421	1.77144	2.21633	2.50275	2.12686	2.31295	2.46421
HS90B_MOUSE	Heat shock protein HSP 90-beta	9.92018	8.61256	12.1442	8.08738	8.67036	10.2852	8.68346	8.82056	8.44104
HSDL2_MOUSE	Hydroxysteroid dehydrogenase-like protein 2	0.0391808	0.0733808	0.0808622	0.0796152	0.0765069	0.0762266	0.0714818	0.0862394	0.0882951
HSP13_MOUSE	Heat shock 70 kDa protein 13	0.0915273	0.0458435	0.067212	0.0810674	0.0479964	0.0546905	0.0824488	0.0632082	0.082005
HSP72_MOUSE	Heat shock-related 70 kDa protein 2	0.307953	0.303783	0.395151	0.343164	0.253706	0.345583	0.248707	0.306849	0.299566
HSP74_MOUSE	Heat shock 70 kDa protein 4	0.978517	1.0215	1.03283	1.4191	0.895494	1.19744	1.07135	1.11277	0.925538
HSP7C_MOUSE	Heat shock cognate 71 kDa protein	20.2334	16.1284	18.1756	16.2323	13.1323	17.2558	14.433	13.1347	15.1365
HSP7E_MOUSE	Heat shock 70 kDa protein 14	0.0499373	0.0540737	0.032398	0.0375688	0.0673141	0.0587929	0.0743447	0.0466519	0.0812318
HSPB1_MOUSE	Heat shock protein beta-1	11.3065	7.71221	9.2298	7.14779	5.90123	8.83418	6.93822	6.12453	6.0252
HSPB2_MOUSE	Heat shock protein beta-2	0.138934	0.142686	0.132312	0.109896	0.0966168	0.137056	0.0957085	0.097957	0.120818
HSPB7_MOUSE	Heat shock protein beta-7	0.249931	0.269669	0.232599	0.206972	0.170311	0.345687	0.205286	0.172511	0.222323
HSPB8_MOUSE	Heat shock protein beta-8	0.277529	0.237821	0.263965	0.147313	0.204523	0.379294	0.23307	0.196042	0.128406
HTRA1_MOUSE	Serine protease HTRA1	0.0903717	0.113252	0.100427	0.238006	0.148962	0.13005	0.112176	0.14872	0.105007
HTRA2_MOUSE	Serine protease HTRA2, mitochondrial	0.181492	0.191069	0.160005	0.267522	0.176865	0.146192	0.199129	0.2248	0.236269
HTSF1_MOUSE	HIV Tat-specific factor 1 homolog	0.0499881	0.0075856	0.010079	0.0408803	0.00481407	0.0138965	0.0236104	0.0309161	0.0466867
HUWE1_MOUSE	E3 ubiquitin-protein ligase HUWE1	0.0876355	0.113159	0.0939765	0.231577	0.114096	0.0965383	0.12036	0.125962	0.156815
HXK1_MOUSE	Hexokinase-1	0.865918	0.521229	0.662225	1.01515	0.529557	0.666025	0.607304	0.559698	0.544035
HXK2_MOUSE	Hexokinase-2	0.243761	0.360155	0.328289	0.400394	0.459566	0.380143	0.490437	0.467079	0.567751
HYEP_MOUSE	Epoxide hydrolase 1	0.589128	0.377308	0.443215	0.462872	0.527584	0.466353	0.596591	0.457138	0.533277
HYOU1_MOUSE	Hypoxia up-regulated protein 1	0.178332	0.236622	0.203078	0.461483	0.35885	0.221264	0.337694	0.26459	0.282542
HYPK_MOUSE	Huntingtin-interacting protein K	0.163192	0.287663	0.166416	0.258054	0.158427	0.202904	0.123784	0.17114	0.145174
IAH1_MOUSE	Isoamyl acetate-hydrolyzing esterase 1 homolog	0.124305	0.087326	0.100832	0.153794	0.0767282	0.0935133	0.0858247	0.0959643	0.0936113
IASPP_MOUSE	RelA-associated inhibitor	0.0113621	0.0212237	0.024608	0.0716045	0.0129835	0.0277062	0.0158857	0.015341	0.026582
IBP5_MOUSE	Insulin-like growth factor-binding protein 5	1.20442	1.19776	0.973347	0.535185	0.811965	0.917668	0.810023	0.797572	0.61833
IBP7_MOUSE	Insulin-like growth factor-binding protein 7	0.0459919	0.112605	0.055377	0.0234863	0.0325272	0.0585196	0.027579	0.034506	0.0194936
ICAL_MOUSE	Calpastatin	0.329443	0.482981	0.295726	0.476999	0.350805	0.456066	0.461597	0.322225	0.347537
ICT1_MOUSE	Peptidyl-tRNA hydrolase ICT1, mitochondrial	0.00107598	0.000594608	0.0011961	0.0875612	0.00213339	0.000213629	0.00123773	0.00313129	0.00201582
IDE_MOUSE	Insulin-degrading enzyme	0.230742	0.162082	0.267929	0.276407	0.154277	0.216433	0.173326	0.174004	0.229162
IDH3A_MOUSE	Isocitrate dehydrogenase [NAD] subunit alpha, mitochondrial	1.40862	1.11329	1.31548	1.03647	0.91892	1.42393	1.12732	0.91141	0.862107
IDHC_MOUSE	Isocitrate dehydrogenase [NADP] cytoplasmic	1.21158	1.27831	1.21292	1.27333	1.20967	1.28513	1.61254	1.18184	1.22086
IDHG1_MOUSE	Isocitrate dehydrogenase [NAD] subunit gamma 1, mitochondrial	0.0907819	0.392864	0.123914	0.688196	0.589367	0.262472	0.376636	0.549184	0.498934
IDHP_MOUSE	Isocitrate dehydrogenase [NADP], mitochondrial	1.24082	0.910017	1.27318	1.45006	1.37572	1.18476	1.43972	1.04072	1.13281
IDI1_MOUSE	Isopentenyl-diphosphate Delta-isomerase 1	0.947786	0.620303	0.519061	0.394926	0.346054	0.453746	0.577143	0.34282	0.388768
IF1AX_MOUSE	Eukaryotic translation initiation factor 1A, X-chromosomal	0.113469	0.185261	0.119591	0.199655	0.148187	0.138275	0.130589	0.187328	0.163268
IF2A_MOUSE	Eukaryotic translation initiation factor 2 subunit 1	0.822798	1.01309	0.901694	0.919404	0.883266	1.21324	0.947911	0.871755	0.961579
IF2B_MOUSE	Eukaryotic translation initiation factor 2 subunit 2	0.329264	0.423931	0.379822	0.158221	0.426833	0.399317	0.439427	0.48061	0.285525
IF2B2_MOUSE	Insulin-like growth factor 2 mRNA-binding protein 2	0.000478576	0.0210418	0.0106774	0.0137546	0.0611604	0.00595815	0.0474346	0.0590764	0.0513497
IF2G_MOUSE	Eukaryotic translation initiation factor 2 subunit 3, X-linked	0.664643	0.666479	0.845232	1.11986	0.749884	0.730404	0.762329	0.785107	0.84604
IF2P_MOUSE	Eukaryotic translation initiation factor 5B	0.033153	0.151467	0.0887289	0.253707	0.194893	0.131823	0.165795	0.16893	0.196423
IF4A1_MOUSE	Eukaryotic initiation factor 4A-I	1.27667	1.08351	1.26529	2.07466	1.67462	1.09878	1.62663	1.26342	1.53939
IF4A2_MOUSE	Eukaryotic initiation factor 4A-II	1.05095	0.722193	1.02257	1.29564	1.08923	0.793293	1.09792	0.82771	1.04692
IF4A3_MOUSE	Eukaryotic initiation factor 4A-III	0.117753	0.139656	0.171496	0.12061	0.155148	0.13911	0.150001	0.144954	0.1686
IF4B_MOUSE	Eukaryotic translation initiation factor 4B	0.87729	1.00384	0.694205	0.514176	0.556573	0.905369	0.469028	0.584425	0.423879
IF4E_MOUSE	Eukaryotic translation initiation factor 4E	0.2349	0.238816	0.297974	0.196217	0.254708	0.269611	0.318053	0.256458	0.273014
IF4G1_MOUSE	Eukaryotic translation initiation factor 4 gamma 1	0.487653	0.434021	0.489452	0.532012	0.420124	0.507949	0.610412	0.458672	0.487773
IF4G2_MOUSE	Eukaryotic translation initiation factor 4 gamma 2	0.0469689	0.137772	0.0881091	0.56921	0.214609	0.132927	0.220008	0.177361	0.277596
IF4G3_MOUSE	Eukaryotic translation initiation factor 4 gamma 3	0.0322863	0.0493433	0.0445791	0.0684202	0.0501773	0.0472197	0.0523666	0.050919	0.0534599
IF4H_MOUSE	Eukaryotic translation initiation factor 4H	0.521239	0.619178	0.441506	0.367036	0.431571	0.543742	0.330532	0.433402	0.605273
IF5_MOUSE	Eukaryotic translation initiation factor 5	0.345369	0.284087	0.351504	0.377456	0.278018	0.335468	0.355367	0.296165	0.306852
IF5A1_MOUSE	Eukaryotic translation initiation factor 5A-1	4.06414	4.79085	3.88118	2.09592	2.86423	3.87775	3.14489	2.74629	1.90609
IF6_MOUSE	Eukaryotic translation initiation factor 6	0.471735	0.336667	0.596598	0.252819	0.213244	0.407628	0.279688	0.24363	0.329809
IFFO1_MOUSE	Non-homologous end joining factor IFFO1	0.0658717	0.0130754	0.0321491	0.0520977	0.0282566	0.0377452	0.0134999	0.0186517	0.00718689
IFI4_MOUSE	Interferon-activable protein 204	0.00768691	0.0184046	0.00845239	0.0195457	0.0193043	0.0209899	0.0097131	0.0185506	0.0154633
IFM2_MOUSE	Interferon-induced transmembrane protein 2	0.415667	0.509296	0.505251	0.363311	0.352978	0.601424	0.384279	0.386112	0.388754
IGBP1_MOUSE	Immunoglobulin-binding protein 1	0.0665825	0.0656775	0.0547975	0.165384	0.0978904	0.0540083	0.054427	0.0748501	0.110877
IGF2_MOUSE	Insulin-like growth factor II	0.0296586	0.034734	0.0225049	0.0250558	0.0184221	0.0273085	0.0182784	0.0196114	0.0195678
IKIP_MOUSE	Inhibitor of nuclear factor kappa-B kinase-interacting protein	0.0237819	0.0357659	0.0380613	0.0589279	0.0264155	0.0352008	0.022305	0.0280905	0.0357926
IKKB_MOUSE	Inhibitor of nuclear factor kappa-B kinase subunit beta	0.0777735	0.0357029	0.0499255	0.032281	0.0455862	0.0781535	0.0509414	0.0472026	0.00160491
IL36A_MOUSE	Interleukin-36 alpha	0.000107988	1.23647e-06	0.00165247	0.00125698	0.00297472	0.000677086	0.00540686	0.00475223	0.00591723
IL6RB_MOUSE	Interleukin-6 receptor subunit beta	0.00899637	0.0204538	0.0201968	0.0353014	0.023227	0.0317734	0.0209907	0.0236129	0.00703178
ILEUA_MOUSE	Leukocyte elastase inhibitor A	2.27547	2.85127	2.76607	3.58578	3.34159	2.83347	3.68903	2.60591	2.89759
ILF2_MOUSE	Interleukin enhancer-binding factor 2	0.212086	0.170041	0.187668	0.417499	0.227929	0.116187	0.201525	0.143531	0.149563
ILF3_MOUSE	Interleukin enhancer-binding factor 3	0.0784022	0.112491	0.111533	0.0705615	0.0972439	0.0924985	0.0860905	0.0913051	0.0958024
ILK_MOUSE	Integrin-linked protein kinase	0.323696	0.234257	0.257197	0.46594	0.480073	0.238255	0.450058	0.313171	0.329482
IMA1_MOUSE	Importin subunit alpha-1	0.00661464	0.00951795	0.0114233	0.0142277	0.00736059	0.00696204	0.0103374	0.00697244	0.0115491
IMA4_MOUSE	Importin subunit alpha-4	0.0975811	0.101191	0.0997542	0.65118	0.164484	0.114223	0.254673	0.120841	0.143137
IMA5_MOUSE	Importin subunit alpha-5	0.125699	0.0989905	0.115938	0.107748	0.115112	0.129028	0.105193	0.113338	0.110254
IMA7_MOUSE	Importin subunit alpha-7	0.07458	0.0579908	0.0638338	0.0898792	0.0668072	0.077895	0.0615104	0.0682355	0.0687049
IMB1_MOUSE	Importin subunit beta-1	0.852131	0.977536	0.97637	0.664002	0.855146	1.12951	0.969681	0.804593	0.628363
IMDH1_MOUSE	Inosine-5'-monophosphate dehydrogenase 1	0.0659378	0.0596776	0.0734468	0.0350238	0.0620746	0.0651692	0.0551439	0.0700413	0.0562253
IMDH2_MOUSE	Inosine-5'-monophosphate dehydrogenase 2	0.198644	0.164237	0.217914	0.154074	0.175942	0.194282	0.181461	0.17866	0.178125
IMPA1_MOUSE	Inositol monophosphatase 1	0.33605	0.297555	0.282514	0.149014	0.223343	0.344888	0.242166	0.303354	0.272691
IMPA3_MOUSE	Golgi-resident adenosine 3',5'-bisphosphate 3'-phosphatase	0.228814	0.207142	0.148522	0.278555	0.195966	0.1984	0.239394	0.176769	0.173562
IMPCT_MOUSE	Protein IMPACT	0.0543197	0.10231	0.0774513	0.0593485	0.0792706	0.0823487	0.0901046	0.0777087	0.0531756
INF2_MOUSE	Inverted formin-2	0.0258952	0.0513299	0.0500589	0.051933	0.0627404	0.0387629	0.0823617	0.0750095	0.0868942
INMT_MOUSE	Indolethylamine N-methyltransferase	0.217119	0.188021	0.247843	0.0196531	0.189486	0.270779	0.229454	0.172494	0.173833
INO1_MOUSE	Inositol-3-phosphate synthase 1	0.0805538	0.0732371	0.058648	0.0113006	0.0524003	0.0585458	0.0384183	0.0595133	0.0223218
INPP_MOUSE	Inositol polyphosphate 1-phosphatase	0.00473316	0.0239432	0.0118827	0.0340041	0.0315108	0.0171516	0.0315582	0.0234474	0.0276639
IPKA_MOUSE	cAMP-dependent protein kinase inhibitor alpha	0.101186	0.312942	0.240928	0.0235055	0.177414	0.277537	0.188032	0.185323	0.23379
IPKG_MOUSE	cAMP-dependent protein kinase inhibitor gamma	0.442252	0.565185	0.450407	0.469691	0.308566	0.582955	0.27143	0.371506	0.366542
IPO4_MOUSE	Importin-4	0.112259	0.0620827	0.085413	0.0968855	0.0819239	0.0658987	0.0958711	0.0808389	0.0893447
IPO5_MOUSE	Importin-5	0.563269	0.448804	0.538421	0.703985	0.510193	0.423344	0.632636	0.557754	0.650117
IPO7_MOUSE	Importin-7	0.417166	0.374178	0.449236	0.396436	0.335881	0.384136	0.357405	0.392147	0.326955
IPO9_MOUSE	Importin-9	0.0901793	0.0721899	0.0978748	0.32712	0.252347	0.0677485	0.22034	0.163991	0.179228
IPYR_MOUSE	Inorganic pyrophosphatase	0.758739	0.726905	0.846229	0.712122	0.697627	0.810321	0.784769	0.818742	0.721502
IPYR2_MOUSE	Inorganic pyrophosphatase 2, mitochondrial	0.0892217	0.111438	0.0872305	0.14336	0.11199	0.0795658	0.0759775	0.0767431	0.168441
IQGA1_MOUSE	Ras GTPase-activating-like protein IQGAP1	0.613843	0.399392	0.423255	0.545419	0.383301	0.428612	0.407018	0.396121	0.477374
IR3IP_MOUSE	Immediate early response 3-interacting protein 1	0.0622333	0.163211	0.119051	0.35234	0.152919	0.143167	0.106476	0.152091	0.169322
IRF3_MOUSE	Interferon regulatory factor 3	0.0261428	0.0162265	0.0257539	0.00468192	0.0177571	0.0105473	0.0253062	0.00945937	0.00743604
IRGM1_MOUSE	Immunity-related GTPase family M protein 1	0.130113	0.0969755	0.12205	0.00786873	0.119432	0.105338	0.126949	0.110447	0.00807409
ISCA2_MOUSE	Iron-sulfur cluster assembly 2 homolog, mitochondrial	0.0713295	0.106144	0.0476357	0.0460419	0.0599109	0.104319	0.0488443	0.0783212	0.0476444
ISCU_MOUSE	Iron-sulfur cluster assembly enzyme ISCU, mitochondrial	0.228956	0.231144	0.179399	0.215166	0.168351	0.212947	0.143299	0.190398	0.188482
IST1_MOUSE	IST1 homolog	0.0701234	0.0525423	0.0828232	0.0664055	0.0499266	0.0595414	0.0568042	0.0552372	0.0551724
ITA3_MOUSE	Integrin alpha-3	0.045324	0.0425864	0.0424069	0.0539777	0.0561111	0.0568312	0.0567482	0.0562573	0.0369494
ITA5_MOUSE	Integrin alpha-5	0.165524	0.165964	0.1656	0.188316	0.171021	0.207757	0.169884	0.175526	0.198331
ITA6_MOUSE	Integrin alpha-6	0.000463066	0.0120557	0.000311972	0.0246048	0.0129047	0.0114427	0.00125418	0.013962	0.0189326
ITA7_MOUSE	Integrin alpha-7	0.996622	0.970521	1.20055	1.92943	0.971622	1.14683	1.01653	1.06776	1.17103
ITAV_MOUSE	Integrin alpha-V	0.443637	0.34886	0.374429	0.901446	0.49873	0.33948	0.395328	0.366289	0.384461
ITB1_MOUSE	Integrin beta-1	1.22629	1.80491	1.66257	1.89397	1.88564	1.73064	1.96265	1.50055	1.5909
ITB5_MOUSE	Integrin beta-5	0.260389	0.209485	0.188727	0.184988	0.197436	0.290561	0.200763	0.227027	0.195327
ITCH_MOUSE	E3 ubiquitin-protein ligase Itchy	0.0200148	0.0241336	0.029239	0.0530134	0.0377213	0.0241028	0.0319393	0.0514615	0.0378254
ITIH4_MOUSE	Inter alpha-trypsin inhibitor, heavy chain 4	0.12859	0.132537	0.11309	0.0307653	0.108879	0.140842	0.100944	0.100926	0.0179387
ITM2B_MOUSE	Integral membrane protein 2B	0.333783	0.362463	0.368348	0.25062	0.322814	0.476336	0.343073	0.275705	0.309957
ITPA_MOUSE	Inosine triphosphate pyrophosphatase	0.0515691	0.160569	0.133614	0.450682	0.206546	0.107053	0.160872	0.164458	0.218806
ITPR3_MOUSE	Inositol 1,4,5-trisphosphate receptor type 3	0.00947864	0.0188446	0.02491	0.0234857	0.0280869	0.0176696	0.0315244	0.0291747	0.0131653
ITSN1_MOUSE	Intersectin-1	0.044773	0.052518	0.0354501	0.0928853	0.0645609	0.0355465	0.0518063	0.0658897	0.0609385
ITSN2_MOUSE	Intersectin-2	0.00956413	0.0187335	0.0143246	0.0303849	0.023433	0.018446	0.00655467	0.0170109	0.0190757
IVD_MOUSE	Isovaleryl-CoA dehydrogenase, mitochondrial	0.492453	0.556457	0.494254	0.44984	0.45805	0.674461	0.649224	0.552348	0.478393
JADE3_MOUSE	Protein Jade-3	0.127172	0.0557712	0.0750691	0.0115949	0.0257043	0.0588663	0.0397538	0.0170375	0.0302061
JAGN1_MOUSE	Protein jagunal homolog 1	0.512383	0.291565	0.314333	0.429908	0.264965	0.290919	0.260764	0.293648	0.3493
JAM1_MOUSE	Junctional adhesion molecule A	0.138465	0.168162	0.119021	0.104576	0.0991073	0.136016	0.15705	0.119215	0.105246
JIP3_MOUSE	C-Jun-amino-terminal kinase-interacting protein 3	0.00582422	0.0137291	0.00910269	0.0161116	0.013624	0.0175697	0.0104304	0.0239996	0.0120716
JIP4_MOUSE	C-Jun-amino-terminal kinase-interacting protein 4	0.017123	0.0934195	0.0495731	0.138897	0.106683	0.0517163	0.0900523	0.111609	0.163036
JMY_MOUSE	Junction-mediating and -regulatory protein	0.005322	0.00373367	0.00451653	0.0141388	0.0037982	0.00869109	0.018372	0.00781838	0.00563221
JPH1_MOUSE	Junctophilin-1	0.0741822	0.105464	0.089603	0.144068	0.104907	0.11707	0.103834	0.102382	0.108816
JPH2_MOUSE	Junctophilin-2	0.145434	0.249656	0.162127	0.330359	0.20893	0.244108	0.195689	0.223554	0.289047
JSPR1_MOUSE	Junctional sarcoplasmic reticulum protein 1	1.53487	1.4861	1.32001	0.578414	1.36239	1.2711	1.54074	1.00944	1.21182
JTB_MOUSE	Protein JTB	0.0314932	0.0457102	0.0301104	0.0295414	0.025843	0.0405447	0.028911	0.0316183	0.0266071
JUPI1_MOUSE	Jupiter microtubule associated homolog 1	0.700678	1.62909	0.854464	0.156381	0.633044	1.23038	0.693	0.599145	0.586209
JUPI2_MOUSE	Jupiter microtubule associated homolog 2	0.156064	0.170046	0.112544	0.0401334	0.0840119	0.160637	0.0843151	0.078177	0.0499245
K1C10_MOUSE	Keratin, type I cytoskeletal 10	1.05	1.25	0.603421	0.410608	0.445373	1.16778	0.353377	0.213293	0.345012
K1C16_MOUSE	Keratin, type I cytoskeletal 16	0.0502475	0.0309466	0.0243455	0.0276354	0.0196598	0.0487751	0.0125819	0.0121626	0.0373692
K1C17_MOUSE	Keratin, type I cytoskeletal 17	0.0836967	0.0494543	0.0574992	0.0450948	0.0337438	0.0655367	0.0253979	0.0282108	0.0494926
K22E_MOUSE	Keratin, type II cytoskeletal 2 epidermal	0.337584	0.382077	0.165234	0.136704	0.157274	0.377481	0.100225	0.0688177	0.183292
K2C1B_MOUSE	Keratin, type II cytoskeletal 1b	0.81745	0.880617	0.43557	0.41267	0.305081	0.947311	0.238015	0.110672	0.748115
K2C5_MOUSE	Keratin, type II cytoskeletal 5	0.146371	0.146465	0.0896744	0.122255	0.197475	0.203804	0.142341	0.0357381	0.249776
KAD1_MOUSE	Adenylate kinase isoenzyme 1	3.33504	2.73029	3.45966	2.648	2.26954	2.84782	3.01821	2.19277	2.57232
KAD2_MOUSE	Adenylate kinase 2, mitochondrial	0.862055	0.746142	0.876456	1.03144	0.863836	0.844689	0.765074	0.920902	0.743391
KAD3_MOUSE	GTP:AMP phosphotransferase AK3, mitochondrial	0.540604	0.433991	0.515711	0.13987	0.352734	0.519974	0.436638	0.348355	0.37418
KANK2_MOUSE	KN motif and ankyrin repeat domain-containing protein 2	0.182278	0.205057	0.233638	0.321394	0.204629	0.246933	0.187459	0.213025	0.344127
KAP0_MOUSE	cAMP-dependent protein kinase type I-alpha regulatory subunit	0.979943	0.882718	1.18916	0.672356	0.817204	0.934549	0.967079	0.873503	0.655541
KAP2_MOUSE	cAMP-dependent protein kinase type II-alpha regulatory subunit	0.269348	0.277742	0.303184	0.671952	0.292474	0.332761	0.263572	0.312624	0.277874
KAP3_MOUSE	cAMP-dependent protein kinase type II-beta regulatory subunit	0.017479	0.0214465	0.0144465	0.0338278	0.0251957	0.013281	0.0137266	0.028332	0.0391603
KAPCA_MOUSE	cAMP-dependent protein kinase catalytic subunit alpha	0.492563	0.500384	0.636703	0.603642	0.517208	0.517054	0.553925	0.561173	0.523453
KAPCB_MOUSE	cAMP-dependent protein kinase catalytic subunit beta	0.106312	0.110787	0.153585	0.0631204	0.126733	0.100153	0.134782	0.133348	0.133377
KAT1_MOUSE	Kynurenine--oxoglutarate transaminase 1	0.0237097	0.0204272	0.0180726	0.0159723	0.0107225	0.014	0.0110063	0.0114849	0.0157736
KC1A_MOUSE	Casein kinase I isoform alpha	0.010761	0.0184619	0.0344098	0.124156	0.0374503	0.00762895	0.0296014	0.0454363	0.043624
KCC2A_MOUSE	Calcium/calmodulin-dependent protein kinase type II subunit alpha	0.15221	0.133396	0.131919	0.244533	0.148123	0.151055	0.153602	0.146938	0.151859
KCC2D_MOUSE	Calcium/calmodulin-dependent protein kinase type II subunit delta	0.398031	0.315726	0.418845	0.430555	0.340501	0.402623	0.429073	0.353961	0.388028
KCC2G_MOUSE	Calcium/calmodulin-dependent protein kinase type II subunit gamma	0.136865	0.216223	0.155085	0.501297	0.263879	0.202298	0.315423	0.240352	0.354268
KCMF1_MOUSE	E3 ubiquitin-protein ligase KCMF1	0.0185012	0.0356846	0.0197648	0.0442223	0.0409225	0.0445543	0.0385369	0.0492115	0.0513605
KCRB_MOUSE	Creatine kinase B-type	4.38741	3.7849	3.50199	3.01598	2.40569	3.38567	2.91445	2.55552	2.65913
KCRM_MOUSE	Creatine kinase M-type	4.70531	2.69756	3.99609	2.04844	2.32503	3.13914	3.66444	2.63462	2.76563
KCRS_MOUSE	Creatine kinase S-type, mitochondrial	0.442185	0.382042	0.497235	0.317756	0.176281	0.342886	0.419524	0.189015	0.2975
KCT2_MOUSE	Keratinocyte-associated transmembrane protein 2	0.120465	0.10358	0.100194	0.0941204	0.0800961	0.10625	0.0800232	0.0884288	0.0772507
KCY_MOUSE	UMP-CMP kinase	1.03073	0.466791	0.537488	0.522982	0.381566	0.581638	0.56908	0.399949	0.442276
KGUA_MOUSE	Guanylate kinase	0.0265145	0.0488983	0.0319675	0.0327702	0.0378889	0.03631	0.0505713	0.0387739	0.0520761
KHDR1_MOUSE	KH domain-containing, RNA-binding, signal transduction-associated protein 1	0.279609	0.39935	0.445117	0.306575	0.466775	0.510817	0.39534	0.577415	0.179957
KI13A_MOUSE	Kinesin-like protein KIF13A	0.0258435	0.0258842	0.0230531	0.030019	0.0257507	0.0355553	0.0461524	0.0310624	0.0247217
KIF1A_MOUSE	Kinesin-like protein KIF1A	0.00146251	0.0050772	0.00552159	7.28033e-05	0.0161703	0.00337865	0.0143928	0.0142601	0.0108116
KIF2A_MOUSE	Kinesin-like protein KIF2A	0.0756787	0.0566691	0.0605871	0.0464118	0.0513123	0.0645	0.0524666	0.0591181	0.084853
KIF3A_MOUSE	Kinesin-like protein KIF3A	0.0124836	0.0194431	0.00572791	0.0303012	0.026647	0.0223744	0.0120688	0.0257115	0.00202427
KIF3B_MOUSE	Kinesin-like protein KIF3B	0.00278948	0.0172281	0.0103007	0.00985598	0.0183364	0.0138936	0.0149378	0.018727	0.0102244
KIFA3_MOUSE	Kinesin-associated protein 3	0.0128877	0.0286448	0.0300969	0.0319169	0.0248857	0.0453501	0.0199696	0.0268544	0.00131588
KIME_MOUSE	Mevalonate kinase	0.0717312	0.0346358	0.0490237	0.0516218	0.0399655	0.0419223	0.0310666	0.0399631	0.027536
KINH_MOUSE	Kinesin-1 heavy chain	0.946785	1.27067	0.983772	1.43539	1.12717	1.21174	1.15403	1.24615	0.908242
KLC1_MOUSE	Kinesin light chain 1	0.474473	0.533163	0.531459	0.672197	0.498289	0.604328	0.624309	0.554184	0.553274
KLC2_MOUSE	Kinesin light chain 2	0.400205	0.385655	0.444523	0.393297	0.385239	0.515548	0.425846	0.413796	0.394334
KLC4_MOUSE	Kinesin light chain 4	0.0471291	0.0639596	0.0496466	0.0471887	0.0627913	0.0702747	0.0584304	0.0769942	0.0641455
KLH30_MOUSE	Kelch-like protein 30	0.040891	0.0945022	0.0630578	0.128674	0.157949	0.0618291	0.120468	0.0813428	0.18437
KLH40_MOUSE	Kelch-like protein 40	1.12474	0.679429	0.834216	0.529455	0.593824	0.817525	0.737683	0.570801	0.494603
KLH41_MOUSE	Kelch-like protein 41	4.14262	2.6958	3.59442	3.08142	2.49586	3.16898	2.87991	2.73646	3.13289
KPBB_MOUSE	Phosphorylase b kinase regulatory subunit beta	0.0360395	0.0323893	0.0369508	0.0574966	0.0411874	0.0395062	0.038335	0.0433857	0.0365892
KPRA_MOUSE	Phosphoribosyl pyrophosphate synthase-associated protein 1	0.0700257	0.040447	0.0477182	0.0411807	0.0396603	0.0543817	0.0528328	0.0437296	0.0496173
KPYM_MOUSE	Pyruvate kinase PKM	13.5415	13.0521	15.7106	14.7794	12.3055	14.7245	14.1572	13.5625	12.8629
KRR1_MOUSE	KRR1 small subunit processome component homolog	0.144771	0.129895	0.216202	0.179147	0.115283	0.140701	0.148445	0.130985	0.150621
KS6A3_MOUSE	Ribosomal protein S6 kinase alpha-3	0.11636	0.0889645	0.0866786	0.245509	0.0762653	0.0968856	0.0876904	0.0809985	0.1207
KTN1_MOUSE	Kinectin	0.530733	0.614545	0.696966	0.657762	0.605808	0.576507	0.497292	0.654057	0.443847
L2HDH_MOUSE	L-2-hydroxyglutarate dehydrogenase, mitochondrial	0.00942407	0.0116826	0.0181446	0.00952784	0.0122059	0.0165039	0.0115513	0.0154904	0.00856313
LA_MOUSE	Lupus La protein homolog	0.20403	0.349113	0.249447	0.530073	0.597391	0.289299	0.414383	0.376965	0.383769
LACB2_MOUSE	Endoribonuclease LACTB2	0.332796	0.29506	0.243258	0.212876	0.309275	0.253248	0.278124	0.215254	0.266728
LACTB_MOUSE	Serine beta-lactamase-like protein LACTB, mitochondrial	0.371713	0.124992	0.281561	0.101948	0.105924	0.145125	0.135104	0.0933538	0.0599271
LAG3_MOUSE	Lymphocyte activation gene 3 protein	0.289891	0.28641	0.310235	0.216839	0.315074	0.293576	0.233652	0.256731	0.162974
LAMA5_MOUSE	Laminin subunit alpha-5	0.0294499	0.0606175	0.0238306	0.0755242	0.0421084	0.0537212	0.0467114	0.051348	0.0363911
LAMB1_MOUSE	Laminin subunit beta-1	0.0198061	0.0165334	0.0308738	0.00117784	0.0216182	0.0220772	0.022146	0.0258055	0.00480098
LAMP1_MOUSE	Lysosome-associated membrane glycoprotein 1	8.75217	10.5842	8.12231	5.71975	6.04352	9.93064	9.07279	6.91109	5.68298
LAMP2_MOUSE	Lysosome-associated membrane glycoprotein 2	5.75744	3.67043	4.05002	2.42516	2.00745	3.42997	2.27852	2.39634	2.51113
LANC1_MOUSE	Glutathione S-transferase LANCL1	0.0547446	0.0709488	0.0641055	0.0665192	0.0688299	0.0822492	0.0572807	0.0860083	0.09398
LAP2A_MOUSE	Lamina-associated polypeptide 2, isoforms alpha/zeta	0.0128635	0.0158766	0.011716	0.00387931	0.0116205	0.0104481	0.0131363	0.0152593	0.00870313
LAP2B_MOUSE	Lamina-associated polypeptide 2, isoforms beta/delta/epsilon/gamma	0.56029	0.462863	0.437734	0.332085	0.456412	0.434042	0.415842	0.364868	0.318244
LARP4_MOUSE	La-related protein 4	0.0452081	0.0453629	0.0484975	0.0202011	0.0331409	0.0420789	0.0520531	0.0315255	0.0204781
LARP7_MOUSE	La-related protein 7	0.00144175	0.0293029	0.0157461	0.0184261	0.0206959	0.0203061	0.0150656	0.0127895	0.0263457
LAS1L_MOUSE	Ribosomal biogenesis protein LAS1L	0.00964001	0.0209312	0.0299317	0.0208068	0.0252471	0.0315397	0.0175899	0.0248719	0.0234281
LASP1_MOUSE	LIM and SH3 domain protein 1	1.52525	1.31639	1.21023	0.738273	0.741866	1.44001	0.721829	0.62359	0.644448
LAT1_MOUSE	Large neutral amino acids transporter small subunit 1	0.171876	0.152512	0.185686	0.13979	0.141438	0.235552	0.183139	0.141135	0.146064
LC7L2_MOUSE	Putative RNA-binding protein Luc7-like 2	0.314809	0.377616	0.32208	0.360263	0.292597	0.400004	0.311957	0.362327	0.267783
LCAP_MOUSE	Leucyl-cystinyl aminopeptidase	0.328397	0.374237	0.233145	0.682496	0.363966	0.312292	0.364638	0.439045	0.581787
LCLT1_MOUSE	Lysocardiolipin acyltransferase 1	0.0292039	0.0251554	0.0152885	0.00326923	0.0277261	0.0189932	0.0367865	0.0241459	0.0266113
LDAH_MOUSE	Lipid droplet-associated hydrolase	0.0638013	0.0726598	0.095175	0.0889124	0.0979799	0.0956654	0.0939745	0.0851857	0.0475491
LDB3_MOUSE	LIM domain-binding protein 3	0.60495	0.537886	0.559883	0.625862	0.489318	0.545289	0.552284	0.544337	0.413461
LDHA_MOUSE	L-lactate dehydrogenase A chain	8.83735	8.7542	9.69749	8.90001	8.47942	10.6081	9.30138	9.47311	8.62104
LDHB_MOUSE	L-lactate dehydrogenase B chain	0.111543	0.12115	0.12564	0.0747318	0.117263	0.126943	0.141587	0.142057	0.119787
LDLR_MOUSE	Low-density lipoprotein receptor	0.0753543	0.113145	0.0967517	0.408847	0.0954581	0.117537	0.0850909	0.116506	0.145183
LEG1_MOUSE	Galectin-1	47.7833	52.9724	36.673	50.8391	33.8657	48.7594	33.2432	36.9317	49.7497
LEG3_MOUSE	Galectin-3	4.4948	4.42457	4.98421	3.40871	3.48494	4.25488	4.1539	3.86669	3.27008
LEG9_MOUSE	Galectin-9	0.00176468	0.014972	0.00747708	0.0111796	0.00852985	0.00579476	0.00217531	0.0125862	0.00909816
LEMD2_MOUSE	LEM domain-containing protein 2	0.0730295	0.0811928	0.0646594	0.243782	0.0854735	0.076756	0.0773334	0.116671	0.148752
LETM1_MOUSE	Mitochondrial proton/calcium exchanger protein	0.286072	0.264332	0.290882	0.412943	0.265281	0.301059	0.282456	0.304585	0.324977
LFG3_MOUSE	Protein lifeguard 3	0.40105	0.390509	0.339511	0.267325	0.259228	0.369152	0.278816	0.247826	0.285872
LG3BP_MOUSE	Galectin-3-binding protein	0.0202578	0.0966928	0.0470794	0.125516	0.0590348	0.0922059	0.0479939	0.0712479	0.0804017
LGMN_MOUSE	Legumain	0.00461711	0.264293	0.0341952	0.0130474	0.313634	0.136646	0.200915	0.338716	0.230349
LGUL_MOUSE	Lactoylglutathione lyase	5.34293	2.67029	3.51458	2.00323	1.55742	2.95974	2.31457	1.55091	1.87233
LIMA1_MOUSE	LIM domain and actin-binding protein 1	0.425618	0.526808	0.458613	0.42075	0.306234	0.43046	0.260555	0.358101	0.293137
LIMS1_MOUSE	LIM and senescent cell antigen-like-containing domain protein 1	0.337055	0.366557	0.396955	0.422487	0.404327	0.404342	0.398237	0.41105	0.367154
LIMS2_MOUSE	LIM and senescent cell antigen-like-containing domain protein 2	0.0202281	0.017263	0.0194838	0.0231073	0.0132332	0.0162886	0.0156181	0.0149193	0.0213489
LIN7C_MOUSE	Protein lin-7 homolog C	0.204857	0.166248	0.142683	0.133668	0.122727	0.152611	0.163209	0.13476	0.130647
LIN9_MOUSE	Protein lin-9 homolog	0.247626	0.0840911	0.162318	0.173659	0.144397	0.0717719	0.148242	0.166387	0.108743
LIPB1_MOUSE	Liprin-beta-1	0.0371128	0.0293095	0.0391063	0.056808	0.0560326	0.0317847	0.0499786	0.0424853	0.0471779
LIS1_MOUSE	Platelet-activating factor acetylhydrolase IB subunit beta	0.607711	0.726288	0.763756	0.64918	0.702109	0.805777	0.814855	0.786947	0.580809
LKHA4_MOUSE	Leukotriene A-4 hydrolase	0.500221	0.437032	0.437865	0.531649	0.462496	0.489677	0.475494	0.432371	0.858756
LMA2L_MOUSE	VIP36-like protein	0.0185336	0.0817721	0.0258965	0.0845638	0.0405069	0.0296245	0.0631534	0.076061	0.0247936
LMAN1_MOUSE	Protein ERGIC-53	0.258803	0.410075	0.367305	0.403648	0.451468	0.435233	0.388242	0.479881	0.379587
LMAN2_MOUSE	Vesicular integral-membrane protein VIP36	0.424735	0.512096	0.468309	0.441466	0.419864	0.545828	0.649237	0.447484	0.441775
LMBD1_MOUSE	Lysosomal cobalamin transport escort protein LMBD1	0.0327814	0.14109	0.0511641	0.182627	0.155105	0.0861203	0.165739	0.182841	0.165507
LMBD2_MOUSE	G-protein coupled receptor-associated protein LMBRD2	0.00805934	0.0441703	0.0335422	0.0452648	0.0395411	0.0399134	0.0359119	0.0502446	0.0386144
LMNA_MOUSE	Prelamin-A/C	7.864	7.62347	7.947	6.15019	5.72	7.60565	6.24552	6.28094	5.33513
LMNB1_MOUSE	Lamin-B1	0.255653	0.217633	0.302126	0.170692	0.198742	0.263	0.225094	0.186322	0.139075
LMNB2_MOUSE	Lamin-B2	0.21941	0.235879	0.246089	0.150856	0.173121	0.242489	0.192952	0.166669	0.171349
LMOD2_MOUSE	Leiomodin-2	0.00353845	0.0191173	0.00744775	0.0109794	0.0193168	0.0227555	0.0147837	0.0293697	0.0072482
LMOD3_MOUSE	Leiomodin-3	0.184198	0.175421	0.510543	0.375725	0.0973599	0.271624	0.254866	0.206904	0.319223
LONM_MOUSE	Lon protease homolog, mitochondrial	0.719462	0.639286	0.594545	0.614725	0.617732	0.588744	0.560446	0.531228	0.590549
LOX5_MOUSE	Polyunsaturated fatty acid 5-lipoxygenase	0.288754	0.41629	0.408132	0.740984	0.582522	0.412747	0.519074	0.514752	0.468711
LPP_MOUSE	Lipoma-preferred partner homolog	0.193304	0.294848	0.226312	0.304511	0.222244	0.261098	0.247079	0.223674	0.242962
LPPRC_MOUSE	Leucine-rich PPR motif-containing protein, mitochondrial	0.356065	0.245936	0.345947	0.29913	0.236366	0.2672	0.287613	0.252579	0.19024
LRBA_MOUSE	Lipopolysaccharide-responsive and beige-like anchor protein	0.00912499	0.018762	0.0150632	0.0152683	0.0143896	0.0211112	0.0158964	0.0147043	0.00785898
LRC20_MOUSE	Leucine-rich repeat-containing protein 20	0.0391114	0.0605599	0.060098	0.0493007	0.0482744	0.0577967	0.0598446	0.0667108	0.0689553
LRC47_MOUSE	Leucine-rich repeat-containing protein 47	0.0609624	0.0666279	0.0653432	0.203506	0.0552487	0.0573131	0.0414225	0.0718619	0.0697921
LRC57_MOUSE	Leucine-rich repeat-containing protein 57	0.0387943	0.0379762	0.0654663	0.0564749	0.0436416	0.0595549	0.0466774	0.0446708	0.0457222
LRC58_MOUSE	Leucine-rich repeat-containing protein 58	0.00115291	0.0327117	0.0110935	0.0291866	0.0631589	0.00964926	0.0315759	0.0431664	0.0276391
LRC59_MOUSE	Leucine-rich repeat-containing protein 59	0.701911	0.624513	0.706431	0.933564	1.05612	0.540851	1.05094	0.576389	0.784724
LRP1_MOUSE	Prolow-density lipoprotein receptor-related protein 1	0.462916	0.489067	0.526037	0.62199	0.480549	0.558703	0.484969	0.515867	0.566905
LRP10_MOUSE	Low-density lipoprotein receptor-related protein 10	0.00507458	0.00208012	0.00436733	0.00749409	0.0037706	0.00118456	0.00439606	0.00285163	0.00780944
LRP1B_MOUSE	Low-density lipoprotein receptor-related protein 1B	0.0308842	0.0165559	0.0274672	0.00945422	0.013865	0.0369723	0.0173499	0.0130059	0.0125429
LRRF1_MOUSE	Leucine-rich repeat flightless-interacting protein 1	0.201949	0.312997	0.23412	0.22755	0.258215	0.271776	0.237359	0.241901	0.187772
LS14A_MOUSE	Protein LSM14 homolog A	0.0740733	0.0658344	0.0568028	0.0110406	0.0525532	0.0561314	0.0400333	0.0591504	0.0788104
LSM12_MOUSE	Protein LSM12 homolog	0.0530667	0.0456589	0.0530199	0.0308594	0.046316	0.049095	0.0499694	0.0350969	0.0261738
LSM2_MOUSE	U6 snRNA-associated Sm-like protein LSm2	0.301662	0.597827	0.33768	0.0113977	0.268023	0.42154	0.322137	0.253293	0.414155
LSM3_MOUSE	U6 snRNA-associated Sm-like protein LSm3	0.774357	0.640691	0.456952	0.061466	0.255407	0.54196	0.223839	0.226657	0.011651
LSM4_MOUSE	U6 snRNA-associated Sm-like protein LSm4	0.481045	0.298404	0.308997	0.204441	0.137543	0.249449	0.161534	0.145473	0.165175
LSM6_MOUSE	U6 snRNA-associated Sm-like protein LSm6	0.245309	0.244293	0.260164	0.18349	0.164435	0.2198	0.195586	0.171594	0.188462
LSM7_MOUSE	U6 snRNA-associated Sm-like protein LSm7	0.186481	0.171859	0.21152	0.0202504	0.0816051	0.154297	0.0879551	0.0767483	0.059773
LSM8_MOUSE	U6 snRNA-associated Sm-like protein LSm8	0.278534	0.289756	0.210399	0.239016	0.220835	0.273821	0.18902	0.156183	0.17815
LSS_MOUSE	Lanosterol synthase	0.0266674	0.0404075	0.0403749	0.0774625	0.0673046	0.0429986	0.0550012	0.0590341	0.0428552
LST8_MOUSE	Target of rapamycin complex subunit LST8	0.0179167	0.0222151	0.0105634	0.0176281	0.0233213	0.0243908	0.0205224	0.0309327	0.0216812
LTMD1_MOUSE	LETM1 domain-containing protein 1	0.0105973	0.0143799	0.0124249	0.00533718	0.0190404	0.0146259	0.0271482	0.0231022	0.0220413
LTOR1_MOUSE	Ragulator complex protein LAMTOR1	0.184327	0.293723	0.24142	3.61539	0.308683	0.285463	0.28703	0.253798	0.325069
LTOR2_MOUSE	Ragulator complex protein LAMTOR2	0.279941	0.210102	0.217268	0.123431	0.173464	0.249618	0.189698	0.183427	0.114198
LTOR3_MOUSE	Ragulator complex protein LAMTOR3	0.184048	0.252189	0.279715	0.0884194	0.232124	0.226508	0.210793	0.203865	0.221581
LTOR5_MOUSE	Ragulator complex protein LAMTOR5	0.282867	0.52557	0.34756	0.40384	0.390635	0.398853	0.403923	0.378721	0.351137
LXN_MOUSE	Latexin	0.212062	0.160947	0.195675	0.196028	0.168785	0.179887	0.174762	0.191204	0.160436
LY6E_MOUSE	Lymphocyte antigen 6E	0.076155	0.134664	0.0865361	0.127733	0.0643382	0.0605261	0.0977591	0.104473	0.144515
LYAG_MOUSE	Lysosomal alpha-glucosidase	0.119875	0.210693	0.143342	0.148351	0.189611	0.163459	0.157169	0.194137	0.125271
LYPA1_MOUSE	Acyl-protein thioesterase 1	0.143911	0.169289	0.192661	0.314799	0.180574	0.203125	0.194881	0.197455	0.238897
LYPA2_MOUSE	Acyl-protein thioesterase 2	0.00237391	0.0364376	0.0431314	0.0591632	0.0412957	0.0275349	0.0432924	0.0450484	0.0421124
LYRIC_MOUSE	Protein LYRIC	0.702102	0.800355	0.661288	0.622962	0.579258	0.690412	0.566264	0.584823	0.58485
LYRM4_MOUSE	LYR motif-containing protein 4	0.0465304	0.0726039	0.0511781	0.0213073	0.0388359	0.0562721	0.0480706	0.0473122	0.022185
LZIC_MOUSE	Protein LZIC	0.242555	0.182677	0.153977	0.211509	0.113432	0.189572	0.131713	0.121132	0.159554
LZTL1_MOUSE	Leucine zipper transcription factor-like protein 1	0.0649358	0.115341	0.062863	0.10157	0.0881265	0.14676	0.0788302	0.0904453	0.174222
M2OM_MOUSE	Mitochondrial 2-oxoglutarate/malate carrier protein	0.484773	0.39624	0.455066	0.456945	0.393012	0.464343	0.488206	0.411881	0.397827
M3K20_MOUSE	Mitogen-activated protein kinase kinase kinase 20	0.0168525	0.00802939	0.0106159	0.0119038	0.00919139	0.00786173	0.00862501	0.00883815	0.010801
M4K5_MOUSE	Mitogen-activated protein kinase kinase kinase kinase 5	0.00409186	0.0348082	0.0304032	0.0439154	0.0337591	0.0430204	0.0429396	0.0407338	0.0110209
MA2A1_MOUSE	Alpha-mannosidase 2	0.0159482	0.0182237	0.0146583	0.0254231	0.0196428	0.0185771	0.0183597	0.0253194	0.028822
MA2B2_MOUSE	Epididymis-specific alpha-mannosidase	0.0310807	0.0397053	0.0352699	0.0235394	0.0223156	0.0356533	0.023448	0.0223937	0.0246268
MA2C1_MOUSE	Alpha-mannosidase 2C1	0.0116757	0.0111205	0.0232796	0.0265084	0.0332354	0.00483171	0.0407115	0.0345225	0.016408
MA7D1_MOUSE	MAP7 domain-containing protein 1	0.28808	0.299805	0.373904	0.26476	0.328359	0.306445	0.281919	0.27128	0.171397
MAAI_MOUSE	Maleylacetoacetate isomerase	0.0516584	0.0658284	0.0788035	0.0439086	0.0906829	0.0716071	0.0880401	0.0783765	0.0465847
MACD1_MOUSE	ADP-ribose glycohydrolase MACROD1	0.173332	0.283238	0.259971	0.580447	0.367237	0.195734	0.332859	0.355728	0.427
MACF1_MOUSE	Microtubule-actin cross-linking factor 1	0.871307	0.600643	0.764595	0.344433	0.644091	0.581412	0.826673	0.578345	0.552668
MAEA_MOUSE	E3 ubiquitin-protein transferase MAEA	0.00361152	0.0140728	0.0159788	0.0169632	0.0204951	0.0197218	0.0188211	0.0178029	0.0144402
MAGT1_MOUSE	Magnesium transporter protein 1	0.018969	0.0358247	0.0304832	0.0480894	0.0297927	0.0353395	0.0335631	0.0419948	0.0336762
MAIP1_MOUSE	m-AAA protease-interacting protein 1, mitochondrial	0.0273184	0.0611014	0.0371987	0.160958	0.104491	0.0349588	0.101005	0.0965169	0.0842393
MAN1_MOUSE	Inner nuclear membrane protein Man1	0.0417434	0.0207296	0.0294305	0.0489507	0.0285049	0.0174086	0.0382761	0.0225502	0.0301615
MANF_MOUSE	Mesencephalic astrocyte-derived neurotrophic factor	0.364612	0.907331	0.439508	0.329716	0.461149	0.54154	0.30668	0.404474	0.410561
MAOM_MOUSE	NAD-dependent malic enzyme, mitochondrial	0.0919598	0.132282	0.1187	0.181403	0.171018	0.13438	0.1332	0.173547	0.170074
MAOX_MOUSE	NADP-dependent malic enzyme	0.0960828	0.105562	0.0685377	0.44631	0.115847	0.124763	0.129634	0.137522	0.150274
MAP11_MOUSE	Methionine aminopeptidase 1	0.253192	0.30624	0.251149	0.460757	0.286779	0.310277	0.219916	0.300777	0.439185
MAP1A_MOUSE	Microtubule-associated protein 1A	0.0180273	0.0313302	0.023425	0.0187639	0.0267353	0.0295365	0.015569	0.0282972	0.0346706
MAP1B_MOUSE	Microtubule-associated protein 1B	0.351143	0.298148	0.287908	0.30106	0.245533	0.305311	0.268692	0.272521	0.257264
MAP1S_MOUSE	Microtubule-associated protein 1S	0.0963702	0.126007	0.134367	0.124175	0.119897	0.157444	0.108016	0.137734	0.150492
MAP2_MOUSE	Methionine aminopeptidase 2	0.0671544	0.178041	0.0741788	0.237321	0.155723	0.154225	0.135512	0.143831	0.190079
MAP4_MOUSE	Microtubule-associated protein 4	2.27424	1.82026	2.01809	1.87302	1.5506	1.78762	1.75758	1.56795	1.88355
MAP6_MOUSE	Microtubule-associated protein 6	0.0413949	0.082302	0.0405196	0.0186782	0.0223127	0.0574982	0.0256613	0.0429908	0.0144654
MARC2_MOUSE	Mitochondrial amidoxime reducing component 2	0.187722	0.206843	0.270337	0.177858	0.196567	0.218472	0.230806	0.227369	0.126474
MARCS_MOUSE	Myristoylated alanine-rich C-kinase substrate	1.55307	1.48731	1.19783	0.555758	0.849227	1.30448	0.890948	0.705719	0.672773
MARE1_MOUSE	Microtubule-associated protein RP/EB family member 1	0.190956	0.334332	0.331765	0.458631	0.330038	0.36482	0.279821	0.350216	0.364721
MARE2_MOUSE	Microtubule-associated protein RP/EB family member 2	0.0228422	0.032955	0.0185259	0.0328704	0.0303873	0.0444631	0.0509767	0.0426615	0.050164
MARE3_MOUSE	Microtubule-associated protein RP/EB family member 3	0.298758	0.319712	0.545392	0.439157	0.272247	0.333928	0.287706	0.302102	0.222833
MARH5_MOUSE	E3 ubiquitin-protein ligase MARCHF5	0.0930793	0.0814536	0.038374	0.0947855	0.0791164	0.100679	0.146307	0.0814625	0.0925531
MAT2B_MOUSE	Methionine adenosyltransferase 2 subunit beta	0.206874	0.146989	0.200286	0.131247	0.126038	0.157013	0.134725	0.131273	0.138168
MATR3_MOUSE	Matrin-3	0.171017	0.163637	0.190422	0.0911465	0.146911	0.169773	0.13425	0.121611	0.060545
MAVS_MOUSE	Mitochondrial antiviral-signaling protein	0.0515937	0.0912457	0.0845479	0.072266	0.0885388	0.0948123	0.117214	0.105996	0.106058
MB12A_MOUSE	Multivesicular body subunit 12A	0.0634526	0.0526779	0.0608516	0.0788622	0.0443677	0.0600541	0.08328	0.0553849	0.0653521
MBB1A_MOUSE	Myb-binding protein 1A	0.483959	0.548659	0.453227	0.522278	0.520201	0.590961	0.412739	0.526631	0.555306
MBNL1_MOUSE	Muscleblind-like protein 1	0.240327	0.277056	0.28902	0.31348	0.245907	0.275915	0.241326	0.262487	0.283377
MBOA5_MOUSE	Lysophospholipid acyltransferase 5	0.29087	0.208546	0.279558	0.385131	0.254804	0.22545	0.384113	0.213858	0.291302
MCAT_MOUSE	Mitochondrial carnitine/acylcarnitine carrier protein	0.0357229	0.0672611	0.0581554	0.173912	0.0670601	0.0677343	0.0753593	0.0795155	0.0221305
MCATL_MOUSE	Mitochondrial basic amino acids transporter	0.0154919	0.029425	0.0213306	0.0460745	0.0195994	0.0330666	0.0259076	0.0292512	0.0324908
MCCA_MOUSE	Methylcrotonoyl-CoA carboxylase subunit alpha, mitochondrial	0.0537352	0.041894	0.0541452	0.0628927	0.0527978	0.0527922	0.0537342	0.0564772	0.0660433
MCCB_MOUSE	Methylcrotonoyl-CoA carboxylase beta chain, mitochondrial	0.0369181	0.0412406	0.035165	0.0458592	0.0388521	0.0621888	0.0440621	0.0290485	0.036312
MCES_MOUSE	mRNA cap guanine-N7 methyltransferase	0.115398	0.091682	0.0529829	0.434524	0.0631608	0.0797827	0.0844595	0.066983	0.0116231
MCM3_MOUSE	DNA replication licensing factor MCM3	0.0181856	0.0300331	0.0261961	0.0210706	0.0248823	0.0294334	0.0222936	0.0273314	0.0210943
MCM5_MOUSE	DNA replication licensing factor MCM5	0.011119	0.0131095	0.00745056	0.0148921	0.0160336	0.00843925	0.0144169	0.0218088	0.0215471
MCM6_MOUSE	DNA replication licensing factor MCM6	0.00807257	0.0219215	0.0174176	0.0487824	0.0202464	0.0224491	0.0132778	0.0270298	0.0281572
MCM7_MOUSE	DNA replication licensing factor MCM7	0.000428439	0.00787575	0.00388542	0.0177623	0.0109596	0.0084674	0.0139651	0.0100794	0.0151409
MCRI1_MOUSE	Mapk-regulated corepressor-interacting protein 1	0.3482	0.250485	0.213018	0.0858994	0.168508	0.191692	0.126313	0.148019	0.281738
MCTS1_MOUSE	Malignant T-cell-amplified sequence 1	0.158212	0.278197	0.0941721	0.392611	0.261437	0.176302	0.281503	0.272834	0.311249
MCU_MOUSE	Calcium uniporter protein, mitochondrial	0.634385	0.674184	0.849029	1.09794	0.682671	0.770602	0.739622	0.736494	0.813799
MDHC_MOUSE	Malate dehydrogenase, cytoplasmic	4.91696	3.15748	4.63239	4.2474	3.24975	4.03673	4.47337	3.639	4.18992
MDHM_MOUSE	Malate dehydrogenase, mitochondrial	20.3284	16.7185	14.0197	9.03447	7.3145	14.7866	7.98004	7.20494	8.2912
MECR_MOUSE	Enoyl-[acyl-carrier-protein] reductase, mitochondrial	0.0440678	0.0547491	0.0171618	0.129748	0.0462303	0.0442618	0.0355551	0.0680676	0.0678099
MEG10_MOUSE	Multiple epidermal growth factor-like domains protein 10	0.0796441	0.0932547	0.0590848	0.0600846	0.0699789	0.0929408	0.0893343	0.0724688	0.075515
MEMO1_MOUSE	Protein MEMO1	0.070208	0.167926	0.0915106	0.348619	0.234679	0.0939703	0.117594	0.29675	0.273676
MEP50_MOUSE	Methylosome protein 50	0.0867674	0.189387	0.116324	0.11765	0.178846	0.210326	0.191044	0.174444	0.193073
MESD_MOUSE	LRP chaperone MESD	0.173614	0.170653	0.132727	0.0913769	0.105082	0.196904	0.137064	0.105547	0.11485
METK2_MOUSE	S-adenosylmethionine synthase isoform type-2	0.549048	0.579013	0.589411	0.602021	0.532398	0.606283	0.579292	0.570736	0.598251
MFF_MOUSE	Mitochondrial fission factor	0.0607922	0.0874211	0.0736893	0.121654	0.0875136	0.0739229	0.101967	0.105082	0.110315
MFGM_MOUSE	Lactadherin	0.806706	0.927401	0.760116	0.483765	0.623376	0.815773	0.659387	0.618176	0.538361
MFN1_MOUSE	Mitofusin-1	0.000899317	0.016573	0.00685771	0.0352243	0.04484	0.0182074	0.0360807	0.0399493	0.0295729
MGDP1_MOUSE	Magnesium-dependent phosphatase 1	0.0750412	0.10952	0.0743625	0.0646382	0.105243	0.0775445	0.0878809	0.108222	0.157275
MGN_MOUSE	Protein mago nashi homolog	0.143532	0.229475	0.19603	0.211255	0.184473	0.144423	0.171932	0.191004	0.208605
MGP_MOUSE	Matrix Gla protein	0.0601119	0.0793499	0.0759734	0.138661	0.109726	0.0606248	0.0814585	0.109339	0.0873106
MGST1_MOUSE	Microsomal glutathione S-transferase 1	0.257386	0.216868	0.224658	0.299464	0.174306	0.229494	0.211529	0.221434	0.241527
MGST3_MOUSE	Microsomal glutathione S-transferase 3	0.0652396	0.478604	0.515567	0.803176	0.630644	0.477021	0.629221	0.660885	0.863058
MIA2_MOUSE	Melanoma inhibitory activity protein 2	0.0173954	0.0347152	0.0345451	0.0532872	0.0340052	0.0409581	0.0306438	0.0328099	0.05953
MIA40_MOUSE	Mitochondrial intermembrane space import and assembly protein 40	0.215007	0.240489	0.194026	0.13684	0.142498	0.22871	0.1458	0.153922	0.122335
MIC10_MOUSE	MIC	0.269752	0.423583	0.304413	0.372817	0.329727	0.308297	0.260455	0.280601	0.259308
MIC13_MOUSE	MIC	0.00276796	0.00574324	0.0157272	0.447999	0.021056	0.0137611	0.0445626	0.030629	0.143506
MIC19_MOUSE	MIC	0.717982	0.723211	0.721451	0.536789	0.567368	0.776649	0.571915	0.499311	0.511388
MIC25_MOUSE	MIC	0.0636266	0.110892	0.0845809	0.066574	0.0833435	0.0944576	0.0658849	0.0894526	0.0819578
MIC26_MOUSE	MIC	0.228747	0.241739	0.259563	0.250383	0.217723	0.27184	0.185518	0.212638	0.221731
MIC27_MOUSE	MIC	0.282689	0.307517	0.337853	0.43703	0.316074	0.343454	0.350114	0.334853	0.325597
MIC60_MOUSE	MIC	0.734823	0.690291	0.876564	0.980585	0.767959	0.746334	0.711459	0.770936	0.768034
MICA1_MOUSE	[F-actin]-monooxygenase MICAL1	0.0932354	0.106327	0.125796	0.161452	0.172597	0.113145	0.238993	0.135734	0.145169
MICU1_MOUSE	Calcium uptake protein 1, mitochondrial	0.0163986	0.106483	0.0625898	0.174319	0.297311	0.0920019	0.264108	0.190783	0.191702
MICU2_MOUSE	Calcium uptake protein 2, mitochondrial	0.0360492	0.0646167	0.0697104	0.254964	0.0732663	0.0751263	0.0626073	0.101295	0.156196
MIEN1_MOUSE	Migration and invasion enhancer 1	0.309973	0.494575	0.391987	0.225078	0.194334	0.26084	0.233401	0.181741	0.223427
MIF_MOUSE	Macrophage migration inhibitory factor	4.50755	3.4907	3.70429	2.5785	2.10572	2.41012	2.26781	2.21434	2.38536
MILK1_MOUSE	MICAL-like protein 1	0.00055846	0.000429301	0.000110027	0.00892819	0.00259772	0.000229685	0.00209741	0.00578563	0.0010153
MIPEP_MOUSE	Mitochondrial intermediate peptidase	0.0365813	0.0345765	0.0398159	0.0874291	0.0322569	0.0415075	0.0416272	0.0331296	0.0531739
MIRO1_MOUSE	Mitochondrial Rho GTPase 1	0.0678611	0.0904481	0.038257	0.0598155	0.0370959	0.0934087	0.0513791	0.0393268	0.0436046
MIRO2_MOUSE	Mitochondrial Rho GTPase 2	0.112116	0.0506384	0.0734374	0.0984844	0.0489467	0.0523763	0.0614225	0.0543779	0.086308
MITOK_MOUSE	Mitochondrial potassium channel	0.0247419	0.0400109	0.0441239	0.031753	0.0423195	0.046307	0.0386976	0.0403444	0.0293107
MIX23_MOUSE	Protein MIX23	0.450793	0.375656	0.31952	0.181719	0.15935	0.347773	0.156741	0.169606	0.288075
MK01_MOUSE	Mitogen-activated protein kinase 1	0.414048	0.30347	0.350925	0.2475	0.233006	0.349317	0.25129	0.273473	0.169349
MK03_MOUSE	Mitogen-activated protein kinase 3	0.112431	0.173489	0.153408	0.189923	0.113612	0.138613	0.128364	0.128068	0.049839
MK08_MOUSE	Mitogen-activated protein kinase 8	0.0209543	0.0214689	0.0283541	0.0346613	0.0259003	0.0232592	0.028993	0.029586	0.026288
MK09_MOUSE	Mitogen-activated protein kinase 9	0.0423829	0.0347784	0.0502801	0.0848781	0.040244	0.0408778	0.0461833	0.0510541	0.0726047
MKLN1_MOUSE	Muskelin	0.000494821	0.00211971	0.00135006	0.00617366	0.00102129	0.00103914	0.00338185	0.00336975	0.00513894
ML12B_MOUSE	Myosin regulatory light chain 12B	4.70762	5.1381	4.35392	3.07824	4.14453	4.42108	3.41904	4.35265	3.28786
MLEC_MOUSE	Malectin	0.315179	0.454642	0.343745	0.418604	0.381956	0.388054	0.230083	0.366912	0.345908
MLF2_MOUSE	Myeloid leukemia factor 2	0.0154627	0.0372138	0.0194327	0.019546	0.0356601	0.0285152	0.0239179	0.026018	0.014234
MLP3A_MOUSE	Microtubule-associated proteins 1A/1B light chain 3A	0.518246	0.303537	0.491855	0.285374	0.26538	0.37588	0.330346	0.286111	0.251486
MLRS_MOUSE	Myosin regulatory light chain 2, skeletal muscle isoform	28.6712	24.6783	24.1295	17.5667	15.5734	22.8278	23.076	16.3037	15.7933
MLRV_MOUSE	Myosin regulatory light chain 2, ventricular/cardiac muscle isoform	0.170988	0.247256	0.205411	0.234155	0.152598	0.160235	0.206552	0.209736	0.191489
MMAB_MOUSE	Corrinoid adenosyltransferase	0.0688148	0.0643501	0.0544608	0.00137032	0.0346116	0.0605112	0.0384913	0.0360491	0.00573845
MMP14_MOUSE	Matrix metalloproteinase-14	0.00384101	0.0201287	0.000593882	0.430296	0.0755272	0.00219559	0.00842357	0.0557899	0.25443
MMS19_MOUSE	MMS19 nucleotide excision repair protein homolog	0.00147531	0.000105926	0.00091732	0.0149315	0.000191364	0.000567079	0.00132049	0.000678551	0.0109172
MMSA_MOUSE	Methylmalonate-semialdehyde dehydrogenase [acylating], mitochondrial	0.152975	0.160521	0.164041	0.201935	0.13896	0.152882	0.15554	0.158024	0.152561
MOB2_MOUSE	MOB kinase activator 2	0.0931453	0.0363969	0.0816974	0.0172834	0.027701	0.0442033	0.0437166	0.0252207	0.0411768
MOES_MOUSE	Moesin	4.79902	4.56877	4.39166	4.93338	5.10291	5.15812	5.46035	3.82431	4.69558
MOGS_MOUSE	Mannosyl-oligosaccharide glucosidase	0.090842	0.042964	0.0621476	0.0784374	0.0402125	0.0514355	0.0538674	0.0466772	0.0649666
MON2_MOUSE	Protein MON2 homolog	0.0258228	0.0182348	0.0528969	0.0388496	0.0262508	0.0296837	0.0322927	0.0296564	0.0472185
MOT1_MOUSE	Monocarboxylate transporter 1	0.215595	0.27004	0.270555	0.250965	0.248802	0.303537	0.291409	0.242458	0.186734
MP2K1_MOUSE	Dual specificity mitogen-activated protein kinase kinase 1	0.269263	0.259978	0.308191	0.180832	0.233485	0.330873	0.278269	0.261888	0.206792
MP2K2_MOUSE	Dual specificity mitogen-activated protein kinase kinase 2	0.134593	0.0353978	0.0575074	0.124944	0.0465189	0.0565507	0.057654	0.0451103	0.0422561
MP2K4_MOUSE	Dual specificity mitogen-activated protein kinase kinase 4	0.016503	0.0277933	0.0322821	0.0571186	0.0362042	0.0319854	0.0380439	0.0450249	0.0441042
MPC2_MOUSE	Mitochondrial pyruvate carrier 2	0.163454	0.112008	0.155004	0.154777	0.177401	0.0729111	0.166906	0.166945	0.14538
MPCP_MOUSE	Phosphate carrier protein, mitochondrial	7.65498	7.19803	8.70819	6.79454	7.74169	8.83975	9.00323	7.99172	7.09648
MPI_MOUSE	Mannose-6-phosphate isomerase	0.325799	0.406687	0.299603	0.294041	0.34737	0.409614	0.475988	0.418334	0.45685
MPPA_MOUSE	Mitochondrial-processing peptidase subunit alpha	0.136902	0.16102	0.172661	0.139428	0.145372	0.200498	0.131684	0.14365	0.135083
MPPB_MOUSE	Mitochondrial-processing peptidase subunit beta	0.278748	0.164957	0.208319	0.252576	0.191179	0.306143	0.166565	0.181767	0.167215
MPRD_MOUSE	Cation-dependent mannose-6-phosphate receptor	0.160412	0.372645	0.262732	0.313095	0.247899	0.271834	0.233334	0.28684	0.258074
MPRI_MOUSE	Cation-independent mannose-6-phosphate receptor	0.0502565	0.0854081	0.0481007	0.0815028	0.0649005	0.0659055	0.0742243	0.0700884	0.0724433
MPRIP_MOUSE	Myosin phosphatase Rho-interacting protein	0.038691	0.0127367	0.0387178	0.0624334	0.0217368	0.012987	0.018745	0.0249039	0.0033023
MPU1_MOUSE	Mannose-P-dolichol utilization defect 1 protein	0.326241	0.109632	0.126866	0.0764757	0.128282	0.0472683	0.14392	0.1146	0.0531068
MPV17_MOUSE	Protein Mpv17	1.068e-05	0.000572344	5.32628e-06	0.074549	0.000917943	1.49732e-06	0.000149152	0.00202205	0.040109
MRC2_MOUSE	C-type mannose receptor 2	0.0712039	0.0553124	0.0468263	0.0972461	0.0782791	0.0589358	0.0796543	0.0832419	0.0823075
MRCKA_MOUSE	Serine/threonine-protein kinase MRCK alpha	0.0166457	0.0128202	0.0195349	0.0193952	0.0131024	0.0122259	0.016517	0.0145318	0.0143005
MRCKB_MOUSE	Serine/threonine-protein kinase MRCK beta	0.0149489	0.0156064	0.0210347	0.00578454	0.0153242	0.0160034	0.0225244	0.0178502	0.0167884
MRE11_MOUSE	Double-strand break repair protein MRE11	0.00492241	0.0126281	0.0117813	0.0151117	0.0130537	0.0106127	0.0173723	0.0106644	0.0171789
MRES1_MOUSE	Mitochondrial transcription rescue factor 1	0.0110332	0.0984601	0.0416338	0.0802329	0.0372185	0.0387995	0.0200619	0.0408434	0.062131
MSH5_MOUSE	MutS protein homolog 5	0.0351674	0.0308453	0.046239	0.00261443	0.0160367	0.0376917	0.0197268	0.0148037	0.0151595
MSI2H_MOUSE	RNA-binding protein Musashi homolog 2	0.318558	0.427549	0.234843	0.782522	0.609979	0.283959	0.408811	0.37808	0.553735
MSLN_MOUSE	Mesothelin	0.00241809	0.0134421	0.00988868	0.000891993	0.00968053	0.00971504	0.0168231	0.0114877	0.00986603
MSMO1_MOUSE	Methylsterol monooxygenase 1	0.0711042	0.0329332	0.0694291	0.0204338	0.0561384	0.0432735	0.0664203	0.0576531	0.0535336
MSPD1_MOUSE	Motile sperm domain-containing protein 1	0.00834196	0.0615045	0.0105778	0.0587546	0.0498639	0.0508884	0.02489	0.0695763	0.0642091
MSPD2_MOUSE	Motile sperm domain-containing protein 2	0.0103879	0.0207399	0.0128037	0.0420672	0.0218425	0.0180065	0.0118566	0.0259258	0.0329811
MSRA_MOUSE	Mitochondrial peptide methionine sulfoxide reductase	0.0334906	0.0598692	0.0331127	0.058056	0.0248619	0.0292034	0.022721	0.0246515	0.0301945
MSRB3_MOUSE	Methionine-R-sulfoxide reductase B3, mitochondrial	0.141974	0.215411	0.142298	0.0542961	0.172965	0.186011	0.192377	0.133015	0.114939
MSS4_MOUSE	Guanine nucleotide exchange factor MSS4	0.193514	0.168059	0.14819	0.146481	0.0993596	0.163114	0.138892	0.122232	0.156805
MSTN1_MOUSE	Musculoskeletal embryonic nuclear protein 1	1.70142	2.21463	1.28371	0.549143	0.970028	1.83776	1.07986	1.20615	0.491617
MT1_MOUSE	Metallothionein-1	0.0668788	0.0562438	0.0471147	0.0102313	0.0288034	0.035795	0.00347174	0.0175337	0.0148917
MT2_MOUSE	Metallothionein-2	0.567992	0.746925	0.490338	0.524198	0.577172	0.433849	0.529166	0.547097	0.403585
MTAP_MOUSE	S-methyl-5'-thioadenosine phosphorylase	0.478923	0.642399	0.456249	0.49293	0.696679	0.623639	0.747961	0.529691	0.467573
MTCH1_MOUSE	Mitochondrial carrier homolog 1	0.231078	0.205365	0.337997	0.258058	0.339395	0.212934	0.365392	0.281059	0.216248
MTCH2_MOUSE	Mitochondrial carrier homolog 2	0.469799	0.597388	0.737586	0.926429	0.656889	0.697903	0.631207	0.740179	0.814506
MTDC_MOUSE	Bifunctional methylenetetrahydrofolate dehydrogenase/cyclohydrolase, mitochondrial	0.237447	0.142335	0.185724	0.11755	0.101192	0.193745	0.138723	0.0981731	0.129225
MTMR1_MOUSE	Myotubularin-related protein 1	0.0262029	0.0413416	0.0423344	0.0281497	0.0424229	0.0425656	0.0297965	0.0467569	0.0624742
MTMR5_MOUSE	Myotubularin-related protein 5	0.00309053	0.00617818	0.0465036	0.0257414	0.00910888	0.0158533	0.0118623	0.0134791	0.00273907
MTMR9_MOUSE	Myotubularin-related protein 9	0.0110097	0.0133903	0.0253905	0.0125245	0.0184708	0.0201397	0.0185379	0.0199105	0.0163678
MTNA_MOUSE	Methylthioribose-1-phosphate isomerase	0.102066	0.116878	0.114879	0.028009	0.117366	0.116832	0.115639	0.120348	0.0978496
MTND_MOUSE	1,2-dihydroxy-3-keto-5-methylthiopentene dioxygenase	0.0732003	0.0339404	0.0468552	0.0297843	0.0223824	0.0344561	0.0390258	0.024612	0.0279895
MTOR_MOUSE	Serine/threonine-protein kinase mTOR	0.0256649	0.0417552	0.0444793	0.0510118	0.0590769	0.0394009	0.0578009	0.0594802	0.0495143
MTPN_MOUSE	Myotrophin	1.0095	0.917224	0.839723	0.732746	0.570688	0.909886	0.625775	0.565195	0.672197
MTX1_MOUSE	Metaxin-1	0.081138	0.132913	0.116743	0.0266867	0.0972055	0.151706	0.100072	0.115608	0.0913496
MTX2_MOUSE	Metaxin-2	0.0602272	0.070962	0.0614142	0.021074	0.0650131	0.0272255	0.0412752	0.0524285	0.0703191
MUTA_MOUSE	Methylmalonyl-CoA mutase, mitochondrial	0.135339	0.117718	0.147811	0.178432	0.136695	0.141234	0.12954	0.131009	0.102236
MVD1_MOUSE	Diphosphomevalonate decarboxylase	0.237167	0.145088	0.14066	0.264903	0.261591	0.126937	0.234538	0.12164	0.138669
MVP_MOUSE	Major vault protein	0.513262	0.550112	0.548641	0.621033	0.805911	0.55425	0.881544	0.645395	0.72725
MXRA7_MOUSE	Matrix-remodeling-associated protein 7	0.534219	0.547819	0.393516	0.393589	0.319267	0.495862	0.389762	0.351425	0.355041
MXRA8_MOUSE	Matrix remodeling-associated protein 8	0.0995833	0.129349	0.092018	0.0439421	0.114103	0.103831	0.0986212	0.104802	0.0823446
MY18A_MOUSE	Unconventional myosin-XVIIIa	0.346985	0.354464	0.480024	0.152064	0.362963	0.412176	0.315905	0.380008	0.244064
MYADM_MOUSE	Myeloid-associated differentiation marker	1.03809	0.82358	1.0915	0.552151	0.901477	1.17643	1.0059	0.912316	0.679101
MYBPH_MOUSE	Myosin-binding protein H	1.44508	1.83803	1.78351	2.11052	1.78838	2.10789	2.04749	2.11512	2.28859
MYCBP_MOUSE	c-Myc-binding protein	0.177981	0.195946	0.197159	0.182743	0.119033	0.173881	0.142791	0.127583	0.135275
MYDGF_MOUSE	Myeloid-derived growth factor	0.249187	0.307233	0.201714	0.337843	0.180169	0.346149	0.195491	0.208923	0.166856
MYEF2_MOUSE	Myelin expression factor 2	0.0875471	0.0789261	0.0890387	0.171319	0.0958221	0.0759946	0.0673047	0.0766713	0.0856121
MYG_MOUSE	Myoglobin	1.43215	1.2324	1.52462	2.11556	2.24658	1.15223	2.47583	1.61123	2.05666
MYG1_MOUSE	MYG1 exonuclease	0.279888	0.303605	0.268311	0.336074	0.241141	0.34149	0.241026	0.249309	0.226332
MYH1_MOUSE	Myosin-1	3.93999	3.25422	4.88478	5.32479	3.9333	4.70541	4.49322	4.67074	4.62938
MYH10_MOUSE	Myosin-10	0.0901484	0.109505	0.156302	0.330955	0.260421	0.0880536	0.074545	0.207081	0.239029
MYH14_MOUSE	Myosin-14	0.148799	0.20069	0.292577	0.264559	0.560337	0.287983	0.134459	0.396088	0.276882
MYH3_MOUSE	Myosin-3	15.684	13.2765	18.305	22.1825	15.2834	15.4169	17.5292	18.1943	20.172
MYH4_MOUSE	Myosin-4	1.64522	1.40824	1.85629	1.92884	1.56836	1.71407	2.09379	1.6978	1.64938
MYH7_MOUSE	Myosin-7	0.804763	0.365189	0.689949	0.269322	0.397511	0.441696	0.618743	0.428285	0.391651
MYH8_MOUSE	Myosin-8	1.60059	0.599194	0.936443	0.650936	0.564151	0.715664	0.98131	0.639727	0.614049
MYH9_MOUSE	Myosin-9	2.65426	3.44806	4.30279	11.5513	9.66786	2.8399	3.31934	8.10961	5.82565
MYL1_MOUSE	Myosin light chain 1/3, skeletal muscle isoform	34.5773	28.0538	27.1696	17.0606	15.544	25.9593	18.441	16.8613	13.7174
MYL3_MOUSE	Myosin light chain 3	0.0816203	0.026292	0.0317782	0.0200846	0.0175848	0.0223373	0.0273587	0.0172352	0.0162217
MYL4_MOUSE	Myosin light chain 4	8.31579	9.48471	7.03953	5.79227	5.40247	6.73105	4.73256	5.72675	4.8736
MYL6_MOUSE	Myosin light polypeptide 6	3.94315	5.99135	4.07754	2.98731	5.52396	3.926	2.07802	5.09263	3.73711
MYL6B_MOUSE	Myosin light chain 6B	5.82679	6.29226	5.3755	3.09768	4.74183	5.23314	3.83466	4.73949	3.94395
MYL9_MOUSE	Myosin regulatory light polypeptide 9	0.0752213	0.0749017	0.0554986	0.0646932	0.0505839	0.0538512	0.0485319	0.0505976	0.0382085
MYO10_MOUSE	Unconventional myosin-X	0.0696296	0.0923207	0.0967055	0.147541	0.100165	0.118567	0.114088	0.114607	0.130981
MYO1C_MOUSE	Unconventional myosin-Ic	0.295567	0.265924	0.262829	0.373196	0.33561	0.317615	0.31719	0.283337	0.455832
MYO1E_MOUSE	Unconventional myosin-Ie	0.0635464	0.0751193	0.102624	0.164241	0.103229	0.0921435	0.0944351	0.0896948	0.125345
MYOF_MOUSE	Myoferlin	0.755439	0.719187	0.703229	1.36944	1.18101	0.883864	1.31112	0.935491	1.37825
MYOM1_MOUSE	Myomesin-1	0.199667	0.182818	0.216941	0.155406	0.215883	0.158571	0.208314	0.244895	0.154187
MYOM3_MOUSE	Myomesin-3	0.142699	0.103348	0.164485	0.130664	0.104457	0.143653	0.120915	0.122751	0.0927546
MYORG_MOUSE	Myogenesis-regulating glycosidase	0.0165352	0.000531631	0.0359106	0.0188311	0.00137422	0.00545749	0.00474633	0.00142595	0.00265584
MYPC2_MOUSE	Myosin-binding protein C, fast-type	0.465204	0.0740904	0.191026	0.0119176	0.0790551	0.0704417	0.145863	0.0850255	0.0966887
MYPT1_MOUSE	Protein phosphatase 1 regulatory subunit 12A	0.162769	0.200721	0.202794	0.103357	0.140316	0.186458	0.13225	0.150316	0.127928
N6MT1_MOUSE	Methyltransferase N6AMT1	0.044848	0.0373728	0.0341123	0.0166351	0.0418486	0.0162911	0.0433226	0.0357608	0.0178052
NAA10_MOUSE	N-alpha-acetyltransferase 10	0.195863	0.149405	0.189926	0.104073	0.166059	0.147811	0.156546	0.162605	0.156805
NAA15_MOUSE	N-alpha-acetyltransferase 15, NatA auxiliary subunit	0.321011	0.241507	0.296184	0.332801	0.27257	0.239322	0.258159	0.261248	0.237737
NAA25_MOUSE	N-alpha-acetyltransferase 25, NatB auxiliary subunit	0.0781715	0.0405837	0.0525672	0.0479402	0.0678483	0.0348203	0.0828032	0.0801706	0.0659937
NAA30_MOUSE	N-alpha-acetyltransferase 30	0.0140391	0.0288877	0.0203099	0.0840499	0.0353755	0.0283483	0.0202264	0.0460159	0.0578477
NAA35_MOUSE	N-alpha-acetyltransferase 35, NatC auxiliary subunit	0.0603283	0.0284735	0.0684607	0.0125137	0.0302772	0.0326515	0.0356929	0.029313	0.0258164
NAA50_MOUSE	N-alpha-acetyltransferase 50	0.0645904	0.077531	0.0655717	0.222845	0.0718018	0.0760381	0.0874153	0.081614	0.0838975
NAB1_MOUSE	NGFI-A-binding protein 1	0.0453526	0.0531039	0.0563496	0.022852	0.0467919	0.0634396	0.0408988	0.0526051	0.123108
NACAM_MOUSE	Nascent polypeptide-associated complex subunit alpha, muscle-specific form	5.03834	5.19207	4.14574	2.93001	2.57745	4.17663	2.69684	2.70837	2.73074
NAGAB_MOUSE	Alpha-N-acetylgalactosaminidase	0.051335	0.0804073	0.077449	0.0375418	0.105483	0.0818285	0.111999	0.0889544	0.071517
NAGK_MOUSE	N-acetyl-D-glucosamine kinase	0.00201065	0.00955821	0.00442421	0.0102964	0.0197005	0.00228958	0.0216283	0.0239025	0.0273378
NAKD2_MOUSE	NAD kinase 2, mitochondrial	0.023129	0.0238928	0.0254917	0.0109836	0.0239228	0.0239322	0.028083	0.0192614	0.0288849
NAMPT_MOUSE	Nicotinamide phosphoribosyltransferase	0.0494121	0.0371801	0.0554998	0.0409829	0.0338454	0.0382042	0.0454613	0.037297	0.0263677
NASP_MOUSE	Nuclear autoantigenic sperm protein	0.00552767	0.00752738	0.00624548	0.00228796	0.00386149	0.00637328	0.00540694	0.00451628	0.0260285
NB5R1_MOUSE	NADH-cytochrome b5 reductase 1	0.465337	0.809061	0.608637	0.979694	0.924935	0.846755	0.944305	0.872063	0.812935
NB5R3_MOUSE	NADH-cytochrome b5 reductase 3	6.85251	5.51837	7.34114	7.17812	5.57113	6.35872	6.3086	6.1507	6.39845
NC2A_MOUSE	Dr1-associated corepressor	0.0783403	0.0742497	0.0703476	0.0513106	0.0435014	0.0654975	0.0457783	0.0507404	0.0509071
NCAM1_MOUSE	Neural cell adhesion molecule 1	1.82717	1.56585	1.45169	1.62321	1.24821	1.64231	1.50812	1.37081	1.45422
NCBP1_MOUSE	Nuclear cap-binding protein subunit 1	0.0165856	0.0085661	0.0120936	0.0132208	0.00649967	0.0147019	0.0129332	0.0118242	0.023056
NCBP2_MOUSE	Nuclear cap-binding protein subunit 2	0.0632535	0.0785573	0.0915209	0.119194	0.0523134	0.0735257	0.0530282	0.0655429	0.0652218
NCEH1_MOUSE	Neutral cholesterol ester hydrolase 1	0.111449	0.125087	0.148648	0.291297	0.201113	0.135054	0.255433	0.161386	0.177436
NCK1_MOUSE	Cytoplasmic protein NCK1	0.12269	0.0584619	0.0810761	0.0340138	0.0579753	0.0690775	0.0819648	0.0617609	0.0919496
NCKP1_MOUSE	Nck-associated protein 1	0.213115	0.141802	0.159201	0.260754	0.148864	0.169391	0.215078	0.143089	0.217897
NCLN_MOUSE	Nicalin	0.0747778	0.0907698	0.08331	0.148168	0.149171	0.0989733	0.125523	0.107808	0.0905275
NCOA5_MOUSE	Nuclear receptor coactivator 5	0.0174155	0.0364681	0.0345371	0.122899	0.0556526	0.0325593	0.0219045	0.062364	0.063635
NCPR_MOUSE	NADPH--cytochrome P450 reductase	0.272787	0.235177	0.333962	0.176918	0.22136	0.335315	0.293312	0.225233	0.206376
NDK3_MOUSE	Nucleoside diphosphate kinase 3	0.0945834	0.122359	0.106426	0.105258	0.0842176	0.136171	0.0717048	0.102615	0.107791
NDKA_MOUSE	Nucleoside diphosphate kinase A	5.12073	4.44385	3.90468	2.89187	2.57145	3.97303	2.75995	2.68841	2.64998
NDKB_MOUSE	Nucleoside diphosphate kinase B	17.6713	16.6424	13.0725	10.2901	9.51034	14.6095	10.2004	9.21546	8.7107
NDRG1_MOUSE	Protein NDRG1	0.186065	0.254957	0.193895	0.259452	0.195288	0.271497	0.183114	0.233999	0.300033
NDUA1_MOUSE	NADH dehydrogenase [ubiquinone] 1 alpha subcomplex subunit 1	0.00791606	0.0443681	0.0262141	0.37844	0.122243	0.0388198	0.0756335	0.14206	0.156747
NDUA2_MOUSE	NADH dehydrogenase [ubiquinone] 1 alpha subcomplex subunit 2	0.359032	0.282431	0.356827	0.267742	0.261572	0.324664	0.297279	0.243429	0.254125
NDUA3_MOUSE	NADH dehydrogenase [ubiquinone] 1 alpha subcomplex subunit 3	0.331781	0.644494	0.367605	1.21222	0.648214	0.46926	0.511554	0.495331	0.674426
NDUA4_MOUSE	Cytochrome c oxidase subunit NDUFA4	0.951752	0.745971	1.0322	1.83803	1.1616	0.934823	1.48271	0.87768	1.2151
NDUA5_MOUSE	NADH dehydrogenase [ubiquinone] 1 alpha subcomplex subunit 5	0.371487	0.317378	0.496983	0.282004	0.25597	0.468483	0.371902	0.262612	0.221682
NDUA6_MOUSE	NADH dehydrogenase [ubiquinone] 1 alpha subcomplex subunit 6	0.347993	0.221689	0.327387	0.260052	0.237354	0.255105	0.282775	0.266195	0.229601
NDUA7_MOUSE	NADH dehydrogenase [ubiquinone] 1 alpha subcomplex subunit 7	0.24733	0.279397	0.251237	0.182736	0.247481	0.274115	0.305563	0.238683	0.187025
NDUA8_MOUSE	NADH dehydrogenase [ubiquinone] 1 alpha subcomplex subunit 8	0.360383	0.231952	0.154873	0.243115	0.246492	0.340524	0.290582	0.212466	0.224383
NDUA9_MOUSE	NADH dehydrogenase [ubiquinone] 1 alpha subcomplex subunit 9, mitochondrial	0.303482	0.363791	0.418378	0.353567	0.45484	0.340255	0.54126	0.46984	0.359056
NDUAA_MOUSE	NADH dehydrogenase [ubiquinone] 1 alpha subcomplex subunit 10, mitochondrial	0.40478	0.527099	0.522039	0.515886	0.487873	0.579457	0.506615	0.519083	0.407791
NDUAC_MOUSE	NADH dehydrogenase [ubiquinone] 1 alpha subcomplex subunit 12	0.0436546	0.0644001	0.0780464	0.139939	0.155283	0.0543442	0.120393	0.153182	0.133937
NDUAD_MOUSE	NADH dehydrogenase [ubiquinone] 1 alpha subcomplex subunit 13	0.599817	0.389111	0.552489	0.23016	0.766501	0.434098	0.69792	0.559842	0.479938
NDUB1_MOUSE	NADH dehydrogenase [ubiquinone] 1 beta subcomplex subunit 1	0.126662	0.0395491	0.0722759	0.0912324	0.0486626	0.0349031	0.0751567	0.0444546	0.0607964
NDUB3_MOUSE	NADH dehydrogenase [ubiquinone] 1 beta subcomplex subunit 3	0.300213	0.217924	0.2345	0.238766	0.19119	0.238102	0.3539	0.195622	0.217928
NDUB4_MOUSE	NADH dehydrogenase [ubiquinone] 1 beta subcomplex subunit 4	0.128295	0.256533	0.229039	1.00744	0.42408	0.275959	0.453107	0.31274	0.344961
NDUB5_MOUSE	NADH dehydrogenase [ubiquinone] 1 beta subcomplex subunit 5, mitochondrial	0.521753	0.447205	0.444462	0.483857	0.390012	0.439629	0.376483	0.407275	0.314145
NDUB6_MOUSE	NADH dehydrogenase [ubiquinone] 1 beta subcomplex subunit 6	0.0845623	0.324128	0.183394	0.652025	0.674325	0.269147	0.553882	0.376166	0.473514
NDUB7_MOUSE	NADH dehydrogenase [ubiquinone] 1 beta subcomplex subunit 7	0.211551	0.150546	0.186056	0.19028	0.154332	0.146335	0.132135	0.172252	0.19299
NDUB8_MOUSE	NADH dehydrogenase [ubiquinone] 1 beta subcomplex subunit 8, mitochondrial	0.361782	0.353644	0.385722	0.391683	0.294135	0.387903	0.317462	0.331258	0.377856
NDUB9_MOUSE	NADH dehydrogenase [ubiquinone] 1 beta subcomplex subunit 9	0.0133288	0.0154222	0.0200248	0.0149581	0.01943	0.0389059	0.021527	0.0189924	0.229248
NDUBA_MOUSE	NADH dehydrogenase [ubiquinone] 1 beta subcomplex subunit 10	0.703349	0.681118	0.697027	0.86829	0.73679	0.723992	0.757235	0.620518	0.642651
NDUBB_MOUSE	NADH dehydrogenase [ubiquinone] 1 beta subcomplex subunit 11, mitochondrial	0.293307	0.316891	0.303765	1.01101	0.556739	0.348979	0.668557	0.407594	0.669219
NDUC2_MOUSE	NADH dehydrogenase [ubiquinone] 1 subunit C2	0.330169	0.162354	0.210397	0.10761	0.125461	0.178379	0.161864	0.123404	0.141843
NDUF4_MOUSE	NADH dehydrogenase [ubiquinone] 1 alpha subcomplex assembly factor 4	0.0524008	0.00545449	0.0012155	0.000114811	0.0286721	0.00188907	0.0405425	0.018952	0.00689108
NDUF7_MOUSE	Protein arginine methyltransferase NDUFAF7, mitochondrial	0.0029273	0.00490134	0.00684914	0.378426	0.00103185	0.00897498	0.00147347	0.0100571	0.0490052
NDUS1_MOUSE	NADH-ubiquinone oxidoreductase 75 kDa subunit, mitochondrial	1.98721	0.758727	1.51967	0.496087	0.753517	0.878285	0.906124	0.773172	0.715558
NDUS2_MOUSE	NADH dehydrogenase [ubiquinone] iron-sulfur protein 2, mitochondrial	0.42126	0.36902	0.400334	0.506302	0.408558	0.432237	0.488715	0.400829	0.330432
NDUS3_MOUSE	NADH dehydrogenase [ubiquinone] iron-sulfur protein 3, mitochondrial	1.17563	0.733091	0.923389	1.01774	0.70124	0.834162	0.893483	0.770964	0.884856
NDUS4_MOUSE	NADH dehydrogenase [ubiquinone] iron-sulfur protein 4, mitochondrial	0.413155	0.399353	0.424771	0.229831	0.277003	0.436138	0.294346	0.280902	0.293557
NDUS5_MOUSE	NADH dehydrogenase [ubiquinone] iron-sulfur protein 5	0.229806	0.326087	0.23651	0.447814	0.335929	0.282606	0.354491	0.242855	0.371382
NDUS7_MOUSE	NADH dehydrogenase [ubiquinone] iron-sulfur protein 7, mitochondrial	0.318511	0.190381	0.308395	0.43836	0.250672	0.258981	0.331533	0.267257	0.310895
NDUS8_MOUSE	NADH dehydrogenase [ubiquinone] iron-sulfur protein 8, mitochondrial	0.3734	0.370939	0.379224	0.475728	0.403129	0.256403	0.391908	0.412433	0.256364
NDUV1_MOUSE	NADH dehydrogenase [ubiquinone] flavoprotein 1, mitochondrial	0.680271	0.465372	0.787907	0.608042	0.503247	0.690917	0.628971	0.453149	0.351075
NDUV2_MOUSE	NADH dehydrogenase [ubiquinone] flavoprotein 2, mitochondrial	0.343736	0.345683	0.349529	0.40452	0.513026	0.337041	0.580359	0.278081	0.31446
NECP2_MOUSE	Adaptin ear-binding coat-associated protein 2	0.0231875	0.0715415	0.01497	0.135977	0.060829	0.063744	0.0337231	0.068104	0.0906722
NEDD4_MOUSE	E3 ubiquitin-protein ligase NEDD4	0.281724	0.260594	0.295274	0.235411	0.29335	0.318788	0.283076	0.266897	0.289645
NEDD8_MOUSE	NEDD8	0.564043	0.489331	0.592806	0.302486	0.323309	0.415369	0.305073	0.358823	0.438033
NEK7_MOUSE	Serine/threonine-protein kinase Nek7	0.171418	0.108125	0.12384	0.0546503	0.143036	0.119572	0.145372	0.152011	0.184282
NEMO_MOUSE	NF-kappa-B essential modulator	0.00383065	0.0285004	0.0167759	0.0499943	0.0323847	0.0373773	0.0277133	0.0323256	0.0263795
NENF_MOUSE	Neudesin	0.449994	0.452553	0.357701	0.217474	0.228085	0.364312	0.236216	0.214004	0.20074
NEO1_MOUSE	Neogenin	0.0206271	0.0437868	0.018856	0.0822166	0.02737	0.0296757	0.00428938	0.0275197	0.00279769
NEST_MOUSE	Nestin	3.64717	3.16952	3.54822	2.33134	3.23877	3.93068	2.66463	2.48525	2.22699
NEUA_MOUSE	N-acylneuraminate cytidylyltransferase	0.066303	0.0259022	0.0382302	0.0496927	0.0442374	0.0367433	0.0276072	0.0372157	0.0708243
NEUL_MOUSE	Neurolysin, mitochondrial	0.110758	0.130597	0.125431	0.117539	0.100198	0.13187	0.122881	0.132447	0.137572
NEXN_MOUSE	Nexilin	0.341627	0.273945	0.341692	0.238338	0.187988	0.23529	0.187179	0.211108	0.232191
NF1_MOUSE	Neurofibromin	0.000231167	0.00362434	0.00560869	0.00133215	0.007875	0.00509912	4.92592e-05	0.000299225	0.0149021
NFIA_MOUSE	Nuclear factor 1 A-type	0.0649858	0.14474	0.121551	0.0426353	0.124337	0.135998	0.13782	0.110792	0.0192419
NFKB1_MOUSE	Nuclear factor NF-kappa-B p105 subunit	0.002548	0.0171727	0.00195936	0.0485905	0.0202168	0.00949909	0.00474933	0.0179997	0.0374438
NFKB2_MOUSE	Nuclear factor NF-kappa-B p100 subunit	0.00550255	0.0184897	0.0228048	0.0365434	0.0198981	0.019033	0.0148773	0.0332601	0.0439328
NFS1_MOUSE	Cysteine desulfurase, mitochondrial	0.0886974	0.0967618	0.0946216	0.165062	0.0887784	0.110551	0.0970248	0.0963556	0.15239
NFU1_MOUSE	NFU1 iron-sulfur cluster scaffold homolog, mitochondrial	0.0776234	0.0576302	0.0581942	0.0443778	0.0358176	0.0608081	0.0696329	0.0381622	0.0440187
NGLY1_MOUSE	Peptide-N(4)-(N-acetyl-beta-glucosaminyl)asparagine amidase	0.0701005	0.0479402	0.0228867	0.0667605	0.126608	0.0286454	0.0654459	0.0406498	0.0253273
NHLC2_MOUSE	NHL repeat-containing protein 2	0.164765	0.102943	0.136766	0.125803	0.0828627	0.112447	0.107223	0.0941546	0.0906553
NHLC3_MOUSE	NHL repeat-containing protein 3	0.0426132	0.0379294	0.0268952	0.0181637	0.0129397	0.0313008	0.012951	0.0133396	0.0176566
NHRF1_MOUSE	Na(+)/H(+) exchange regulatory cofactor NHE-RF1	0.00673314	0.0318775	0.0131104	0.0455604	0.0155777	0.0289539	0.00442323	0.0173911	0.00519603
NIBA2_MOUSE	Protein Niban 2	0.439471	0.430372	0.483022	0.492733	0.451109	0.522543	0.48997	0.471501	0.465337
NICA_MOUSE	Nicastrin	0.211796	0.253134	0.189681	0.175751	0.173865	0.207691	0.217057	0.147638	0.132527
NID1_MOUSE	Nidogen-1	0.00828365	0.0091343	0.00798179	0.026918	0.00511841	0.00719094	0.00371506	0.00714134	0.0254739
NID2_MOUSE	Nidogen-2	0.0689984	0.0823184	0.0783248	0.0624493	0.0785766	0.128037	0.0452014	0.0670177	0.0550412
NIF3L_MOUSE	NIF3-like protein 1	0.0184893	0.0266626	0.0137175	0.0458255	0.0372048	0.024695	0.0231798	0.0534288	0.0275273
NIPS2_MOUSE	Protein NipSnap homolog 2	0.182149	0.19588	0.199338	0.112442	0.173986	0.194313	0.202751	0.212123	0.154393
NISCH_MOUSE	Nischarin	0.105285	0.0887894	0.113277	0.176691	0.107686	0.0975358	0.106572	0.0910327	0.103591
NIT1_MOUSE	Deaminated glutathione amidase	0.181556	0.157313	0.115431	0.052322	0.115164	0.161545	0.113791	0.12211	0.0643672
NIT2_MOUSE	Omega-amidase NIT2	0.135971	0.125927	0.142519	0.169914	0.11015	0.141351	0.114977	0.126931	0.162752
NLE1_MOUSE	Notchless protein homolog 1	0.00113708	0.0165619	0.019085	0.00589711	0.00577977	0.0181763	0.0177649	0.00828312	0.00955986
NMRL1_MOUSE	NmrA-like family domain-containing protein 1	0.0315737	0.0401661	0.0288354	0.0520514	0.0680567	0.0328409	0.0497044	0.0558026	0.0511382
NMT1_MOUSE	Glycylpeptide N-tetradecanoyltransferase 1	0.374203	0.354979	0.399222	0.286143	0.355983	0.357836	0.3605	0.35605	0.267378
NNRD_MOUSE	ATP-dependent (S)-NAD(P)H-hydrate dehydratase	0.104252	0.122148	0.112983	0.120429	0.125556	0.133247	0.15951	0.132796	0.147479
NNRE_MOUSE	NAD(P)H-hydrate epimerase	0.242554	0.349468	0.287242	0.628883	0.334768	0.389707	0.486795	0.359933	0.465159
NNTM_MOUSE	NAD(P) transhydrogenase, mitochondrial	0.357405	0.267886	0.319211	0.630974	0.473139	0.325851	0.377227	0.36322	0.507944
NOL3_MOUSE	Nucleolar protein 3	0.118499	0.12885	0.12433	0.0553863	0.0834885	0.0954788	0.0955932	0.0934826	0.0654267
NOLC1_MOUSE	Nucleolar and coiled-body phosphoprotein 1	0.208204	0.120207	0.118603	0.106119	0.0701802	0.0791345	0.132801	0.0984988	0.0975597
NOMO1_MOUSE	Nodal modulator 1	0.206374	0.180233	0.195564	0.157524	0.149017	0.207051	0.171959	0.171797	0.142792
NONO_MOUSE	Non-POU domain-containing octamer-binding protein	0.539088	0.659153	0.662581	0.703903	0.581826	0.731297	0.566059	0.534665	0.683327
NOP56_MOUSE	Nucleolar protein 56	0.078163	0.144331	0.120901	0.142832	0.185669	0.129482	0.124008	0.170582	0.153851
NOP58_MOUSE	Nucleolar protein 58	0.0350783	0.0440957	0.0436553	0.089066	0.0445958	0.0396366	0.0479297	0.0472686	0.040158
NP1L1_MOUSE	Nucleosome assembly protein 1-like 1	1.27627	1.09886	1.02611	1.36463	1.40717	1.13443	1.44376	0.946198	1.00678
NP1L4_MOUSE	Nucleosome assembly protein 1-like 4	0.638152	0.726664	0.700005	0.561107	0.571989	0.797751	0.632187	0.589034	0.542441
NPC1_MOUSE	NPC intracellular cholesterol transporter 1	0.066874	0.0507972	0.0610516	0.0657311	0.119298	0.0696025	0.117704	0.0881209	0.103073
NPC2_MOUSE	NPC intracellular cholesterol transporter 2	11.6689	10.0196	7.88696	3.82941	3.98776	9.50265	4.18664	3.48687	3.98041
NPL4_MOUSE	Nuclear protein localization protein 4 homolog	0.0792379	0.111715	0.0743882	0.267864	0.142256	0.144188	0.10583	0.177795	0.184999
NPM_MOUSE	Nucleophosmin	1.44579	2.78348	1.68148	1.78598	1.60607	2.1919	1.03473	1.39756	1.48538
NPNT_MOUSE	Nephronectin	0.0155098	0.0239765	0.0141592	0.0357542	0.0191116	0.0220667	0.0108784	0.0391867	0.024387
NPS3B_MOUSE	Protein NipSnap homolog 3B	0.114877	0.1349	0.082457	0.134603	0.0938847	0.0973563	0.0916293	0.0979543	0.0753551
NPTN_MOUSE	Neuroplastin	0.265224	0.366023	0.278768	0.420393	0.19988	0.363421	0.219774	0.227124	0.25694
NQO1_MOUSE	NAD(P)H dehydrogenase [quinone] 1	0.0356377	0.032548	0.0586789	0.0011331	0.0442635	0.0200021	0.0537554	0.0411799	0.0122882
NRADD_MOUSE	Death domain-containing membrane protein NRADD	0.157455	0.133251	0.175864	0.160625	0.108669	0.130169	0.0914382	0.105874	0.125353
NRAM2_MOUSE	Natural resistance-associated macrophage protein 2	0.0329202	0.00133532	0.0131301	0.0291256	0.00413341	0.0119832	0.00531186	0.00159076	0.0479407
NRAP_MOUSE	Nebulin-related-anchoring protein	0.0823946	0.0520626	0.0834227	0.0772439	0.055885	0.0753633	0.0640928	0.05681	0.0653095
NRDC_MOUSE	Nardilysin	0.160398	0.0935784	0.135759	0.125664	0.108269	0.123622	0.130671	0.1185	0.0978065
NS1BP_MOUSE	Influenza virus NS1A-binding protein homolog	0.0465593	0.0322582	0.0337051	0.0214136	0.0268778	0.0331754	0.0526778	0.0432226	0.0431625
NSDHL_MOUSE	Sterol-4-alpha-carboxylate 3-dehydrogenase, decarboxylating	1.34475	0.713666	0.905072	0.736381	0.871565	0.707181	0.971987	0.724661	0.788912
NSF_MOUSE	Vesicle-fusing ATPase	0.0993672	0.0690851	0.107446	0.0655183	0.0735348	0.0880885	0.0786221	0.075629	0.0776969
NSF1C_MOUSE	NSFL1 cofactor p47	0.894487	1.02962	0.848483	0.837837	0.72918	1.10859	0.814966	0.778016	0.75
NSMA_MOUSE	Sphingomyelin phosphodiesterase 2	0.0310906	0.0237574	0.0256818	0.0654007	0.0256887	0.0308278	0.03373	0.0326723	0.0525869
NSMA3_MOUSE	Sphingomyelin phosphodiesterase 4	0.000155931	0.000114203	0.00014875	0.000169163	0.000981786	1.12469e-05	0.00101152	0.000868423	0.000102233
NSUN2_MOUSE	RNA cytosine C(5)-methyltransferase NSUN2	0.033782	0.0440134	0.0300098	0.0352033	0.0597589	0.0484734	0.0390032	0.0660169	0.0685091
NT5C_MOUSE	5'(3')-deoxyribonucleotidase, cytosolic type	0.276155	0.280541	0.271959	0.347379	0.249141	0.317631	0.237899	0.24757	0.334512
NT5D3_MOUSE	5'-nucleotidase domain-containing protein 3	0.0845921	0.0884673	0.0969749	0.0964285	0.101894	0.101374	0.110159	0.103825	0.110565
NTF2_MOUSE	Nuclear transport factor 2	0.263856	0.76353	0.320873	1.10282	0.789531	0.47142	0.625147	0.775846	0.85635
NTM1A_MOUSE	N-terminal Xaa-Pro-Lys N-methyltransferase 1	0.0470205	0.0121808	0.0242416	0.0319521	0.036744	0.00691743	0.0434604	0.0284681	0.0201732
NU133_MOUSE	Nuclear pore complex protein Nup133	0.00221909	0.00632312	0.00548922	0.00508228	0.00795143	0.00718148	0.00897041	0.00835604	0.0152227
NU155_MOUSE	Nuclear pore complex protein Nup155	0.0173455	0.034147	0.0413611	0.36661	0.0439543	0.0426752	0.0342827	0.0467456	0.0441397
NU160_MOUSE	Nuclear pore complex protein Nup160	0.00838872	0.0034008	0.00905148	0.0446809	0.00806715	0.00472612	0.0327586	0.0105837	0.0110257
NU1M_MOUSE	NADH-ubiquinone oxidoreductase chain 1	0.0898731	0.0296714	0.0544603	0.0239504	0.0418193	0.0235197	0.0400556	0.0497921	0.045454
NU3M_MOUSE	NADH-ubiquinone oxidoreductase chain 3	0.376642	0.385518	0.40531	0.443242	0.314468	0.410218	0.373623	0.355562	0.388276
NU5M_MOUSE	NADH-ubiquinone oxidoreductase chain 5	0.00232188	0.000422603	0.00241472	0.0422581	0.00153039	0.00122104	0.00211714	0.00386411	0.00518342
NUB1_MOUSE	NEDD8 ultimate buster 1	0.037734	0.0348968	0.0259471	0.0183663	0.0203279	0.034473	0.0202936	0.0323017	0.0381534
NUBP2_MOUSE	Cytosolic Fe-S cluster assembly factor NUBP2	0.000324159	0.0235767	0.00105804	0.059892	0.0576732	0.0011007	0.0332049	0.0670947	0.0342778
NUCB1_MOUSE	Nucleobindin-1	0.54312	0.434042	0.492462	0.292453	0.26821	0.528118	0.304257	0.261887	0.235736
NUCB2_MOUSE	Nucleobindin-2	0.119161	0.107953	0.0822264	0.0942842	0.0919257	0.0841323	0.0851114	0.0744955	0.0972942
NUCKS_MOUSE	Nuclear ubiquitous casein and cyclin-dependent kinase substrate 1	1.13109	0.824108	1.07958	0.2048	0.377444	0.685155	0.466159	0.301554	0.186016
NUCL_MOUSE	Nucleolin	1.38419	2.02453	1.50794	1.35361	1.42347	1.63972	1.31166	1.0935	1.11992
NUDC_MOUSE	Nuclear migration protein nudC	0.831805	0.779431	0.664619	0.51479	0.448987	0.907952	0.492496	0.455902	0.533223
NUDC1_MOUSE	NudC domain-containing protein 1	0.0356345	0.0318659	0.0397639	0.0210473	0.026843	0.030141	0.0332421	0.0387098	0.00191482
NUDC2_MOUSE	NudC domain-containing protein 2	0.10317	0.203282	0.12274	0.181006	0.151794	0.272127	0.136773	0.154001	0.156115
NUDC3_MOUSE	NudC domain-containing protein 3	0.08924	0.0566571	0.0834062	0.0564789	0.0487464	0.0775258	0.0550152	0.0430323	0.0364678
NUDT4_MOUSE	Diphosphoinositol polyphosphate phosphohydrolase 2	0.0964415	0.0898248	0.0859814	0.0475583	0.0693669	0.091851	0.0698076	0.0695579	0.0658972
NUDT9_MOUSE	ADP-ribose pyrophosphatase, mitochondrial	0.521883	0.440296	0.406636	1.31608	0.354267	0.459567	0.357974	0.368567	0.965632
NUFP2_MOUSE	Nuclear fragile X mental retardation-interacting protein 2	0.0739608	0.103844	0.0908224	0.088456	0.0921091	0.121592	0.0777844	0.0789176	0.085839
NUMA1_MOUSE	Nuclear mitotic apparatus protein 1	0.00615364	0.0254126	0.0206309	0.0165089	0.0335432	0.0126394	0.0169574	0.0265572	0.0197303
NUP35_MOUSE	Nucleoporin NUP35	0.0139526	0.0165938	0.0182279	0.0307804	0.015911	0.0104897	0.024872	0.0233536	0.0273476
NUP37_MOUSE	Nucleoporin Nup37	0.0248959	0.0368724	0.0102034	0.0257092	0.0297579	0.0415376	0.0358981	0.0352613	0.0237899
NUP43_MOUSE	Nucleoporin Nup43	0.00249436	0.000437161	0.000139064	0.0374354	7.60747e-06	0.000891656	8.36226e-05	7.44288e-05	0.0044261
NUP54_MOUSE	Nuclear pore complex protein Nup54	0.00491158	0.0248785	0.00873185	0.0666719	0.015024	0.0103273	0.0404234	0.0314593	0.0274459
NUP62_MOUSE	Nuclear pore glycoprotein p62	0.0505461	0.119466	0.0867383	0.0760353	0.0831081	0.0983588	0.0787642	0.0872497	0.0690902
NUP88_MOUSE	Nuclear pore complex protein Nup88	0.0169303	0.00963276	0.020737	0.0275635	0.0167406	0.0130401	0.015352	0.0188397	0.00103389
NUP93_MOUSE	Nuclear pore complex protein Nup93	0.0522731	0.0670966	0.0692476	0.0897011	0.0654972	0.0627259	0.0646126	0.0800451	0.107155
NUP98_MOUSE	Nuclear pore complex protein Nup98-Nup96	0.0631437	0.0250543	0.0338803	0.150184	0.0167466	0.0175839	0.0266101	0.0181094	0.0879913
NXN_MOUSE	Nucleoredoxin	0.00851786	0.0288383	0.0272304	0.0641025	0.0529424	0.0127545	0.0399725	0.0501077	0.0531278
NXP20_MOUSE	Protein Noxp20	0.249145	0.228646	0.250806	0.206758	0.180068	0.256391	0.195401	0.189865	0.219652
OAT_MOUSE	Ornithine aminotransferase, mitochondrial	0.280131	0.2349	0.305019	0.192986	0.21285	0.235341	0.236316	0.221839	0.258775
OBRG_MOUSE	Leptin receptor gene-related protein	0.241215	0.22025	0.252429	0.154283	0.199145	0.252768	0.246871	0.175267	0.146134
OBSCN_MOUSE	Obscurin	0.20992	0.20167	0.261338	0.213186	0.294567	0.295143	0.290536	0.273823	0.176588
OBSL1_MOUSE	Obscurin-like protein 1	0.375192	0.319043	0.350884	0.366769	0.371565	0.391251	0.366476	0.285301	0.412203
OCAD1_MOUSE	OCIA domain-containing protein 1	0.204175	0.277245	0.210082	0.233891	0.259834	0.234695	0.270677	0.277187	0.196403
ODB2_MOUSE	Lipoamide acyltransferase component of branched-chain alpha-keto acid dehydrogenase complex, mitochondrial	0.00779757	0.02135	0.0218697	0.0571487	0.0344736	0.0143701	0.0333279	0.0363821	0.0352952
ODO1_MOUSE	2-oxoglutarate dehydrogenase, mitochondrial	0.621584	1.137	0.641881	0.670715	0.685666	0.764486	0.715918	0.77281	0.543987
ODO2_MOUSE	Dihydrolipoyllysine-residue succinyltransferase component of 2-oxoglutarate dehydrogenase complex, mitochondrial	1.06145	0.655289	0.630034	1.65884	0.533935	1.05624	0.549535	1.02845	2.13339
ODP2_MOUSE	Dihydrolipoyllysine-residue acetyltransferase component of pyruvate dehydrogenase complex, mitochondrial	0.60253	0.555128	0.654757	1.45918	1.57165	0.592139	1.48396	0.771895	0.994991
ODPA_MOUSE	Pyruvate dehydrogenase E1 component subunit alpha, somatic form, mitochondrial	2.04944	1.58307	2.05049	1.94058	1.58061	2.08162	1.85623	1.77002	2.20192
ODPB_MOUSE	Pyruvate dehydrogenase E1 component subunit beta, mitochondrial	1.90755	1.78207	2.07494	1.98986	1.65351	2.12088	1.85625	1.74345	1.80652
ODPX_MOUSE	Pyruvate dehydrogenase protein X component, mitochondrial	0.160303	0.17109	0.215965	0.215724	0.144813	0.250204	0.180976	0.174753	0.174554
ODR4_MOUSE	Protein odr-4 homolog	0.0988849	0.0960279	0.0923541	0.0870815	0.0937104	0.140465	0.110589	0.0997682	0.0745087
OFUT2_MOUSE	GDP-fucose protein O-fucosyltransferase 2	0.0303308	0.0559591	0.0568906	0.0546682	0.0525616	0.0547251	0.0439856	0.0599385	0.0995023
OGA_MOUSE	Protein O-GlcNAcase	0.00186938	0.0308751	0.00212256	0.0134225	0.0422719	0.00931279	0.0319257	0.0469597	0.0321669
OGFD3_MOUSE	2-oxoglutarate and iron-dependent oxygenase domain-containing protein 3	0.0249809	0.0181038	0.0193622	0.0200229	0.0117161	0.0164421	0.0133096	0.0118109	0.0131228
OGFR_MOUSE	Opioid growth factor receptor	0.0370345	0.0395404	0.0481974	0.0925191	0.0494856	0.0395779	0.0494802	0.0578354	0.0620085
OGT1_MOUSE	UDP-N-acetylglucosamine--peptide N-acetylglucosaminyltransferase 110 kDa subunit	0.0138903	0.0163017	0.0212268	0.0243825	0.0274953	0.0176439	0.0250811	0.0347127	0.0337347
OLA1_MOUSE	Obg-like ATPase 1	0.436819	0.516041	0.63825	0.645109	0.594369	0.742114	0.65243	0.548841	0.586153
OPA1_MOUSE	Dynamin-like 120 kDa protein, mitochondrial	0.28556	0.230659	0.271469	0.0852434	0.142562	0.233725	0.16758	0.147386	0.146039
OPA3_MOUSE	Optic atrophy 3 protein homolog	0.0552377	0.0629222	0.0769788	0.121892	0.0683563	0.0749907	0.0780144	0.0789187	0.100555
ORN_MOUSE	Oligoribonuclease, mitochondrial	0.206143	0.194665	0.154173	0.180725	0.088251	0.165203	0.0840632	0.0936275	0.104209
OS9_MOUSE	Protein	0.0298105	0.0333144	0.0280398	0.0197904	0.0247573	0.028059	0.0346312	0.0220754	0.0193879
OSB10_MOUSE	Oxysterol-binding protein-related protein 10	0.11308	0.0268137	0.055007	0.0831176	0.102373	0.031253	0.128053	0.0401438	0.0573157
OSBL3_MOUSE	Oxysterol-binding protein-related protein 3	0.0164946	0.0140904	0.0156907	0.0657918	0.0122068	0.0233818	0.0150509	0.0125953	0.0169853
OSBL8_MOUSE	Oxysterol-binding protein-related protein 8	0.092817	0.0328579	0.0735268	0.0800375	0.109652	0.0337944	0.113545	0.0689579	0.051057
OSBL9_MOUSE	Oxysterol-binding protein-related protein 9	0.0656318	0.0665465	0.0573477	0.103565	0.102735	0.0495089	0.113561	0.0822393	0.0929959
OSBP1_MOUSE	Oxysterol-binding protein 1	0.0332466	0.0980843	0.0533599	0.204321	0.142779	0.0666247	0.10619	0.135209	0.158427
OSGEP_MOUSE	Probable tRNA N6-adenosine threonylcarbamoyltransferase	0.0299647	0.0298561	0.0311794	0.0736064	0.0380193	0.0315659	0.0317731	0.0458705	0.0597629
OST48_MOUSE	Dolichyl-diphosphooligosaccharide--protein glycosyltransferase 48 kDa subunit	0.533408	0.5778	0.683268	0.820282	0.573926	0.653022	0.59578	0.603969	0.705745
OSTC_MOUSE	Oligosaccharyltransferase complex subunit	0.659089	0.367042	0.637208	1.36307	0.365232	0.314847	0.9942	0.378749	0.570259
OSTF1_MOUSE	Osteoclast-stimulating factor 1	0.152266	0.289706	0.170848	0.197502	0.237446	0.23619	0.350163	0.2709	0.321747
OTU6B_MOUSE	Deubiquitinase OTUD6B	0.0994651	0.133802	0.115269	0.21735	0.107238	0.135844	0.111034	0.127213	0.0746741
OTUB1_MOUSE	Ubiquitin thioesterase OTUB1	0.627504	0.73981	0.705033	0.828525	0.576167	0.79137	0.658189	0.69351	0.797665
OTUD4_MOUSE	OTU domain-containing protein 4	0.0369096	0.0707824	0.0414255	0.0632082	0.0572544	0.0749196	0.0840339	0.0579959	0.053965
OTUL_MOUSE	Ubiquitin thioesterase otulin	0.0718351	0.0537681	0.0702373	0.0561026	0.05147	0.0533614	0.083334	0.0513227	0.0503451
OVCA2_MOUSE	Esterase OVCA2	0.0357089	0.0222818	0.00902065	0.0412481	0.00240488	0.00835613	0.00573976	0.0188983	0.0584804
OXA1L_MOUSE	Mitochondrial inner membrane protein OXA1L	0.118234	0.128122	0.133126	0.232547	0.103568	0.206627	0.143442	0.116927	0.106001
OXR1_MOUSE	Oxidation resistance protein 1	0.000786001	0.0175949	0.0116265	0.0103843	0.0142545	0.0277688	0.00449321	0.0337083	0.0312397
OXSM_MOUSE	3-oxoacyl-[acyl-carrier-protein] synthase, mitochondrial	0.198723	0.211928	0.279493	0.0674875	0.124289	0.258417	0.164345	0.148142	0.122012
OXSR1_MOUSE	Serine/threonine-protein kinase	0.362089	0.166934	0.286221	0.22893	0.132633	0.195974	0.206354	0.124987	0.131704
P3H1_MOUSE	Prolyl 3-hydroxylase 1	0.0408015	0.0506486	0.0496745	0.0653573	0.0658176	0.0605813	0.0504197	0.0804676	0.071002
P4HA1_MOUSE	Prolyl 4-hydroxylase subunit alpha-1	0.757377	0.671468	1.08324	0.502489	0.569882	0.79773	0.624413	0.606637	0.526508
P4HA2_MOUSE	Prolyl 4-hydroxylase subunit alpha-2	0.149587	0.103272	0.0949431	0.0863707	0.110427	0.118683	0.0960005	0.131993	0.114318
P4K2A_MOUSE	Phosphatidylinositol 4-kinase type 2-alpha	0.0841186	0.0308447	0.0723155	0.0568647	0.0493572	0.0421953	0.0695493	0.0436878	0.0477946
P5CR1_MOUSE	Pyrroline-5-carboxylate reductase 1, mitochondrial	0.0262157	0.0412506	0.040862	0.0601759	0.0396809	0.0425752	0.0369635	0.0405459	0.0511097
P5CR2_MOUSE	Pyrroline-5-carboxylate reductase 2	0.300969	0.246466	0.277524	0.46558	0.273362	0.259612	0.333206	0.299424	0.336786
P5CR3_MOUSE	Pyrroline-5-carboxylate reductase 3	0.152017	0.210667	0.208237	0.246773	0.169761	0.228771	0.194145	0.184766	0.2695
P5CS_MOUSE	Delta-1-pyrroline-5-carboxylate synthase	0.751099	0.639577	0.601472	0.447458	0.359193	0.722146	0.426479	0.388476	0.421538
PA1B2_MOUSE	Platelet-activating factor acetylhydrolase IB subunit alpha2	0.315194	0.179766	0.243881	0.364798	0.381943	0.126893	0.3966	0.214165	0.261854
PA1B3_MOUSE	Platelet-activating factor acetylhydrolase IB subunit alpha1	0.137562	0.0370502	0.0544378	0.0449446	0.033218	0.0293464	0.0702144	0.0353846	0.0424123
PA2G4_MOUSE	Proliferation-associated protein 2G4	1.06439	1.39509	1.14901	1.23218	1.197	1.40773	1.55297	1.31196	1.37333
PABP1_MOUSE	Polyadenylate-binding protein 1	1.05745	0.975485	1.00389	0.908971	0.822469	0.855913	0.735895	0.675286	0.758866
PABP2_MOUSE	Polyadenylate-binding protein 2	0.108015	0.110252	0.0987686	0.0637277	0.0834039	0.120514	0.0775408	0.0742023	0.0961629
PACN2_MOUSE	Protein kinase C and casein kinase substrate in neurons protein 2	2.03564	2.1027	2.05407	1.17342	1.44067	2.50182	1.62972	1.44687	1.33579
PACN3_MOUSE	Protein kinase C and casein kinase II substrate protein 3	0.706183	0.650022	0.824447	0.609926	0.671543	0.740378	0.697153	0.679247	0.799566
PACS2_MOUSE	Phosphofurin acidic cluster sorting protein 2	0.0228548	0.018159	0.0318607	0.0137087	0.0394805	0.0418655	0.0176145	0.02333	0.0118882
PAG15_MOUSE	Phospholipase A2 group XV	0.0283289	0.0318986	0.0385361	0.0353481	0.0213328	0.0302299	0.0275983	0.0336163	0.0337522
PAIP1_MOUSE	Polyadenylate-binding protein-interacting protein 1	0.20415	0.145173	0.217683	0.0449884	0.117173	0.144903	0.131898	0.11971	0.0851148
PAIRB_MOUSE	Plasminogen activator inhibitor 1 RNA-binding protein	0.955914	1.25411	0.785736	0.702233	0.94614	0.885037	0.749412	0.780044	0.474502
PAK1_MOUSE	Serine/threonine-protein kinase PAK 1	0.156832	0.15008	0.159969	0.13187	0.139384	0.194529	0.145172	0.145782	0.200967
PAK2_MOUSE	Serine/threonine-protein kinase PAK 2	0.112202	0.0953887	0.121082	0.100162	0.101977	0.114089	0.118734	0.120688	0.137329
PALLD_MOUSE	Palladin	0.11203	0.13027	0.104015	0.187197	0.13086	0.121805	0.0910589	0.120652	0.090553
PALM_MOUSE	Paralemmin-1	0.276778	0.301501	0.332347	0.307197	0.281687	0.336672	0.261839	0.300564	0.341478
PALM2_MOUSE	Paralemmin-2	0.00475707	0.0699893	0.00605231	0.0906634	0.0574947	0.00432333	0.0178419	0.0809601	0.0853901
PAPS1_MOUSE	Bifunctional 3'-phosphoadenosine 5'-phosphosulfate synthase 1	0.0283474	0.0245904	0.0385936	0.0572347	0.0227291	0.0309874	0.023849	0.0258342	0.0278642
PARK7_MOUSE	Parkinson disease protein 7 homolog	2.03671	2.15231	1.80059	1.9386	2.00598	2.22045	2.23623	1.79592	2.15461
PARP3_MOUSE	Protein mono-ADP-ribosyltransferase PARP3	0.158254	0.202288	0.193907	0.153855	0.206361	0.183329	0.268757	0.22022	0.26918
PARVA_MOUSE	Alpha-parvin	0.0194791	0.0421547	0.00905156	0.102849	0.0356801	0.0581142	0.00482071	0.0458243	0.0486546
PARVB_MOUSE	Beta-parvin	0.0911656	0.0969529	0.127023	0.0954525	0.0800726	0.11427	0.105764	0.0923609	0.123167
PAXI_MOUSE	Paxillin	0.0277612	0.0419822	0.0303084	0.0530846	0.0633642	0.036737	0.0457164	0.0611415	0.00137119
PBDC1_MOUSE	Protein PBDC1	0.098308	0.135473	0.0963459	0.0858196	0.0859565	0.121216	0.0917783	0.111483	0.120531
PBIP1_MOUSE	Pre-B-cell leukemia transcription factor-interacting protein 1	0.707974	0.746833	0.655846	0.604492	0.546751	0.929193	0.635327	0.547855	0.602979
PCBP1_MOUSE	Poly(rC)-binding protein 1	2.64879	2.59208	2.80763	2.69276	2.41404	2.78529	2.34353	2.41209	2.46866
PCBP2_MOUSE	Poly(rC)-binding protein 2	1.415	1.08441	1.26543	0.946835	1.14224	1.16287	1.35824	1.22098	1.31823
PCCA_MOUSE	Propionyl-CoA carboxylase alpha chain, mitochondrial	0.110112	0.0977047	0.0989572	0.109221	0.0888157	0.111143	0.107313	0.113364	0.105488
PCCB_MOUSE	Propionyl-CoA carboxylase beta chain, mitochondrial	0.133342	0.0931594	0.110049	0.196206	0.116039	0.0951917	0.114701	0.124274	0.130585
PCDG4_MOUSE	Protocadherin gamma-A4	0.00637687	0.0195521	0.0575092	0.0827064	0.0179374	0.00913672	0.0160618	0.0548839	0.0465413
PCKGM_MOUSE	Phosphoenolpyruvate carboxykinase [GTP], mitochondrial	0.16024	0.143676	0.142421	0.196517	0.220209	0.145388	0.25796	0.17812	0.205905
PCNA_MOUSE	Proliferating cell nuclear antigen	0.112136	0.110509	0.141585	0.111686	0.141736	0.125039	0.118703	0.158916	0.168242
PCNP_MOUSE	PEST proteolytic signal-containing nuclear protein	0.109123	0.164708	0.0825911	0.111405	0.0739535	0.172474	0.0860089	0.0982026	0.0673986
PCOC1_MOUSE	Procollagen C-endopeptidase enhancer 1	0.067997	0.122805	0.200139	0.139611	0.18122	0.215609	0.169258	0.122794	0.0817677
PCY1A_MOUSE	Choline-phosphate cytidylyltransferase A	0.193059	0.115346	0.109093	0.118733	0.091303	0.157958	0.0754099	0.109112	0.0838076
PCY2_MOUSE	Ethanolamine-phosphate cytidylyltransferase	0.0468468	0.0351172	0.038349	0.0588307	0.0262468	0.0337445	0.0310387	0.0285273	0.0368775
PCYOX_MOUSE	Prenylcysteine oxidase	0.287972	0.405476	0.339011	0.242344	0.445224	0.335548	0.448226	0.411148	0.34507
PCYXL_MOUSE	Prenylcysteine oxidase-like	0.00793981	0.00242156	0.0152252	0.018479	0.00749985	0.0127372	0.020759	0.0175869	0.0300243
PDC10_MOUSE	Programmed cell death protein 10	0.0491185	0.064442	0.0469676	0.0364652	0.053816	0.0577817	0.0441691	0.0609273	0.0599054
PDC6I_MOUSE	Programmed cell death 6-interacting protein	0.389391	0.419102	0.526392	0.995168	0.458412	0.44163	0.496147	0.512375	0.536642
PDCD5_MOUSE	Programmed cell death protein 5	0.362175	0.423885	0.355115	0.834108	0.495992	0.371479	0.436508	0.288823	0.390632
PDCD6_MOUSE	Programmed cell death protein 6	0.32889	0.194394	0.224515	0.16571	0.151863	0.184323	0.197567	0.173033	0.149482
PDCL3_MOUSE	Phosducin-like protein 3	0.0801205	0.0912292	0.112731	0.0648909	0.0660875	0.115206	0.0931379	0.0693961	0.0696289
PDE12_MOUSE	2',5'-phosphodiesterase 12	0.0120409	0.0435166	0.0322469	0.0965448	0.0550513	0.0287174	0.0444077	0.0575022	0.0538021
PDE2A_MOUSE	cGMP-dependent 3',5'-cyclic phosphodiesterase	0.0202935	0.0169384	0.0154958	0.0360311	0.0167064	0.0151847	0.018953	0.0193744	0.0150911
PDE4D_MOUSE	cAMP-specific 3',5'-cyclic phosphodiesterase 4D	0.0064974	0.00845829	0.0106435	0.0152468	0.00755799	0.00557457	0.00763931	0.0098382	0.0133254
PDE6D_MOUSE	Retinal rod rhodopsin-sensitive cGMP 3',5'-cyclic phosphodiesterase subunit delta	0.204439	0.206757	0.101223	0.214689	0.109953	0.141065	0.304527	0.131967	0.209067
PDIA1_MOUSE	Protein disulfide-isomerase	4.37055	4.94167	4.61356	4.78914	4.42791	5.37854	4.27671	4.6835	4.22211
PDIA3_MOUSE	Protein disulfide-isomerase A3	3.90789	3.67425	3.65762	2.89376	2.92719	4.76537	3.27346	2.87591	2.9618
PDIA4_MOUSE	Protein disulfide-isomerase A4	0.886642	0.806392	0.895471	0.790488	0.694267	0.952956	0.809335	0.692017	0.834036
PDIA5_MOUSE	Protein disulfide-isomerase A5	0.00828487	0.0166298	0.00780546	0.041778	0.0158054	0.015138	0.018645	0.0208118	0.0171948
PDIA6_MOUSE	Protein disulfide-isomerase A6	1.33508	1.31468	1.65709	1.17288	1.32018	1.41074	1.25671	1.44689	1.60039
PDIP2_MOUSE	Polymerase delta-interacting protein 2	0.0816224	0.0630952	0.0645335	0.0168921	0.0614397	0.0626304	0.0564149	0.0602295	0.0525582
PDK3_MOUSE	[Pyruvate dehydrogenase (acetyl-transferring)] kinase isozyme 3, mitochondrial	0.0321153	0.024608	0.0343697	0.0862812	0.0603595	0.0352971	0.0594828	0.0431513	0.0592494
PDLI1_MOUSE	PDZ and LIM domain protein 1	0.999806	1.17721	1.02193	1.05318	0.864848	1.05418	0.891793	0.928305	0.9259
PDLI2_MOUSE	PDZ and LIM domain protein 2	0.614852	0.70236	0.693033	0.869957	0.621504	0.76539	0.533438	0.646577	0.948678
PDLI3_MOUSE	PDZ and LIM domain protein 3	2.00585	1.92938	1.98838	1.6868	1.46538	2.03039	2.27176	1.55099	1.52444
PDLI4_MOUSE	PDZ and LIM domain protein 4	0.619437	0.563182	0.516066	0.193489	0.420815	0.592354	0.44198	0.423898	0.20723
PDLI5_MOUSE	PDZ and LIM domain protein 5	0.196109	0.24813	0.217745	0.277014	0.18428	0.231841	0.225186	0.191612	0.147795
PDLI7_MOUSE	PDZ and LIM domain protein 7	0.299531	0.210497	0.221858	0.179708	0.183292	0.192608	0.167183	0.183872	0.151858
PDP1_MOUSE	[Pyruvate dehydrogenase [acetyl-transferring]]-phosphatase 1, mitochondrial	0.0839749	0.0696764	0.101477	0.220456	0.0808788	0.0919891	0.0627045	0.0916528	0.13331
PDPR_MOUSE	Pyruvate dehydrogenase phosphatase regulatory subunit, mitochondrial	0.0636323	0.0834933	0.123182	0.13883	0.118113	0.0956529	0.106215	0.124942	0.138484
PDXD1_MOUSE	Pyridoxal-dependent decarboxylase domain-containing protein 1	0.0512958	0.0504665	0.0686616	0.0440983	0.0584961	0.0580293	0.0554138	0.0649146	0.0613261
PDXK_MOUSE	Pyridoxal kinase	5.03015e-06	0.0840027	4.67028e-06	0.0145557	0.047065	0.00859517	0.00742964	0.0518544	0.000806243
PEA15_MOUSE	Astrocytic phosphoprotein PEA-15	0.569343	0.763296	0.471518	0.838283	0.800527	0.662057	0.569184	0.546859	0.617833
PEBB_MOUSE	Core-binding factor subunit beta	0.171213	0.148385	0.117063	0.213208	0.12545	0.142136	0.115224	0.129134	0.130186
PEBP1_MOUSE	Phosphatidylethanolamine-binding protein 1	6.04993	5.0328	4.91629	4.29527	3.39398	5.14905	3.82516	3.76522	3.94402
PEF1_MOUSE	Peflin	0.0857625	0.05348	0.055642	0.207406	0.0510989	0.0463561	0.107349	0.061452	0.0928862
PELO_MOUSE	Protein pelota homolog	0.026164	0.0775811	0.0393281	0.0554712	0.0582503	0.102545	0.0562293	0.0934035	0.0848914
PELP1_MOUSE	Proline-, glutamic acid- and leucine-rich protein 1	0.00938854	0.00681804	0.0104973	0.0039934	0.00814915	0.0073981	0.00888484	0.00709419	0.00568462
PEPD_MOUSE	Xaa-Pro dipeptidase	0.122695	0.177005	0.11088	0.168029	0.0885045	0.159095	0.089272	0.0977119	0.105494
PEPL1_MOUSE	Probable aminopeptidase NPEPL1	0.0976331	0.0848595	0.116622	0.273047	0.0967931	0.12391	0.0852447	0.10781	0.140754
PEX14_MOUSE	Peroxisomal membrane protein PEX14	0.166262	0.140722	0.162714	0.113378	0.12092	0.134565	0.142367	0.123691	0.0923672
PEX19_MOUSE	Peroxisomal biogenesis factor 19	0.309586	0.359001	0.312678	0.225582	0.228406	0.327804	0.254205	0.242221	0.223561
PEX3_MOUSE	Peroxisomal biogenesis factor 3	0.041478	0.0149426	0.0575306	0.0706737	0.0309015	0.0274556	0.050707	0.0406014	0.032802
PEX5_MOUSE	Peroxisomal targeting signal 1 receptor	0.010336	0.0133439	0.0138903	0.00842501	0.0145203	0.014729	0.0133366	0.0158583	0.0227218
PFD1_MOUSE	Prefoldin subunit 1	0.224609	0.347021	0.328133	0.0351541	0.23927	0.317509	0.242418	0.26475	0.195592
PFD2_MOUSE	Prefoldin subunit 2	0.706787	0.707817	0.705589	0.440834	0.407685	0.609771	0.587822	0.436502	0.43341
PFD3_MOUSE	Prefoldin subunit 3	0.646453	0.524545	0.523162	0.291791	0.353505	0.521193	0.37586	0.364559	0.301338
PFD5_MOUSE	Prefoldin subunit 5	0.36539	0.386346	0.335614	0.190637	0.210904	0.411874	0.226018	0.21262	0.23147
PFD6_MOUSE	Prefoldin subunit 6	0.237837	0.259168	0.205609	0.0369416	0.141804	0.198401	0.126096	0.138891	0.131602
PFKAL_MOUSE	ATP-dependent 6-phosphofructokinase, liver type	0.064721	0.118117	0.0705651	0.185404	0.151284	0.122828	0.165178	0.163566	0.210296
PFKAM_MOUSE	ATP-dependent 6-phosphofructokinase, muscle type	2.2852	2.06728	2.86126	3.18305	2.26289	2.31313	2.54424	2.55687	2.75547
PFKAP_MOUSE	ATP-dependent 6-phosphofructokinase, platelet type	0.151761	0.28801	0.251035	0.457034	0.333995	0.252549	0.460512	0.381123	0.466425
PGAM1_MOUSE	Phosphoglycerate mutase 1	7.29319	8.54736	6.34248	4.59484	3.79348	7.38701	3.34635	3.56903	4.25686
PGAM2_MOUSE	Phosphoglycerate mutase 2	2.74843	2.25803	2.10204	1.04709	1.24276	2.08984	1.57019	1.2778	1.41243
PGAM5_MOUSE	Serine/threonine-protein phosphatase PGAM5, mitochondrial	0.186792	0.191238	0.177087	0.16603	0.23074	0.237798	0.203713	0.208735	0.166648
PGBM_MOUSE	Basement membrane-specific heparan sulfate proteoglycan core protein	0.209158	0.241205	0.199464	0.375991	0.162231	0.221313	0.118307	0.159546	0.109917
PGES2_MOUSE	Prostaglandin E synthase 2	0.0606731	0.0753764	0.0576491	0.166368	0.0787045	0.0790746	0.090614	0.0715773	0.140509
PGFRB_MOUSE	Platelet-derived growth factor receptor beta	0.0616071	0.0791157	0.0913714	0.0893186	0.0756096	0.084872	0.0851271	0.0803247	0.0997239
PGH1_MOUSE	Prostaglandin G/H synthase 1	0.261081	0.185752	0.227101	0.24343	0.198909	0.178346	0.259633	0.170959	0.179051
PGK1_MOUSE	Phosphoglycerate kinase 1	6.43475	5.18722	6.84957	6.73481	6.69166	6.14102	7.38864	6.04914	6.00811
PGLT1_MOUSE	Protein O-glucosyltransferase 1	0.0186242	0.0225011	0.0224902	0.0644292	0.0297891	0.0288903	0.0326423	0.0315843	0.0315167
PGM1_MOUSE	Phosphoglucomutase-1	1.27446	1.18437	1.24539	1.04424	0.926459	1.27415	1.04406	1.00774	0.981187
PGM2_MOUSE	Phosphoglucomutase-2	0.0898557	0.112919	0.120895	0.281634	0.106025	0.0740144	0.115958	0.101906	0.105282
PGM5_MOUSE	Phosphoglucomutase-like protein 5	0.656406	0.777186	0.856428	1.90224	0.749451	0.845913	0.820789	0.863978	0.918972
PGP_MOUSE	Glycerol-3-phosphate phosphatase	0.474953	0.280324	0.266621	0.407127	0.247205	0.339542	0.331611	0.243127	0.295076
PGPI_MOUSE	Pyroglutamyl-peptidase 1	0.00273967	0.00339355	0.000756687	0.0354338	0.00400991	0.000153644	0.00173488	0.00639873	0.0355816
PGPS1_MOUSE	CDP-diacylglycerol--glycerol-3-phosphate 3-phosphatidyltransferase, mitochondrial	0.0246493	0.0286031	0.0180122	0.0337874	0.0522391	0.0201305	0.0466879	0.0453258	0.048117
PGRC1_MOUSE	Membrane-associated progesterone receptor component 1	0.181978	0.192301	0.1424	0.189709	0.139149	0.166308	0.142733	0.144077	0.155163
PGRC2_MOUSE	Membrane-associated progesterone receptor component 2	0.427469	0.593211	0.528662	0.486176	0.442855	0.651465	0.47525	0.516934	0.584816
PGS1_MOUSE	Biglycan	0.0564497	0.0431165	0.0677538	0.0455856	0.0917165	0.0558357	0.0909424	0.0648508	0.0952983
PGTA_MOUSE	Geranylgeranyl transferase type-2 subunit alpha	0.0964692	0.132222	0.137854	0.117633	0.118777	0.155107	0.158177	0.126484	0.133239
PGTB2_MOUSE	Geranylgeranyl transferase type-2 subunit beta	0.0279425	0.0598838	0.0412478	0.0532308	0.0504864	0.0442605	0.0566201	0.0567876	0.0456605
PHB_MOUSE	Prohibitin	2.29586	1.2825	1.72065	1.89758	1.39785	1.74763	1.6843	1.33651	1.3938
PHB2_MOUSE	Prohibitin-2	1.47932	1.03531	1.64113	1.85637	1.86862	1.26203	1.80327	1.37783	1.16748
PHLA3_MOUSE	Pleckstrin homology-like domain family A member 3	0.00546046	0.00522044	0.00720321	0.00120801	0.000257761	0.00912772	0.000208861	0.000277827	0.025405
PHLB1_MOUSE	Pleckstrin homology-like domain family B member 1	0.0187337	0.0254918	0.0119317	0.0228508	0.0187279	0.0374872	0.000703606	0.0123561	0.0495559
PHOCN_MOUSE	MOB-like protein phocein	0.11176	0.171475	0.127207	0.0779365	0.155332	0.182907	0.171571	0.153523	0.177099
PHOP1_MOUSE	Phosphoethanolamine/phosphocholine phosphatase	0.0895468	0.107372	0.129128	0.120137	0.0952243	0.131808	0.104379	0.103733	0.0996129
PHP14_MOUSE	14 kDa phosphohistidine phosphatase	0.335414	0.517162	0.253699	0.277721	0.258409	0.639372	0.253056	0.226388	0.229976
PHS2_MOUSE	Pterin-4-alpha-carbinolamine dehydratase 2	0.0505302	0.059759	0.057389	0.0405671	0.0357177	0.059611	0.0494931	0.0393075	0.0409106
PI3R4_MOUSE	Phosphoinositide 3-kinase regulatory subunit 4	0.011516	0.00709976	0.00956069	0.0143219	0.00913005	0.0103438	0.00938667	0.00877171	0.0111462
PI42B_MOUSE	Phosphatidylinositol 5-phosphate 4-kinase type-2 beta	0.0366049	0.0417751	0.0551072	0.0487069	0.060271	0.0619504	0.0692076	0.0643592	0.0711467
PI42C_MOUSE	Phosphatidylinositol 5-phosphate 4-kinase type-2 gamma	0.00398787	0.00691108	0.00522514	0.0166352	0.00141217	0.00421782	0.00405649	0.00326766	0.0201702
PIAS2_MOUSE	E3 SUMO-protein ligase PIAS2	1.35338	1.29981	1.30451	0.897602	1.01238	1.25622	1.17995	1.00017	0.733236
PICAL_MOUSE	Phosphatidylinositol-binding clathrin assembly protein	0.0642526	0.103121	0.0767735	0.184556	0.182076	0.118038	0.144373	0.164821	0.145444
PIEZ1_MOUSE	Piezo-type mechanosensitive ion channel component 1	0.060105	0.0149826	0.0346576	0.000967119	0.0194165	0.0279783	0.0410413	0.0214997	0.00171745
PIGS_MOUSE	GPI transamidase component PIG-S	0.0262073	0.0370705	0.0575697	0.0779405	0.0246446	0.0358337	0.033634	0.0296582	0.0369493
PIGT_MOUSE	GPI transamidase component PIG-T	0.0012324	0.00221145	0.00342541	0.00076958	0.000728	0.00192008	0.00234402	0.000320317	0.0227723
PIGU_MOUSE	Phosphatidylinositol glycan anchor biosynthesis class U protein	0.0302725	0.0248034	0.0318644	0.0505522	0.0148772	0.0376601	0.033336	0.0197491	0.0380578
PIMT_MOUSE	Protein-L-isoaspartate(D-aspartate) O-methyltransferase	0.327132	0.441559	0.434691	0.254911	0.399808	0.452117	0.719535	0.381762	0.407932
PIN1_MOUSE	Peptidyl-prolyl cis-trans isomerase NIMA-interacting 1	0.00174048	0.0856139	0.0254961	0.102391	0.0640281	0.0733118	0.0582259	0.065465	0.0885009
PIN4_MOUSE	Peptidyl-prolyl cis-trans isomerase NIMA-interacting 4	0.197259	0.235137	0.152327	0.14511	0.119664	0.211441	0.134358	0.127724	0.136377
PIP30_MOUSE	PSME3-interacting protein	0.0112213	0.0293454	0.00871003	0.101482	0.0171471	0.0133641	0.00719773	0.0261024	0.0251172
PIPNA_MOUSE	Phosphatidylinositol transfer protein alpha isoform	0.326236	0.280035	0.164274	0.355476	0.4066	0.231107	0.236063	0.362383	0.126265
PIPNB_MOUSE	Phosphatidylinositol transfer protein beta isoform	0.088363	0.0836535	0.0915889	0.0783666	0.0725317	0.0747523	0.0940842	0.0790598	0.070915
PKD1_MOUSE	Polycystin-1	0.000625747	8.71424e-05	0.00209377	0.00627869	0.000885821	0.00119151	0.00167998	0.000869708	0.00444664
PKHO2_MOUSE	Pleckstrin homology domain-containing family O member 2	0.0859169	0.0827186	0.0539695	0.0680498	0.0847081	0.109258	0.0630944	0.0681052	0.0741742
PKN1_MOUSE	Serine/threonine-protein kinase N1	0.0854957	0.0492348	0.0763694	0.113503	0.0957067	0.0783292	0.107907	0.0853345	0.0830842
PKN2_MOUSE	Serine/threonine-protein kinase N2	0.00392292	0.00431961	0.00663088	0.0175774	0.00499318	0.0149637	0.00345768	0.0105261	0.0340794
PLAK_MOUSE	Junction plakoglobin	0.56987	0.317421	0.444969	0.373478	0.253164	0.423745	0.359103	0.297544	0.382902
PLAP_MOUSE	Phospholipase A-2-activating protein	0.248159	0.267351	0.299336	0.395873	0.274967	0.339109	0.293103	0.290708	0.331049
PLAT3_MOUSE	Phospholipase A and acyltransferase 3	0.0975494	0.11176	0.115634	0.122731	0.0884562	0.119478	0.0964745	0.102847	0.0803359
PLBL2_MOUSE	Putative phospholipase B-like 2	1.61259	1.30288	1.11966	0.848025	0.862387	1.16542	0.803158	0.69486	0.68124
PLCB_MOUSE	1-acyl-sn-glycerol-3-phosphate acyltransferase beta	0.0177906	0.0220046	0.03071	0.00113908	0.0263122	0.0191096	0.0218767	0.0248104	0.0222752
PLCB3_MOUSE	1-phosphatidylinositol 4,5-bisphosphate phosphodiesterase beta-3	3.40563e-05	0.0118581	0.00363459	0.0100277	0.0115045	0.00542866	0.0117253	0.0120329	0.000627502
PLCC_MOUSE	1-acyl-sn-glycerol-3-phosphate acyltransferase gamma	0.184239	0.378891	0.25364	0.352021	0.524136	0.33731	0.421627	0.369444	0.41921
PLCD_MOUSE	1-acyl-sn-glycerol-3-phosphate acyltransferase delta	0.0734069	0.0767779	0.0631686	0.0786103	0.0728368	0.0962184	0.0810422	0.0734199	0.0798636
PLCD1_MOUSE	1-phosphatidylinositol 4,5-bisphosphate phosphodiesterase delta-1	0.00450867	0.032448	0.0220464	0.0637612	0.0332861	0.0338126	0.0235036	0.033739	0.0664015
PLCG2_MOUSE	1-phosphatidylinositol 4,5-bisphosphate phosphodiesterase gamma-2	0.00410087	0.00444134	0.00916762	0.00571127	0.00415256	0.00364614	0.00736332	0.00498977	0.00934818
PLCH1_MOUSE	1-phosphatidylinositol 4,5-bisphosphate phosphodiesterase eta-1	0.0386931	0.0587799	0.0503037	0.0799853	0.0394727	0.0348923	0.0324473	0.0392164	0.0386661
PLD3_MOUSE	5'-3' exonuclease PLD3	0.364372	0.339097	0.388669	0.266175	0.267799	0.364989	0.291802	0.331651	0.322449
PLEC_MOUSE	Plectin	2.63298	2.49237	3.08249	3.19122	2.69274	2.87351	2.76048	2.6396	2.71339
PLGT3_MOUSE	Protein O-glucosyltransferase 3	0.00526549	0.0208306	0.0106613	0.0329192	0.0338881	0.0142031	0.0314509	0.0195486	0.0960958
PLIN3_MOUSE	Perilipin-3	0.83749	0.817138	1.32852	0.597528	0.652335	0.856038	0.72103	0.706424	0.715691
PLOD1_MOUSE	Procollagen-lysine,2-oxoglutarate 5-dioxygenase 1	0.0332261	0.0379142	0.0396819	0.0590255	0.044099	0.0430687	0.0491046	0.0393	0.0435755
PLOD2_MOUSE	Procollagen-lysine,2-oxoglutarate 5-dioxygenase 2	0.193898	0.0831726	0.140836	0.19083	0.0867547	0.123325	0.0898662	0.0807904	0.144635
PLOD3_MOUSE	Multifunctional procollagen lysine hydroxylase and glycosyltransferase LH3	0.074176	0.084953	0.104505	0.0458352	0.0914765	0.109974	0.0709045	0.0994436	0.0881505
PLPHP_MOUSE	Pyridoxal phosphate homeostasis protein	0.0940245	0.189337	0.0997272	0.185219	0.16925	0.133331	0.143742	0.162724	0.167497
PLPP1_MOUSE	Phospholipid phosphatase 1	0.580564	0.624362	0.484909	0.402482	0.340433	0.531925	0.594069	0.339721	0.349151
PLPP2_MOUSE	Phospholipid phosphatase 2	0.0631173	0.0548355	0.0757663	0.0147939	0.0395357	0.0531921	0.0384229	0.0347864	0.0316605
PLPP3_MOUSE	Phospholipid phosphatase 3	0.110981	0.0609556	0.0567059	0.0415821	0.0336352	0.0612271	0.0656211	0.0336243	0.0384567
PLRKT_MOUSE	Plasminogen receptor (KT)	0.0392262	0.0683717	0.0479231	0.0158402	0.117271	0.0559121	0.0965165	0.129686	0.0214621
PLS1_MOUSE	Phospholipid scramblase 1	0.00792835	0.0374016	0.0292158	0.0441869	0.0283286	0.0328947	0.022243	0.0326062	0.0424664
PLS3_MOUSE	Phospholipid scramblase 3	0.190689	0.21173	0.176249	0.162015	0.169929	0.265466	0.165004	0.167779	0.112159
PLST_MOUSE	Plastin-3	1.42122	1.18371	1.24525	1.40025	1.09225	1.23136	1.21797	1.18308	1.17734
PLXB2_MOUSE	Plexin-B2	0.213179	0.219886	0.192254	0.249741	0.185014	0.222566	0.196167	0.189825	0.156317
PM34_MOUSE	Peroxisomal membrane protein PMP34	0.0283786	0.0137381	0.0198219	0.0221797	0.0187346	0.0115062	0.0240232	0.0206352	0.0230946
PML_MOUSE	Protein PML	0.0138255	0.0397993	0.0270537	0.0427038	0.0340106	0.0415121	0.0258926	0.0411839	0.0545269
PMM2_MOUSE	Phosphomannomutase 2	0.234402	0.222641	0.203491	0.183985	0.190649	0.243472	0.217037	0.202673	0.193683
PMVK_MOUSE	Phosphomevalonate kinase	0.00375737	0.00105283	0.00285737	0.00597155	0.00298673	0.000624818	0.00305862	0.00489073	0.00239818
PNPH_MOUSE	Purine nucleoside phosphorylase	0.194468	0.203133	0.195128	0.248649	0.219224	0.180113	0.254152	0.215598	0.177899
PNPT1_MOUSE	Polyribonucleotide nucleotidyltransferase 1, mitochondrial	0.0330847	0.0429556	0.0511533	0.0587037	0.047185	0.0525429	0.0496351	0.0543137	0.0474655
PON2_MOUSE	Serum paraoxonase/arylesterase 2	0.138006	0.132017	0.154647	0.146266	0.150814	0.118026	0.148796	0.17165	0.192498
POPD1_MOUSE	Blood vessel epicardial substance	0.000133369	0.00173985	0.0013636	0.0396592	0.000411081	4.50616e-05	0.00197326	0.0122404	0.0230348
PP1A_MOUSE	Serine/threonine-protein phosphatase PP1-alpha catalytic subunit	0.630706	0.395116	0.440251	0.701918	0.356301	0.360224	0.433566	0.307769	0.260006
PP1B_MOUSE	Serine/threonine-protein phosphatase PP1-beta catalytic subunit	1.25678	1.01998	0.929795	1.47938	0.918044	0.917256	1.00467	0.782083	0.537258
PP1R7_MOUSE	Protein phosphatase 1 regulatory subunit 7	0.203726	0.201381	0.251524	0.283056	0.212533	0.209322	0.26587	0.213982	0.296034
PP1RB_MOUSE	E3 ubiquitin-protein ligase PPP1R11	0.37012	0.379593	0.274438	0.181713	0.200102	0.446315	0.224286	0.196368	0.227597
PP2AA_MOUSE	Serine/threonine-protein phosphatase 2A catalytic subunit alpha isoform	1.4825	1.60476	1.268	1.51251	1.03498	1.39049	1.1571	0.98671	1.30431
PP2AB_MOUSE	Serine/threonine-protein phosphatase 2A catalytic subunit beta isoform	0.334969	0.362592	0.286502	0.341749	0.233853	0.314179	0.261444	0.222945	0.294706
PP2BA_MOUSE	Serine/threonine-protein phosphatase 2B catalytic subunit alpha isoform	0.607356	0.393395	0.367084	0.340844	0.325524	0.449925	0.414567	0.294236	0.312015
PP2BB_MOUSE	Serine/threonine-protein phosphatase 2B catalytic subunit beta isoform	0.235713	0.148353	0.158013	0.172587	0.130853	0.153825	0.160194	0.129075	0.146442
PP4P1_MOUSE	Type 1 phosphatidylinositol 4,5-bisphosphate 4-phosphatase	0.108614	0.123418	0.125965	0.110567	0.326179	0.153333	0.137495	0.110421	0.147213
PP4P2_MOUSE	Type 2 phosphatidylinositol 4,5-bisphosphate 4-phosphatase	0.195344	0.149373	0.152723	0.0632134	0.282735	0.102886	0.097999	0.156348	0.144576
PP4R1_MOUSE	Serine/threonine-protein phosphatase 4 regulatory subunit 1	0.0429845	0.0175052	0.0322575	0.0244925	0.0300453	0.0217006	0.0326677	0.030049	0.0266107
PP4R2_MOUSE	Serine/threonine-protein phosphatase 4 regulatory subunit 2	0.0177083	0.0265762	0.0218879	0.0261147	0.015144	0.0275962	0.0236475	0.0252258	0.0249313
PPA6_MOUSE	Lysophosphatidic acid phosphatase type 6	0.0629924	0.0700102	0.099128	0.181243	0.060235	0.0753975	0.0666409	0.0688437	0.159698
PPAC_MOUSE	Low molecular weight phosphotyrosine protein phosphatase	0.437038	0.389477	0.492465	0.514101	0.399981	0.431605	0.392419	0.400973	0.405416
PPAL_MOUSE	Lysosomal acid phosphatase	0.0482293	0.0391942	0.062597	0.105105	0.0744871	0.0283799	0.0895536	0.0739102	0.0716405
PPCE_MOUSE	Prolyl endopeptidase	1.15248	1.45426	0.901702	2.06002	1.88286	1.20579	1.67415	1.17307	1.56902
PPCS_MOUSE	Phosphopantothenate--cysteine ligase	0.0326719	0.0339041	0.0459787	0.0373913	0.0252629	0.0394147	0.0285695	0.0330375	0.0367626
PPGB_MOUSE	Lysosomal protective protein	0.178204	0.183784	0.187791	0.260928	0.170677	0.196512	0.238384	0.211907	0.175519
PPIA_MOUSE	Peptidyl-prolyl cis-trans isomerase A	38.248	25.5608	28.241	31.7534	20.4968	25.9525	24.5684	21.5864	26.6117
PPIB_MOUSE	Peptidyl-prolyl cis-trans isomerase B	2.27041	1.72673	2.19433	1.86744	1.56529	1.73085	1.58826	1.46548	1.46187
PPIC_MOUSE	Peptidyl-prolyl cis-trans isomerase C	1.3717	1.01894	0.942096	0.71244	0.711338	0.840273	0.888548	0.659613	0.610443
PPID_MOUSE	Peptidyl-prolyl cis-trans isomerase D	0.434026	0.285188	0.420547	0.376498	0.247854	0.327974	0.266966	0.261452	0.279016
PPIE_MOUSE	Peptidyl-prolyl cis-trans isomerase E	0.0152352	0.0597161	0.0320426	0.0245966	0.0134271	0.0584406	0.04183	0.014052	0.00464881
PPIF_MOUSE	Peptidyl-prolyl cis-trans isomerase F, mitochondrial	0.0270971	0.0315839	0.0307203	0.0342614	0.0259992	0.0303265	0.025613	0.0153645	0.0161881
PPIG_MOUSE	Peptidyl-prolyl cis-trans isomerase G	0.0257747	0.0453466	0.0117903	0.00235564	0.0198926	0.0482373	0.02077	0.0264977	0.0369
PPIH_MOUSE	Peptidyl-prolyl cis-trans isomerase H	0.140992	0.0896154	0.0936419	0.0561547	0.0691802	0.0804522	0.0835917	0.0688071	0.0472314
PPIL1_MOUSE	Peptidyl-prolyl cis-trans isomerase-like 1	0.107584	0.11898	0.0932471	0.0977758	0.0900285	0.103722	0.0818539	0.0866208	0.0696606
PPIP2_MOUSE	Proline-serine-threonine phosphatase-interacting protein 2	0.048154	0.0575288	0.0660032	0.0202972	0.0770368	0.0707565	0.0712883	0.0821841	0.0828078
PPM1A_MOUSE	Protein phosphatase 1A	0.112851	0.114539	0.137808	0.0979843	0.110624	0.0975118	0.11562	0.106316	0.083471
PPM1B_MOUSE	Protein phosphatase 1B	0.190257	0.17424	0.179354	0.170471	0.17371	0.168376	0.224509	0.173588	0.182495
PPM1F_MOUSE	Protein phosphatase 1F	0.0157342	0.0250685	0.0209066	0.0419326	0.0270531	0.0270718	0.0267912	0.029784	0.0415857
PPM1G_MOUSE	Protein phosphatase 1G	0.221483	0.267643	0.273924	0.316117	0.231728	0.323685	0.266793	0.270691	0.337732
PPME1_MOUSE	Protein phosphatase methylesterase 1	0.0209371	0.0277958	0.0274689	0.0377111	0.0304354	0.02597	0.0365333	0.0337485	0.0285208
PPP5_MOUSE	Serine/threonine-protein phosphatase 5	0.147948	0.187081	0.182281	0.28281	0.244457	0.164374	0.202879	0.22512	0.222969
PPP6_MOUSE	Serine/threonine-protein phosphatase 6 catalytic subunit	0.0137646	0.0554192	0.0198583	0.106727	0.0494646	0.044069	0.0354281	0.0495407	0.076357
PPR18_MOUSE	Phostensin	0.0815599	0.109698	0.0974151	0.151202	0.0942012	0.104758	0.09422	0.101465	0.10062
PPT1_MOUSE	Palmitoyl-protein thioesterase 1	0.119311	0.109616	0.11643	0.147863	0.0728625	0.0773147	0.079718	0.0856963	0.0429381
PPT2_MOUSE	Lysosomal thioesterase PPT2	0.0457506	0.0177861	0.0301267	0.054489	0.0244051	0.0257531	0.0437374	0.027734	0.0375899
PRAF2_MOUSE	PRA1 family protein 2	0.174558	0.129335	0.118002	0.00195605	0.110622	0.136817	0.100323	0.117742	0.00908234
PRAF3_MOUSE	PRA1 family protein 3	3.27669	2.56262	3.00088	3.04902	2.61245	2.79709	3.31638	2.37059	2.56704
PRC2A_MOUSE	Protein PRRC2A	0.0161264	0.0542448	0.0575273	0.092014	0.0538481	0.0422784	0.0536687	0.0631697	0.0718075
PRC2B_MOUSE	Protein PRRC2B	0.0353474	0.064121	0.0361613	0.0802153	0.0459318	0.0433247	0.0237601	0.0434959	0.0668026
PRC2C_MOUSE	Protein PRRC2C	0.0880777	0.0969804	0.101965	0.105577	0.0768258	0.0854643	0.0684886	0.0739079	0.0729245
[truncated: 1,087 more rows]

## Sheet: FSR_12-36h_data
accession	description	gene.name	IBU_1	IBU_2	IBU_3	PEA_1	PEA_2	PEA_3	VC_1	VC_2	VC_3
1433B	14-3-3 protein beta/alpha	Ywhab	1.69125	1.11405	0.699136	1.14986	0.834253	0.859374	0.639285	0.562407	0.423486
1433E	14-3-3 protein epsilon	Ywhae	1.11864	0.878389	0.909081	0.38551	1.4945	0.87636	0.745486	0.535791	0.410046
1433F	14-3-3 protein eta	Ywhah	1.02892	1.88766	0.878302	0.37787	0.537947	0.915607	1.0225	0.727034	0.420519
1433G	14-3-3 protein gamma	Ywhag	0.86586	1.05229	0.476499	1.74797	2.80629	1.34905	0.452698	0.78792	0.555567
1433T	14-3-3 protein theta	Ywhaq	1.01994	1.86327	0.722529	0.455618	1.18774	1.38683	0.73241	1.08962	0.271621
1433Z	14-3-3 protein zeta/delta	Ywhaz	0.475585	1.19968	0.297841	0.730585	1.09922	1.07954	0.483558	1.07016	0.747501
2AAA	Serine/threonine-protein phosphatase 2A 65 kDa regulatory subunit A alpha isoform	Ppp2r1a	1.0703	1.4215	0.626683	1.06939	2.52503	1.33628	1.38497	1.68346	1.1904
2ABA	Serine/threonine-protein phosphatase 2A 55 kDa regulatory subunit B alpha isoform	Ppp2r2a	2.14365	2.00544	1.36432	1.31278	1.62648	2.19245	1.35247	1.283	0.560387
3HIDH	3-hydroxyisobutyrate dehydrogenase, mitochondrial	Hibadh	1.2265	0.390484	2.74477	0.583863	0.241787	1.31381	0.305361	1.88305	0.244072
4F2	4F2 cell-surface antigen heavy chain	Slc3a2	3.12097	0.953038	1.59413	0.517593	0.905597	1.50208	1.36137	0.471504	0.412206
5NTC	Cytosolic purine 5'-nucleotidase	Nt5c2	18.6234	4.96712	1.4277	6.51772	0.958012	1.75716	0.307698	2.68335	5.34865
6PGD	6-phosphogluconate dehydrogenase, decarboxylating	Pgd	0.970925	1.09418	0.590737	0.789817	0.69851	1.28768	0.631399	0.875292	0.291606
6PGL	6-phosphogluconolactonase	Pgls	1.75094	1.49499	0.619128	0.959819	0.520028	1.7883	0.44472	0.56903	0.455104
A16L1	Autophagy-related protein 16-1	Atg16l1	0.663456	1.21455	0.208067	0.707795	0.471967	0.374118	1.69647	0.128606	0.76354
A4	Amyloid-beta A4 protein	App	3.88663	9.6717	0.500341	2.00597	17.7046	13.4227	5.79889	3.17995	1.19635
AACS	Acetoacetyl-CoA synthetase	Aacs	4.34502	1.2072	1.50708	0.944094	1.25327	2.12791	0.961531	1.51415	2.15649
AAMDC	Mth938 domain-containing protein	Aamdc	2.97275	1.5086	1.1911	0.689412	0.738508	1.10883	1.14622	1.24525	0.62378
AAPK1	5'-AMP-activated protein kinase catalytic subunit alpha-1	Prkaa1	1.22153	1.76105	1.046	1.36543	1.8551	0.806183	0.807121	0.796989	0.794812
AATC	Aspartate aminotransferase, cytoplasmic	Got1	1.22267	1.06603	0.797218	0.392887	0.317538	0.719983	1.01134	0.4409	0.239383
AATM	Aspartate aminotransferase, mitochondrial	Got2	0.430352	0.561131	0.505841	0.86024	0.874565	0.687251	0.532738	1.58567	0.342935
ABCB6	ATP-binding cassette sub-family B member 6	Abcb6	1.95513	1.05937	1.74194	2.42325	7.37709	2.30691	1.288	1.53638	2.04499
ABCF1	ATP-binding cassette sub-family F member 1	Abcf1	1.27105	2.88615	1.201	0.628407	3.03536	1.56496	1.52909	0.495328	1.14419
ABCF2	ATP-binding cassette sub-family F member 2	Abcf2	2.91689	1.34381	1.26843	3.98508	4.91727	2.0246	1.02933	10.4165	4.37012
ABEC2	C->U-editing enzyme APOBEC-2	Apobec2	0.139451	2.40312	0.519304	1.37774	1.95774	0.645675	0.884336	3.89988	1.32041
ABI1	Abl interactor 1	Abi1	3.09869	1.38393	0.157122	0.687907	2.08179	1.94696	1.66143	1.31217	2.26172
ABLM1	Actin-binding LIM protein 1	Ablim1	5.88914	1.17885	1.58306	1.74668	2.28908	2.97146	1.15708	0.877547	0.876977
ABR	Active breakpoint cluster region-related protein	Abr	1.29788	1.81472	0.897966	6.70711	1.87602	1.60184	1.02008	1.37914	1.09246
ABRAL	Costars family protein ABRACL	Abracl	1.02303	0.428408	0.600203	1.27517	0.494293	0.590421	0.291735	0.00645964	0.231386
ACACA	Acetyl-CoA carboxylase 1	Acaca	6.19789	0.635806	0.493212	1.26877	0.869006	1.34158	0.916243	3.99044	0.420621
ACAD9	Complex I assembly factor ACAD9, mitochondrial	Acad9	7.823	0.777584	4.48949	2.67561	1.19565	0.837259	2.33544	0.555182	1.29809
ACADL	Long-chain specific acyl-CoA dehydrogenase, mitochondrial	Acadl	0.750727	1.00438	0.659487	0.651369	0.675144	0.636878	0.474465	1.44602	0.499325
ACADM	Medium-chain specific acyl-CoA dehydrogenase, mitochondrial	Acadm	0.703821	0.954237	0.242179	2.19912	0.460631	1.26222	0.713278	0.619114	0.221008
ACADS	Short-chain specific acyl-CoA dehydrogenase, mitochondrial	Acads	4.58673	1.33414	1.4848	2.09592	1.16245	1.64645	0.895475	3.09716	1.42245
ACADV	Very long-chain specific acyl-CoA dehydrogenase, mitochondrial	Acadvl	3.17716	1.06367	1.06806	1.22117	1.48758	2.13193	1.04665	1.49283	1.17972
ACBP	Acyl-CoA-binding protein	Dbi	0.789447	1.1491	0.536218	1.2264	1.31923	1.0552	0.511615	0.930647	0.610411
ACL6A	Actin-like protein 6A	Actl6a	1.38986	1.98783	1.94516	1.74961	3.05422	3.17191	0.249275	2.59786	0.789146
ACLY	ATP-citrate synthase	Acly	1.14778	0.763631	0.455396	1.46816	1.17005	1.16072	1.2348	1.34014	0.894249
ACOC	Cytoplasmic aconitate hydratase	Aco1	1.14598	0.773392	1.47264	2.7949	1.90133	1.70763	1.47137	1.63754	0.857497
ACON	Aconitate hydratase, mitochondrial	Aco2	1.05124	0.622924	0.726444	0.480094	0.836803	1.14121	0.461769	0.901205	0.303395
ACOT2	Acyl-coenzyme A thioesterase 2, mitochondrial	Acot2	4.20312	2.54194	0.792321	1.21589	2.18246	0.66168	0.58345	0.839489	1.56189
ACOT9	Acyl-coenzyme A thioesterase 9, mitochondrial	Acot9	0.704826	0.892822	0.301645	1.27838	1.91238	1.24549	0.588164	3.77684	1.32215
ACSL1	Long-chain-fatty-acid--CoA ligase 1	Acsl1	4.98216	1.9182	0.61181	0.519459	0.88793	2.20143	1.29519	6.1371	0.832805
ACSL3	Long-chain-fatty-acid--CoA ligase 3	Acsl3	1.28478	2.39778	0.728963	1.11095	1.91011	1.2089	0.942368	1.89247	0.978218
ACSL4	Long-chain-fatty-acid--CoA ligase 4	Acsl4	2.87266	2.27469	0.931624	2.41616	3.93741	1.73566	1.69322	2.06432	1.42933
ACTA	Actin, aortic smooth muscle	Acta2	0.883082	0.330266	0.122945	0.813382	0.668083	1.05592	0.225974	0.344502	0.132383
ACTB	Actin, cytoplasmic 1	Actb	1.10808	0.454042	0.678566	0.447143	0.453771	0.565939	0.448671	0.206965	0.225065
ACTN1	Alpha-actinin-1	Actn1	0.633521	0.579049	0.804639	0.746123	0.979534	1.24916	0.76845	1.01778	0.343179
ACTN3	Alpha-actinin-3	Actn3	2.12838	1.91467	2.80589	1.25422	2.11946	1.40976	0.471325	0.725554	0.204699
ACTN4	Alpha-actinin-4	Actn4	1.20986	0.667736	0.52213	0.626478	0.474285	1.26244	0.787865	1.20246	0.544896
ACTS	Actin, alpha skeletal muscle	Acta1	4.5682	1.03106	1.54445	1.35267	1.42226	1.48014	1.25771	1.52716	0.113783
ACYP2	Acylphosphatase-2	Acyp2	2.77426	0.390979	0.937717	0.442306	0.558844	0.234928	0.320954	1.75294	0.0993236
ADAS	Alkyldihydroxyacetonephosphate synthase, peroxisomal	Agps	0.57445	2.53952	1.15375	0.356522	3.20508	0.443332	0.349813	3.14918	0.170719
ADHX	Alcohol dehydrogenase class-3	Adh5	0.408277	1.04138	0.444449	1.56497	1.16555	1.06333	0.558627	0.427418	0.686384
ADPRH	[Protein ADP-ribosylarginine] hydrolase	Adprh	3.25641	1.44527	0.937901	2.32537	1.92958	2.13721	0.610359	0.0712745	0.653235
ADRM1	Proteasomal ubiquitin receptor ADRM1	Adrm1	0.476876	0.372435	0.664852	1.42417	2.53867	0.965589	1.56173	1.46774	0.543824
ADRO	NADPH:adrenodoxin oxidoreductase, mitochondrial	Fdxr	0.46462	3.68435	2.82099	0.115108	1.068	3.50626	0.378289	4.65031	2.91537
ADT1	ADP/ATP translocase 1	Slc25a4	1.02341	0.592842	0.399531	0.804008	0.843133	1.19078	0.627697	0.637641	0.346894
ADT2	ADP/ATP translocase 2	Slc25a5	0.340678	0.53556	0.226473	0.595511	1.42926	0.749121	0.427124	0.916267	0.50104
AFG32	AFG3-like protein 2	Afg3l2	2.48417	1.87037	3.69562	0.893427	1.339	1.03553	1.53321	1.01645	0.456806
AGFG1	Arf-GAP domain and FG repeat-containing protein 1	Agfg1	0.729381	3.58984	0.427492	1.34651	5.16606	1.85115	1.32455	6.15024	2.16616
AGO2	Protein argonaute-2	Ago2	1.49013	0.783567	0.888345	1.53427	3.95923	2.911	1.10317	2.39479	0.657515
AGRE5	Adhesion G protein-coupled receptor E5	Adgre5	1.89381	1.59493	0.801609	2.41048	2.82189	2.48077	1.26469	4.19529	1.95135
AHSA1	Activator of 90 kDa heat shock protein ATPase homolog 1	Ahsa1	0.959347	1.31997	0.383959	1.80802	1.63235	3.21798	1.81797	7.37322	2.41301
AIF1L	Allograft inflammatory factor 1-like	Aif1l	4.64105	4.92078	2.16065	1.00454	1.91321	5.05569	1.80354	1.07666	0.611955
AIFM1	Apoptosis-inducing factor 1, mitochondrial	Aifm1	3.80815	0.956074	0.753948	0.680116	1.182	0.559423	0.563178	0.933352	0.213743
AIMP1	Aminoacyl tRNA synthase complex-interacting multifunctional protein 1	Aimp1	0.859349	1.75713	0.302861	0.946818	1.32058	0.834128	0.671445	1.62739	2.12696
AIMP2	Aminoacyl tRNA synthase complex-interacting multifunctional protein 2	Aimp2	0.389436	0.488737	0.484133	0.999532	1.22224	1.57418	0.454899	7.85093	0.906352
AIP	AH receptor-interacting protein	Aip	4.78432	1.72315	2.768	0.412391	0.956887	1.85286	1.78993	0.191832	0.0642572
AK1A1	Aldo-keto reductase family 1 member A1	Akr1a1	0.948304	1.20614	0.626514	0.544566	1.27876	1.33067	1.0381	1.47548	0.674661
AKAP1	A-kinase anchor protein 1, mitochondrial	Akap1	2.37996	0.828924	1.40239	1.06445	2.52636	0.180255	0.860885	2.86273	0.658197
AL3A1	Aldehyde dehydrogenase, dimeric NADP-preferring	Aldh3a1	1.3048	0.839786	4.36166	1.26732	0.978082	1.80937	0.655408	0.744509	0.514556
AL3A2	Aldehyde dehydrogenase family 3 member A2	Aldh3a2	1.46264	0.891736	1.78195	0.606101	0.641462	1.09765	0.840468	1.79671	0.581905
AL3B1	Aldehyde dehydrogenase family 3 member B1	Aldh3b1	1.04561	0.786491	0.886538	0.762318	4.26259	1.90863	1.62366	3.15353	1.11516
AL9A1	4-trimethylaminobutyraldehyde dehydrogenase	Aldh9a1	1.71734	3.07878	0.516178	0.115461	1.28186	1.59895	1.53751	1.26294	0.843383
ALAT2	Alanine aminotransferase 2	Gpt2	3.39977	2.93011	3.78582	0.553062	1.9964	2.91685	1.8765	1.3471	0.490826
ALBU	Albumin	Alb	0.305573	0.620591	0.391389	0.750829	1.43036	0.552692	0.219812	0.52268	0.371129
ALD2	Aldose reductase-related protein 2	Akr1b8	1.24297	1.23492	1.78308	0.512381	1.34502	1.45521	0.128304	9.76784	0.309145
ALDH2	Aldehyde dehydrogenase, mitochondrial	Aldh2	1.97406	1.16443	0.821682	1.10874	1.37849	1.0806	1.14987	1.01183	0.549209
ALDOA	Fructose-bisphosphate aldolase A	Aldoa	2.02288	1.19851	0.93758	1.02632	1.25983	1.69936	1.11672	0.964774	0.6448
ALDR	Aldo-keto reductase family 1 member B1	Akr1b1	1.58273	0.710621	0.434944	0.685502	0.94936	1.0546	0.676052	1.10537	0.278392
AMACR	Alpha-methylacyl-CoA racemase	Amacr	4.72009	1.04953	0.713035	0.928376	0.564321	2.28047	0.897629	0.184765	0.248492
AMPB	Aminopeptidase B	Rnpep	0.631255	0.310101	0.315338	0.292425	1.06697	1.10856	1.01951	0.551876	0.333919
AMPL	Cytosol aminopeptidase	Lap3	4.53483	1.19301	1.79689	0.856694	0.527381	1.5292	0.849704	0.185299	0.276408
AMPN	Aminopeptidase N	Anpep	0.599491	1.11624	0.185795	0.936708	0.623846	0.379573	0.267432	1.5326	0.896677
AMRP	Alpha-2-macroglobulin receptor-associated protein	Lrpap1	2.33409	2.93685	1.05362	0.763133	2.06025	2.1177	0.809222	2.21615	0.577596
AN32B	Acidic leucine-rich nuclear phosphoprotein 32 family member B	Anp32b	2.41227	1.03829	0.225935	0.626662	1.83843	0.923486	1.20137	3.67289	1.22029
AN32E	Acidic leucine-rich nuclear phosphoprotein 32 family member E	Anp32e	2.41239	1.13337	0.365229	1.69858	1.15337	1.82709	0.289437	0.465899	1.00561
ANKR2	Ankyrin repeat domain-containing protein 2	Ankrd2	0.767229	3.33961	0.659423	0.728836	4.67103	1.35591	0.635945	1.53831	1.32561
ANM1	Protein arginine N-methyltransferase 1	Prmt1	1.44096	1.14339	0.616008	1.0075	2.11596	1.68541	0.798446	1.49475	0.767048
ANM5	Protein arginine N-methyltransferase 5	Prmt5	1.79445	0.379793	0.670869	0.737623	3.51724	2.45888	0.907516	1.13625	1.52434
ANR17	Ankyrin repeat domain-containing protein 17	Ankrd17	1.18195	2.17202	0.621921	2.03219	5.97043	1.26018	0.891918	0.478828	0.858569
ANX11	Annexin A11	Anxa11	2.18019	1.21307	0.969959	0.706092	1.01647	1.36552	1.2018	0.543852	0.592745
ANXA1	Annexin A1	Anxa1	1.6791	0.944926	0.689054	0.98814	1.26852	1.58391	0.858198	0.824107	0.58971
ANXA2	Annexin A2	Anxa2	0.667915	0.937312	0.477498	0.257329	0.546367	0.817106	0.365261	0.385158	0.212186
ANXA3	Annexin A3	Anxa3	1.34926	0.800006	0.832985	0.44886	0.684879	1.53067	0.469861	0.454619	0.324371
ANXA4	Annexin A4	Anxa4	1.08134	1.02913	0.994635	0.480525	1.02924	1.06169	0.975486	0.305126	0.375633
ANXA5	Annexin A5	Anxa5	2.12615	0.681637	1.77648	0.612555	0.866205	0.692997	0.434889	0.482611	1.0363
ANXA6	Annexin A6	Anxa6	0.658953	0.919742	0.419006	0.756006	1.25329	0.958414	0.50901	0.946836	0.630388
ANXA7	Annexin A7	Anxa7	2.7784	2.09001	1.49153	1.45786	0.66999	1.54508	0.917174	0.958845	0.485833
ANXA8	Annexin A8	Anxa8	1.60493	2.49343	1.2937	1.04016	2.14009	2.15741	1.92862	2.3519	0.589537
AOFA	Amine oxidase [flavin-containing] A	Maoa	1.7377	0.39645	0.59672	0.20261	0.811769	0.595009	0.374276	0.425002	0.334534
AP1B1	AP-1 complex subunit beta-1	Ap1b1	2.0291	0.787683	0.911012	0.820297	2.50379	0.934514	0.51594	4.59589	0.94614
AP2A1	AP-2 complex subunit alpha-1	Ap2a1	3.37511	1.06336	0.827912	2.13911	2.45535	1.73982	1.06773	1.58202	0.530417
AP2A2	AP-2 complex subunit alpha-2	Ap2a2	1.40151	1.31266	0.773562	1.05073	0.801429	1.79795	1.14603	1.20865	1.21311
AP2B1	AP-2 complex subunit beta	Ap2b1	0.663653	1.44566	0.702245	1.7099	2.24437	1.36754	0.702566	4.75869	2.53509
AP2M1	AP-2 complex subunit mu	Ap2m1	1.90397	0.64841	0.54687	3.35906	2.03968	1.82011	0.882341	5.29227	1.43269
AP3B1	AP-3 complex subunit beta-1	Ap3b1	15.2923	1.63326	1.17084	0.643683	3.4532	7.04843	0.885658	8.87226	1.61854
AP3D1	AP-3 complex subunit delta-1	Ap3d1	3.4724	5.20506	0.413652	0.879914	11.5506	5.61441	1.47965	2.06935	4.36129
AP4A	Bis(5'-nucleosyl)-tetraphosphatase [asymmetrical]	Nudt2	3.16792	1.26327	0.993627	1.58179	0.445607	1.97587	1.23198	1.07547	0.306723
APEX1	DNA-(apurinic or apyrimidinic site) endonuclease	Apex1	3.53039	3.76394	0.715333	0.536174	0.91926	1.40273	0.320119	0.697756	0.345833
APT	Adenine phosphoribosyltransferase	Aprt	0.171079	6.11112	0.28359	0.919119	1.20698	0.35139	0.377004	2.3163	2.29562
ARC1B	Actin-related protein 2/3 complex subunit 1B	Arpc1b	2.1953	1.04766	0.806202	0.680453	1.19744	0.77266	0.457986	0.735063	0.541886
ARF4	ADP-ribosylation factor 4	Arf4	1.32363	0.64536	0.408964	1.94006	2.16304	2.60198	0.584231	3.00569	0.796079
ARF5	ADP-ribosylation factor 5	Arf5	1.71183	1.10953	1.35709	1.64416	1.30086	2.32519	1.19654	0.448107	0.798235
ARFG2	ADP-ribosylation factor GTPase-activating protein 2	Arfgap2	5.76179	5.82011	1.715	1.93149	0.946269	1.49802	0.961872	3.36428	6.1916
ARFG3	ADP-ribosylation factor GTPase-activating protein 3	Arfgap3	0.230135	5.04579	3.07797	1.05923	6.19781	4.31299	3.27672	4.04704	3.97165
ARHG2	Rho guanine nucleotide exchange factor 2	Arhgef2	2.49971	1.897	0.695341	1.13076	1.62752	1.73162	0.907345	1.75704	0.887348
ARK72	Aflatoxin B1 aldehyde reductase member 2	Akr7a2	0.956161	1.37185	1.9881	3.12235	2.16613	2.17473	1.16697	2.98943	2.28351
ARL3	ADP-ribosylation factor-like protein 3	Arl3	6.84837	0.779513	3.13034	0.780583	0.0170028	1.59889	1.96048	0.327205	0.298322
ARL8A	ADP-ribosylation factor-like protein 8A	Arl8a	0.131859	1.06685	0.61624	0.287956	2.651	0.77978	0.397412	0.637186	0.921191
ARLY	Argininosuccinate lyase	Asl	1.82078	1.43761	0.35736	4.42227	3.46127	1.527	0.849349	0.726723	0.950277
ARP2	Actin-related protein 2	Actr2	1.69155	4.52467	2.02394	0.580074	1.22149	2.26661	1.02186	1.7466	0.34978
ARP3	Actin-related protein 3	Actr3	1.94171	0.502119	0.671992	0.941927	1.12286	0.989008	0.714359	1.17907	0.495883
ARP5L	Actin-related protein 2/3 complex subunit 5-like protein	Arpc5l	1.70062	0.304827	0.695006	0.307498	0.871931	0.413858	0.598247	3.49215	0.138146
ARPC2	Actin-related protein 2/3 complex subunit 2	Arpc2	0.588035	0.751316	0.773848	0.564687	1.67985	2.37827	0.641118	0.875854	0.291669
ARPC3	Actin-related protein 2/3 complex subunit 3	Arpc3	4.22696	0.966367	0.761557	0.904119	1.24806	1.38418	0.475786	0.751139	0.313136
ARPC4	Actin-related protein 2/3 complex subunit 4	Arpc4	1.57458	0.262722	0.583291	0.572944	0.561108	1.00809	0.798526	0.666748	0.226129
ASNS	Asparagine synthetase [glutamine-hydrolyzing]	Asns	2.90787	0.484056	2.60443	0.226139	2.57945	0.75183	1.07635	1.8225	1.63084
AT131	Endoplasmic reticulum transmembrane helix translocase	Atp13a1	0.465337	7.69069	1.78416	0.480673	1.26178	0.840325	0.403566	0.700358	3.3686
AT1A1	Sodium/potassium-transporting ATPase subunit alpha-1	Atp1a1	2.32944	1.1004	1.03978	0.569816	1.1885	1.70378	1.28827	0.745238	0.497888
AT1B3	Sodium/potassium-transporting ATPase subunit beta-3	Atp1b3	0.71209	1.26885	1.74436	2.70359	2.22147	1.24354	2.13616	3.19838	1.38873
AT2A1	Sarcoplasmic/endoplasmic reticulum calcium ATPase 1	Atp2a1	1.60549	1.07414	0.636839	1.30305	1.10853	1.5657	1.22855	1.67057	0.463139
AT2A2	Sarcoplasmic/endoplasmic reticulum calcium ATPase 2	Atp2a2	1.91975	1.29918	1.17255	1.13987	1.45221	1.55247	1.19576	1.04359	0.430449
AT2B1	Plasma membrane calcium-transporting ATPase 1	Atp2b1	0.894016	2.43567	0.724712	1.68389	1.64109	0.647095	2.01266	2.50653	2.9544
AT5F1	ATP synthase F(0) complex subunit B1, mitochondrial	Atp5pb	4.41627	1.28998	1.25817	0.289735	0.798985	1.54997	0.303776	0.515202	0.383415
ATIF1	ATPase inhibitor, mitochondrial	Atp5if1	18.9336	1.54642	6.22982	0.348709	0.330734	0.435396	0.232568	0.615033	0.101036
ATLA3	Atlastin-3	Atl3	0.949666	2.69136	1.08091	11.5914	3.88191	3.02423	1.10366	6.26774	1.99312
ATP5H	ATP synthase subunit d, mitochondrial	Atp5pd	1.18293	1.29301	0.923811	0.317812	0.666838	0.516989	0.46028	0.797507	0.359193
ATP5I	ATP synthase subunit e, mitochondrial	Atp5me	1.58632	0.738079	0.534108	0.701507	0.360508	1.09896	0.422698	0.21582	0.0562803
ATP5J	ATP synthase-coupling factor 6, mitochondrial	Atp5pf	1.5972	1.84874	0.308419	0.241615	0.358344	0.472709	0.17017	0.232164	0.19394
ATPA	ATP synthase subunit alpha, mitochondrial	Atp5f1a	1.0311	0.502298	0.307571	0.760201	0.495451	0.678346	0.789012	0.515582	0.368913
ATPB	ATP synthase subunit beta, mitochondrial	Atp5f1b	1.18614	0.723339	0.513186	0.920087	0.751326	1.13177	0.548551	0.975311	0.38823
ATPD	ATP synthase subunit delta, mitochondrial	Atp5f1d	0.474897	0.96737	0.391719	0.247907	0.196779	0.729285	0.236383	0.220621	0.152773
ATPG	ATP synthase subunit gamma, mitochondrial	Atp5f1c	1.25552	1.09442	0.989822	0.100572	1.12687	0.75172	0.411286	0.770037	0.304942
ATPK	ATP synthase subunit f, mitochondrial	Atp5mf	0.78477	0.639614	0.216465	0.727431	0.481446	0.240415	0.258139	1.09294	0.257676
ATPMK	ATP synthase membrane subunit K, mitochondrial	Atp5mk	0.584866	1.58667	0.340855	1.28719	3.39768	1.14453	0.549244	2.57758	0.542533
ATPO	ATP synthase subunit O, mitochondrial	Atp5po	1.1302	0.302902	0.451549	0.659564	0.745634	0.925074	0.352689	0.606924	0.661463
ATX10	Ataxin-10	Atxn10	0.695485	1.97635	3.72985	4.88198	4.24814	2.20703	1.30182	1.07035	0.0934866
ATX2L	Ataxin-2-like protein	Atxn2l	0.866113	9.25612	1.32335	1.81915	1.95826	2.98913	1.59836	2.33113	0.91697
B2L13	Bcl-2-like protein 13	Bcl2l13	1.516	1.58205	0.257975	1.40312	1.03987	2.27476	1.06616	1.92274	1.12915
BACH	Cytosolic acyl coenzyme A thioester hydrolase	Acot7	0.8728	0.341091	2.20332	0.714506	1.2676	0.761975	0.630353	1.11885	0.378032
BAG1	BAG family molecular chaperone regulator 1	Bag1	12.6947	2.12731	1.03012	1.79709	3.14187	3.01924	0.822461	3.94425	2.47149
BAG3	BAG family molecular chaperone regulator 3	Bag3	1.7116	2.06828	0.607246	1.09927	1.16087	2.14204	0.872718	0.651999	0.426543
BAG6	Large proline-rich protein BAG6	Bag6	1.7076	2.94631	1.52032	0.217877	1.82393	1.68316	2.59985	1.76127	0.137639
BAK	Bcl-2 homologous antagonist/killer	Bak1	1.06227	1.20772	4.75937	1.03127	0.761409	1.70744	0.274475	12.7647	0.294689
BAP31	B-cell receptor-associated protein 31	Bcap31	2.07116	1.46283	0.743956	0.54415	1.01822	0.831229	0.794557	0.457124	0.558021
BASI	Basigin	Bsg	1.50564	5.91043	0.989972	0.346639	1.28387	1.6168	0.758472	0.391075	3.42092
BASP1	Brain acid soluble protein 1	Basp1	1.01909	1.91592	0.571167	0.292176	0.292013	0.835041	0.326046	0.373359	0.145032
BAX	Apoptosis regulator BAX	Bax	1.41035	2.21985	0.487635	1.77348	2.06529	1.26974	0.231678	1.26493	1.16403
BGAL	Beta-galactosidase	Glb1	0.977949	0.283503	1.44407	0.224298	0.705816	0.0170829	0.141921	30.2815	0.189135
BI2L1	Brain-specific angiogenesis inhibitor 1-associated protein 2-like protein 1	Baiap2l1	2.55115	5.24111	2.36189	2.95942	5.50111	5.90488	2.72837	1.66109	0.812848
BICD2	Protein bicaudal D homolog 2	Bicd2	4.83131	3.54491	1.32076	0.603616	2.55564	1.20546	1.83324	3.14432	0.339129
BID	BH3-interacting domain death agonist	Bid	3.41276	1.55815	2.72749	1.14682	1.91101	2.11023	0.550197	1.25535	0.915859
BIEA	Biliverdin reductase A	Blvra	1.33425	0.633016	1.14366	1.59573	3.79233	5.02676	1.84112	5.49981	0.72615
BIN1	Myc box-dependent-interacting protein 1	Bin1	1.89499	1.6562	0.923862	0.478546	1.35714	1.61407	0.874748	0.761436	0.553105
BIP	Endoplasmic reticulum chaperone BiP	Hspa5	1.50545	0.784104	0.352944	0.631183	0.679436	1.17621	0.725704	0.710899	0.589435
BLMH	Bleomycin hydrolase	Blmh	7.42061	0.456868	1.03628	2.49242	0.4907	1.95911	2.29945	1.0689	1.48584
BUB3	Mitotic checkpoint protein BUB3	Bub3	1.44133	2.55115	0.757057	5.43039	1.98241	2.19672	0.516389	1.23057	2.10184
C1QBP	Complement component 1 Q subcomponent-binding protein, mitochondrial	C1qbp	0.248236	4.53102	0.0709751	0.357234	1.72884	0.460533	0.483896	11.085	5.46719
C1TC	C-1-tetrahydrofolate synthase, cytoplasmic	Mthfd1	1.36457	0.827635	1.71808	1.65736	1.04637	1.492	1.29419	1.12769	0.578099
C1TM	Monofunctional C1-tetrahydrofolate synthase, mitochondrial	Mthfd1l	0.729136	0.757861	0.074745	1.96236	1.69798	1.10794	0.343277	1.47052	0.625219
C560	Succinate dehydrogenase cytochrome b560 subunit, mitochondrial	Sdhc	4.96132	0.362158	0.866336	1.49968	5.03016	0.512383	0.267595	6.67745	1.35703
CA2D1	Voltage-dependent calcium channel subunit alpha-2/delta-1	Cacna2d1	2.7085	2.54954	1.12148	1.12395	3.22494	2.18427	1.43916	3.69962	1.67153
CAB39	Calcium-binding protein 39	Cab39	28.5193	0.79199	4.53371	0.81653	1.22031	2.34485	1.3501	3.48674	0.725188
CAC1S	Voltage-dependent L-type calcium channel subunit alpha-1S	Cacna1s	0.891983	1.0583	0.496487	0.536818	5.7394	2.63306	0.0768572	1.54383	0.37159
CACB1	Voltage-dependent L-type calcium channel subunit beta-1	Cacnb1	2.75578	1.10861	1.46007	0.347536	2.55015	2.20885	3.17464	0.950788	1.50085
CACP	Carnitine O-acetyltransferase	Crat	6.43822	1.21883	1.64886	0.344284	1.64195	1.53208	2.95059	0.31346	0.955928
CAD13	Cadherin-13	Cdh13	2.34933	1.89728	0.724404	0.807347	0.565366	0.798309	0.678051	1.55679	0.941874
CAF17	Putative transferase CAF17 homolog, mitochondrial	Iba57	0.632637	1.11885	0.902507	0.287647	0.76335	1.30318	0.510853	0.342364	0.264229
CAH3	Carbonic anhydrase 3	Ca3	1.98541	3.52583	0.998162	0.129462	1.06897	2.28645	0.346047	1.72424	1.4416
CAH5B	Carbonic anhydrase 5B, mitochondrial	Ca5b	1.2878	2.58568	3.0442	0.255339	0.49928	1.79081	0.556535	1.6041	0.120202
CALM1	Calmodulin-1	Calm1	2.317	2.75812	1.53743	0.606808	0.705885	2.59525	0.766399	1.04549	0.486648
CALR	Calreticulin	Calr	1.23665	0.873658	0.680365	0.599363	0.714254	1.48303	0.564021	0.58023	0.355568
CALU	Calumenin	Calu	1.52714	1.51526	0.949248	1.19246	1.42073	1.34773	0.623059	1.53387	0.771682
CALX	Calnexin	Canx	1.21769	1.87039	0.934646	0.816202	0.965037	1.2963	0.928157	0.749491	0.763464
CAMP1	Calmodulin-regulated spectrin-associated protein 1	Camsap1	0.0304324	10.6973	0.103801	1.38084	4.73748	1.82634	0.21941	0.42654	4.92753
CAN1	Calpain-1 catalytic subunit	Capn1	0.814997	1.14514	0.690586	0.826043	1.44845	1.12327	0.770805	1.0344	0.721494
CAN2	Calpain-2 catalytic subunit	Capn2	1.64996	0.792107	1.33617	0.73226	0.804883	1.32587	0.998826	1.01974	0.304903
CAND1	Cullin-associated NEDD8-dissociated protein 1	Cand1	2.46382	0.68975	0.684947	0.787104	0.766752	0.845911	0.783322	0.714926	0.405591
CAND2	Cullin-associated NEDD8-dissociated protein 2	Cand2	1.93255	3.02274	1.31384	3.06083	6.71725	4.0265	2.22128	1.04557	2.36188
CAP1	Adenylyl cyclase-associated protein 1	Cap1	1.42575	1.15586	0.277569	0.588946	0.681704	0.945318	0.286492	0.835176	0.200128
CAP2	Adenylyl cyclase-associated protein 2	Cap2	2.59026	2.20007	1.69587	0.921894	1.17756	1.88296	2.41738	3.07006	1.10091
CAPG	Macrophage-capping protein	Capg	0.673611	0.802966	0.0926455	1.46155	1.1079	0.355722	0.258103	0.489955	0.309953
CAPR1	Caprin-1	Caprin1	4.14156	3.2058	3.14263	1.81577	2.3594	3.45839	1.61298	2.62231	0.418093
CAPZB	F-actin-capping protein subunit beta	Capzb	1.13919	1.53188	0.609939	0.971742	1.32043	1.41885	0.855474	1.03169	1.60187
CARM1	Histone-arginine methyltransferase CARM1	Carm1	4.34777	1.03161	7.22004	4.70484	1.32052	1.02078	1.23948	1.87737	1.61239
CASP3	Caspase-3	Casp3	3.0733	0.871756	0.800222	1.16429	2.28838	1.60957	0.522265	9.16181	1.02229
CASPC	Caspase-12	Casp12	4.98656	6.91763	3.41251	1.34765	1.25695	9.06912	1.06096	2.81457	0.0508384
CASQ1	Calsequestrin-1	Casq1	0.159763	4.00152	4.46507	2.15124	2.17724	1.4678	0.225588	0.457244	1.08915
CASQ2	Calsequestrin-2	Casq2	3.22023	1.23529	1.09911	0.731304	1.90522	1.69606	1.32669	0.830863	0.753235
CATA	Catalase	Cat	3.71538	7.20184	3.22009	0.66472	1.9635	2.29413	0.845446	1.26597	1.09491
CATB	Cathepsin B	Ctsb	1.50794	1.93626	1.30998	0.875422	0.50774	0.70563	0.629986	1.18163	0.312098
CATD	Cathepsin D	Ctsd	0.904048	2.46714	0.806687	1.2348	3.38097	1.11943	1.12747	3.8943	1.40392
CATL1	Procathepsin L	Ctsl	6.03538	3.95654	3.86954	1.32239	1.39783	2.58439	1.49335	1.80683	1.2691
CATZ	Cathepsin Z	Ctsz	0.680686	2.45061	1.46559	0.935039	1.08428	0.970841	0.205221	0.598681	1.06029
CAV1	Caveolin-1	Cav1	0.626099	1.26898	0.989022	0.707135	0.789632	1.22181	0.24174	1.44775	0.0630765
CAVN1	Caveolae-associated protein 1	Cavin1	1.38506	1.78122	1.45781	0.967102	1.59572	1.64317	0.782163	1.18998	0.480729
CAVN4	Caveolae-associated protein 4	Cavin4	1.00885	1.5872	0.915375	1.06923	0.747448	0.264869	0.64469	0.532915	0.272347
CAZA2	F-actin-capping protein subunit alpha-2	Capza2	1.19257	0.275942	1.01899	1.43548	0.636653	1.23739	0.520166	2.48691	1.42051
CBPQ	Carboxypeptidase Q	Cpq	2.14826	0.626584	0.860269	0.388974	0.834546	1.39544	0.521395	0.653806	1.01945
CCD22	Coiled-coil domain-containing protein 22	Ccdc22	1.83433	0.499752	0.1526	1.67609	0.948335	0.794417	0.409129	0.127806	0.335177
CCD43	Coiled-coil domain-containing protein 43	Ccdc43	4.90608	30.9108	0.686809	2.89197	1.89034	2.05626	0.895259	1.98035	2.00467
CCD93	Coiled-coil domain-containing protein 93	Ccdc93	3.03156	2.70461	6.72055	1.03649	0.616665	0.900577	1.05048	2.84746	4.2141
CCDC6	Coiled-coil domain-containing protein 6	Ccdc6	4.03303	1.28953	3.3221	10.9403	1.00617	5.51973	0.322781	1.7812	1.70959
CCG1	Voltage-dependent calcium channel gamma-1 subunit	Cacng1	0.801391	2.44558	0.711627	2.23074	3.54474	4.08607	0.822268	8.25478	4.12365
CD151	CD151 antigen	Cd151	1.13801	1.87485	3.09805	1.84252	2.89861	4.64851	0.754389	1.83832	0.273332
CD44	CD44 antigen	Cd44	2.8046	0.346224	1.91095	0.102716	0.956099	0.845518	1.0157	0.925887	0.40182
CD63	CD63 antigen	Cd63	1.23293	1.20337	0.418512	1.23828	1.32601	1.38301	0.417834	0.992668	0.656253
CD82	CD82 antigen	Cd82	1.19566	0.64347	0.488169	0.400776	0.875742	0.826812	0.554852	0.581696	0.26667
CDC37	Hsp90 co-chaperone Cdc37	Cdc37	0.934083	1.12197	0.540947	0.236735	1.24886	1.24261	1.90185	1.86407	0.439822
CDC42	Cell division control protein 42 homolog	Cdc42	1.14621	2.23023	0.526147	1.29491	2.84942	2.55255	1.24559	2.58549	0.880093
CDIPT	CDP-diacylglycerol--inositol 3-phosphatidyltransferase	Cdipt	1.95365	1.33578	1.27983	1.86484	0.147838	1.85671	1.45867	5.59197	0.135118
CDK5	Cyclin-dependent-like kinase 5	Cdk5	0.125435	0.716279	0.680787	1.20363	1.48597	0.36631	0.64572	6.52817	0.285678
CDV3	Protein CDV3	Cdv3	3.61294	2.55174	1.03757	0.315298	1.01305	1.38403	0.746046	4.29689	0.196873
CERT	Ceramide transfer protein	Cert1	13.9964	6.44555	3.32089	0.821178	0.247025	1.73903	2.48001	0.632962	0.426839
CH10	10 kDa heat shock protein, mitochondrial	Hspe1	0.477222	0.641768	0.511146	0.054364	0.414774	0.536262	0.415818	0.10455	0.200436
CH60	60 kDa heat shock protein, mitochondrial	Hspd1	0.414456	0.707779	0.227651	0.490453	0.711979	0.560631	0.294417	0.600757	0.384389
CHM4B	Charged multivesicular body protein 4b	Chmp4b	3.9808	5.72973	3.67615	0.608015	1.09015	1.87287	0.79686	1.23314	0.401639
CHP1	Calcineurin B homologous protein 1	Chp1	4.31893	0.77665	1.15288	4.0641	1.13309	2.18733	2.49967	0.727563	0.925565
CHSP1	Calcium-regulated heat stable protein 1	Carhsp1	1.98189	0.699757	1.684	0.318273	0.80776	0.578002	1.87188	1.63909	1.06289
CIA2B	Cytosolic iron-sulfur assembly component 2B	Ciao2b	0.426157	1.98601	1.40214	2.3924	0.941401	12.3788	1.70502	0.200764	0.342676
CISD1	CDGSH iron-sulfur domain-containing protein 1	Cisd1	9.79786	1.35251	1.35418	1.3202	1.86477	1.65726	2.32966	4.72571	0.672573
CISY	Citrate synthase, mitochondrial	Cs	1.15353	0.605886	0.412783	0.357242	0.581445	0.96438	0.612716	0.751697	0.29045
CK054	Ester hydrolase C11orf54 homolog	Ester hydrolase C11orf54 homolog OS=Mus musculus OX=10090	3.951	1.03017	0.735862	0.951169	1.7812	1.63284	0.919464	1.8615	2.61049
CKAP4	Cytoskeleton-associated protein 4	Ckap4	1.42304	0.794591	1.0638	0.765096	1.4568	1.01479	0.833452	1.29595	0.507763
CKAP5	Cytoskeleton-associated protein 5	Ckap5	2.53173	1.12751	1.91734	0.887814	3.94114	4.51065	3.37263	2.79075	0.747575
CLAP1	CLIP-associating protein 1	Clasp1	1.8606	1.69606	1.20534	3.53778	2.35966	1.76411	2.43013	3.28535	1.48102
CLCB	Clathrin light chain B	Cltb	1.99137	2.41251	2.11949	0.200559	0.878553	2.72886	1.17157	0.711136	0.338338
CLCN7	H(+)/Cl(-) exchange transporter 7	Clcn7	0.776764	0.341947	1.31448	0.439831	0.724064	0.949265	0.74866	0.137365	0.286123
CLH1	Clathrin heavy chain 1	Cltc	1.19675	0.843676	0.503554	1.37202	1.58647	1.37384	0.547796	1.47005	0.548592
CLIC1	Chloride intracellular channel protein 1	Clic1	2.25815	0.904859	0.93284	0.616016	1.12111	1.05732	1.61258	1.15545	0.61667
CLIC4	Chloride intracellular channel protein 4	Clic4	1.23912	1.43509	1.26925	0.634655	2.10256	1.32123	1.30543	0.644904	0.491011
CLIP1	CAP-Gly domain-containing linker protein 1	Clip1	5.55304	3.58391	0.948229	0.944888	3.08919	1.70103	0.563762	1.58279	0.76869
CLU	Clustered mitochondria protein homolog	Cluh	1.15892	1.57934	1.76481	5.84822	2.20249	10.8488	1.54763	2.05045	1.0313
CMBL	Carboxymethylenebutenolidase homolog	Cmbl	1.95868	2.13328	1.72287	0.348282	1.21333	0.89182	0.798461	1.79635	0.629368
CMC1	Calcium-binding mitochondrial carrier protein Aralar1	Slc25a12	3.29102	0.738689	0.624739	0.736122	0.949885	1.15052	1.12988	0.750891	0.132777
CNBP	Cellular nucleic acid-binding protein	Cnbp	2.32394	4.19971	0.96421	1.4857	1.39336	2.36139	0.980251	2.63133	0.74875
CNDP2	Cytosolic non-specific dipeptidase	Cndp2	0.916247	2.8446	1.41815	0.357959	0.907856	1.36117	0.817581	0.620653	0.57816
CNN2	Calponin-2	Cnn2	0.451597	1.25993	4.21666	1.54348	1.36223	1.84624	0.677458	0.951719	2.79634
CNN3	Calponin-3	Cnn3	3.40448	1.2648	1.18979	1.26255	1.28558	2.7224	1.37765	1.0089	0.597769
CNPY2	Protein canopy homolog 2	Cnpy2	0.963806	1.03056	1.012	1.60288	1.01099	0.682993	0.466402	1.01888	1.02541
CNPY4	Protein canopy homolog 4	Cnpy4	2.6984	1.12163	0.17846	0.447015	0.492777	0.485981	0.504994	0.397717	0.205865
CO3A1	Collagen alpha-1(III) chain	Col3a1	5.99863	0.610078	2.51005	0.435725	0.665482	0.646467	0.919966	0.568034	0.334143
CO5A1	Collagen alpha-1(V) chain	Col5a1	0.274389	1.42592	0.791648	0.375155	0.566006	1.69163	0.470273	4.89979	0.823846
COCA1	Collagen alpha-1(XII) chain	Col12a1	1.92723	0.562002	3.96637	0.119557	2.41817	4.92183	1.89561	0.865627	0.034106
COF1	Cofilin-1	Cfl1	0.97776	1.49225	0.934296	0.616079	0.952613	0.922139	0.664156	0.459075	0.368345
COF2	Cofilin-2	Cfl2	1.59762	1.7837	1.754	0.671438	0.825444	2.21582	1.09567	0.508744	0.334403
COL12	Collectin-12	Colec12	5.59864	2.42318	2.99508	0.235809	1.48651	2.43951	1.27071	0.750438	1.21729
COMD3	COMM domain-containing protein 3	Commd3	15.4433	0.761278	1.443	0.784773	2.5438	1.35033	0.704876	0.127145	0.299359
COMT	Catechol O-methyltransferase	Comt	0.0106693	0.365516	0.146297	13.3014	1.32849	1.62014	0.824783	0.823357	0.471164
COPA	Coatomer subunit alpha	Copa	1.26592	0.478668	0.866899	0.737451	0.66117	1.48941	0.500541	1.72003	0.78142
COPB	Coatomer subunit beta	Copb1	1.63315	1.21032	0.819282	0.73687	1.0496	0.692955	0.880477	0.898702	0.742175
COPB2	Coatomer subunit beta'	Copb2	0.906934	1.14915	0.713478	1.01225	0.9812	1.55277	0.724673	0.907935	0.581465
COPD	Coatomer subunit delta	Arcn1	1.72725	1.02774	0.623185	1.41259	0.951476	1.48735	1.24115	0.859321	0.918417
COPG1	Coatomer subunit gamma-1	Copg1	1.32733	2.0882	1.39544	0.316807	1.94077	1.05309	1.33517	1.07099	0.832759
COR1B	Coronin-1B	Coro1b	0.291824	2.56002	0.911408	1.16715	0.968784	0.75681	0.889676	0.76471	0.309291
COR1C	Coronin-1C	Coro1c	0.296116	1.03486	0.392466	0.732129	0.761146	1.46742	1.02762	0.803328	0.53192
COX17	Cytochrome c oxidase copper chaperone	Cox17	0.345669	7.33141	1.07501	0.642518	2.39145	20.6613	1.11931	16.0269	0.950795
COX2	Cytochrome c oxidase subunit 2	Mtco2	1.0154	0.516923	0.202082	1.11148	0.706067	0.529868	0.483993	0.44016	0.529898
COX41	Cytochrome c oxidase subunit 4 isoform 1, mitochondrial	Cox4i1	0.659625	0.460586	0.263249	1.24379	0.275106	1.0004	0.412984	0.514056	0.363167
COX5A	Cytochrome c oxidase subunit 5A, mitochondrial	Cox5a	2.38976	0.908314	0.684623	0.343405	0.578865	0.725866	0.47885	0.30022	0.139231
COX6C	Cytochrome c oxidase subunit 6C	Cox6c	0.961954	1.75829	6.7962	0.156123	0.955088	1.73378	0.5575	0.583231	0.284954
CPIN1	Anamorsin	Ciapin1	6.56287	6.20372	4.80513	5.23231	5.15425	4.34633	3.03999	2.08346	1.57087
CPNE3	Copine-3	Cpne3	2.66775	0.674008	1.69081	1.62803	6.31575	4.12485	3.0148	0.829673	1.1582
CPNS1	Calpain small subunit 1	Capns1	1.59615	2.11356	0.759965	0.551233	1.2257	1.38942	1.13747	0.653358	0.835947
CPSF6	Cleavage and polyadenylation specificity factor subunit 6	Cpsf6	5.61112	0.774548	0.232611	0.0275115	0.8301	1.32946	1.59965	3.09698	0.113259
CPT2	Carnitine O-palmitoyltransferase 2, mitochondrial	Cpt2	2.53444	0.726772	1.59685	0.546908	0.782001	3.38899	3.55291	1.94659	0.463154
CREL2	Protein disulfide isomerase Creld2	Creld2	1.05509	3.62732	8.15904	0.0122679	3.34718	7.18106	0.608008	0.587963	0.0213486
CRIP1	Cysteine-rich protein 1	Crip1	1.1055	1.44327	0.353862	0.324104	0.414953	1.59543	0.369023	0.418539	0.454956
CRIP2	Cysteine-rich protein 2	Crip2	0.768777	2.03084	0.315671	2.20352	2.34889	2.15461	0.376824	2.31597	1.62994
CRK	Adapter molecule crk	Crk	2.58333	2.14011	0.385933	0.017601	0.955579	1.29146	2.06589	1.07954	0.3452
CRKL	Crk-like protein	Crkl	3.21903	1.59132	1.00041	1.58702	1.30981	1.37861	1.95339	2.91015	0.886521
CRYAB	Alpha-crystallin B chain	Cryab	2.7007	2.65579	1.55763	1.02726	1.65613	3.11874	1.20251	0.851603	0.456758
CSDE1	Cold shock domain-containing protein E1	Csde1	5.43063	0.904561	3.29252	2.22046	2.1477	3.55449	2.26646	2.73514	1.44085
CSK21	Casein kinase II subunit alpha	Csnk2a1	2.98904	1.01262	1.38123	1.41513	2.57845	0.705735	2.35347	0.518327	1.65281
CSN1	COP9 signalosome complex subunit 1	Gps1	4.6137	1.89337	1.20335	1.81739	1.44137	2.21456	1.18059	1.24753	1.00753
CSN2	COP9 signalosome complex subunit 2	Cops2	13.3663	0.30989	0.77762	0.704395	1.15092	2.43452	0.969764	1.75966	1.53721
CSN3	COP9 signalosome complex subunit 3	Cops3	0.78214	1.03933	0.455841	0.601373	0.94871	2.28435	0.511929	2.0095	0.264318
CSN4	COP9 signalosome complex subunit 4	Cops4	2.29977	1.15534	0.210411	1.11685	1.48974	1.22725	0.84016	0.867928	0.505987
CSN5	COP9 signalosome complex subunit 5	Cops5	1.81086	0.836367	1.8755	0.151335	2.09691	0.84672	1.83538	1.08612	0.15474
CSN6	COP9 signalosome complex subunit 6	Cops6	1.0269	1.81575	1.26513	1.29796	1.53771	1.51619	0.66683	1.2907	0.660011
CSRP1	Cysteine and glycine-rich protein 1	Csrp1	0.873274	0.817639	0.686136	0.264371	0.910081	0.675997	0.638695	1.57856	0.291065
CSRP3	Cysteine and glycine-rich protein 3	Csrp3	1.45779	1.57427	0.70784	0.644445	0.91006	0.574101	0.531784	0.71718	0.123817
CTBP1	C-terminal-binding protein 1	Ctbp1	0.562974	1.61335	0.837553	0.844845	2.51904	1.489	0.232322	3.05098	1.28412
CTL2	Choline transporter-like protein 2	Slc44a2	1.36706	1.02132	0.683041	1.1676	2.33659	4.90226	1.24405	3.3381	2.0851
CTNA1	Catenin alpha-1	Ctnna1	1.72529	3.38899	1.37443	3.0556	3.8197	3.35614	1.68651	2.30887	0.94155
CTND1	Catenin delta-1	Ctnnd1	2.98095	2.28033	0.79182	3.28152	6.17169	2.40547	1.61658	2.12089	3.91549
CUL2	Cullin-2	Cul2	2.68766	1.3238	0.164108	0.713438	6.94127	1.71066	1.54229	34.2193	7.49224
CUL3	Cullin-3	Cul3	0.854692	2.12944	1.13229	3.32076	1.81834	1.82221	0.84639	2.00685	0.590929
CUL4A	Cullin-4A	Cul4a	6.22877	1.63492	3.12348	0.114855	2.90605	2.57404	1.33999	1.46036	0.42552
CUL4B	Cullin-4B	Cul4b	2.25052	15.5121	0.217617	1.7078	11.416	4.07305	1.73553	1.47992	1.48918
CUL5	Cullin-5	Cul5	1.38473	1.89799	0.647944	2.51062	2.82101	3.66295	1.71865	0.982636	1.48819
CUTA	Protein CutA	Cuta	10.2474	3.38182	0.698451	6.15475	2.18765	1.24383	0.678885	4.01029	2.76356
CX6B1	Cytochrome c oxidase subunit 6B1	Cox6b1	0.604254	3.25624	0.388313	0.518484	1.45268	0.458972	0.25586	1.11583	0.63809
CY1	Cytochrome c1, heme protein, mitochondrial	Cyc1	0.375449	1.91566	2.70002	0.610964	2.09891	1.95161	0.51695	0.699768	0.770838
CYB	Cytochrome b	Mt-Cyb	3.14802	0.310876	0.0643785	0.321949	0.293358	0.898109	2.6291	0.385491	0.452166
CYB5	Cytochrome b5	Cyb5a	2.25493	4.66109	0.862271	0.529261	2.44559	1.69702	0.817104	0.766419	2.3926
CYB5B	Cytochrome b5 type B	Cyb5b	2.86543	1.28046	0.653645	0.847577	0.774641	1.51875	0.573555	1.28282	0.720939
CYBC1	Cytochrome b-245 chaperone 1	Cybc1	1.73859	1.83204	1.10831	0.0675165	1.50373	1.53904	3.35832	6.16625	2.59484
CYBP	Calcyclin-binding protein	Cacybp	9.27908	2.65112	2.60161	1.84368	1.83114	4.77528	1.81508	1.67302	0.511011
CYC	Cytochrome c, somatic	Cycs	0.9777	0.970126	0.340173	1.45568	1.40441	0.432136	0.244772	0.826713	0.22312
CYFP1	Cytoplasmic FMR1-interacting protein 1	Cyfip1	5.89689	0.813494	2.02505	1.05849	0.847696	6.38056	1.40915	1.9454	7.74332
CYTB	Cystatin-B	Cstb	2.79937	0.869671	1.49089	0.406732	0.327125	1.5245	0.650749	1.40852	0.0605139
CZIB	CXXC motif containing zinc binding protein	Czib	1.61361	0.546117	1.2838	0.822469	0.256234	0.83628	0.902951	1.38886	0.644369
DAD1	Dolichyl-diphosphooligosaccharide--protein glycosyltransferase subunit DAD1	Dad1	9.36921	3.46229	0.400057	1.25674	2.27704	0.55268	0.645286	0.231221	0.108097
DAG1	Dystroglycan	Dag1	2.45685	5.56108	0.869346	1.14052	1.40142	1.37289	1.09248	4.98758	1.28029
DBNL	Drebrin-like protein	Dbnl	1.46364	2.91884	7.73374	0.99906	2.33942	3.12406	0.961526	0.503951	0.540495
DC1I2	Cytoplasmic dynein 1 intermediate chain 2	Dync1i2	3.07749	2.05593	0.670625	0.687328	1.83328	1.40812	0.495293	0.686035	0.449567
DC1L1	Cytoplasmic dynein 1 light intermediate chain 1	Dync1li1	1.52513	0.882392	0.342311	3.52504	1.11188	1.77496	1.5256	1.62159	0.797179
DC1L2	Cytoplasmic dynein 1 light intermediate chain 2	Dync1li2	0.684769	2.18427	2.29412	1.30276	1.65294	2.64899	0.382296	9.21116	0.181858
DCAF8	DDB1- and CUL4-associated factor 8	Dcaf8	3.3799	0.832347	3.82877	4.07917	2.85951	4.16388	1.65113	2.03153	0.969001
DCAKD	Dephospho-CoA kinase domain-containing protein	Dcakd	1.84222	0.739348	2.04411	0.749369	1.22502	1.75731	1.11715	0.529475	1.04859
DCLK1	Serine/threonine-protein kinase DCLK1	Dclk1	3.04352	2.28412	1.87097	1.97045	2.3855	3.67962	1.37334	4.67117	1.12941
DCPS	m7GpppX diphosphatase	Dcps	12.2426	1.39072	2.86391	0.780728	2.4554	5.87285	1.07987	4.62876	0.399086
DCTN1	Dynactin subunit 1	Dctn1	3.81555	1.47426	0.931736	2.76243	2.11722	2.15358	1.54461	6.47175	5.74289
DCTN2	Dynactin subunit 2	Dctn2	1.12533	0.907081	0.795972	0.929643	0.984033	0.849046	0.703484	5.55149	0.907295
DCTN4	Dynactin subunit 4	Dctn4	4.78732	1.53306	2.03016	0.46968	2.19524	1.89949	0.621988	3.40763	0.903062
DDAH1	N(G),N(G)-dimethylarginine dimethylaminohydrolase 1	Ddah1	6.28095	3.54122	1.44029	1.22713	2.22309	2.2358	2.19235	0.404313	0.760513
DDAH2	N(G),N(G)-dimethylarginine dimethylaminohydrolase 2	Ddah2	2.05788	1.00471	0.740354	0.630303	0.611571	1.31649	0.768478	0.51868	0.857212
DDB1	DNA damage-binding protein 1	Ddb1	4.80441	2.01001	1.27344	1.50038	2.14705	3.53737	1.79656	1.56173	0.919109
DDX1	ATP-dependent RNA helicase DDX1	Ddx1	1.72723	1.97537	1.06213	1.29278	2.07125	1.63888	0.993275	4.10306	1.29665
DDX3X	ATP-dependent RNA helicase DDX3X	Ddx3x	4.38718	1.45921	1.96617	1.71445	1.86852	2.91471	1.52036	1.25967	0.50089
DDX46	Probable ATP-dependent RNA helicase DDX46	Ddx46	2.80344	1.19479	1.7619	0.491435	0.722269	6.28217	1.24303	1.59247	0.561138
DDX5	Probable ATP-dependent RNA helicase DDX5	Ddx5	3.0203	1.14906	1.90283	1.8918	1.33425	1.87312	1.44902	0.74503	0.620411
DDX6	Probable ATP-dependent RNA helicase DDX6	Ddx6	3.59621	6.98429	5.98867	2.52449	5.36237	9.10543	0.808999	1.82442	1.22656
DECR	2,4-dienoyl-CoA reductase [(3E)-enoyl-CoA-producing], mitochondrial	Decr1	1.25138	2.05508	1.957	1.69494	0.550901	1.18239	0.686248	2.93476	0.814012
DERL1	Derlin-1	Derl1	3.1878	2.36887	1.19002	0.760145	2.64334	5.77704	4.93153	2.50299	3.2851
DESM	Desmin	Des	1.74429	0.884074	1.16578	0.740833	2.09459	1.65282	0.707204	0.986541	0.419647
DEST	Destrin	Dstn	1.39919	0.941565	0.866998	2.67569	0.99237	1.29154	0.538725	0.151901	0.636514
DHB12	Very-long-chain 3-oxoacyl-CoA reductase	Hsd17b12	1.21337	0.867452	1.49633	2.18951	1.05195	1.90454	0.714772	2.40356	0.466087
DHB4	Peroxisomal multifunctional enzyme type 2	Hsd17b4	2.59517	1.3213	1.8141	0.974364	1.14652	1.13767	0.738032	1.45482	0.559115
DHB7	3-keto-steroid reductase/17-beta-hydroxysteroid dehydrogenase 7	Hsd17b7	1.3917	2.03271	1.62594	3.60359	0.723087	3.69707	3.7661	0.588558	1.72552
DHC24	Delta(24)-sterol reductase	Dhcr24	2.12744	2.61041	3.54214	0.0324432	2.72909	0.916768	0.659615	3.23037	0.138936
DHE3	Glutamate dehydrogenase 1, mitochondrial	Glud1	0.750661	0.920077	0.731081	0.286939	0.466691	0.755331	0.393627	0.521604	0.170571
DHPR	Dihydropteridine reductase	Qdpr	0.947733	1.78879	0.0969243	1.75914	1.63183	0.90513	0.390608	2.14589	1.07091
DHX9	ATP-dependent RNA helicase A	Dhx9	0.0568386	32.793	0.863469	1.10262	17.988	6.4174	0.747514	5.28366	4.47786
DIAP1	Protein diaphanous homolog 1	Diaph1	6.51737	0.736436	2.66662	0.857609	1.7417	2.85013	2.3462	11.343	0.472516
DJB11	DnaJ homolog subfamily B member 11	Dnajb11	0.929548	1.17296	0.743461	1.36393	1.63584	0.926631	0.560218	16.2203	2.3006
DLDH	Dihydrolipoyl dehydrogenase, mitochondrial	Dld	1.19752	2.13708	1.10472	0.462307	0.854577	1.32402	0.451212	0.643682	0.417319
DLGP4	Disks large-associated protein 4	Dlgap4	1.20827	4.29508	1.40197	6.63925	3.85606	5.84635	3.68826	1.62416	0.502826
DLRB1	Dynein light chain roadblock-type 1	Dynlrb1	4.34956	2.08429	0.832819	0.442938	1.20349	4.70269	1.84901	0.96089	0.804334
DNJA2	DnaJ homolog subfamily A member 2	Dnaja2	2.49718	2.37687	1.55004	1.73096	2.28222	2.08481	1.25191	0.990981	0.658991
DNJB6	DnaJ homolog subfamily B member 6	Dnajb6	3.86505	5.0849	1.83436	1.00377	6.74774	4.6172	1.51781	4.29991	1.18589
DNJC3	DnaJ homolog subfamily C member 3	Dnajc3	1.52228	2.1534	3.43406	1.14088	0.152804	1.17957	0.942251	0.088966	1.05197
DNM1L	Dynamin-1-like protein	Dnm1l	2.34243	0.729121	1.09779	0.953482	1.11196	1.4129	1.34012	1.81295	0.491378
DNPEP	Aspartyl aminopeptidase	Dnpep	0.971309	0.651942	0.637936	1.32274	1.45475	0.659321	0.441428	0.918418	0.468098
DOCK7	Dedicator of cytokinesis protein 7	Dock7	1.55871	1.62399	0.329843	1.12408	3.85987	1.36955	0.778855	2.5341	1.80082
DP13A	DCC-interacting protein 13-alpha	Appl1	5.46051	8.04773	1.4935	1.66052	3.97085	0.531076	0.531528	4.0919	2.96909
DPP3	Dipeptidyl peptidase 3	Dpp3	1.67632	0.311807	0.811195	0.0985787	0.326261	1.14844	1.06873	6.17955	0.242209
DPY30	Protein dpy-30 homolog	Dpy30	0.861809	1.03063	2.7086	0.480098	2.21878	0.0435481	18.333	0.238823	0.653196
DPYL2	Dihydropyrimidinase-related protein 2	Dpysl2	0.763632	1.53023	0.511531	0.767642	1.02286	0.297473	0.353958	0.771793	0.533283
DPYL3	Dihydropyrimidinase-related protein 3	Dpysl3	1.41814	0.858767	1.91196	0.468968	0.542922	1.28573	0.704482	0.251385	0.690484
DRG1	Developmentally-regulated GTP-binding protein 1	Drg1	1.08114	1.2021	0.376142	4.69989	5.97503	0.636915	0.00663232	6.91079	3.24346
DUS3	Dual specificity protein phosphatase 3	Dusp3	1.43219	0.991156	0.791192	1.71065	1.27938	0.796171	0.884543	0.988726	0.554619
DX39A	ATP-dependent RNA helicase DDX39A	Ddx39a	0.896078	3.01479	1.02304	1.47327	1.54013	3.93069	0.635692	1.18119	0.511694
DX39B	Spliceosome RNA helicase Ddx39b	Ddx39b	2.39483	0.881001	0.49271	0.626741	1.71552	1.05125	0.839897	0.825682	0.650091
DYHC1	Cytoplasmic dynein 1 heavy chain 1	Dync1h1	2.74917	0.719475	0.918811	1.48106	0.761792	1.49175	0.925763	0.999221	0.345887
DYN1	Dynamin-1	Dnm1	0.326883	1.36555	0.426841	2.62907	0.427249	0.659979	0.290757	0.708297	0.870635
DYN2	Dynamin-2	Dnm2	1.05224	1.571	0.721994	2.39475	1.84529	2.62009	0.659038	0.820775	1.27311
DYSF	Dysferlin	Dysf	2.32959	1.55618	1.57912	0.966263	0.840291	2.17364	5.62544	2.06439	0.437133
DYST	Dystonin	Dst	3.47279	2.32339	1.24	1.48888	4.10861	1.82177	1.12216	1.51779	1.16886
E41L2	Band 4.1-like protein 2	Epb41l2	1.90039	2.1422	0.404253	3.18826	1.73554	1.48731	1.13247	3.00765	1.09851
E41L3	Band 4.1-like protein 3	Epb41l3	2.05406	1.90503	0.189024	2.30855	2.1346	4.44362	0.265551	18.313	0.467114
EBP	3-beta-hydroxysteroid-Delta(8),Delta(7)-isomerase	Ebp	1.16164	1.28582	2.32214	0.163334	1.24312	1.51313	0.523429	2.22732	0.0014591
ECHA	Trifunctional enzyme subunit alpha, mitochondrial	Hadha	1.19423	0.975422	0.471992	0.53828	1.63469	0.989724	0.449604	0.916916	0.624021
ECHB	Trifunctional enzyme subunit beta, mitochondrial	Hadhb	3.92222	0.632647	1.44814	0.465703	0.9158	2.0344	0.931483	1.24506	1.07956
ECHM	Enoyl-CoA hydratase, mitochondrial	Echs1	1.53637	0.918332	1.21099	0.612643	1.19212	0.846885	0.549507	1.5215	0.32035
ECI1	Enoyl-CoA delta isomerase 1, mitochondrial	Eci1	2.59935	1.19614	0.687603	3.59179	0.29186	0.461706	0.771229	0.986453	1.25782
ECI2	Enoyl-CoA delta isomerase 2	Eci2	0.671211	1.77246	0.0477432	1.76635	1.49617	2.75898	0.944438	2.07977	1.58114
ECM29	Proteasome adapter and scaffold protein ECM29	Ecpas	0.162401	1.18335	0.574263	0.917227	4.81006	4.87884	1.20679	4.33867	8.53753
EEA1	Early endosome antigen 1	Eea1	2.70506	1.6986	2.34503	1.47517	1.25312	2.27107	0.829003	1.09621	0.409153
EF1A1	Elongation factor 1-alpha 1	Eef1a1	1.91478	0.825368	0.880571	0.612237	0.71239	1.34944	0.808187	0.25369	0.30915
EF1B	Elongation factor 1-beta	Eef1b	1.35059	1.82158	1.15095	0.766404	1.0881	1.15703	0.952043	0.831664	0.310863
EF1D	Elongation factor 1-delta	Eef1d	1.47312	0.909025	0.86986	0.439419	0.577676	1.21842	1.017	0.291039	0.172211
EF1G	Elongation factor 1-gamma	Eef1g	1.25262	0.54319	0.386056	0.834513	1.35967	1.46431	0.61575	0.74545	0.645642
EF2	Elongation factor 2	Eef2	1.49306	1.21378	0.813572	0.979412	1.09778	1.47156	0.915051	0.601265	0.506571
EFGM	Elongation factor G, mitochondrial	Gfm1	10.6475	4.00599	7.23402	1.61725	2.37744	1.88063	2.88052	0.555182	1.0866
EFTU	Elongation factor Tu, mitochondrial	Tufm	2.55217	0.630836	0.938946	0.295147	0.842031	0.773289	0.594328	1.11199	0.28637
EH1L1	EH domain-binding protein 1-like protein 1	Ehbp1l1	1.86385	2.31256	1.83319	1.58885	2.29912	1.54665	0.959199	1.87514	1.30607
EHD1	EH domain-containing protein 1	Ehd1	3.85458	0.960529	1.14239	1.15348	1.05898	1.78703	0.859726	0.943022	0.634577
EHD2	EH domain-containing protein 2	Ehd2	0.65252	2.80269	0.949287	2.92233	3.14397	1.0689	0.347996	2.24098	2.7231
EHD4	EH domain-containing protein 4	Ehd4	2.65983	0.745717	1.94886	1.22947	1.13757	2.13664	1.63858	0.953834	0.588346
EI3JA	Eukaryotic translation initiation factor 3 subunit J-A	Eif3j1	1.27386	1.93672	0.25536	1.2437	1.18761	1.14672	0.614336	0.94599	0.716077
EIF1B	Eukaryotic translation initiation factor 1b	Eif1b	8.23384	4.06172	2.2718	0.00808854	2.37457	5.37566	1.62879	3.56767	1.126
EIF2A	Eukaryotic translation initiation factor 2A	Eif2a	2.08513	2.36572	0.925287	0.723561	0.697716	3.42	1.59478	0.804629	0.313195
EIF3A	Eukaryotic translation initiation factor 3 subunit A	Eif3a	7.02437	0.796753	1.12445	1.6605	1.18276	1.66499	1.78106	1.52292	1.03663
EIF3B	Eukaryotic translation initiation factor 3 subunit B	Eif3b	4.58469	0.976157	3.87353	1.38384	1.45539	2.15239	1.10933	1.07041	0.881828
EIF3C	Eukaryotic translation initiation factor 3 subunit C	Eif3c	4.31195	1.09861	1.35221	1.13098	1.31101	2.20621	1.57257	1.636	0.322118
EIF3D	Eukaryotic translation initiation factor 3 subunit D	Eif3d	3.48532	2.943	1.87186	0.683175	5.02676	2.7302	1.56472	7.28924	4.09214
EIF3E	Eukaryotic translation initiation factor 3 subunit E	Eif3e	2.77199	2.37335	1.66556	0.597007	1.93666	3.85308	2.17924	2.65356	1.31377
EIF3F	Eukaryotic translation initiation factor 3 subunit F	Eif3f	3.3024	0.557744	2.37015	1.38465	1.35596	0.837157	0.828436	1.04491	0.419574
EIF3G	Eukaryotic translation initiation factor 3 subunit G	Eif3g	0.991936	1.89044	1.03815	0.884194	1.19653	1.85272	0.642175	0.742193	0.443274
EIF3H	Eukaryotic translation initiation factor 3 subunit H	Eif3h	1.73657	1.95203	2.05666	1.09784	2.26825	1.76832	0.993121	1.25045	0.273815
EIF3I	Eukaryotic translation initiation factor 3 subunit I	Eif3i	3.51024	2.76528	1.24375	0.650405	0.844281	2.49075	0.935793	1.41273	0.943316
EIF3L	Eukaryotic translation initiation factor 3 subunit L	Eif3l	0.716697	2.37803	1.01926	0.892696	1.17461	1.18981	0.941301	1.66195	1.15432
EIF3M	Eukaryotic translation initiation factor 3 subunit M	Eif3m	5.357	3.44982	0.525176	0.984243	2.19296	1.54287	2.06228	28.9327	8.35111
ELAV1	ELAV-like protein 1	Elavl1	5.99503	1.36907	1.3084	4.74876	1.45275	1.64845	1.60158	3.53093	1.41332
ELOB	Elongin-B	Elob	3.28193	2.33345	2.23208	0.358682	2.07918	2.52284	1.36192	1.2286	0.392174
ELOC	Elongin-C	Eloc	3.84143	2.16775	8.63035	0.661462	1.15467	0.910691	0.885678	1.69344	0.433727
EMAL2	Echinoderm microtubule-associated protein-like 2	Eml2	1.78712	2.55208	1.68019	0.767472	1.87403	2.86807	1.86844	4.3344	0.507275
EMC1	ER membrane protein complex subunit 1	Emc1	0.669251	1.90099	0.585872	1.44101	0.997231	1.40491	0.504572	0.768561	1.02857
EMD	Emerin	Emd	1.21383	2.41153	1.11352	0.446604	0.962803	2.53434	1.03963	1.09514	0.813341
ENAH	Protein enabled homolog	Enah	4.33787	3.93195	6.656	0.906397	0.678631	1.85783	1.16141	1.0426	0.334405
ENOA	Alpha-enolase	Eno1	0.798508	0.844768	0.312734	0.570743	0.848042	0.904697	0.360925	0.401884	0.293894
ENOB	Beta-enolase	Eno3	2.83373	1.55801	1.1245	0.885837	1.31537	1.8118	0.92337	0.620279	0.431396
ENPL	Endoplasmin	Hsp90b1	1.16881	0.723405	0.525731	0.513983	0.778799	1.27905	0.611266	0.416353	0.454912
EP15R	Epidermal growth factor receptor substrate 15-like 1	Eps15l1	1.7039	1.5441	1.05278	0.895363	0.826445	0.678396	0.414644	0.532422	1.05696
EPDR1	Mammalian ependymin-related protein 1	Epdr1	2.85007	4.43082	3.47608	1.97951	1.99113	2.37427	0.57641	0.349062	0.506018
EPS15	Epidermal growth factor receptor substrate 15	Eps15	5.51305	0.822095	0.831191	2.84187	0.509104	2.00537	2.17456	1.26681	1.99783
ERF1	Eukaryotic peptide chain release factor subunit 1	Etf1	0.901518	0.98592	1.08198	2.07312	1.99434	1.09216	1.27035	1.82958	1.45664
ERF3A	Eukaryotic peptide chain release factor GTP-binding subunit ERF3A	Gspt1	1.64573	2.27723	1.00003	1.32016	1.76853	1.31789	1.17813	0.718775	0.608475
ERGI1	Endoplasmic reticulum-Golgi intermediate compartment protein 1	Ergic1	1.06891	0.392848	1.25915	0.100291	0.578356	0.68888	0.777489	1.52856	0.774377
ERGI3	Endoplasmic reticulum-Golgi intermediate compartment protein 3	Ergic3	7.58835	3.27873	2.74267	0.924128	1.77986	1.89317	1.83954	1.14377	0.255991
ERLN2	Erlin-2	Erlin2	1.05006	1.61011	1.56276	0.028857	1.70906	3.68674	0.508548	0.495693	0.52103
ERP29	Endoplasmic reticulum resident protein 29	Erp29	3.74632	1.25342	1.40997	0.688921	1.4305	1.08254	1.1451	0.365319	1.17686
ERP44	Endoplasmic reticulum resident protein 44	Erp44	1.23292	0.868118	0.532915	1.11431	1.91405	0.811893	0.737732	6.31169	1.14617
ESTD	S-formylglutathione hydrolase	Esd	0.52276	1.23018	0.432929	0.92572	0.90985	1.25658	0.59735	2.68188	1.22361
ESYT1	Extended synaptotagmin-1	Esyt1	0.841636	1.14435	0.969634	0.47964	0.828143	0.748251	0.605147	0.685262	0.714989
ESYT2	Extended synaptotagmin-2	Esyt2	1.30027	2.4649	1.29446	0.93279	1.61887	3.49003	1.21988	1.40165	1.22639
ETFA	Electron transfer flavoprotein subunit alpha, mitochondrial	Etfa	1.22092	0.667082	0.777462	0.619101	0.274292	0.863975	0.684753	0.601078	0.597944
ETFB	Electron transfer flavoprotein subunit beta	Etfb	1.37402	1.7075	1.14391	0.32597	0.273289	0.953216	0.407561	0.653277	0.307065
ETFD	Electron transfer flavoprotein-ubiquinone oxidoreductase, mitochondrial	Etfdh	2.95533	2.92461	1.33512	0.208777	0.444682	2.35021	0.53455	0.576123	0.305581
EWS	RNA-binding protein EWS	Ewsr1	4.06244	2.5222	9.21489	2.76673	1.255	6.55269	0.728508	1.76851	0.521794
EXOC2	Exocyst complex component 2	Exoc2	1.56346	2.90419	0.229582	0.120541	2.03043	1.08054	0.151326	4.43237	3.88596
EZRI	Ezrin	Ezr	0.781906	1.08263	1.25662	0.679386	1.37089	1.22415	1.41465	1.03682	0.503765
F10A1	Hsc70-interacting protein	St13	1.10996	1.30128	1.27084	0.560598	1.06555	1.94447	1.34463	0.589399	0.472667
F168A	Protein FAM168A	Fam168a	1.27223	0.986808	0.00562846	1.53061	0.633071	1.24455	0.325183	0.789855	0.0750522
F177A	Protein FAM177A1	Fam177a1	3.05936	1.8239	1.23292	3.05801	0.856564	2.03988	0.967386	5.78652	0.773043
FA98B	Protein FAM98B	Fam98b	2.24191	1.71683	0.89619	1.68762	1.7066	1.32151	0.468291	2.48866	2.442
FABP5	Fatty acid-binding protein 5	Fabp5	0.253876	1.03912	0.608753	2.29506	1.38372	0.930624	0.284288	0.35981	0.117496
FABPH	Fatty acid-binding protein, heart	Fabp3	1.27986	0.355005	1.98768	1.99543	1.18365	6.35056	0.231402	1.45035	1.86145
FACR1	Fatty acyl-CoA reductase 1	Far1	1.42397	1.46889	0.630736	0.986873	1.12898	1.37871	1.81831	1.61874	0.235843
FAF2	FAS-associated factor 2	Faf2	2.37076	0.96	1.15141	1.05385	1.87638	2.88873	0.971815	5.01604	0.893892
FAS	Fatty acid synthase	Fasn	1.41939	1.03216	0.789925	1.31884	1.2867	1.24838	0.668675	0.778598	0.909938
FBLN1	Fibulin-1	Fbln1	21.8354	0.714981	0.560473	3.09103	1.12114	0.440614	0.615443	1.94624	0.711931
FBLN2	Fibulin-2	Fbln2	0.490984	2.03653	1.23955	0.860076	2.32391	2.35769	0.51618	0.989909	0.974926
FBRL	rRNA 2'-O-methyltransferase fibrillarin	Fbl	2.41976	0.454484	3.81629	0.899611	2.308	0.605945	0.380981	1.62045	0.173992
FBX6	F-box only protein 6	Fbxo6	5.06795	2.53862	1.64098	0.259148	5.66768	5.64651	0.825411	1.57307	0.051618
FCL	GDP-L-fucose synthase	Gfus	2.98969	1.43457	0.694486	0.832321	0.764441	1.08698	1.08808	0.841854	0.465489
FERM2	Fermitin family homolog 2	Fermt2	2.36054	0.890186	2.74341	0.592713	1.33154	0.507484	1.10346	1.23011	0.304176
FHL1	Four and a half LIM domains protein 1	Fhl1	0.857675	1.036	0.718935	0.86774	1.03132	1.57662	0.508772	0.58488	0.546769
FHL2	Four and a half LIM domains protein 2	Fhl2	2.11851	0.374824	0.734673	0.785619	1.69218	1.76479	0.179525	0.890983	1.34457
FHL3	Four and a half LIM domains protein 3	Fhl3	1.74264	1.88431	0.656373	0.567927	1.58209	0.709377	0.534996	0.549818	0.385527
FINC	Fibronectin	Fn1	2.44924	2.14161	1.52085	1.14882	3.26374	2.6247	0.9825	1.8833	1.00919
FKB10	Peptidyl-prolyl cis-trans isomerase FKBP10	Fkbp10	1.01883	1.63195	1.5576	0.658201	1.08817	0.781324	1.20272	0.889687	0.242483
FKB1A	Peptidyl-prolyl cis-trans isomerase FKBP1A	Fkbp1a	2.07443	1.41102	1.60059	0.139606	0.549144	1.00618	0.414354	0.43905	0.3031
FKBP3	Peptidyl-prolyl cis-trans isomerase FKBP3	Fkbp3	2.41104	1.92004	2.16699	0.565841	2.66509	1.49292	1.04562	2.4916	0.55521
FKBP4	Peptidyl-prolyl cis-trans isomerase FKBP4	Fkbp4	3.88618	1.65307	0.953864	0.679522	0.215699	2.04706	1.08839	0.752059	0.393951
FKBP9	Peptidyl-prolyl cis-trans isomerase FKBP9	Fkbp9	1.58809	1.72623	1.44387	4.23908	1.40264	1.59859	0.854465	1.9799	1.03684
FLII	Protein flightless-1 homolog	Flii	4.46707	0.838454	2.46341	3.42075	0.698838	0.403192	1.09114	0.327625	0.95066
FLIP1	Filamin-A-interacting protein 1	Filip1	11.9	1.15358	7.71725	5.75023	2.30701	0.196438	0.732228	0.399103	1.07962
FLNA	Filamin-A	Flna	1.44836	0.847022	0.888254	0.674142	0.787732	0.812105	0.713877	1.07411	0.326211
FLNB	Filamin-B	Flnb	1.52289	0.786293	0.557871	1.03492	1.37039	1.24508	0.90812	0.990744	0.765266
FLNC	Filamin-C	Flnc	1.28914	0.911472	0.778251	0.626048	1.0882	1.14343	0.716193	0.832587	0.450018
FLOT1	Flotillin-1	Flot1	1.39431	2.74178	1.32759	0.166623	1.58225	3.38557	0.605286	1.0895	0.992012
FLOT2	Flotillin-2	Flot2	1.51974	1.10257	0.601443	0.608131	1.72821	1.02298	1.04547	0.915229	0.288687
FPPS	Farnesyl pyrophosphate synthase	Fdps	3.8746	1.84364	1.24399	0.681165	0.845664	1.65425	1.41976	0.577093	0.69467
FPRP	Prostaglandin F2 receptor negative regulator	Ptgfrn	4.08456	0.565838	0.700213	1.1002	0.356783	1.27412	1.67771	0.886678	0.861302
FRIH	Ferritin heavy chain	Fth1	1.41804	2.49695	1.33902	1.00214	2.07219	1.98356	1.81296	2.58227	0.579621
FSCN1	Fascin	Fscn1	1.58239	0.467263	0.425687	0.92102	0.955485	1.60105	0.512747	0.838606	0.56442
FUBP1	Far upstream element-binding protein 1	Fubp1	1.62204	0.834211	2.75428	0.630673	0.646328	1.89724	1.14522	0.563237	0.829248
FUBP2	Far upstream element-binding protein 2	Khsrp	2.6338	1.8157	1.50424	0.879151	1.02185	1.35088	1.45846	0.776163	0.967635
FUMH	Fumarate hydratase, mitochondrial	Fh	2.52241	0.865069	0.483203	0.717439	1.55095	0.298877	1.22422	1.85831	0.390851
FUS	RNA-binding protein FUS	Fus	1.74	2.78177	1.09514	0.541464	1.82872	1.85579	0.841433	1.26544	0.624141
FXR1	Fragile X mental retardation syndrome-related protein 1	Fxr1	1.50634	3.15523	1.00251	3.70235	4.64297	2.80101	1.68533	2.28108	1.54175
FXR2	Fragile X mental retardation syndrome-related protein 2	Fxr2	1.43884	2.50822	0.54095	1.98602	3.04388	3.00138	1.83712	3.56478	4.29745
G3BP1	Ras GTPase-activating protein-binding protein 1	G3bp1	1.66573	0.831847	1.44824	0.381819	0.80429	1.76226	0.672367	1.73191	0.208594
G3P	Glyceraldehyde-3-phosphate dehydrogenase	Gapdh	0.7697	0.698803	0.383135	0.648967	1.03022	0.860854	0.689539	0.601987	0.81527
G6PD1	Glucose-6-phosphate 1-dehydrogenase X	G6pdx	0.601477	0.964158	0.322394	2.50422	0.0597548	1.20408	0.236029	0.345233	1.01693
G6PI	Glucose-6-phosphate isomerase	Gpi	1.48665	0.73803	0.490259	0.565651	1.13529	0.87402	0.654736	0.705331	0.6265
GAL3A	Glutamine amidotransferase-like class 1 domain-containing protein 3A, mitochondrial	Gatd3a	0.300561	3.95269	0.572747	1.09706	2.21429	0.915073	0.342233	0.411475	1.33508
GALK1	Galactokinase	Galk1	2.19803	0.897814	0.670915	1.66623	1.48294	1.52717	0.602106	0.524585	0.725159
GAMT	Guanidinoacetate N-methyltransferase	Gamt	0.384288	0.995418	0.459812	1.22388	4.12004	0.793011	0.151939	4.47629	7.77108
GANAB	Neutral alpha-glucosidase AB	Ganab	2.27963	1.50902	0.822266	0.787878	1.30235	0.872759	0.398479	2.96006	1.93911
GAPD1	GTPase-activating protein and VPS9 domain-containing protein 1	Gapvd1	2.47335	2.35752	2.01799	1.50634	4.7587	3.27035	2.10474	1.20111	0.992181
GARS	Glycine--tRNA ligase	Gars1	1.63203	1.55489	0.544302	1.11462	1.38758	1.0417	0.71392	1.16235	0.632252
GATM	Glycine amidinotransferase, mitochondrial	Gatm	0.94562	0.452447	0.387808	1.49682	0.922947	1.10531	0.733369	1.0051	0.924135
GBB1	Guanine nucleotide-binding protein G(I)/G(S)/G(T) subunit beta-1	Gnb1	1.80237	1.92803	1.32057	3.15353	1.56636	2.35179	0.917927	1.14488	1.02945
GBB2	Guanine nucleotide-binding protein G(I)/G(S)/G(T) subunit beta-2	Gnb2	1.19228	1.33613	0.812775	0.534046	1.38843	2.91113	0.930059	0.566166	0.526635
GBG12	Guanine nucleotide-binding protein G(I)/G(S)/G(O) subunit gamma-12	Gng12	3.97144	0.515703	0.7021	1.79344	2.00708	2.84189	0.517423	1.98525	1.15075
GBG5	Guanine nucleotide-binding protein G(I)/G(S)/G(O) subunit gamma-5	Gng5	10.7288	3.19105	1.21025	3.51764	3.16325	0.143856	0.578074	0.836704	0.223045
GBRL2	Gamma-aminobutyric acid receptor-associated protein-like 2	Gabarapl2	2.23738	2.48262	2.24742	0.918373	2.19397	2.28789	2.66682	0.825798	1.12625
GCDH	Glutaryl-CoA dehydrogenase, mitochondrial	Gcdh	6.78279	4.26236	0.978406	4.54874	2.41886	3.49615	0.366277	2.24525	0.695357
GCN1	eIF-2-alpha kinase activator GCN1	Gcn1	2.42526	0.185525	1.00982	0.469236	2.30897	1.13226	0.835957	1.0211	5.25006
GCP60	Golgi resident protein GCP60	Acbd3	1.34215	2.61282	0.737334	0.793882	1.0357	1.80462	0.629408	1.35227	1.22764
GDIB	Rab GDP dissociation inhibitor beta	Gdi2	1.84009	1.09349	0.957303	1.04699	1.06924	1.11596	0.928661	0.880553	0.512538
GDIR1	Rho GDP-dissociation inhibitor 1	Arhgdia	1.29659	1.1665	0.828512	0.417251	0.439231	0.818157	0.409364	0.503327	0.19922
GDIR2	Rho GDP-dissociation inhibitor 2	Arhgdib	3.70944	7.26615	0.963069	0.554448	2.071	0.79398	0.717517	2.32184	0.886384
GELS	Gelsolin	Gsn	0.774819	1.29059	0.414777	0.971517	1.11846	1.2811	0.640431	0.858468	0.497148
GET3	ATPase GET3	Get3	2.96879	0.530016	1.2912	0.916636	0.96029	0.787293	1.74602	0.247812	0.488806
GFPT1	Glutamine--fructose-6-phosphate aminotransferase [isomerizing] 1	Gfpt1	0.260021	2.8877	0.206546	1.43242	2.08683	0.65165	0.425804	37.8652	1.32326
GLCM	Lysosomal acid glucosylceramidase	Gba	1.9542	2.53958	2.10076	0.683243	1.04029	0.637461	1.07204	0.905023	0.290818
GLO2	Hydroxyacylglutathione hydrolase, mitochondrial	Hagh	1.74891	4.36752	1.22548	0.278718	1.10897	0.438702	0.553791	1.86418	0.614261
GLOD4	Glyoxalase domain-containing protein 4	Glod4	1.37111	1.12571	0.384166	0.976565	1.5451	0.825469	0.910315	0.523228	1.74328
GLSK	Glutaminase kidney isoform, mitochondrial	Gls	2.41246	2.54065	1.09305	1.03937	1.60482	3.47804	0.672014	1	1.31395
GLU2B	Glucosidase 2 subunit beta	Prkcsh	0.674881	1.05983	0.880831	0.208735	0.760506	1.07434	0.463143	0.562163	0.330633
GLYG	Glycogenin-1	Gyg1	8.76156	2.43251	3.58526	1.93793	1.44257	0.878151	1.00898	0.620303	0.778556
GLYM	Serine hydroxymethyltransferase, mitochondrial	Shmt2	1.67665	1.07965	0.989375	0.435856	0.924743	1.49105	0.804377	0.804537	0.602159
GMFB	Glia maturation factor beta	Gmfb	2.18291	1.1538	1.30758	0.689458	0.904072	2.65633	0.956727	0.919382	0.446723
GNAI2	Guanine nucleotide-binding protein G(i) subunit alpha-2	Gnai2	6.68923	3.66889	0.479193	1.48127	2.71816	1.73373	1.58048	1.70311	2.96741
GNAS1	Guanine nucleotide-binding protein G(s) subunit alpha isoforms XLas	Gnas	1.81437	1.79651	3.24585	0.644875	1.60582	2.82092	2.82275	1.41271	0.161024
GNS	N-acetylglucosamine-6-sulfatase	Gns	1.39141	1.40827	1.81997	0.618127	4.53926	0.313562	0.636829	0.897184	0.579986
GOGA2	Golgin subfamily A member 2	Golga2	4.66971	2.13438	1.41831	2.65879	4.66395	1.04764	2.13331	10.4554	2.13278
GORS2	Golgi reassembly-stacking protein 2	Gorasp2	6.4071	1.00243	0.833122	0.272701	1.49179	1.69144	1.53971	0.570002	0.447315
GPC1	Glypican-1	Gpc1	2.53222	1.58619	1.44403	0.997218	1.70601	0.980113	1.03377	1.35009	0.66256
GPD1L	Glycerol-3-phosphate dehydrogenase 1-like protein	Gpd1l	4.4262	1.29798	1.53064	0.59543	3.54521	4.99507	0.687948	0.330911	0.467023
GPDM	Glycerol-3-phosphate dehydrogenase, mitochondrial	Gpd2	0.917127	2.04276	0.530926	3.35448	2.75984	1.52616	0.514542	6.97654	1.09239
GPX1	Glutathione peroxidase 1	Gpx1	6.3817	4.78322	1.77952	0.104504	0.159898	1.29548	2.45078	2.58206	0.824971
GRB2	Growth factor receptor-bound protein 2	Grb2	4.83093	3.41674	2.95776	1.84847	3.93271	6.18027	2.66868	1.84928	0.64591
GRP75	Stress-70 protein, mitochondrial	Hspa9	1.37896	0.639876	0.696322	0.599062	0.668325	0.860623	0.570672	0.776744	0.345506
GSHB	Glutathione synthetase	Gss	1.22525	1.95254	1.20247	0.244561	0.968689	1.11711	0.555535	0.944834	0.441646
GSHR	Glutathione reductase, mitochondrial	Gsr	1.16555	1.25327	2.44232	0.605422	1.57361	1.05888	0.400236	0.754232	0.817291
GSK3B	Glycogen synthase kinase-3 beta	Gsk3b	10.824	1.25749	3.32069	1.77816	1.35955	1.99269	5.21878	17.67	1.62463
GSLG1	Golgi apparatus protein 1	Glg1	1.12024	1.46581	1.73395	1.37958	1.63242	1.94627	0.474665	1.99883	0.234254
GSTM1	Glutathione S-transferase Mu 1	Gstm1	3.09108	1.18665	0.785647	1.17245	1.82557	1.81948	0.519141	0.883268	0.627659
GSTM5	Glutathione S-transferase Mu 5	Gstm5	0.657202	2.81294	1.0255	1.67163	1.46656	2.81013	0.0445796	4.36835	2.06632
GSTO1	Glutathione S-transferase omega-1	Gsto1	13.8483	0.667819	5.16826	0.260133	1.54078	2.18836	1.47246	0.927832	0.176163
GSTP1	Glutathione S-transferase P 1	Gstp1	1.26357	0.768456	0.382356	0.887157	0.840943	1.408	0.626325	0.771937	0.716345
GTR1	Solute carrier family 2, facilitated glucose transporter member 1	Slc2a1	6.53805	0.784534	0.883863	0.637365	1.79324	0.771484	0.991135	1.49541	0.276761
GUAA	GMP synthase [glutamine-hydrolyzing]	Gmps	2.68761	2.62248	1.31315	2.04272	3.33858	2.67567	4.45676	2.60317	1.39085
GYS1	Glycogen [starch] synthase, muscle	Gys1	1.94725	1.96698	1.1445	1.11288	0.94692	2.52599	1.97704	19.7602	1.86272
H10	Histone H1.0	H1-0	1.01157	1.68044	1.10971	1.36882	1.07197	0.816616	0.587702	0.184467	0.151379
H14	Histone H1.4	H1-4	0.9215	9.89075	1.01036	0.414367	3.78024	1.13502	1.20985	1.48728	1.00252
H15	Histone H1.5	H1-5	1.53396	1.10257	2.44381	1.07786	1.66439	1.34387	0.107038	1.05871	1.35494
H2A1B	Histone H2A type 1-B	H2ac4	1.1831	1.17344	1.1841	2.72144	0.719815	0.530106	8.22897	0.498932	0.377262
H2B1C	Histone H2B type 1-C/E/G	H2bc4	1.65159	0.378829	0.414548	0.829174	1.08504	0.865765	0.462198	0.349232	0.157327
H3C	Histone H3.3C	H3-5	0.300869	0.772939	0.892929	0.270424	0.482109	0.645216	0.208766	0.535497	0.169027
H4	Histone H4	H4c1	0.724948	0.226233	0.337612	0.424675	1.05425	0.467163	0.417629	0.426474	0.217772
HA12	H-2 class I histocompatibility antigen, D-D alpha chain	H2-D1	3.06664	1.90818	3.7809	0.0207268	0.593413	1.301	0.556853	0.664068	0.349675
HACL2	2-hydroxyacyl-CoA lyase 2	Ilvbl	0.627688	0.732427	0.498161	0.965515	1.97163	5.55563	1.75396	4.77627	3.29245
HAP28	28 kDa heat- and acid-stable phosphoprotein	Pdap1	3.78598	3.08101	2.75332	2.06623	0.771702	1.15557	1.4774	0.817835	0.197144
HARS1	Histidine--tRNA ligase, cytoplasmic	Hars1	0.438019	0.911892	0.274513	0.663073	1.22703	2.14585	0.985312	0.388272	0.415198
HCD2	3-hydroxyacyl-CoA dehydrogenase type-2	Hsd17b10	2.34451	1.17311	0.683053	0.552055	0.684736	1.52272	0.948284	0.72244	0.401801
HDGF	Hepatoma-derived growth factor	Hdgf	0.447625	1.00274	0.424874	0.372699	0.839067	0.604261	0.390404	1.64557	0.610231
HDGR2	Hepatoma-derived growth factor-related protein 2	Hdgfl2	1.25688	2.12293	0.905268	0.070686	1.14654	1.58444	0.524726	2.37858	0.956182
HDHD2	Haloacid dehalogenase-like hydrolase domain-containing protein 2	Hdhd2	2.23676	0.569893	0.201995	0.0462518	0.994968	0.508903	0.406125	0.533924	0.293886
HECD1	E3 ubiquitin-protein ligase HECTD1	Hectd1	6.63795	1.08659	2.96571	0.666082	1.75907	5.64105	3.31615	10.5165	1.94001
HEM2	Delta-aminolevulinic acid dehydratase	Alad	1.14511	2.97226	1.46834	0.310135	0.827026	1.22646	0.316341	1.15787	0.418674
HEM6	Oxygen-dependent coproporphyrinogen-III oxidase, mitochondrial	Cpox	1.45142	2.38886	0.258414	0.547985	1.51604	0.569778	3.22198	3.63838	0.395445
HEXA	Beta-hexosaminidase subunit alpha	Hexa	1.71697	0.147156	0.462741	1.23034	3.01718	1.70859	2.86933	4.08445	5.14129
HEXB	Beta-hexosaminidase subunit beta	Hexb	1.58806	1.62644	2.05302	0.330055	0.174888	1.61762	0.84174	0.147968	0.217732
HGS	Hepatocyte growth factor-regulated tyrosine kinase substrate	Hgs	1.67861	0.54371	0.359833	0.788917	1.65815	1.42461	0.562153	0.285352	0.669931
HINT1	Histidine triad nucleotide-binding protein 1	Hint1	1.26984	1.06108	0.756806	0.578726	0.490666	0.700934	0.3978	0.301802	0.196072
HINT2	Histidine triad nucleotide-binding protein 2, mitochondrial	Hint2	1.73004	1.7329	0.72679	1.07387	0.681702	0.678582	0.259401	2.03609	0.239344
HIP1	Huntingtin-interacting protein 1	Hip1	3.3083	1.87369	2.47178	0.777827	1.48334	1.52004	1.42862	1.11432	0.431616
HM13	Minor histocompatibility antigen H13	Hm13	3.08632	0.567236	1.41586	0.487588	1.1721	1.24095	1.93532	0.366948	0.120525
HMCS1	Hydroxymethylglutaryl-CoA synthase, cytoplasmic	Hmgcs1	5.79225	0.271802	1.42619	1.45221	4.03024	3.51575	1.52555	0.984337	1.12187
HMGB1	High mobility group protein B1	Hmgb1	1.37828	3.26941	2.03516	0.615978	1.41701	1.1943	0.721096	1.33382	0.733432
HMOX2	Heme oxygenase 2	Hmox2	1.26576	2.00539	0.588627	1.24231	3.93424	1.52453	0.140355	2.13342	0.0679463
HNRH2	Heterogeneous nuclear ribonucleoprotein H2	Hnrnph2	1.76924	2.42437	1.8649	1.13686	2.06918	3.67283	1.03919	0.808633	0.831391
HNRL1	Heterogeneous nuclear ribonucleoprotein U-like protein 1	Hnrnpul1	0.775942	4.3251	0.965184	0.5883	1.03734	1.0063	0.483165	1.37402	1.69019
HNRPD	Heterogeneous nuclear ribonucleoprotein D0	Hnrnpd	0.768034	2.95233	0.388401	3.09555	1.28476	1.19233	0.67703	0.964901	0.334115
HNRPF	Heterogeneous nuclear ribonucleoprotein F	Hnrnpf	0.372414	4.36632	0.469423	3.5879	9.10909	3.22002	0.687315	5.95903	3.80518
HNRPK	Heterogeneous nuclear ribonucleoprotein K	Hnrnpk	2.26223	1.34706	1.24734	0.979542	2.22329	1.61524	1.08644	1.16885	0.62996
HNRPL	Heterogeneous nuclear ribonucleoprotein L	Hnrnpl	2.17746	1.41016	0.847373	1.75529	3.66366	0.511554	1.18206	2.13791	0.514681
HNRPM	Heterogeneous nuclear ribonucleoprotein M	Hnrnpm	1.5623	1.3525	0.42478	1.78959	1.16813	1.51425	0.95338	2.52815	1.30482
HNRPQ	Heterogeneous nuclear ribonucleoprotein Q	Syncrip	1.54191	1.67056	1.0834	1.72962	1.96445	1.05975	0.684744	2.56458	1.59598
HNRPU	Heterogeneous nuclear ribonucleoprotein U	Hnrnpu	1.14673	2.64927	0.835545	3.63671	3.99606	1.1383	1.05644	4.78404	1.48179
HOOK3	Protein Hook homolog 3	Hook3	1.29141	22.5592	0.31034	5.07992	11.819	1.27444	1.18731	4.48815	5.74175
HP1B3	Heterochromatin protein 1-binding protein 3	Hp1bp3	1.1688	0.317617	5.22716	6.56836	2.96458	2.15657	0.991119	2.68836	2.47555
HPRT	Hypoxanthine-guanine phosphoribosyltransferase	Hprt1	1.62842	0.633848	1.1978	0.22281	0.511348	1.45147	0.658403	0.74828	0.965051
HS105	Heat shock protein 105 kDa	Hsph1	1.65404	2.23906	1.06135	3.26976	2.54719	1.72511	1.33389	2.84473	2.19083
HS2ST	Heparan sulfate 2-O-sulfotransferase 1	Hs2st1	0.884988	2.09724	0.993657	1.52332	1.28171	0.760801	0.4386	1.50513	1.37151
HS71A	Heat shock 70 kDa protein 1A	Hspa1a	1.7597	2.93656	0.73188	1.07311	0.624783	1.51462	0.815109	1.53275	0.544971
HS74L	Heat shock 70 kDa protein 4L	Hspa4l	0.772126	0.788308	0.45482	0.827126	1.23968	2.52415	0.897024	1.35865	0.952108
HS90A	Heat shock protein HSP 90-alpha	Hsp90aa1	1.46881	0.890162	0.80095	0.608205	1.54346	1.56241	0.764181	0.667159	0.57743
HS90B	Heat shock protein HSP 90-beta	Hsp90ab1	2.51921	1.42553	1.4738	0.927919	1.40833	2.40959	1.24802	0.876455	0.461306
HSP72	Heat shock-related 70 kDa protein 2	Hspa2	9.64707	2.81236	3.09992	5.50164	2.97064	1.08042	0.303634	5.9482	1.23806
HSP74	Heat shock 70 kDa protein 4	Hspa4	0.979323	0.941297	0.790061	1.03193	0.757098	1.62235	0.753421	2.18246	0.454001
HSP7C	Heat shock cognate 71 kDa protein	Hspa8	2.60639	1.11558	1.40601	0.895311	0.929071	1.61614	1.00594	0.742295	0.455129
HSPB1	Heat shock protein beta-1	Hspb1	1.90208	0.855023	0.930226	0.642306	0.525174	1.14869	0.505776	0.43255	0.22744
HSPB7	Heat shock protein beta-7	Hspb7	4.00633	2.76979	0.745746	1.24118	2.40907	2.46639	0.444847	2.2279	1.30417
HTRA2	Serine protease HTRA2, mitochondrial	Htra2	2.05142	1.46343	0.509097	0.791806	0.460921	1.8245	0.808287	0.661632	1.04574
HUWE1	E3 ubiquitin-protein ligase HUWE1	Huwe1	3.778	2.23676	0.705434	1.1431	2.66376	1.91877	1.43636	3.80381	2.43258
HXK1	Hexokinase-1	Hk1	8.68146	0.874835	0.348269	2.41212	0.783762	1.32158	0.658706	0.514102	0.296949
HXK2	Hexokinase-2	Hk2	1.69626	1.73248	0.253318	1.27195	1.98298	1.59975	1.03168	5.01118	3.18163
HYEP	Epoxide hydrolase 1	Ephx1	3.03736	0.620183	0.698117	1.16649	1.55957	2.03259	1.07969	1.11656	0.303689
HYOU1	Hypoxia up-regulated protein 1	Hyou1	2.6633	0.946511	1.83775	0.936314	1.50293	0.78639	1.08794	1.00179	0.97632
IBP5	Insulin-like growth factor-binding protein 5	Igfbp5	4.78297	4.35743	2.75213	0.663949	1.3008	1.7158	0.634217	1.03634	0.244141
ICAL	Calpastatin	Cast	1.50364	0.928499	0.812976	0.989308	0.846082	0.962511	0.954435	1.27867	0.756845
IDE	Insulin-degrading enzyme	Ide	1.20128	1.5825	4.64059	4.19797	0.759564	4.48066	1.46586	1.10155	1.18646
IDH3A	Isocitrate dehydrogenase [NAD] subunit alpha, mitochondrial	Idh3a	1.60257	0.891758	0.919391	0.426905	0.59059	1.5394	0.872114	0.339349	0.151591
IDHC	Isocitrate dehydrogenase [NADP] cytoplasmic	Idh1	1.41367	1.18016	0.655762	1.10738	0.719123	1.10463	0.605764	0.99948	0.471188
IDHG1	Isocitrate dehydrogenase [NAD] subunit gamma 1, mitochondrial	Idh3g	0.961734	4.28689	0.529191	3.44861	15.133	2.2861	0.510535	2.85484	1.29029
IDHP	Isocitrate dehydrogenase [NADP], mitochondrial	Idh2	1.62055	0.670946	0.315247	0.844639	0.99804	0.63263	0.547507	0.657767	0.371689
IDI1	Isopentenyl-diphosphate Delta-isomerase 1	Idi1	2.67543	3.57459	2.32506	1.005	1.30992	2.45818	1.14825	0.867084	1.0171
IF1AX	Eukaryotic translation initiation factor 1A, X-chromosomal	Eif1ax	1.20897	3.11189	0.338834	2.22571	1.34537	6.50328	0.424771	2.2606	1.9266
IF2A	Eukaryotic translation initiation factor 2 subunit 1	Eif2s1	1.90877	1.57238	1.24359	0.643403	1.17656	2.01171	0.868667	0.420071	0.826871
IF2B	Eukaryotic translation initiation factor 2 subunit 2	Eif2s2	1.63604	1.64393	0.618312	0.685047	2.29026	1.4449	0.735748	2.32835	0.449775
IF2G	Eukaryotic translation initiation factor 2 subunit 3, X-linked	Eif2s3x	2.05418	1.3029	1.19108	1.80405	1.24282	2.95692	0.992213	2.02949	0.485304
IF2P	Eukaryotic translation initiation factor 5B	Eif5b	0.249162	4.51277	0.317337	1.42249	4.20851	4.11175	0.699182	7.02403	8.54432
IF4A1	Eukaryotic initiation factor 4A-I	Eif4a1	2.73127	1.272	1.18412	1.83539	2.86652	1.42833	1.31074	0.522768	0.533002
IF4A2	Eukaryotic initiation factor 4A-II	Eif4a2	3.28269	1.71682	1.27299	2.29331	2.09108	1.9013	0.888896	0.637553	0.64918
IF4A3	Eukaryotic initiation factor 4A-III	Eif4a3	1.32244	0.545221	5.01238	0.868026	3.17234	0.479241	1.37591	1.9042	3.07943
IF4B	Eukaryotic translation initiation factor 4B	Eif4b	3.11137	2.49031	1.10022	0.834074	1.48051	1.85853	0.561274	1.07742	0.396009
IF4E	Eukaryotic translation initiation factor 4E	Eif4e	1.53886	8.63381	1.98064	4.58297	2.10757	9.06658	0.849403	0.0291421	1.12699
IF4G1	Eukaryotic translation initiation factor 4 gamma 1	Eif4g1	3.6753	1.29905	1.39949	1.49588	1.95654	2.25666	1.57336	1.39989	0.509268
IF4G2	Eukaryotic translation initiation factor 4 gamma 2	Eif4g2	0.843738	3.24673	0.27698	2.60722	5.24369	1.65251	1.47002	9.75231	5.13823
IF4H	Eukaryotic translation initiation factor 4H	Eif4h	0.788562	3.11988	0.841255	0.935319	0.485287	1.0392	0.300086	1.13881	0.552096
IF5	Eukaryotic translation initiation factor 5	Eif5	7.06952	1.46671	4.18386	0.981067	2.60422	2.20453	2.12948	1.88957	0.0898732
IF5A1	Eukaryotic translation initiation factor 5A-1	Eif5a	2.08835	2.61627	1.65748	0.809217	0.67488	1.65413	1.04992	0.489908	0.355105
IF6	Eukaryotic translation initiation factor 6	Eif6	4.04146	4.01155	3.80431	1.10559	1.12331	5.60289	1.35581	0.642374	0.950202
ILEUA	Leukocyte elastase inhibitor A	Serpinb1a	1.07441	1.01478	0.389647	0.749422	1.47661	0.843981	0.881269	0.807632	0.601658
ILF2	Interleukin enhancer-binding factor 2	Ilf2	25.85	0.727737	0.970067	3.81859	0.52246	1.08865	1.57748	1.45638	0.999541
ILK	Integrin-linked protein kinase	Ilk	1.32013	1.09648	1.08979	1.35273	4.06897	0.852445	1.54457	1.71594	1.19371
IMA4	Importin subunit alpha-4	Kpna3	1.47642	0.261914	1.27655	2.46884	9.07169	0.325796	0.593146	6.47359	1.69616
IMB1	Importin subunit beta-1	Kpnb1	2.59103	1.80261	1.2859	0.956051	1.79464	1.52372	1.09416	0.820826	0.664919
IMDH2	Inosine-5'-monophosphate dehydrogenase 2	Impdh2	4.18959	0.750031	4.02075	0.497074	1.57609	1.24494	1.21759	0.290515	0.789983
IPKG	cAMP-dependent protein kinase inhibitor gamma	Pkig	1.99279	5.60721	1.05446	1.39484	3.72707	5.05943	1.389	1.26696	1.08123
IPO4	Importin-4	Ipo4	4.11384	2.60109	1.20771	0.417974	1.7407	0.687876	0.870308	2.17878	0.906807
IPO5	Importin-5	Ipo5	0.467172	0.827491	0.763971	2.01685	1.52785	0.720371	1.41458	1.42311	1.85656
IPO9	Importin-9	Ipo9	3.00194	1.25968	1.01741	2.69783	7.6564	3.03938	0.0178062	7.26919	3.42771
IPYR	Inorganic pyrophosphatase	Ppa1	3.09747	1.02757	1.04801	0.545418	0.633194	1.77742	0.433941	1.87902	0.0898885
IQGA1	Ras GTPase-activating-like protein IQGAP1	Iqgap1	2.58893	0.624064	0.86314	0.885047	0.844681	0.47986	0.746124	0.447437	0.598113
IRGM1	Immunity-related GTPase family M protein 1	Irgm1	2.51865	0.519097	29.4484	0.042403	1.37921	1.25171	1.21386	1.00813	0.0449527
ISCU	Iron-sulfur cluster assembly enzyme ISCU, mitochondrial	Iscu	4.74002	5.87768	3.24682	4.15506	5.03683	5.55117	4.52098	0.821304	0.742882
IST1	IST1 homolog	Ist1	5.7013	0.981598	1.88178	0.479984	2.39488	7.32982	1.46821	2.38543	1.40468
ITA5	Integrin alpha-5	Itga5	2.70282	0.935215	1.21738	3.02403	0.787883	2.46813	1.89617	1.17672	4.08282
ITA7	Integrin alpha-7	Itga7	1.33695	1.84713	1.12077	2.19291	1.91965	3.0092	1.48279	1.27194	0.50309
ITAV	Integrin alpha-V	Itgav	3.33426	1.84642	0.998025	1.30173	2.56904	1.44063	0.669353	0.526859	0.284008
ITB1	Integrin beta-1	Itgb1	1.55396	1.79708	1.52987	1.07902	1.83523	2.22019	1.71398	2.04741	1.21034
ITB5	Integrin beta-5	Itgb5	1.07947	3.56755	0.510405	0.597829	1.35517	5.07898	2.25215	11.1245	3.11724
ITIH4	Inter alpha-trypsin inhibitor, heavy chain 4	Itih4	5.49424	1.39933	3.509	1.1762	3.16413	1.12524	2.6037	0.884604	0.61035
ITM2B	Integral membrane protein 2B	Itm2b	1.68957	3.46498	0.868827	1.72558	2.9935	3.51843	1.02357	1.29848	0.979245
ITPA	Inosine triphosphate pyrophosphatase	Itpa	2.77145	4.94708	0.537861	4.21269	4.17496	1.27898	0.502908	3.83384	23.5681
ITSN1	Intersectin-1	Itsn1	0.333063	0.278505	0.406213	0.0460362	0.555336	1.67655	0.730285	2.19237	0.366312
IVD	Isovaleryl-CoA dehydrogenase, mitochondrial	Ivd	1.81501	1.92672	0.603962	0.177522	1.00338	1.4397	0.88959	0.984183	0.345457
JAGN1	Protein jagunal homolog 1	Jagn1	6.92919	2.25151	1.39625	3.18498	2.93242	3.21769	1.19657	2.73845	2.1205
JIP4	C-Jun-amino-terminal kinase-interacting protein 4	Spag9	0.319009	5.95498	0.123424	2.44924	8.3692	1.07523	1.01216	13.3513	6.20791
JPH2	Junctophilin-2	Jph2	0.550585	2.63556	0.327821	2.38299	3.30815	3.98076	0.67101	5.28603	2.04417
JSPR1	Junctional sarcoplasmic reticulum protein 1	Jsrp1	2.03951	1.48575	0.695753	0.474906	1.27074	0.66447	2.30755	0.778405	0.761702
KAD1	Adenylate kinase isoenzyme 1	Ak1	1.82332	1.36052	1.39818	0.857399	1.35627	0.971006	0.658793	1.00794	0.2955
KAD2	Adenylate kinase 2, mitochondrial	Ak2	0.315855	0.599144	0.649596	1.0094	0.6873	0.703899	0.462911	1.11245	0.653153
KAD3	GTP:AMP phosphotransferase AK3, mitochondrial	Ak3	1.07094	2.631	1.27871	0.976363	1.12478	2.40504	0.412286	1.55251	0.422669
KANK2	KN motif and ankyrin repeat domain-containing protein 2	Kank2	2.6869	1.12958	1.12925	3.24061	1.41096	3.34699	1.39593	3.746	2.94262
KAP0	cAMP-dependent protein kinase type I-alpha regulatory subunit	Prkar1a	3.17698	2.62312	7.9533	0.944848	3.186	3.20866	2.55792	1.94024	0.898132
KAP2	cAMP-dependent protein kinase type II-alpha regulatory subunit	Prkar2a	1.33902	0.628254	1.07795	2.26246	1.22145	0.973704	0.563252	0.856995	1.51725
KAPCA	cAMP-dependent protein kinase catalytic subunit alpha	Prkaca	3.83364	0.875334	1.66294	0.999773	0.995797	2.30678	0.787201	1.67557	0.440321
KAT1	Kynurenine--oxoglutarate transaminase 1	Kyat1	0.26652	1.28342	0.665297	3.28812	1.14141	2.44512	1.13241	1.44635	0.667112
KCC2D	Calcium/calmodulin-dependent protein kinase type II subunit delta	Camk2d	1.68503	0.914927	0.85226	0.205479	0.56313	0.962593	1.27168	2.83893	0.887466
KCRB	Creatine kinase B-type	Ckb	1.25306	1.05631	0.417109	0.60097	0.463199	0.553504	0.481112	0.623589	0.261522
KCRM	Creatine kinase M-type	Ckm	3.00154	0.86289	0.964667	0.511711	0.738157	1.05727	1.07189	0.140807	0.338589
KCY	UMP-CMP kinase	Cmpk1	4.95517	1.07158	2.63602	1.3557	0.854924	1.28593	1.31078	4.14653	0.197148
KINH	Kinesin-1 heavy chain	Kif5b	1.7247	1.27702	1.33571	1.37309	2.07933	1.84645	0.714758	1.44819	0.903433
KLC1	Kinesin light chain 1	Klc1	3.605	2.07983	1.27682	1.00956	1.25679	0.92982	1.34542	1.98956	1.35969
KLC2	Kinesin light chain 2	Klc2	1.57816	2.2134	1.33616	0.513687	1.67608	2.72945	1.08833	2.46414	0.879196
KLH30	Kelch-like protein 30	Klhl30	2.12304	1.3894	0.850992	5.23091	5.37694	2.5573	1.35068	1.10733	2.05297
KLH40	Kelch-like protein 40	Klhl40	4.41127	0.949988	0.961991	0.578913	1.29098	1.40587	0.835712	1.13074	0.331233
KLH41	Kelch-like protein 41	Klhl41	1.51261	1.08433	0.721897	1.01692	0.828201	1.88823	0.908731	0.552185	0.456992
KPRA	Phosphoribosyl pyrophosphate synthase-associated protein 1	Prpsap1	17.5386	1.06611	1.4123	1.13823	0.130105	0.960338	1.889	0.168823	0.472072
KPYM	Pyruvate kinase PKM	Pkm	1.49644	0.747809	0.699037	0.677066	0.831245	1.35705	0.663646	0.520211	0.34776
KTN1	Kinectin	Ktn1	2.08816	3.06121	1.92172	1.44867	2.27006	2.48895	0.66684	1.65344	0.906642
LA	Lupus La protein homolog	Ssb	1.73074	6.19499	1.04929	2.81238	7.67775	1.46248	1.80586	3.91379	3.03159
LACB2	Endoribonuclease LACTB2	Lactb2	1.74904	0.625728	1.35988	0.75345	1.55033	0.552096	1.79868	1.13694	1.27419
LAG3	Lymphocyte activation gene 3 protein	Lag3	6.53569	7.35259	9.1991	3.38923	2.74768	3.7392	1.30278	2.45562	1.20675
LAMP1	Lysosome-associated membrane glycoprotein 1	Lamp1	1.57819	2.40733	0.450396	0.610227	0.088241	1.60552	0.675176	0.236245	0.471764
LAMP2	Lysosome-associated membrane glycoprotein 2	Lamp2	2.11415	0.840928	0.543904	0.778831	0.231033	1.06083	0.587587	0.427851	0.205363
LAP2B	Lamina-associated polypeptide 2, isoforms beta/delta/epsilon/gamma	Tmpo	3.96601	1.02794	0.914236	0.055821	0.831349	0.57398	0.369692	1.5645	0.213747
LASP1	LIM and SH3 domain protein 1	Lasp1	1.1089	1.3473	0.756452	0.487645	0.413457	0.537246	0.527649	0.612074	0.374419
LAT1	Large neutral amino acids transporter small subunit 1	Slc7a5	1.93954	2.2143	1.21116	1.34176	0.622075	4.83609	1.41659	1.08508	0.530578
LC7L2	Putative RNA-binding protein Luc7-like 2	Luc7l2	7.02978	1.61204	0.451309	1.43532	1.30687	2.10258	1.24743	1.94455	1.19176
LCAP	Leucyl-cystinyl aminopeptidase	Lnpep	1.77345	0.657614	0.501759	1.42818	1.02202	0.564666	0.832476	0.890797	0.433765
LDB3	LIM domain-binding protein 3	Ldb3	3.12243	1.63533	1.08131	1.50329	1.0572	1.5665	0.924236	1.76335	0.684016
LDHA	L-lactate dehydrogenase A chain	Ldha	0.852859	1.12854	0.635091	0.704386	0.917045	0.952649	0.77503	0.590384	0.356926
LDHB	L-lactate dehydrogenase B chain	Ldhb	2.15063	3.45997	1.19637	0.0420675	3.20843	1.05279	0.726929	0.516453	0.789431
LEG1	Galectin-1	Lgals1	1.14604	1.43678	0.404594	0.959775	0.719312	1.3119	0.388968	0.652703	0.575968
LEG3	Galectin-3	Lgals3	1.96773	1.24052	1.59737	0.766966	0.933612	2.05882	0.402489	0.866372	0.516146
LEMD2	LEM domain-containing protein 2	Lemd2	2.12647	2.53891	0.968509	0.234079	1.88719	2.18136	0.819634	19.2322	3.35695
LETM1	Mitochondrial proton/calcium exchanger protein	Letm1	2.82946	0.634111	0.700288	0.762296	1.11597	0.606348	1.25659	1.04298	0.646962
LFG3	Protein lifeguard 3	Tmbim1	4.7215	5.87088	1.42283	1.33107	3.025	3.46698	1.59381	0.944836	0.425197
LGUL	Lactoylglutathione lyase	Glo1	1.40933	0.877725	1.30801	0.554569	0.305798	0.967715	0.544369	0.38174	0.198646
LIMS1	LIM and senescent cell antigen-like-containing domain protein 1	Lims1	1.00023	1.3266	1.22069	0.922541	1.46743	2.14461	0.939459	1.33708	0.460795
LIN7C	Protein lin-7 homolog C	Lin7c	1.31105	2.66517	2.2967	0.984963	0.429414	1.56632	1.73785	0.511889	2.9869
LIS1	Platelet-activating factor acetylhydrolase IB subunit beta	Pafah1b1	1.36308	1.54286	1.50341	0.39829	0.805635	1.30891	0.475734	0.658398	0.365637
LKHA4	Leukotriene A-4 hydrolase	Lta4h	1.81049	2.2586	0.615796	1.7	1.48984	2.04279	0.721385	1.05237	2.40893
LMAN1	Protein ERGIC-53	Lman1	1.49564	2.40658	2.7907	1.01464	0.811693	2.22859	0.730578	18.7941	0.487749
LMAN2	Vesicular integral-membrane protein VIP36	Lman2	5.52238	5.54504	1.79279	0.298105	3.46837	4.1168	1.00823	3.63547	1.71952
LMNA	Prelamin-A/C	Lmna	0.911824	0.950718	0.737373	0.545965	0.850826	1.02462	0.488222	0.565265	0.301218
LMNB1	Lamin-B1	Lmnb1	1.16205	0.994739	1.62221	1.32787	2.86251	0.801716	0.655412	1.84781	1.02834
LMNB2	Lamin-B2	Lmnb2	2.10666	1.34414	1.72918	1.19386	1.70517	0.663288	1.66912	0.561234	0.202169
LONM	Lon protease homolog, mitochondrial	Lonp1	4.17918	0.81143	0.796135	1.16655	0.769371	0.884456	1.03536	1.1042	0.416891
LOX5	Polyunsaturated fatty acid 5-lipoxygenase	Alox5	2.14273	2.1449	4.33217	1.80274	2.41274	1.29432	0.632364	2.11302	0.922008
LPP	Lipoma-preferred partner homolog	Lpp	0.481309	0.741398	0.265669	0.632504	1.76855	1.27627	0.242997	1.66699	1.00598
LPPRC	Leucine-rich PPR motif-containing protein, mitochondrial	Lrpprc	1.64465	1.15088	1.22033	2.73807	0.57405	1.07399	0.881067	1.31157	0.240663
LRC59	Leucine-rich repeat-containing protein 59	Lrrc59	2.54361	1.52876	0.657624	1.17675	1.27062	0.97156	1.78157	2.22058	0.961757
LRP1	Prolow-density lipoprotein receptor-related protein 1	Lrp1	3.50738	1.2789	0.949554	2.16423	2.0553	2.93038	1.43525	0.97633	0.789581
LRRF1	Leucine-rich repeat flightless-interacting protein 1	Lrrfip1	3.21774	1.45365	1.89286	1.57799	2.91298	0.889096	2.34993	2.36706	1.28111
LSM4	U6 snRNA-associated Sm-like protein LSm4	Lsm4	1.75082	2.38544	1.16867	2.32405	0.254708	1.19015	0.493195	0.307384	0.335361
LTOR1	Ragulator complex protein LAMTOR1	Lamtor1	1.37714	0.806613	0.10145	7.06643	1.46397	1.03838	0.324117	3.10055	1.02913
LTOR2	Ragulator complex protein LAMTOR2	Lamtor2	1.92365	1.51222	1.08934	0.606136	0.704577	1.53363	0.841005	0.719714	0.146567
LTOR3	Ragulator complex protein LAMTOR3	Lamtor3	2.61058	1.08563	5.62464	0.308889	1.69174	1.16488	0.512091	3.818	0.484146
LYAG	Lysosomal alpha-glucosidase	Gaa	1.92638	2.58184	0.792977	0.72809	1.93625	2.23948	0.401055	1.41312	0.772051
LYRIC	Protein LYRIC	Mtdh	1.51235	1.49168	1.06963	1.05853	1.78389	1.63562	0.519976	2.46539	1.40326
LZIC	Protein LZIC	Lzic	1.38094	0.494668	0.610558	3.27591	1.72481	0.871865	0.283625	0.473127	0.8528
LZTL1	Leucine zipper transcription factor-like protein 1	Lztfl1	4.05146	1.45496	0.458337	1.43043	3.33544	6.87605	1.00034	5.14546	2.099
M2OM	Mitochondrial 2-oxoglutarate/malate carrier protein	Slc25a11	1.22156	0.450953	0.827084	0.981158	1.08605	1.62236	0.899104	1.60638	0.53152
MA7D1	MAP7 domain-containing protein 1	Map7d1	4.40071	3.79603	1.53429	4.00536	2.25901	3.03224	1.68315	23.9811	1.02042
MACF1	Microtubule-actin cross-linking factor 1	Macf1	4.53106	0.885678	1.00593	0.772923	1.62315	1.41352	1.98433	1.8188	1.07979
MANF	Mesencephalic astrocyte-derived neurotrophic factor	Manf	0.920507	10.8898	1.29586	0.495876	1.7478	1.58218	0.46566	0.683153	0.824578
MAP11	Methionine aminopeptidase 1	Metap1	2.48928	1.88033	0.402413	1.38539	3.03891	0.535699	1.22591	2.83763	1.45936
MAP1A	Microtubule-associated protein 1A	Map1a	0.712345	3.13621	1.05869	0.757317	1.47045	1.4993	1.50633	0.149666	0.293075
MAP1B	Microtubule-associated protein 1B	Map1b	5.58333	1.19786	1.04157	1.41844	2.35616	3.9567	1.71914	2.10501	0.989084
MAP1S	Microtubule-associated protein 1S	Map1s	2.36226	0.0920289	1.01095	1.06869	1.69596	1.68346	1.22504	0.956497	0.399141
MAP2	Methionine aminopeptidase 2	Metap2	0.699687	8.17361	0.385538	1.27805	4.91639	2.27221	0.976453	4.1107	8.38805
MAP4	Microtubule-associated protein 4	Map4	1.80546	1.58845	0.917751	0.994608	1.2989	1.24714	0.972885	0.607562	0.445363
2002-03-01	Mitochondrial amidoxime reducing component 2	Mtarc2	1.37426	1.79866	3.31111	0.351029	1.29954	1.91406	1.01558	2.05678	0.596048
MARCS	Myristoylated alanine-rich C-kinase substrate	Marcks	5.62242	6.03228	4.7051	0.879469	2.6921	3.83759	1.93928	1.42796	0.796122
MARE1	Microtubule-associated protein RP/EB family member 1	Mapre1	0.0538564	1.77073	1.43513	1.62534	1.99918	1.99846	0.349034	1.73404	0.864308
MATR3	Matrin-3	Matr3	11.7075	1.22594	1.27242	0.950239	2.92369	0.986344	1.9619	3.20793	0.283674
MAVS	Mitochondrial antiviral-signaling protein	Mavs	0.306644	2.49487	0.78014	0.592267	3.94248	2.99365	1.40616	6.2137	1.48858
MBB1A	Myb-binding protein 1A	Mybbp1a	3.44371	1.95169	1.07497	1.2123	4.49738	1.28553	1.7142	4.55086	1.68918
MBNL1	Muscleblind-like protein 1	Mbnl1	1.80771	1.75446	1.46621	0.116495	1.93782	3.022	1.07884	1.17493	0.764599
MBOA5	Lysophospholipid acyltransferase 5	Lpcat3	0.760428	0.88225	0.619386	2.37831	1.68676	1.13753	0.483429	0.97145	0.501338
MCTS1	Malignant T-cell-amplified sequence 1	Mcts1	0.706035	1.89314	0.173126	1.20216	2.17737	1.26936	2.04341	11.3128	0.942599
MCU	Calcium uniporter protein, mitochondrial	Mcu	2.02595	0.796802	1.13038	1.09842	1.30384	1.19459	1.62707	0.592074	0.599707
MDHC	Malate dehydrogenase, cytoplasmic	Mdh1	1.50289	0.34457	0.75214	1.24016	0.616385	0.835274	0.879505	0.422083	0.410294
MDHM	Malate dehydrogenase, mitochondrial	Mdh2	0.825858	1.10189	0.666078	0.254581	0.25097	0.702748	0.358769	0.418816	0.194556
MEMO1	Protein MEMO1	Memo1	0.256725	1.7136	0.0802613	3.6205	1.16488	0.474986	0.363692	4.55253	1.9599
MESD	LRP chaperone MESD	Mesd	2.32841	2.47312	1.38462	0.969271	1.71252	2.53553	0.188863	0.613422	1.21425
METK2	S-adenosylmethionine synthase isoform type-2	Mat2a	2.26055	2.2552	0.600404	1.67155	1.68889	2.38863	0.868851	3.48303	1.12769
MFGM	Lactadherin	Mfge8	2.92831	1.33972	0.162315	0.675499	1.01372	0.998949	0.300544	0.821785	0.658555
MGN	Protein mago nashi homolog	Magoh	2.05965	1.04893	1.88573	3.31163	1.64461	1.47152	0.88633	1.79049	1.14024
MIC19	MICOS complex subunit Mic19	Chchd3	1.38931	2.29448	0.80968	0.434091	0.479102	0.715655	0.623215	0.360084	0.254826
MIC27	MICOS complex subunit Mic27	Apool	14.6304	3.26888	0.6403	1.62694	3.96947	1.45468	0.508201	1.89273	0.703221
MIC60	MICOS complex subunit Mic60	Immt	0.994714	0.512225	0.692877	0.872753	1.24275	1.39039	0.833033	0.794262	0.498259
MICA1	[F-actin]-monooxygenase MICAL1	Mical1	2.94917	0.899755	1.99227	2.28992	2.11902	1.53008	1.83744	10.5411	3.61854
MIF	Macrophage migration inhibitory factor	Mif	1.13987	0.660341	0.543849	0.457618	0.481693	0.598587	0.271425	0.328887	0.22955
MK01	Mitogen-activated protein kinase 1	Mapk1	4.91595	1.842	3.74947	1.56856	1.09219	0.474796	1.38881	1.29328	0.250481
MK03	Mitogen-activated protein kinase 3	Mapk3	2.42553	6.38503	0.592618	0.533012	7.4753	0.725786	1.67414	2.44242	0.122617
ML12B	Myosin regulatory light chain 12B	Myl12b	2.44838	1.49282	0.660056	0.806645	1.81222	2.32621	1.42599	0.992252	0.855717
MLEC	Malectin	Mlec	1.17686	4.77439	1.05186	0.66412	3.74352	3.75827	0.809427	1.33938	1.4453
MLP3A	Microtubule-associated proteins 1A/1B light chain 3A	Map1lc3a	7.52905	1.5281	1.78365	1.06674	0.898912	3.0238	1.77996	0.461662	0.480117
MLRS	Myosin regulatory light chain 2, skeletal muscle isoform	Mylpf	2.68525	1.89013	1.38663	0.606923	1.14352	1.41774	1.26485	0.469358	0.394728
MMSA	Methylmalonate-semialdehyde dehydrogenase [acylating], mitochondrial	Aldh6a1	3.79771	1.17054	2.26656	1.12345	2.18136	3.97014	0.622513	1.33465	0.371512
MOES	Moesin	Msn	1.05192	0.89038	0.429315	0.490471	0.689788	0.679811	0.610915	0.529143	0.433575
MP2K1	Dual specificity mitogen-activated protein kinase kinase 1	Map2k1	0.281062	2.85407	0.427707	0.713186	1.63598	1.68128	1.54484	1.54031	0.797206
MP2K2	Dual specificity mitogen-activated protein kinase kinase 2	Map2k2	2.45242	1.48311	0.990853	4.11743	2.19253	5.52933	1.85002	1.95515	0.738896
MPC2	Mitochondrial pyruvate carrier 2	Mpc2	0.837481	0.472263	0.237827	1.16843	0.888196	0.50458	0.616959	17.8575	2.23052
MPCP	Phosphate carrier protein, mitochondrial	Slc25a3	0.87133	0.790671	0.545089	0.36758	1.01853	1.34217	0.591203	0.415832	0.304798
MPI	Mannose-6-phosphate isomerase	Mpi	1.49716	1.36733	0.375467	0.58311	1.99397	1.61474	1.28933	0.376752	0.258678
MPPB	Mitochondrial-processing peptidase subunit beta	Pmpcb	4.46651	0.943611	0.87221	4.46264	0.730162	2.12948	1.01012	0.866699	0.492554
MPRD	Cation-dependent mannose-6-phosphate receptor	M6pr	1.20219	1.02033	3.07217	1.37952	1.75934	1.97345	1.95283	1.42971	1.35521
MSI2H	RNA-binding protein Musashi homolog 2	Msi2	1.62532	2.02579	0.293977	2.77458	7.30638	1.78452	0.294053	2.43806	1.89473
MSTN1	Musculoskeletal embryonic nuclear protein 1	Mustn1	4.43661	3.38963	2.83135	0.651367	1.7071	3.27067	1.76576	2.87753	0.310275
MTAP	S-methyl-5'-thioadenosine phosphorylase	Mtap	1.38189	1.46551	0.734121	0.535006	1.16704	1.10294	0.505353	1.46177	0.768479
MTCH2	Mitochondrial carrier homolog 2	Mtch2	0.821488	0.68099	0.411593	1.36333	1.00747	1.20841	1.03173	1.80477	0.216551
MTPN	Myotrophin	Mtpn	1.9073	1.33223	2.32876	0.540486	0.807409	2.27761	0.621866	3.46743	0.675672
MUTA	Methylmalonyl-CoA mutase, mitochondrial	Mmut	2.04315	1.81246	1.23921	1.3099	1.23275	2.79347	1.34594	1.33278	2.93894
MVD1	Diphosphomevalonate decarboxylase	Mvd	7.68005	1.8045	2.46331	6.10055	5.93663	0.412019	3.37302	8.81785	0.501978
MVP	Major vault protein	Mvp	1.22843	0.908134	0.839398	1.04148	1.95009	0.895273	1.13855	1.44486	0.665762
MXRA7	Matrix-remodeling-associated protein 7	Mxra7	1.57474	1.74396	0.892839	0.83495	0.847501	0.788825	0.773214	0.924806	1.97821
MY18A	Unconventional myosin-XVIIIa	Myo18a	3.48623	1.65655	2.74287	0.809296	2.73916	2.59416	1.52731	1.33717	0.94469
MYADM	Myeloid-associated differentiation marker	Myadm	1.16385	0.378831	0.281286	0.318174	0.600912	0.847631	0.750399	0.324048	0.180016
MYBPH	Myosin-binding protein H	Mybph	1.56407	1.63779	0.928032	1.09547	1.91229	1.63375	0.478928	1.56171	1.00253
MYCBP	c-Myc-binding protein	Mycbp	1.11732	5.51231	2.4527	0.557487	0.614311	3.40687	0.940031	1.77712	0.349142
MYG	Myoglobin	Mb	1.02648	0.590733	0.322711	1.27765	2.26094	0.954496	0.661063	1.33951	2.17615
MYG1	MYG1 exonuclease	Myg1	0.997471	1.65435	0.468791	1.45223	1.03905	1.17811	0.462578	3.14361	0.314259
MYH1	Myosin-1	Myh1	3.16066	1.42587	1.22313	2.57499	2.25056	2.1342	2.43728	3.37422	0.843121
MYH10	Myosin-10	Myh10	0.703188	2.88915	0.545686	5.43157	7.28725	0.224469	0.938706	12.0184	2.59851
MYH3	Myosin-3	Myh3	1.53795	0.794832	0.564843	1.1572	0.986969	1.09516	1.01622	1.60817	0.497734
MYH4	Myosin-4	Myh4	2.09263	1.73913	0.859902	1.79941	2.10508	2.26616	1.8985	1.27849	0.982628
MYH7	Myosin-7	Myh7	2.26817	0.693751	2.95634	0.368127	1.00371	1.30262	0.786226	0.21526	0.307343
MYH8	Myosin-8	Myh8	1.99875	1.46795	0.842821	0.488273	0.9198	2.56843	0.97838	0.226096	0.496134
MYH9	Myosin-9	Myh9	0.956194	0.673147	0.775164	2.17789	3.30701	0.773133	0.899351	4.41162	1.75954
MYL1	Myosin light chain 1/3, skeletal muscle isoform	Myl1	3.70416	2.78678	1.80019	1.09995	1.3437	1.97601	1.3003	0.950785	0.460367
MYL4	Myosin light chain 4	Myl4	2.48451	4.72527	1.7907	1.01267	1.83324	2.1689	1.16641	1.06202	0.660424
MYL6	Myosin light polypeptide 6	Myl6	1.27095	1.83517	1.23532	0.885418	1.7462	2.21192	0.668185	3.67982	1.32237
MYL6B	Myosin light chain 6B	Myl6b	0.851358	1.64288	0.505743	0.35071	1.09997	0.950815	0.381788	0.537086	0.509728
MYO10	Unconventional myosin-X	Myo10	3.23276	4.24273	0.569518	7.14784	3.49572	1.84838	1.79253	1.86825	0.377984
MYO1C	Unconventional myosin-Ic	Myo1c	2.58244	0.569791	1.86016	1.33475	2.74395	1.94884	1.17329	2.42577	2.88472
MYOF	Myoferlin	Myof	1.17565	0.752043	0.983665	0.953529	2.31597	1.36854	1.28146	1.32563	1.2534
MYOM1	Myomesin-1	Myom1	3.65273	6.63304	2.44303	2.60165	8.59942	1.00138	2.56708	6.26958	1.87742
MYOM3	Myomesin-3	Myom3	7.21351	4.07299	2.04959	1.12951	4.94977	2.6311	0.928535	3.12334	1.26837
MYPT1	Protein phosphatase 1 regulatory subunit 12A	Ppp1r12a	1.62139	0.647924	3.48715	0.390547	1.05458	2.03665	0.531327	2.64975	1.17151
NAA15	N-alpha-acetyltransferase 15, NatA auxiliary subunit	Naa15	1.2201	1.385	0.775618	5.64151	2.08352	2.08619	1.34106	2.14282	0.864947
NACAM	Nascent polypeptide-associated complex subunit alpha, muscle-specific form	Naca	1.99723	2.78838	1.17394	0.725862	0.869541	1.45523	0.765232	0.764817	0.53561
NB5R1	NADH-cytochrome b5 reductase 1	Cyb5r1	0.273232	1.33536	1.70902	2.58281	0.683865	1.53935	1.55445	16.5365	1.52384
NB5R3	NADH-cytochrome b5 reductase 3	Cyb5r3	1.30409	0.905034	0.958064	1.04799	1.0701	1.43681	0.981525	0.845297	0.44665
NC2A	Dr1-associated corepressor	Drap1	1.83804	1.61978	3.33882	1.50518	0.49867	3.79512	1.41765	1.17485	0.743908
NCAM1	Neural cell adhesion molecule 1	Ncam1	3.80512	2.73163	1.40582	3.33483	1.80675	2.22504	1.76977	1.84908	0.626638
NCEH1	Neutral cholesterol ester hydrolase 1	Nceh1	1.827	0.303973	0.111582	3.08992	2.36882	0.731704	1.7731	1.6382	2.18113
NCKP1	Nck-associated protein 1	Nckap1	2.23818	0.821143	0.940232	1.22921	1.5937	2.05864	1.00368	3.33922	0.761989
NCPR	NADPH--cytochrome P450 reductase	Por	7.77099	2.31159	3.45974	2.90823	2.59639	4.42493	0.553565	1.12565	0.934855
NDKA	Nucleoside diphosphate kinase A	Nme1	1.30462	1.288	0.786303	0.17887	0.729832	0.753037	0.421739	0.321145	0.185067
NDKB	Nucleoside diphosphate kinase B	Nme2	1.5989	1.36871	1.11488	0.455418	0.746731	1.19625	0.570257	0.414993	0.204062
NDRG1	Protein NDRG1	Ndrg1	2.13239	2.35624	1.18462	0.254068	1.77441	1.14146	0.731468	2.08998	0.370376
NDUA5	NADH dehydrogenase [ubiquinone] 1 alpha subcomplex subunit 5	Ndufa5	1.71446	1.97595	2.77801	0.544055	1.06886	2.02312	0.866352	2.28258	1.00181
NDUA6	NADH dehydrogenase [ubiquinone] 1 alpha subcomplex subunit 6	Ndufa6	3.08471	1.56292	1.57434	0.325162	1.89524	1.91481	0.561583	0.995321	2.33091
NDUA7	NADH dehydrogenase [ubiquinone] 1 alpha subcomplex subunit 7	Ndufa7	2.73882	5.78002	1.56613	3.23754	3.76979	5.26787	2.51001	2.62836	2.819
NDUA8	NADH dehydrogenase [ubiquinone] 1 alpha subcomplex subunit 8	Ndufa8	5.08724	0.138237	0.129726	0.92553	0.499678	0.256648	0.335539	0.214696	0.358415
NDUAA	NADH dehydrogenase [ubiquinone] 1 alpha subcomplex subunit 10, mitochondrial	Ndufa10	2.35834	2.03344	0.900855	1.1338	2.96985	1.35643	0.734908	1.10166	0.766001
NDUAD	NADH dehydrogenase [ubiquinone] 1 alpha subcomplex subunit 13	Ndufa13	4.87746	1.19341	0.355458	0.549829	0.886456	0.89165	1.11446	0.888425	0.302009
NDUB5	NADH dehydrogenase [ubiquinone] 1 beta subcomplex subunit 5, mitochondrial	Ndufb5	0.800753	0.54487	0.56256	0.541975	1.06778	1.73991	0.383619	0.517288	0.290662
NDUB8	NADH dehydrogenase [ubiquinone] 1 beta subcomplex subunit 8, mitochondrial	Ndufb8	0.732315	1.37568	2.56063	1.71637	0.645483	0.905496	0.285093	2.39733	1.2491
NDUB9	NADH dehydrogenase [ubiquinone] 1 beta subcomplex subunit 9	Ndufb9	0.901869	0.236399	0.146994	3.97814	0.921381	1.63974	1.39273	0.439668	28.3099
NDUBA	NADH dehydrogenase [ubiquinone] 1 beta subcomplex subunit 10	Ndufb10	0.511699	0.721282	0.197416	1.96306	0.635821	1.23364	0.230371	0.610301	0.86998
NDUS1	NADH-ubiquinone oxidoreductase 75 kDa subunit, mitochondrial	Ndufs1	5.83892	0.819633	1.87803	0.512832	0.907635	1.06065	1.20746	0.242388	0.165431
NDUS2	NADH dehydrogenase [ubiquinone] iron-sulfur protein 2, mitochondrial	Ndufs2	2.20456	0.896134	1.1966	0.938102	2.03444	0.712956	1.03516	1.65091	0.428947
NDUS3	NADH dehydrogenase [ubiquinone] iron-sulfur protein 3, mitochondrial	Ndufs3	2.82332	1.10021	1.24052	1.48297	0.619795	0.818878	0.905839	1.26096	0.119774
NDUS4	NADH dehydrogenase [ubiquinone] iron-sulfur protein 4, mitochondrial	Ndufs4	3.84956	0.751743	2.27835	0.749774	1.09915	1.15882	0.535696	0.467323	0.173882
NDUS8	NADH dehydrogenase [ubiquinone] iron-sulfur protein 8, mitochondrial	Ndufs8	5.19728	0.841352	1.6552	0.585228	2.29863	2.85318	0.820721	5.7941	0.100217
NDUV1	NADH dehydrogenase [ubiquinone] flavoprotein 1, mitochondrial	Ndufv1	2.9906	1.31835	1.99219	0.676125	0.513491	1.62226	2.1086	1.09467	0.164219
NEDD4	E3 ubiquitin-protein ligase NEDD4	Nedd4	3.95646	2.76314	3.74077	3.57016	2.02819	4.44989	0.351924	0.956411	0.312156
NEO1	Neogenin	Neo1	0.208112	6.2201	0.262947	7.06969	1.68566	2.07793	0.0404073	0.678029	0.17749
NEST	Nestin	Nes	1.82248	1.59698	1.66611	0.639714	1.79494	2.16235	1.08592	0.931255	0.499391
NEUL	Neurolysin, mitochondrial	Nln	2.58238	1.70478	1.01564	0.508673	1.02765	1.18658	1.42864	1.98606	0.758243
NEXN	Nexilin	Nexn	3.3938	0.787144	2.49425	0.139146	0.634301	1.20149	1.16351	0.822684	4.31689
NFS1	Cysteine desulfurase, mitochondrial	Nfs1	2.40369	3.51477	1.91583	2.11374	3.06231	0.959222	1.03172	0.846132	3.00618
NIBA2	Protein Niban 2	Niban2	1.5096	0.849572	1.15994	0.634535	1.43053	2.40051	1.81526	1.22551	0.664438
NICA	Nicastrin	Ncstn	4.0724	1.96064	1.57637	0.893101	1.54561	0.989374	1.29358	1.52366	0.573056
NIT1	Deaminated glutathione amidase	Nit1	3.30221	5.0764	0.0899086	1.24585	2.83481	1.1976	0.706735	2.28958	0.484656
NIT2	Omega-amidase NIT2	Nit2	1.58263	4.95012	1.59956	1.56829	1.33403	3.36903	0.49395	2.81013	1.39531
NMT1	Glycylpeptide N-tetradecanoyltransferase 1	Nmt1	1.78621	1.70339	0.456138	1.70524	1.93269	2.19528	0.541349	1.29059	0.610189
NNRD	ATP-dependent (S)-NAD(P)H-hydrate dehydratase	Naxd	1.67207	1.59207	2.16752	0.202299	4.01127	1.6999	1.27205	6.42461	1.62129
NNRE	NAD(P)H-hydrate epimerase	Naxe	2.28195	0.160401	0.414444	1.34596	1.23668	2.07842	1.82519	0.0884585	3.12961
NNTM	NAD(P) transhydrogenase, mitochondrial	Nnt	1.3533	0.816739	0.921512	1.90143	1.32921	0.896235	0.615672	0.536227	0.242277
NOMO1	Nodal modulator 1	Nomo1	4.70736	0.853507	1.31967	0.787564	1.08582	1.84228	0.352241	1.41367	0.849189
NONO	Non-POU domain-containing octamer-binding protein	Nono	0.401057	2.28034	0.955448	2.20347	1.61479	3.12552	1.02003	2.02842	0.980648
NP1L1	Nucleosome assembly protein 1-like 1	Nap1l1	2.06632	1.55599	1.17825	1.18394	1.73182	1.17242	1.2792	0.892961	0.984086
NP1L4	Nucleosome assembly protein 1-like 4	Nap1l4	0.855761	3.8831	2.23706	0.854394	2.58731	6.26921	1.20745	0.464608	5.86514
NPC1	NPC intracellular cholesterol transporter 1	Npc1	1.42881	0.742207	0.20919	1.22002	2.30767	1.36905	1.25101	6.09546	1.75079
NPC2	NPC intracellular cholesterol transporter 2	Npc2	0.614011	1.4041	1.28732	0.260999	0.358651	0.922454	0.315434	0.223203	0.159724
NPM	Nucleophosmin	Npm1	0.736533	4.28755	1.04623	1.33705	2.16785	2.36512	0.525756	1.28184	0.440739
NPTN	Neuroplastin	Nptn	1.96392	1.54876	1.59364	0.823052	0.312132	1.2407	0.498264	0.499542	0.507489
NRADD	Death domain-containing membrane protein NRADD	Nradd	1.30432	1.38739	0.0245157	1.27412	1.06472	0.851219	0.907008	0.471991	0.445598
NRAP	Nebulin-related-anchoring protein	Nrap	1.67839	0.548713	0.123999	0.41193	0.909069	2.24949	0.633443	0.518622	0.33205
NRDC	Nardilysin	Nrdc	1.00647	1.16519	0.536098	1.70265	1.46098	3.36598	0.796894	2.32896	1.00833
NSDHL	Sterol-4-alpha-carboxylate 3-dehydrogenase, decarboxylating	Nsdhl	5.61214	0.581878	1.53284	0.865697	1.41013	0.91651	0.92674	1.00555	0.419596
NSF	Vesicle-fusing ATPase	Nsf	1.54288	1.22169	1.34827	0.372129	1.15236	1.43376	0.671175	1.92696	1.66473
NSF1C	NSFL1 cofactor p47	Nsfl1c	2.04042	3.00216	1.32211	0.904748	1.58315	2.16641	0.916086	1.3973	0.682512
NT5C	5'(3')-deoxyribonucleotidase, cytosolic type	Nt5c	0.409108	1.16606	1.60497	0.527043	0.327772	0.286881	1.60503	2.4105	0.394702
NTF2	Nuclear transport factor 2	Nutf2	0.688412	1.56463	0.404775	22.5235	1.50949	1.07071	0.0928574	2.28373	0.554047
NU155	Nuclear pore complex protein Nup155	Nup155	0.0416773	0.584542	0.706007	50.5973	2.60835	0.900511	0.279922	29.8261	1.91828
NUCB1	Nucleobindin-1	Nucb1	2.94825	1.68615	0.790757	1.47975	1.39498	1.80652	0.63735	1.39137	1.54617
NUCB2	Nucleobindin-2	Nucb2	2.69937	1.63806	0.879712	1.89116	1.55199	0.901022	0.419426	1.47647	0.909207
NUCL	Nucleolin	Ncl	1.69547	3.45844	1.78375	1.52265	1.90149	2.1016	1.06379	1.15698	0.562693
NUDC	Nuclear migration protein nudC	Nudc	4.36056	2.14165	2.66887	1.76185	1.11228	2.60062	0.593499	2.81245	0.971169
NUDC1	NudC domain-containing protein 1	Nudcd1	15.466	0.101555	3.41829	1.27488	1.2529	3.96937	3.24446	3.08966	0.249359
NUDC2	NudC domain-containing protein 2	Nudcd2	1.81272	3.01467	2.25775	0.975278	0.783393	1.68801	0.266956	0.27774	0.668174
NUDC3	NudC domain-containing protein 3	Nudcd3	1.46639	2.80827	4.46346	4.42017	3.52413	3.96323	7.24442	3.19626	1.35623
NUDT9	ADP-ribose pyrophosphatase, mitochondrial	Nudt9	0.797896	3.92292	0.47224	3.14989	1.81131	1.57087	1.44033	1.03708	4.55898
NUP93	Nuclear pore complex protein Nup93	Nup93	6.34745	3.27466	3.13923	6.54706	1.8975	3.79536	1.28381	3.785	0.448003
NXP20	Protein Noxp20	Fam114a1	4.18703	0.322072	1.59318	0.714607	0.567613	1.87509	0.735267	1.02128	1.14749
OAT	Ornithine aminotransferase, mitochondrial	Oat	1.77968	2.0211	1.08801	0.720891	1.81928	1.47013	0.797284	1.14291	1.33342
OBRG	Leptin receptor gene-related protein	Leprot	0.175246	0.935907	0.117423	1.01093	1.30597	0.221741	0.133062	0.738113	0.652632
OBSCN	Obscurin	Obscn	8.45035	2.98335	2.02103	1.27877	0.650092	4.2314	2.21863	3.95894	0.774529
OBSL1	Obscurin-like protein 1	Obsl1	4.66721	2.24167	0.382405	2.54829	3.77697	2.00502	1.73285	2.66368	1.98484
ODO1	2-oxoglutarate dehydrogenase, mitochondrial	Ogdh	1.74109	2.33287	0.931488	0.902363	1.62135	1.12991	1.09421	1.20094	0.597205
ODO2	Dihydrolipoyllysine-residue succinyltransferase component of 2-oxoglutarate dehydrogenase complex, mitochondrial	Dlst	11.706	0.82566	0.891621	1.38761	0.610038	0.834602	0.689517	0.648031	3.37675
ODP2	Dihydrolipoyllysine-residue acetyltransferase component of pyruvate dehydrogenase complex, mitochondrial	Dlat	0.890568	0.473121	0.329963	0.754602	1.71478	0.579506	0.319908	0.402631	0.52529
ODPA	Pyruvate dehydrogenase E1 component subunit alpha, somatic form, mitochondrial	Pdha1	1.19058	0.885283	0.811108	0.868113	1.04759	1.4631	0.723456	1.19495	0.866144
ODPB	Pyruvate dehydrogenase E1 component subunit beta, mitochondrial	Pdhb	1.42995	0.871521	0.748058	0.316173	0.521942	1.27436	0.505385	0.458739	0.159932
ODPX	Pyruvate dehydrogenase protein X component, mitochondrial	Pdhx	2.87548	1.32859	2.87118	0.603705	1.68791	1.48446	0.869512	7.59534	1.05884
ODR4	Protein odr-4 homolog	Odr4	3.7758	1.05522	2.37833	0.137467	0.777984	0.38844	1.10862	0.795897	1.42723
OGT1	UDP-N-acetylglucosamine--peptide N-acetylglucosaminyltransferase 110 kDa subunit	Ogt	1.20947	0.366409	0.322435	2.28595	1.51541	1.58369	1.11733	4.77365	1.26419
OLA1	Obg-like ATPase 1	Ola1	2.16645	1.5639	0.458608	1.29022	1.88376	1.19584	0.904429	0.959743	1.02314
OPA1	Dynamin-like 120 kDa protein, mitochondrial	Opa1	0.93005	9.37538	1.16711	0.795895	0.622085	2.84052	0.682702	0.959083	1.56355
OSBL3	Oxysterol-binding protein-related protein 3	Osbpl3	4.00527	0.671478	0.408611	6.31626	1.61664	0.90614	2.1019	1.69631	0.453172
OSBL9	Oxysterol-binding protein-related protein 9	Osbpl9	7.21448	3.01302	0.835241	3.09881	6.77541	1.77033	0.738098	12.1106	4.66855
OST48	Dolichyl-diphosphooligosaccharide--protein glycosyltransferase 48 kDa subunit	Ddost	2.16194	0.644196	0.687565	1.40623	0.88208	0.682469	1.16494	0.942961	0.538423
OTUB1	Ubiquitin thioesterase OTUB1	Otub1	1.58816	0.749185	0.820217	2.46624	1.28396	1.54901	0.996419	0.841528	0.926256
OTUL	Ubiquitin thioesterase otulin	Otulin	15.1053	0.715527	3.44291	0.56918	0.928324	1.33949	0.174818	2.01355	0.613885
OXSR1	Serine/threonine-protein kinase	Oxsr1	2.00078	1.41516	0.812967	1.04183	1.54482	0.993635	2.49668	0.330293	0.239415
P4HA1	Prolyl 4-hydroxylase subunit alpha-1	P4ha1	3.01828	1.26851	3.10781	1.27871	1.53035	1.43457	0.498827	1.34862	0.61052
P4HA2	Prolyl 4-hydroxylase subunit alpha-2	P4ha2	4.83451	0.942752	0.81337	0.588185	0.48401	0.592187	0.0697166	2.61161	0.743145
P4K2A	Phosphatidylinositol 4-kinase type 2-alpha	Pi4k2a	7.66668	2.10988	1.62565	3.19376	2.15056	3.91035	4.86217	1.72814	0.324035
P5CR2	Pyrroline-5-carboxylate reductase 2	Pycr2	0.266446	0.592925	0.639021	1.26481	1.35541	0.49059	0.476191	3.34799	2.11679
P5CR3	Pyrroline-5-carboxylate reductase 3	Pycr3	1.00499	0.657948	1.03382	0.172039	0.615421	0.948492	0.383168	0.310888	0.421215
P5CS	Delta-1-pyrroline-5-carboxylate synthase	Aldh18a1	1.59014	1.78258	1.17194	0.515794	0.723903	1.34033	0.764149	0.329821	0.192336
PA2G4	Proliferation-associated protein 2G4	Pa2g4	1.18262	0.683719	0.700267	0.848398	0.5644	0.816531	0.778041	0.927564	0.552549
PABP1	Polyadenylate-binding protein 1	Pabpc1	1.29623	1.40148	1.49389	1.73361	1.22863	1.19462	0.345421	0.944364	0.38499
PACN2	Protein kinase C and casein kinase substrate in neurons protein 2	Pacsin2	4.79775	2.76536	2.23309	0.891763	1.57593	3.08229	1.47481	1.25232	0.654802
PACN3	Protein kinase C and casein kinase II substrate protein 3	Pacsin3	1.6029	1.62112	1.04524	1.47626	1.75301	3.45725	1.10139	1.37056	0.760463
PAIP1	Polyadenylate-binding protein-interacting protein 1	Paip1	8.77842	2.42387	4.20017	0.0335117	0.751649	1.05538	1.66874	0.170709	0.200801
PAIRB	Plasminogen activator inhibitor 1 RNA-binding protein	Serbp1	1.57444	3.23482	1.91612	1.1874	2.71948	1.53886	0.555463	1.45622	0.245984
PAK2	Serine/threonine-protein kinase PAK 2	Pak2	2.22515	0.621277	1.91604	1.12653	2.23085	4.78077	1.83588	6.37233	0.189723
PALLD	Palladin	Palld	5.48125	5.09737	0.398203	1.43104	3.02618	2.41627	1.08078	2.09886	1.78183
PALM	Paralemmin-1	Palm	4.39824	2.63493	1.65089	1.56672	2.84178	2.35723	1.48781	4.38958	1.52
PARK7	Parkinson disease protein 7 homolog	Park7	1.0178	1.07905	0.621362	0.62868	1.05897	1.26083	0.622002	0.733285	0.417296
PBIP1	Pre-B-cell leukemia transcription factor-interacting protein 1	Pbxip1	2.79448	1.69815	1.72667	1.13119	2.49039	4.00739	1.05416	0.866353	0.505982
PCBP1	Poly(rC)-binding protein 1	Pcbp1	2.96659	1.67589	1.27745	1.25435	1.47109	1.87058	0.869239	0.781105	0.613453
PCBP2	Poly(rC)-binding protein 2	Pcbp2	2.36078	0.800276	0.906515	0.993428	1.3974	3.28972	1.25658	0.872379	0.612298
PCKGM	Phosphoenolpyruvate carboxykinase [GTP], mitochondrial	Pck2	1.72719	1.19736	0.200364	0.43175	0.940373	0.99966	1.7248	1.67249	0.634466
PCNP	PEST proteolytic signal-containing nuclear protein	Pcnp	3.37731	4.53749	1.41638	2.38235	2.68251	1.1675	2.68132	3.96438	0.87472
PCOC1	Procollagen C-endopeptidase enhancer 1	Pcolce	1.2684	1.06088	20.7155	1.07587	2.21852	4.843	2.95956	0.59405	0.818988
PCYOX	Prenylcysteine oxidase	Pcyox1	6.46164	1.63578	2.27679	1.35479	2.34198	1.2664	0.953289	0.755705	3.47934
PDC6I	Programmed cell death 6-interacting protein	Pdcd6ip	1.88643	0.767106	1.05342	3.09205	1.12675	0.944656	1.0964	2.70889	1.29199
PDCD5	Programmed cell death protein 5	Pdcd5	2.23656	1.90768	1.34453	7.25195	3.51101	1.30889	0.852198	0.409457	0.902788
PDCD6	Programmed cell death protein 6	Pdcd6	1.80947	1.50847	1.41584	0.715487	0.436502	1.73185	1.13879	1.78281	0.553377
PDIA1	Protein disulfide-isomerase	P4hb	1.54333	1.15966	1.09568	1.14175	1.22216	1.46352	0.843497	0.895107	0.37658
PDIA3	Protein disulfide-isomerase A3	Pdia3	1.46722	0.936093	0.538797	0.5185	0.757904	1.72168	0.452707	0.273581	0.307946
PDIA4	Protein disulfide-isomerase A4	Pdia4	1.60384	1.13677	1.49654	0.847606	0.946656	1.29433	0.751973	0.678543	0.459514
PDIA6	Protein disulfide-isomerase A6	Pdia6	1.23371	1.15141	0.595546	0.575118	1.13406	1.63428	0.534386	2.42764	0.553832
PDIP2	Polymerase delta-interacting protein 2	Poldip2	9.06125	5.80067	0.627219	1.71337	10.9844	5.99929	3.10253	3.3176	1.74902
PDLI1	PDZ and LIM domain protein 1	Pdlim1	2.60952	2.04644	0.904132	1.08758	1.20725	1.64135	0.682747	0.933933	0.321006
PDLI2	PDZ and LIM domain protein 2	Pdlim2	1.30889	1.58523	0.80202	1.29557	1.5584	3.91715	0.609504	2.05336	1.09859
PDLI3	PDZ and LIM domain protein 3	Pdlim3	3.50945	1.75131	1.51058	0.458029	1.65433	2.17226	1.76664	0.291552	0.266482
PDLI4	PDZ and LIM domain protein 4	Pdlim4	3.04205	1.23791	2.37909	0.753482	0.926642	3.19522	1.18648	0.611476	0.21107
PDLI5	PDZ and LIM domain protein 5	Pdlim5	3.21647	1.98196	1.97874	2.59344	0.813054	1.79512	1.21238	0.278481	0.61583
PDLI7	PDZ and LIM domain protein 7	Pdlim7	4.16409	0.392006	1.14844	0.536003	1.22657	1.55599	0.477969	0.050436	0.495083
PEBP1	Phosphatidylethanolamine-binding protein 1	Pebp1	2.04189	1.76747	1.33182	0.879742	0.504061	1.54483	0.587422	0.519686	0.376489
PEPD	Xaa-Pro dipeptidase	Pepd	2.38594	3.63021	0.845462	1.89494	1.22325	2.33992	0.798872	1.08464	1.34217
PEPL1	Probable aminopeptidase NPEPL1	Npepl1	0.56744	1.05651	0.0891718	3.79362	0.891433	2.34451	0.325922	3.70883	1.0197
PEX14	Peroxisomal membrane protein PEX14	Pex14	1.04692	1.45666	2.93873	0.0769478	3.47669	4.61406	1.25949	1.06142	0.515758
PEX19	Peroxisomal biogenesis factor 19	Pex19	7.22805	4.13692	2.02776	1.15834	4.31241	1.92787	2.59947	5.18799	0.945101
PFD2	Prefoldin subunit 2	Pfdn2	2.28655	1.51994	2.2561	1.26299	1.01198	2.36445	1.22956	1.3298	0.448094
PFD3	Prefoldin subunit 3	Vbp1	2.85793	1.28729	3.56364	1.6655	1.43284	3.30228	0.525873	1.8659	0.851438
PFD5	Prefoldin subunit 5	Pfdn5	0.982955	2.44656	0.753622	0.78376	1.05921	0.896623	0.964402	0.938229	1.05956
PFD6	Prefoldin subunit 6	Pfdn6	0.704942	2.92822	0.623888	0.0331396	1.3143	0.925823	0.221358	2.81597	0.539184
PFKAM	ATP-dependent 6-phosphofructokinase, muscle type	Pfkm	1.52863	0.992557	0.970874	1.08438	1.24848	1.85841	1.11779	1.15349	0.524318
PGAM1	Phosphoglycerate mutase 1	Pgam1	0.610291	1.28952	0.968322	0.357801	0.36617	0.925406	0.247079	0.437074	0.17126
PGAM2	Phosphoglycerate mutase 2	Pgam2	1.95578	3.2431	0.984166	0.343851	1.7998	1.88093	0.746612	1.2291	0.51792
PGAM5	Serine/threonine-protein phosphatase PGAM5, mitochondrial	Pgam5	1.15429	1.74823	0.418139	0.62741	1.06797	1.87458	1.87639	2.84322	0.644957
PGBM	Basement membrane-specific heparan sulfate proteoglycan core protein	Hspg2	1.96172	3.80415	1.90557	2.51629	1.38537	1.74427	0.664808	2.09868	0.694379
PGH1	Prostaglandin G/H synthase 1	Ptgs1	0.283123	0.700264	1.32107	3.43835	2.58134	0.101414	0.229571	1.00067	0.739543
PGK1	Phosphoglycerate kinase 1	Pgk1	0.691595	0.557486	0.533516	0.508801	0.791822	0.890185	0.59426	0.650372	0.321211
PGM1	Phosphoglucomutase-1	Pgm1	2.62085	2.031	0.92555	0.827964	1.04845	1.29119	0.690729	0.689077	0.45451
PGM5	Phosphoglucomutase-like protein 5	Pgm5	0.75252	2.26299	0.694031	4.81427	2.57219	1.2225	1.08517	2.74953	1.2593
PGP	Glycerol-3-phosphate phosphatase	Pgp	3.99095	1.23997	0.867902	4.92971	1.43586	3.37458	0.433378	2.65397	1.29074
PGRC2	Membrane-associated progesterone receptor component 2	Pgrmc2	1.29749	1.42143	0.496605	0.995247	0.878679	2.78486	0.683512	5.67832	1.98792
PGTA	Geranylgeranyl transferase type-2 subunit alpha	Rabggta	3.23331	1.7254	1.43091	3.54303	1.11235	4.31735	1.56449	1.4293	0.682412
PHB	Prohibitin	Phb	1.31319	0.974728	0.590333	0.632998	0.775999	1.13051	0.41594	0.538869	0.253916
PHB2	Prohibitin-2	Phb2	2.63058	0.691481	0.713201	0.781611	1.26778	0.643928	0.586298	0.520171	0.59144
PHOP1	Phosphoethanolamine/phosphocholine phosphatase	Phospho1	0.814031	3.01223	0.841938	3.43213	2.65355	3.94633	1.18302	3.31578	1.16964
PI42B	Phosphatidylinositol 5-phosphate 4-kinase type-2 beta	Pip4k2b	0.381277	2.45013	1.56567	4.1511	0.252518	1.05574	0.452139	3.53439	2.31398
PIN4	Peptidyl-prolyl cis-trans isomerase NIMA-interacting 4	Pin4	2.19321	8.1216	2.15581	0.05351	3.79732	2.41582	0.812409	4.46896	0.345498
PIPNA	Phosphatidylinositol transfer protein alpha isoform	Pitpna	24.2672	4.41535	11.8072	8.07077	6.97035	3.26723	1.25098	1.7559	0.405032
PIPNB	Phosphatidylinositol transfer protein beta isoform	Pitpnb	7.42313	4.11144	4.76016	1.42889	2.77439	3.82706	2.8118	0.188509	1.75615
PKHO2	Pleckstrin homology domain-containing family O member 2	Plekho2	1.83642	2.32191	0.862896	0.767343	3.5152	1.9283	3.50448	4.09379	1.66101
PKN1	Serine/threonine-protein kinase N1	Pkn1	3.12969	1.30557	1.04502	3.0649	2.35418	1.28147	2.18324	1.85902	0.917796
PLAK	Junction plakoglobin	Jup	6.05648	1.6879	1.79616	1.84309	1.25063	2.24725	1.82033	3.39027	2.16412
PLAP	Phospholipase A-2-activating protein	Plaa	2.35436	1.70918	1.43522	1.35227	1.00416	1.62447	0.980638	0.799967	2.50847
PLBL2	Putative phospholipase B-like 2	Plbd2	1.83208	0.859688	3.87321	0.378684	0.558423	1.21552	0.831578	2.16267	0.223534
PLCC	1-acyl-sn-glycerol-3-phosphate acyltransferase gamma	Agpat3	0.415014	4.48054	0.531177	0.576794	5.64578	0.694349	0.670144	2.82971	3.00772
PLD3	5'-3' exonuclease PLD3	Pld3	0.104035	1.26726	0.970041	1.21223	1.37894	2.97558	1.19116	1.18245	0.629214
PLEC	Plectin	Plec	1.68766	0.816714	0.939237	1.17913	1.048	1.18861	0.858772	1.01136	0.474357
PLGT3	Protein O-glucosyltransferase 3	Poglut3	0.290379	3.267	0.249765	0.364428	5.37718	1.21907	1.86173	1.04216	7.67093
PLIN3	Perilipin-3	Plin3	1.87358	1.32592	1.5802	0.660507	0.665918	2.10274	1.20306	0.75901	0.488042
PLOD1	Procollagen-lysine,2-oxoglutarate 5-dioxygenase 1	Plod1	2.45512	1.10489	2.66416	0.563881	7.91757	4.08827	2.72859	4.65761	1.94732
PLOD2	Procollagen-lysine,2-oxoglutarate 5-dioxygenase 2	Plod2	8.86752	0.680616	1.1241	2.16616	1.10924	2.8308	1.05433	0.241795	0.349939
PLPP1	Phospholipid phosphatase 1	Plpp1	1.25339	1.79893	0.909898	0.451083	0.636632	0.985378	1.39668	0.432157	0.565124
PLRKT	Plasminogen receptor (KT)	Plgrkt	0.978307	6.94186	2.29405	0.296635	3.33623	4.16513	1.05033	18.7637	0.70275
PLST	Plastin-3	Pls3	1.31327	1.01807	0.858055	0.998701	0.786555	0.988514	0.69831	0.685157	0.529027
PLXB2	Plexin-B2	Plxnb2	3.97797	2.89647	1.27557	1.35604	0.875681	2.52219	0.784886	2.50153	0.538887
PMM2	Phosphomannomutase 2	Pmm2	2.25516	2.00001	1.67172	1.12479	0.829634	0.60549	0.686645	1.23994	0.720562
PNPH	Purine nucleoside phosphorylase	Pnp	2.43157	1.26999	1.90728	2.52377	0.540484	0.338883	2.04031	1.86674	1.63299
PP1A	Serine/threonine-protein phosphatase PP1-alpha catalytic subunit	Ppp1ca	4.98882	1.66422	2.47688	2.88917	0.93199	2.08874	2.25759	1.05125	0.243365
PP1R7	Protein phosphatase 1 regulatory subunit 7	Ppp1r7	1.28209	1.24251	0.894159	0.789303	1.19826	1.45416	0.910621	1.36777	0.363827
PP2AA	Serine/threonine-protein phosphatase 2A catalytic subunit alpha isoform	Ppp2ca	0.276083	0.92346	0.0914579	0.675425	0.97921	0.597963	0.632337	2.11733	0.433122
PP2BB	Serine/threonine-protein phosphatase 2B catalytic subunit beta isoform	Ppp3cb	2.97832	2.66589	0.34689	0.321332	1.74512	0.829931	3.36304	2.22304	0.647129
PPA6	Lysophosphatidic acid phosphatase type 6	Acp6	1.6633	0.385943	0.218563	2.46775	1.78726	1.72428	0.216641	1.35086	2.6888
PPAC	Low molecular weight phosphotyrosine protein phosphatase	Acp1	0.647932	1.15589	0.700271	0.765092	0.611516	1.16512	0.602038	0.95482	0.303268
PPAL	Lysosomal acid phosphatase	Acp2	2.79435	0.448542	1.91983	1.40325	0.693752	0.558576	0.224859	3.43446	1.59141
PPCE	Prolyl endopeptidase	Prep	0.800176	1.29218	0.439767	0.545752	1.0435	0.410458	0.935367	1.1734	0.530642
PPGB	Lysosomal protective protein	Ctsa	1.73461	0.639188	0.829071	1.15976	1.03587	1.82484	0.650002	1.16989	0.816143
PPIA	Peptidyl-prolyl cis-trans isomerase A	Ppia	1.72616	0.855712	0.640747	1.0724	0.665082	1.07018	0.739954	0.393578	0.287674
PPIB	Peptidyl-prolyl cis-trans isomerase B	Ppib	0.848199	0.942829	1.15115	0.865622	0.806084	1.38266	0.625116	0.487979	0.300526
PPIC	Peptidyl-prolyl cis-trans isomerase C	Ppic	2.8329	1.85103	2.97803	0.624565	1.16181	1.44869	1.56358	1.93662	0.488784
PPID	Peptidyl-prolyl cis-trans isomerase D	Ppid	1.99453	1.10747	2.34721	1.91782	1.0281	1.77209	0.986549	0.487921	0.890203
PPIH	Peptidyl-prolyl cis-trans isomerase H	Ppih	7.5395	1.64805	7.17108	0.776373	0.336972	2.05256	3.10494	1.06152	0.100934
PPM1G	Protein phosphatase 1G	Ppm1g	2.51357	1.14133	1.9872	2.02434	2.10157	3.40561	2.55718	0.866456	0.85772
PPME1	Protein phosphatase methylesterase 1	Ppme1	1.11049	2.8544	1.42165	2.25646	3.65891	8.93013	2.8708	6.06816	1.17473
PPR18	Phostensin	Ppp1r18	0.444574	1.90484	0.978632	1.26214	0.843353	0.989787	0.699002	2.15186	0.468063
PRAF3	PRA1 family protein 3	Arl6ip5	3.11006	1.478	1.15662	1.29186	1.60283	1.60911	1.53743	0.718595	0.55171
PRDX1	Peroxiredoxin-1	Prdx1	0.596462	1.57149	0.502794	0.967319	0.692644	1.17996	0.437867	0.539056	0.690388
PRDX2	Peroxiredoxin-2	Prdx2	0.488947	1.91056	0.491046	1.22418	1.37579	1.28053	0.436898	1.70017	0.722045
PRDX3	Thioredoxin-dependent peroxide reductase, mitochondrial	Prdx3	0.842029	0.76368	0.784045	0.466305	0.6481	1.27068	0.664214	0.448971	0.504244
PRDX5	Peroxiredoxin-5, mitochondrial	Prdx5	2.14949	0.802632	0.631626	1.02109	0.497644	0.887209	0.663761	0.488647	0.418911
PRDX6	Peroxiredoxin-6	Prdx6	2.82921	0.862827	1.05317	1.01197	0.698208	1.70805	0.638509	1.00348	0.460186
PREB	Prolactin regulatory element-binding protein	Preb	4.75282	2.76369	4.92843	1.39729	1.49444	3.29801	2.21785	1.36184	0.650025
PROF1	Profilin-1	Pfn1	1.48599	0.998032	0.413919	1.17693	1.84925	1.17286	0.866818	0.638542	0.724344
PRP19	Pre-mRNA-processing factor 19	Prpf19	2.13782	1.42583	2.89586	10.4059	1.51341	3.14437	0.357085	2.66394	4.39597
PRP6	Pre-mRNA-processing factor 6	Prpf6	2.15592	1.6013	0.711379	1.98174	4.9532	2.70299	1.49327	4.52431	1.07727
PRP8	Pre-mRNA-processing-splicing factor 8	Prpf8	0.491835	1.33472	0.152059	1.31525	5.77455	0.792169	0.637201	8.33759	5.79629
PRRC1	Protein PRRC1	Prrc1	0.313218	4.3277	0.370783	2.00146	3.93324	0.845684	0.238606	2.81955	1.08183
PRS10	26S proteasome regulatory subunit 10B	Psmc6	1.1222	1.59137	0.569708	1.26087	1.70361	1.16177	0.432345	1.81099	1.2979
PRS4	26S proteasome regulatory subunit 4	Psmc1	2.19567	1.53851	1.59717	0.575714	0.824877	0.976324	1.02038	1.33442	0.519951
PRS6A	26S proteasome regulatory subunit 6A	Psmc3	2.51085	1.15688	0.962764	0.941591	1.37791	1.66425	1.15082	1.17807	0.495856
PRS6B	26S proteasome regulatory subunit 6B	Psmc4	1.607	1.72362	1.4738	1.70163	1.93474	0.743226	0.410967	0.954978	0.595799
PRS7	26S proteasome regulatory subunit 7	Psmc2	2.08653	0.64699	0.205575	2.05439	0.989973	2.3526	0.726748	1.63455	1.04999
PRS8	26S proteasome regulatory subunit 8	Psmc5	0.590099	1.44321	0.277074	2.73598	3.6068	1.67553	0.648333	3.02762	1.45999
PRUN1	Exopolyphosphatase PRUNE1	Prune1	2.50472	1.37172	1.02273	1.1304	1.02794	1.7659	1.0722	0.394407	0.460002
PRUN2	Protein prune homolog 2	Prune2	11.9954	5.17554	1.71971	3.69089	3.08042	7.13559	1.03847	5.84741	1.15474
PSA	Puromycin-sensitive aminopeptidase	Npepps	1.74435	1.61807	0.811617	0.7968	1.58029	1.60156	0.746793	1.08029	0.801945
PSA1	Proteasome subunit alpha type-1	Psma1	1.42505	0.76245	0.76065	0.584829	0.760694	0.671717	0.752578	0.259082	0.384583
PSA2	Proteasome subunit alpha type-2	Psma2	2.06597	1.85525	2.03619	1.76589	1.26151	1.23692	0.521437	0.91489	0.840401
PSA3	Proteasome subunit alpha type-3	Psma3	1.56928	0.995401	0.696192	0.991681	0.426666	2.29491	0.516314	2.22848	0.431105
PSA4	Proteasome subunit alpha type-4	Psma4	0.393294	1.65042	0.505635	0.490377	0.958471	0.901616	0.289332	0.452862	1.89175
PSA5	Proteasome subunit alpha type-5	Psma5	1.16839	1.37406	0.439012	0.430893	0.524294	1.21324	0.635487	0.555338	0.452905
PSA6	Proteasome subunit alpha type-6	Psma6	2.52897	0.676405	1.47764	0.406899	0.572358	0.79898	0.717431	0.417541	0.456856
PSA7	Proteasome subunit alpha type-7	Psma7	1.94124	2.76451	1.74605	0.838897	1.01944	1.67572	0.849128	0.613131	0.542825
PSB1	Proteasome subunit beta type-1	Psmb1	1.43254	1.82743	0.620092	1.2164	1.54332	0.735941	0.79965	1.48741	1.37452
PSB2	Proteasome subunit beta type-2	Psmb2	0.585903	0.926975	0.737584	0.111368	1.20051	1.30464	0.338437	2.9651	1.80529
PSB3	Proteasome subunit beta type-3	Psmb3	3.25918	0.437271	2.56339	12.6102	2.11625	0.437223	0.898719	0.861074	0.940791
PSB4	Proteasome subunit beta type-4	Psmb4	1.06223	0.303589	0.411859	0.858894	1.43492	1.14198	0.434217	1.48363	0.400837
PSB5	Proteasome subunit beta type-5	Psmb5	1.14041	0.611134	0.308178	0.90322	1.05443	2.19332	0.310477	0.742835	0.532147
PSB6	Proteasome subunit beta type-6	Psmb6	1.1131	1.80479	1.2191	0.283986	0.615188	1.11924	0.672044	0.449806	0.204236
PSB7	Proteasome subunit beta type-7	Psmb7	1.4119	4.0639	2.14063	0.52676	0.482313	1.55387	0.783045	0.532653	0.364072
PSD10	26S proteasome non-ATPase regulatory subunit 10	Psmd10	1.11428	2.082	0.417466	0.701444	1.8288	3.90938	1.17293	0.963822	0.769906
PSD11	26S proteasome non-ATPase regulatory subunit 11	Psmd11	1.12983	1.12636	0.642518	1.54366	1.3326	1.36779	0.751582	2.52907	0.59209
PSD12	26S proteasome non-ATPase regulatory subunit 12	Psmd12	2.4756	1.11928	1.65513	0.669955	1.52262	2.34295	1.3424	1.01402	0.522704
PSD13	26S proteasome non-ATPase regulatory subunit 13	Psmd13	1.23617	1.30918	0.586665	1.23318	0.798391	1.52367	1.01377	4.94658	0.922725
PSDE	26S proteasome non-ATPase regulatory subunit 14	Psmd14	2.3124	0.696154	1.38834	0.725737	0.944033	0.982221	0.757076	0.605092	0.602378
PSMD1	26S proteasome non-ATPase regulatory subunit 1	Psmd1	1.41994	1.34463	1.00519	0.682084	1.09705	1.3836	0.924259	1.84947	0.624595
PSMD2	26S proteasome non-ATPase regulatory subunit 2	Psmd2	1.59425	1.06251	0.530369	1.80956	1.35114	2.0973	1.16566	2.34531	0.853304
PSMD3	26S proteasome non-ATPase regulatory subunit 3	Psmd3	1.56316	1.47107	0.733808	1.42665	1.04515	1.15014	0.624185	0.885511	0.743546
PSMD4	26S proteasome non-ATPase regulatory subunit 4	Psmd4	1.96116	1.32508	0.303124	3.17099	1.61188	3.56376	0.810463	0.727831	5.25644
PSMD5	26S proteasome non-ATPase regulatory subunit 5	Psmd5	0.366092	1.22673	1.75974	1.00002	1.0815	2.09061	0.802047	4.03648	1.58213
PSMD6	26S proteasome non-ATPase regulatory subunit 6	Psmd6	2.0523	1.83307	1.05569	0.605193	1.13841	1.09631	0.974346	5.34124	1.32603
PSMD7	26S proteasome non-ATPase regulatory subunit 7	Psmd7	1.70327	0.392547	0.314985	2.02187	0.464096	1.6304	0.814998	1.27706	0.383495
PSMD8	26S proteasome non-ATPase regulatory subunit 8	Psmd8	0.975268	0.850117	2.54259	5.26374	1.24244	0.914962	1.13473	0.627628	3.58553
PSMD9	26S proteasome non-ATPase regulatory subunit 9	Psmd9	0.620173	1.39588	1.40712	0.786945	1.36028	1.96173	0.66611	0.795985	0.275811
PSME1	Proteasome activator complex subunit 1	Psme1	2.45349	0.548404	1.2095	7.26801	0.349452	1.15583	0.784626	0.55342	0.350335
PSME2	Proteasome activator complex subunit 2	Psme2	0.211462	4.43818	0.384686	1.40315	1.11249	2.77314	0.486384	1.77169	1.04037
PSME3	Proteasome activator complex subunit 3	Psme3	7.63272	2.09439	0.369281	1.27788	1.3969	1.70185	2.20203	0.981892	0.569971
PSME4	Proteasome activator complex subunit 4	Psme4	1.24528	1.92898	1.15104	0.380979	0.665748	2.10019	1.08295	3.60761	0.408896
PTGIS	Prostacyclin synthase	Ptgis	1.21864	2.30846	0.661586	1.73488	1.49333	0.484464	1.61847	1.6221	0.659016
PTGR1	Prostaglandin reductase 1	Ptgr1	1.92334	0.726116	0.290026	1.04515	2.3441	0.900852	0.421278	11.0611	0.574054
PTH2	Peptidyl-tRNA hydrolase 2, mitochondrial	Ptrh2	0.757692	1.26318	0.706116	0.346704	2.36782	0.615969	0.377542	0.763823	1.44524
PTMA	Prothymosin alpha	Ptma	3.35431	4.63065	3.59391	1.2646	1.32071	3.60276	0.605902	2.9296	1.16345
PTMS	Parathymosin	Ptms	1.83709	2.68662	1.39659	0.600307	0.854836	2.3451	0.487421	0.827735	0.37698
PTN11	Tyrosine-protein phosphatase non-receptor type 11	Ptpn11	3.1263	1.04038	0.741275	0.49724	1.19184	1.6645	0.767206	0.490498	0.861003
PTN23	Tyrosine-protein phosphatase non-receptor type 23	Ptpn23	3.6203	1.59476	0.983031	1.84131	4.21559	1.8112	0.886024	3.44219	1.07501
PTPA	Serine/threonine-protein phosphatase 2A activator	Ptpa	2.12788	0.925939	0.952638	0.122396	1.45545	3.21571	1.16198	1.1169	0.362535
PTTG	Pituitary tumor-transforming gene 1 protein-interacting protein	Pttg1ip	0.915496	1.03411	0.476092	0.214074	0.292782	0.517061	0.28908	0.195468	0.113276
PUF60	Poly(U)-binding-splicing factor PUF60	Puf60	4.61253	3.79136	1.49051	1.51508	4.45676	8.37745	1.28649	4.28376	1.26475
PUR2	Trifunctional purine biosynthetic protein adenosine-3	Gart	2.36287	0.328054	1.14605	0.743883	1.09746	0.688055	0.796603	0.473255	0.581595
PUR4	Phosphoribosylformylglycinamidine synthase	Pfas	1.41399	2.96068	1.78425	1.65716	0.835634	1.59925	0.919447	1.80532	0.877875
PUR6	Multifunctional protein ADE2	Paics	0.773514	2.76614	0.273239	2.40536	4.64882	1.5203	1.0044	5.57058	3.1541
PUR8	Adenylosuccinate lyase	Adsl	4.82604	0.185357	0.905194	1.43837	1.61131	1.25686	1.76453	1.58198	0.751561
PUR9	Bifunctional purine biosynthesis protein ATIC	Atic	1.66298	0.791211	1.14488	0.860965	1.03248	0.799797	0.651802	0.563093	0.909715
PURA	Transcriptional activator protein Pur-alpha	Pura	5.50656	1.13527	0.868116	1.60328	2.02985	2.57981	0.668133	4.02603	1.91494
PURA1	Adenylosuccinate synthetase isozyme 1	Adss1	3.84303	1.19307	1.01149	0.759775	1.07756	0.857441	1.24923	0.673296	0.480781
PURB	Transcriptional activator protein Pur-beta	Purb	0.349338	1.19891	0.55791	0.479644	0.552505	0.858747	0.555433	1.50332	0.65441
PYC	Pyruvate carboxylase, mitochondrial	Pc	1.52711	1.1004	0.886595	1.02781	1.39616	1.53584	0.619214	0.699142	0.928226
PYGB	Glycogen phosphorylase, brain form	Pygb	8.02737	0.533314	5.18467	3.19455	1.17899	1.32726	5.87951	2.97992	1.14677
PYGM	Glycogen phosphorylase, muscle form	Pygm	3.84558	1.85753	0.832513	1.07196	4.38869	0.767854	1.64737	1.47404	1.82844
PYR1	CAD protein	Cad	3.60095	2.37036	0.968209	0.886719	6.43487	2.59816	0.302704	1.12982	0.226104
PYRG1	CTP synthase 1	Ctps1	2.8772	1.28911	3.31635	3.98338	1.49694	2.64346	0.681594	3.56866	1.55989
QCR1	Cytochrome b-c1 complex subunit 1, mitochondrial	Uqcrc1	1.13964	1.07348	0.705682	0.3068	0.743212	1.35097	0.500116	0.843287	0.288849
QCR2	Cytochrome b-c1 complex subunit 2, mitochondrial	Uqcrc2	1.30702	0.59426	0.634397	0.964821	1.05907	1.11575	0.32597	0.564938	0.342603
QCR6	Cytochrome b-c1 complex subunit 6, mitochondrial	Uqcrh	0.391497	3.39792	0.314349	0.487236	1.35691	0.355773	0.382414	0.010602	0.970607
QCR7	Cytochrome b-c1 complex subunit 7	Uqcrb	1.66724	0.700446	0.943993	0.419862	0.960445	1.01451	0.572657	1.75235	0.115925
QCR9	Cytochrome b-c1 complex subunit 9	Uqcr10	1.66483	0.404773	0.245638	0.976751	1.41978	1.44	0.395538	1.50138	0.122052
QKI	Protein quaking	Qki	10.5288	2.57443	4.38037	4.16959	1.38741	6.05837	1.90641	0.305243	1.55872
RAB10	Ras-related protein Rab-10	Rab10	3.65712	3.1625	1.12182	1.45805	1.42092	1.10047	1.63176	1.21692	1.18404
RAB14	Ras-related protein Rab-14	Rab14	0.669009	1.45576	0.798139	0.829175	1.46629	1.07219	1.02313	0.716123	0.54646
RAB18	Ras-related protein Rab-18	Rab18	0.757617	2.15591	1.04333	1.21742	0.944853	1.68008	0.886875	1.42472	0.795613
RAB1A	Ras-related protein Rab-1A	Rab1A	1.37811	2.11804	0.845406	0.788736	1.47513	1.12057	0.826421	3.10165	0.882627
RAB1B	Ras-related protein Rab-1B	Rab1b	1.85005	1.26984	0.169448	2.59101	3.4681	1.47796	0.637325	2.30447	0.858492
RAB2A	Ras-related protein Rab-2A	Rab2a	2.16882	0.96147	0.765994	1.97766	1.37556	2.0242	0.881055	2.77127	1.51696
RAB31	Ras-related protein Rab-31	Rab31	0.76775	8.92498	0.680416	1.19756	6.93495	1.51344	0.667959	3.57402	0.833943
RAB35	Ras-related protein Rab-35	Rab35	5.23526	0.805722	2.78976	1.16277	3.00202	1.30343	0.228206	0.0502386	0.530817
RAB3A	Ras-related protein Rab-3A	Rab3a	1.65371	4.64341	2.2056	1.36084	3.0386	5.01173	4.04011	0.693166	0.931501
RAB5A	Ras-related protein Rab-5A	Rab5a	2.56116	2.05868	0.862274	0.312121	1.62018	1.26766	0.360518	0.541056	0.37412
RAB6A	Ras-related protein Rab-6A	Rab6a	2.18065	1.84495	0.568524	0.919691	1.13685	1.87874	0.751049	0.92354	0.406469
RAB7A	Ras-related protein Rab-7a	Rab7a	2.57322	0.922311	1.17066	0.730969	0.801563	1.07004	0.83644	0.553488	0.437388
RAB9A	Ras-related protein Rab-9A	Rab9a	7.77669	20.7861	1.40484	7.56287	2.99206	5.12785	2.69566	2.4215	0.761695
RABL6	Rab-like protein 6	Rabl6	0.71731	2.97146	0.524625	0.501514	2.62815	0.776736	0.930269	1.0187	0.750344
RABP2	Cellular retinoic acid-binding protein 2	Crabp2	2.39352	2.53777	0.94439	4.84925	1.34812	1.23837	1.20712	3.13727	0.647888
RAC1	Ras-related C3 botulinum toxin substrate 1	Rac1	1.10915	1.05187	0.660635	0.465083	0.824577	1.09877	0.749853	0.257326	0.247423
RACK1	Receptor of activated protein C kinase 1	Rack1	0.810474	1.47585	0.558703	1.47517	1.52163	1.49927	0.603962	2.2908	1.05817
RAI14	Ankycorbin	Rai14	6.11861	1.29592	1.6416	1.2363	1.22485	2.74447	1.15778	1.43148	0.6576
RALA	Ras-related protein Ral-A	Rala	0.013011	0.502444	0.0409266	2.93396	1.49405	2.2578	0.555872	0.911321	1.08981
RALB	Ras-related protein Ral-B	Ralb	0.00678499	1.64773	1.54215	1.0536	2.21135	1.4499	2.02504	2.06114	0.661661
RAN	GTP-binding nuclear protein Ran	Ran	0.862911	0.577082	1.13636	1.09217	1.10159	1.32318	0.746917	0.527797	0.727883
RANB3	Ran-binding protein 3	Ranbp3	3.99441	0.750161	1.16917	1.57883	3.1608	6.33727	1.25883	2.91095	1.14763
RANG	Ran-specific GTPase-activating protein	Ranbp1	1.68451	0.828912	0.856681	0.150443	0.367918	0.639148	0.445284	1.67705	0.197725
RAP1B	Ras-related protein Rap-1b	Rap1b	1.31477	1.08468	1.4574	0.900274	0.859299	1.73194	1.87685	0.381224	0.140311
RAP2C	Ras-related protein Rap-2c	Rap2c	3.68856	0.383994	1.15302	7.02758	0.316885	0.164798	1.19819	0.00548701	0.415924
RB11B	Ras-related protein Rab-11B	Rab11b	2.69138	2.58099	1.15501	0.881495	2.41604	1.6507	1.59365	0.850786	0.969264
RB3GP	Rab3 GTPase-activating protein catalytic subunit	Rab3gap1	0.0589842	1.05895	0.32098	3.23379	2.66755	3.90567	0.400434	46.8631	10.3487
RB6I2	ELKS/Rab6-interacting/CAST family member 1	Erc1	0.0505771	1.54251	3.25989	4.10955	4.11042	0.256559	3.99751	1.47351	0.737267
RBBP4	Histone-binding protein RBBP4	Rbbp4	5.97977	3.20226	10.5686	0.24966	1.41399	1.2028	2.65421	0.236573	0.0624428
RBGPR	Rab3 GTPase-activating protein non-catalytic subunit	Rab3gap2	0.70064	2.39248	2.26973	1.34061	2.65757	1.82932	0.745518	2.3205	1.60719
RBM24	RNA-binding protein 24	Rbm24	2.88542	0.978468	3.84381	0.556795	1.28876	1.78527	4.38371	5.25213	0.461071
RBM3	RNA-binding protein 3	Rbm3	1.13947	2.05206	1.06128	2.02887	1.65861	1.81832	1.10788	2.6265	1.74422
RBM39	RNA-binding protein 39	Rbm39	0.90335	2.65878	3.9388	4.31676	4.52266	1.94441	0.937973	3.74481	0.433413
RBM8A	RNA-binding protein 8A	Rbm8a	1.8334	3.18012	2.30773	3.48926	2.75227	2.31885	1.64141	3.17472	3.77822
RCN1	Reticulocalbin-1	Rcn1	1.42469	0.842948	1.07701	0.376614	1.68771	1.87904	0.299681	1.04736	0.430783
RCN2	Reticulocalbin-2	Rcn2	1.67878	2.35411	2.63686	1.54277	1.81825	2.58181	0.911531	4.31974	0.365468
RD23A	UV excision repair protein RAD23 homolog A	Rad23a	3.02425	1.73159	2.33397	0.323767	0.476513	1.53246	0.877736	0.595081	0.199426
RD23B	UV excision repair protein RAD23 homolog B	Rad23b	5.88494	1.78982	1.51208	3.60947	0.651308	2.31406	0.721336	0.858327	1.05218
REEP5	Receptor expression-enhancing protein 5	Reep5	1.89102	1.24203	1.19269	0.830102	0.557009	1.22317	0.850769	0.376981	0.106132
RENBP	N-acylglucosamine 2-epimerase	Renbp	0.558083	1.80365	0.260491	11.2617	5.06201	1.11589	0.889958	2.19469	1.04282
RENT1	Regulator of nonsense transcripts 1	Upf1	2.30622	2.51689	1.48431	1.4466	2.40589	0.947663	1.77611	2.3257	1.60054
RER1	Protein RER1	Rer1	3.4301	0.572251	2.42281	1.0646	1.03497	0.837163	1.1347	4.96894	0.55987
RHG01	Rho GTPase-activating protein 1	Arhgap1	6.58672	3.21276	2.39543	1.2249	0.762863	1.81597	1.28303	0.417542	0.539457
RHOA	Transforming protein RhoA	Rhoa	0.731264	2.0459	1.23774	2.47678	7.72343	3.22397	0.792328	1.39994	2.01667
RIC8A	Synembryn-A	Ric8a	1.55415	0.91637	0.451877	1.54756	1.11704	1.41851	1.63001	4.57342	2.85741
RINI	Ribonuclease inhibitor	Rnh1	1.37202	1.29198	0.84075	1.35914	0.782962	1.4758	0.824225	0.999579	0.448214
RL10	60S ribosomal protein L10	Rpl10	1.1261	1.64033	2.3676	3.19169	1.92524	2.11553	0.738125	4.7826	1.12655
RL10A	60S ribosomal protein L10a	Rpl10a	1.57022	0.826957	0.562835	1.5182	0.898445	0.958398	0.762411	0.457869	0.589785
RL11	60S ribosomal protein L11	Rpl11	0.806149	0.438238	2.56605	1.47542	1.40037	1.71541	0.8804	0.368766	0.45607
RL12	60S ribosomal protein L12	Rpl12	1.33431	0.353815	0.811423	0.398648	0.912088	1.38121	0.602253	0.462692	0.246059
RL13	60S ribosomal protein L13	Rpl13	0.757217	0.927544	0.341057	1.53465	0.699759	0.637936	0.406996	0.517621	0.381393
RL13A	60S ribosomal protein L13a	Rpl13a	0.362904	1.29968	0.91167	0.652942	1.79304	1.64616	0.5127	0.84157	0.862803
RL14	60S ribosomal protein L14	Rpl14	1.04723	1.14438	0.655421	1.2496	1.55036	1.07987	0.569248	1.01012	0.63026
RL15	60S ribosomal protein L15	Rpl15	12.6965	1.32442	2.16997	1.79848	1.82406	1.02904	0.330902	0.75761	0.991688
RL17	60S ribosomal protein L17	Rpl17	0.668987	1.36311	0.808806	1.70678	1.54613	0.701174	0.21976	0.565281	1.02784
RL18	60S ribosomal protein L18	Rpl18	1.23838	0.332945	0.620344	1.0277	1.93259	0.88216	0.271942	0.449866	0.647965
RL18A	60S ribosomal protein L18a	Rpl18a	0.631857	0.680034	0.566226	1.16858	1.41863	1.0842	0.434687	0.955724	1.40893
RL19	60S ribosomal protein L19	Rpl19	0.686856	1.39937	1.32843	0.197586	0.726695	1.38288	0.427605	0.554441	0.422424
RL21	60S ribosomal protein L21	Rpl21	7.25761	2.0518	2.64553	7.93063	3.4298	2.64873	0.947303	0.900521	0.511227
RL22	60S ribosomal protein L22	Rpl22	1.43367	1.21563	1.47807	0.355101	0.48388	1.26004	0.775857	0.482597	0.447093
RL23	60S ribosomal protein L23	Rpl23	1.55007	0.59697	0.634206	1.01355	0.859868	0.413905	0.794991	1.34196	0.337874
RL23A	60S ribosomal protein L23a	Rpl23a	2.10502	1.56157	0.85187	0.808715	0.968523	1.43943	0.600368	0.904425	0.338412
RL24	60S ribosomal protein L24	Rpl24	2.04223	0.852034	1.22452	1.81449	1.00267	1.19866	1.26399	1.04561	0.593989
RL26	60S ribosomal protein L26	Rpl26	1.22507	2.78347	1.1526	1.68398	1.48301	1.28452	0.414058	1.82021	1.11302
RL27	60S ribosomal protein L27	Rpl27	4.87795	1.83608	2.33185	1.87307	0.727354	0.415253	0.906216	0.419635	0.879792
RL27A	60S ribosomal protein L27a	Rpl27a	1.14028	1.28984	0.453424	1.35424	1.1241	1.20454	0.574028	1.42942	0.523807
RL28	60S ribosomal protein L28	Rpl28	1.88173	0.935551	1.16208	0.484932	0.560521	1.93598	0.489245	0.239085	0.181624
RL3	60S ribosomal protein L3	Rpl3	2.07792	1.48161	1.44389	1.17856	1.38412	1.19417	0.222351	0.811238	0.491182
RL30	60S ribosomal protein L30	Rpl30	1.19795	0.457614	1.5842	0.164457	1.02632	1.00095	0.531368	0.394801	0.536182
[truncated: 418 more rows]
