# Supplementary material for: The Effects of Palmitoylethanolamide or Ibuprofen on the Abundance Profile and Synthesis Rate of Proteins in C2C12 Skeletal Myotubes
Source: FASEB Bioadv. 2026 Apr 23;8(4):e70108. doi: 10.1096/fba.2025-00286 (PMC13104729; doi:10.1096/fba.2025-00286)
Supplement: Supplementary file 4 — Data S3: Statistical outputs. [file FBA2-8-e70108-s002.xlsx]

## Sheet: ABD_PvsVC
accession	description	P_mean	VC_mean	P_SD	VC_SD	p.val	q.val	p.adj	PvsVC.FC	direction
1433B	14-3-3 protein beta/alpha	2.26114	2.12319	0.131188	0.128085	0.262446	0.998728	0.998728	0.0908205	NS
1433E	14-3-3 protein epsilon	7.58931	7.53906	0.909969	2.31013	0.973713	0.998728	0.998728	0.00958531	NS
1433F	14-3-3 protein eta	0.77611	0.74713	0.114466	0.0695992	0.726915	0.998728	0.998728	0.0549012	NS
1433G	14-3-3 protein gamma	3.35735	2.816	0.543383	0.0588078	0.161389	0.998728	0.998728	0.253675	NS
1433T	14-3-3 protein theta	1.92045	1.77242	0.24429	0.182279	0.44757	0.998728	0.998728	0.115729	NS
1433Z	14-3-3 protein zeta/delta	10.4666	10.1555	1.48571	0.687784	0.758596	0.998728	0.998728	0.0435271	NS
2A5A	Serine/threonine-protein phosphatase 2A 56 kDa regulatory subunit alpha isoform	0.0169103	0.0269199	0.0105039	0.00875769	0.273671	0.998728	0.998728	-0.670768	NS
2AAA	Serine/threonine-protein phosphatase 2A 65 kDa regulatory subunit A alpha isoform	1.80838	1.81026	0.111403	0.475935	0.995007	0.998728	0.998728	-0.00149812	NS
2ABA	Serine/threonine-protein phosphatase 2A 55 kDa regulatory subunit B alpha isoform	0.335114	0.294336	0.0203957	0.0226903	0.0815804	0.998728	0.998728	0.18719	NS
3HIDH	3-hydroxyisobutyrate dehydrogenase, mitochondrial	0.331099	0.300913	0.0999062	0.0416796	0.65436	0.998728	0.998728	0.137913	NS
4F2	4F2 cell-surface antigen heavy chain	0.399407	0.456541	0.0826656	0.0787624	0.435008	0.998728	0.998728	-0.192884	NS
5NT3A	Cytosolic 5'-nucleotidase 3A	0.0105147	0.0108575	0.00414007	0.0041557	0.92426	0.998728	0.998728	-0.0462766	NS
5NTC	Cytosolic purine 5'-nucleotidase	0.153893	0.122723	0.0250735	0.0298447	0.238273	0.998728	0.998728	0.326524	NS
6PGD	6-phosphogluconate dehydrogenase, decarboxylating	1.63606	1.70327	0.256523	0.150842	0.715587	0.998728	0.998728	-0.0580851	NS
6PGL	6-phosphogluconolactonase	1.00556	0.895567	0.197858	0.0205257	0.392428	0.998728	0.998728	0.167127	NS
A16A1	Aldehyde dehydrogenase family 16 member A1	0.0293985	0.0302937	0.00185034	0.00329472	0.7026	0.998728	0.998728	-0.043274	NS
A16L1	Autophagy-related protein 16-1	0.0490615	0.0487935	0.00466755	0.0105333	0.969801	0.998728	0.998728	0.00790003	NS
A2MG	Alpha-2-macroglobulin-P	0.397173	0.382109	0.175579	0.0539154	0.893904	0.998728	0.998728	0.0557827	NS
A4	Amyloid-beta A4 protein	0.193464	0.147325	0.0408698	0.0280676	0.182288	0.998728	0.998728	0.393062	NS
AACS	Acetoacetyl-CoA synthetase	0.290885	0.308472	0.0406646	0.0572205	0.686707	0.998728	0.998728	-0.0846928	NS
AAK1	AP2-associated protein kinase 1	0.0423227	0.0321176	0.00481316	0.0229379	0.492714	0.998728	0.998728	0.398067	NS
AAKB1	5'-AMP-activated protein kinase subunit beta-1	0.00729828	0.00786769	0.00721839	0.00444565	0.912993	0.998728	0.998728	-0.108384	NS
AAKB2	5'-AMP-activated protein kinase subunit beta-2	0.067933	0.0657214	0.0102286	0.00981905	0.800397	0.998728	0.998728	0.0477502	NS
AAKG1	5'-AMP-activated protein kinase subunit gamma-1	0.0558583	0.0385316	0.0548361	0.00790838	0.616803	0.998728	0.998728	0.535729	NS
AAMDC	Mth938 domain-containing protein	0.193888	0.169555	0.0643259	0.0268238	0.577996	0.998728	0.998728	0.193467	NS
AAPK1	5'-AMP-activated protein kinase catalytic subunit alpha-1	0.197711	0.201375	0.0447536	0.015898	0.900154	0.998728	0.998728	-0.0264913	NS
AASD1	Alanyl-tRNA editing protein Aarsd1	0.0812006	0.0417611	0.0706128	0.00630727	0.389828	0.998728	0.998728	0.959332	NS
AATC	Aspartate aminotransferase, cytoplasmic	1.04808	1.0428	0.228608	0.108087	0.972873	0.998728	0.998728	0.00728915	NS
AATM	Aspartate aminotransferase, mitochondrial	2.36413	2.41034	0.478296	0.245622	0.888873	0.998728	0.998728	-0.0279261	NS
ABCB6	ATP-binding cassette sub-family B member 6	0.179445	0.151017	0.0809649	0.0774572	0.683044	0.998728	0.998728	0.248827	NS
ABCB7	Iron-sulfur clusters transporter ABCB7, mitochondrial	0.0149315	0.0108716	0.00472752	0.004881	0.359196	0.998728	0.998728	0.457796	NS
ABCD1	ATP-binding cassette sub-family D member 1	0.0152471	0.0262692	0.00490772	0.0226783	0.456862	0.998728	0.998728	-0.784834	NS
ABCD3	ATP-binding cassette sub-family D member 3	0.0312956	0.0610365	0.0103788	0.00977626	0.0224994	0.998728	0.998728	-0.963712	Down
ABCE1	ATP-binding cassette sub-family E member 1	0.264717	0.277526	0.0172713	0.0337915	0.59019	0.998728	0.998728	-0.0681727	NS
ABCF1	ATP-binding cassette sub-family F member 1	0.176953	0.169791	0.0478975	0.0550729	0.873282	0.998728	0.998728	0.0596107	NS
ABCF2	ATP-binding cassette sub-family F member 2	0.268406	0.262984	0.105548	0.0435952	0.938414	0.998728	0.998728	0.0294397	NS
ABCF3	ATP-binding cassette sub-family F member 3	0.0321019	0.0182942	0.0136289	0.00868873	0.213059	0.998728	0.998728	0.811272	NS
ABCG2	Broad substrate specificity ATP-binding cassette transporter ABCG2	0.0221048	0.04088	0.00733781	0.0115381	0.0761339	0.998728	0.998728	-0.887037	NS
ABD12	Lysophosphatidylserine lipase ABHD12	0.033871	0.0466451	0.00183561	0.00635888	0.0287572	0.998728	0.998728	-0.461672	Down
ABEC2	C->U-editing enzyme APOBEC-2	0.676979	0.699845	0.328894	0.098908	0.913753	0.998728	0.998728	-0.0479232	NS
ABHD6	Monoacylglycerol lipase ABHD6	0.0346821	0.0581105	0.0175996	0.0282312	0.289552	0.998728	0.998728	-0.744605	NS
ABHGA	Phosphatidylserine lipase ABHD16A	0.0114958	0.00651782	0.0167489	0.00781506	0.665132	0.998728	0.998728	0.81864	NS
ABI1	Abl interactor 1	0.0651751	0.0883667	0.0283109	0.00266651	0.230639	0.998728	0.998728	-0.439181	NS
ABLM1	Actin-binding LIM protein 1	0.276707	0.263033	0.0612382	0.0703887	0.812133	0.998728	0.998728	0.073112	NS
ABR	Active breakpoint cluster region-related protein	0.171852	0.177061	0.0761404	0.0417987	0.922279	0.998728	0.998728	-0.043075	NS
ABRAL	Costars family protein ABRACL	0.407435	0.411049	0.0692702	0.066843	0.951268	0.998728	0.998728	-0.0127417	NS
ABRX2	BRISC complex subunit Abraxas 2	0.0465642	0.0386448	0.0143609	0.0147192	0.541268	0.998728	0.998728	0.268946	NS
ACACA	Acetyl-CoA carboxylase 1	0.114147	0.123278	0.0224424	0.0143696	0.584784	0.998728	0.998728	-0.111025	NS
ACAD8	Isobutyryl-CoA dehydrogenase, mitochondrial	0.104564	0.0958865	0.0179289	0.00773218	0.484387	0.998728	0.998728	0.124983	NS
ACAD9	Complex I assembly factor ACAD9, mitochondrial	0.346153	0.308093	0.153582	0.00598651	0.69008	0.998728	0.998728	0.168046	NS
ACADL	Long-chain specific acyl-CoA dehydrogenase, mitochondrial	3.11051	3.11825	0.350126	0.165443	0.974053	0.998728	0.998728	-0.00358394	NS
ACADM	Medium-chain specific acyl-CoA dehydrogenase, mitochondrial	0.741861	0.659886	0.120841	0.0253186	0.314227	0.998728	0.998728	0.16893	NS
ACADS	Short-chain specific acyl-CoA dehydrogenase, mitochondrial	0.900115	0.868373	0.199743	0.156477	0.83906	0.998728	0.998728	0.0517954	NS
ACADV	Very long-chain specific acyl-CoA dehydrogenase, mitochondrial	1.01843	0.939326	0.0853028	0.0339539	0.20988	0.998728	0.998728	0.116655	NS
ACBP	Acyl-CoA-binding protein	5.51866	4.37022	0.815309	0.651654	0.129371	0.998728	0.998728	0.33661	NS
ACDSB	Short/branched chain specific acyl-CoA dehydrogenase, mitochondrial	0.13947	0.132431	0.0210404	0.0168295	0.674387	0.998728	0.998728	0.0747072	NS
ACHB	Acetylcholine receptor subunit beta	0.0710642	0.0719639	0.00963769	0.00213116	0.882203	0.998728	0.998728	-0.0181504	NS
ACHG	Acetylcholine receptor subunit gamma	0.02869	0.034488	0.0232231	0.0219519	0.769035	0.998728	0.998728	-0.265546	NS
ACINU	Apoptotic chromatin condensation inducer in the nucleus	0.0546219	0.0344166	0.0445458	0.000568802	0.476042	0.998728	0.998728	0.666376	NS
ACL6A	Actin-like protein 6A	0.0740558	0.0876869	0.0036997	0.00623457	0.0311789	0.998728	0.998728	-0.243748	Down
ACLY	ATP-citrate synthase	0.416635	0.467895	0.128602	0.0934533	0.606291	0.998728	0.998728	-0.167401	NS
ACO13	Acyl-coenzyme A thioesterase 13	0.378106	0.41559	0.1947	0.0332909	0.758879	0.998728	0.998728	-0.13637	NS
ACOC	Cytoplasmic aconitate hydratase	0.211095	0.20148	0.0327371	0.0241233	0.70311	0.998728	0.998728	0.067261	NS
ACOD1	Acyl-CoA desaturase 1	0.340226	0.330095	0.0385079	0.040303	0.768665	0.998728	0.998728	0.0436099	NS
ACON	Aconitate hydratase, mitochondrial	3.93924	3.86741	0.392343	0.695646	0.883746	0.998728	0.998728	0.0265513	NS
ACOT2	Acyl-coenzyme A thioesterase 2, mitochondrial	0.1643	0.168129	0.0406212	0.0109611	0.882374	0.998728	0.998728	-0.03324	NS
ACOT8	Acyl-coenzyme A thioesterase 8	0.0494323	0.0474363	0.00988144	0.00203872	0.749113	0.998728	0.998728	0.0594621	NS
ACOT9	Acyl-coenzyme A thioesterase 9, mitochondrial	1.11678	1.39825	0.0488596	0.11735	0.0185327	0.998728	0.998728	-0.324287	Down
ACOX3	Peroxisomal acyl-coenzyme A oxidase 3	0.0859312	0.0849014	0.0292394	0.0108504	0.957134	0.998728	0.998728	0.0173943	NS
ACPM	Acyl carrier protein, mitochondrial	1.02205	0.816525	0.278808	0.048416	0.276841	0.998728	0.998728	0.32389	NS
ACSF2	Medium-chain acyl-CoA ligase ACSF2, mitochondrial	0.0180489	0.0168617	0.0147949	0.0139668	0.924359	0.998728	0.998728	0.0981641	NS
ACSL1	Long-chain-fatty-acid--CoA ligase 1	0.137638	0.183782	0.0234817	0.0525184	0.237083	0.998728	0.998728	-0.41712	NS
ACSL3	Long-chain-fatty-acid--CoA ligase 3	0.913239	0.871638	0.223649	0.070096	0.773854	0.998728	0.998728	0.0672638	NS
ACSL4	Long-chain-fatty-acid--CoA ligase 4	0.502964	0.505795	0.166499	0.0548191	0.97902	0.998728	0.998728	-0.00809883	NS
ACTA	Actin, aortic smooth muscle	19.4943	19.2213	1.61571	1.02207	0.816805	0.998728	0.998728	0.0203495	NS
ACTB	Actin, cytoplasmic 1	66.9229	63.7079	7.40641	0.111113	0.494001	0.998728	0.998728	0.0710283	NS
ACTN1	Alpha-actinin-1	1.80051	1.97582	0.243	0.191528	0.381972	0.998728	0.998728	-0.134044	NS
ACTN2	Alpha-actinin-2	0.027366	0.0289323	0.00814943	0.00293438	0.769776	0.998728	0.998728	-0.080295	NS
ACTN3	Alpha-actinin-3	0.374247	0.267472	0.0414983	0.0650512	0.0746147	0.998728	0.998728	0.4846	NS
ACTN4	Alpha-actinin-4	1.83927	1.65787	0.290785	0.0965352	0.363098	0.998728	0.998728	0.149805	NS
ACTS	Actin, alpha skeletal muscle	34.5358	34.0521	2.86237	1.81069	0.816805	0.998728	0.998728	0.0203495	NS
ACTY	Beta-centractin	0.2466	0.26129	0.0706799	0.078032	0.820916	0.998728	0.998728	-0.0834808	NS
ACTZ	Alpha-centractin	0.375842	0.61267	0.127045	0.0663625	0.045844	0.998728	0.998728	-0.704984	Down
ACY1	Aminoacylase-1	0.0335503	0.0458574	0.0196346	0.0131129	0.417666	0.998728	0.998728	-0.45083	NS
ACYP1	Acylphosphatase-1	0.196992	0.180371	0.0477407	0.0359365	0.655149	0.998728	0.998728	0.127165	NS
ACYP2	Acylphosphatase-2	0.216203	0.199667	0.059067	0.0297027	0.687213	0.998728	0.998728	0.114787	NS
ADA10	Disintegrin and metalloproteinase domain-containing protein 10	0.0141201	0.0143844	0.00281549	0.00369078	0.926179	0.998728	0.998728	-0.0267579	NS
ADAM9	Disintegrin and metalloproteinase domain-containing protein 9	0.0394875	0.0413101	0.00968386	0.0128943	0.854336	0.998728	0.998728	-0.0650993	NS
ADAS	Alkyldihydroxyacetonephosphate synthase, peroxisomal	0.138631	0.163225	0.060619	0.0476985	0.610177	0.998728	0.998728	-0.235614	NS
ADCY7	Adenylate cyclase type 7	0.0207277	0.0178114	0.00814047	0.00852883	0.690406	0.998728	0.998728	0.218758	NS
ADH7	All-trans-retinol dehydrogenase [NAD(+)] ADH7	0.0651727	0.103808	0.0265051	0.00259766	0.0658667	0.998728	0.998728	-0.671581	NS
ADHX	Alcohol dehydrogenase class-3	0.910306	0.908725	0.131685	0.0261156	0.984707	0.998728	0.998728	0.00250716	NS
ADIPO	Adiponectin	1.72236	1.66961	0.50426	0.12659	0.869047	0.998728	0.998728	0.0448733	NS
ADK	Adenosine kinase	0.223371	0.194212	0.0663209	0.0346797	0.536778	0.998728	0.998728	0.20181	NS
ADPGK	ADP-dependent glucokinase	0.0184829	0.0164379	0.0118811	0.013212	0.851713	0.998728	0.998728	0.169169	NS
ADPRH	[Protein ADP-ribosylarginine] hydrolase	0.402726	0.378248	0.0985291	0.0525088	0.723437	0.998728	0.998728	0.0904668	NS
ADPRS	ADP-ribose glycohydrolase ARH3	0.0175755	0.0267717	0.0167781	0.0292882	0.661589	0.998728	0.998728	-0.607144	NS
ADRM1	Proteasomal ubiquitin receptor ADRM1	0.257704	0.259244	0.128458	0.0750041	0.986548	0.998728	0.998728	-0.00859864	NS
ADRO	NADPH:adrenodoxin oxidoreductase, mitochondrial	0.0474489	0.0565796	0.0177591	0.00919326	0.473287	0.998728	0.998728	-0.253906	NS
ADT1	ADP/ATP translocase 1	4.48213	4.19902	1.50698	0.531065	0.774237	0.998728	0.998728	0.0941316	NS
ADT2	ADP/ATP translocase 2	4.80133	4.72519	1.78262	0.795923	0.949386	0.998728	0.998728	0.0230606	NS
AEDO	2-aminoethanethiol dioxygenase	0.0974296	0.103448	0.0180191	0.0159847	0.687503	0.998728	0.998728	-0.086472	NS
AFAD	Afadin	0.0458751	0.0495986	0.00709857	0.00647946	0.53896	0.998728	0.998728	-0.112589	NS
AFG2H	ATPase family protein 2 homolog	0.0105047	0.00535057	0.00457031	0.00317332	0.183878	0.998728	0.998728	0.973272	NS
AFG31	AFG3-like protein 1	0.0235619	0.020418	0.00128414	0.000323846	0.014712	0.998728	0.998728	0.206611	Up
AFG32	AFG3-like protein 2	0.0957299	0.111717	0.0202391	0.0312121	0.497991	0.998728	0.998728	-0.222814	NS
AG10B	Putative Dol-P-Glc:Glc(2)Man(9)GlcNAc(2)-PP-Dol alpha-1,2-glucosyltransferase	0.0954609	0.0688933	0.0507512	0.018027	0.441032	0.998728	0.998728	0.470546	NS
AGAL	Alpha-galactosidase A	0.0573242	0.0542523	0.0114555	0.00680958	0.710107	0.998728	0.998728	0.0794596	NS
AGFG1	Arf-GAP domain and FG repeat-containing protein 1	0.0801917	0.0955544	0.0171809	0.00972721	0.249014	0.998728	0.998728	-0.252869	NS
AGK	Acylglycerol kinase, mitochondrial	0.052836	0.0629116	0.0260633	0.02763	0.669772	0.998728	0.998728	-0.251803	NS
AGM1	Phosphoacetylglucosamine mutase	0.0681293	0.0707689	0.0103741	0.00886785	0.754462	0.998728	0.998728	-0.0548394	NS
AGO2	Protein argonaute-2	0.143668	0.159631	0.0371122	0.0771621	0.762942	0.998728	0.998728	-0.151999	NS
AGRE5	Adhesion G protein-coupled receptor E5	0.353967	0.350528	0.0647528	0.0508866	0.945816	0.998728	0.998728	0.0140846	NS
AGRV1	Adhesion G-protein coupled receptor V1	0.127391	0.112023	0.0722109	0.0346832	0.756359	0.998728	0.998728	0.185472	NS
AHSA1	Activator of 90 kDa heat shock protein ATPase homolog 1	0.257142	0.373934	0.0699806	0.0320869	0.0583309	0.998728	0.998728	-0.540222	NS
AHSA2	Activator of 90 kDa heat shock protein ATPase homolog 2	0.0468538	0.0694831	0.00936351	0.0538449	0.512923	0.998728	0.998728	-0.568496	NS
AIF1L	Allograft inflammatory factor 1-like	0.545729	0.42351	0.187274	0.0736164	0.352145	0.998728	0.998728	0.36579	NS
AIFM1	Apoptosis-inducing factor 1, mitochondrial	0.52733	0.494176	0.0763049	0.15286	0.753677	0.998728	0.998728	0.0936802	NS
AIMP1	Aminoacyl tRNA synthase complex-interacting multifunctional protein 1	0.697945	0.756429	0.184661	0.163177	0.702095	0.998728	0.998728	-0.116091	NS
AIMP2	Aminoacyl tRNA synthase complex-interacting multifunctional protein 2	0.339837	0.387107	0.0374555	0.0422558	0.220676	0.998728	0.998728	-0.187889	NS
AIP	AH receptor-interacting protein	0.193163	0.173855	0.0365526	0.0669545	0.683739	0.998728	0.998728	0.15193	NS
AK1A1	Aldo-keto reductase family 1 member A1	1.09521	1.19576	0.188549	0.0720927	0.436894	0.998728	0.998728	-0.12673	NS
AKAP1	A-kinase anchor protein 1, mitochondrial	0.0500112	0.0517824	0.0100529	0.00264228	0.78257	0.998728	0.998728	-0.0502108	NS
AKAP2	A-kinase anchor protein 2	0.124814	0.145396	0.0375731	0.0259965	0.478838	0.998728	0.998728	-0.220208	NS
AKAP8	A-kinase anchor protein 8	0.0907061	0.0658279	0.0225944	0.0123901	0.169801	0.998728	0.998728	0.462501	NS
AKP13	A-kinase anchor protein 13	0.0678301	0.0623891	0.0129843	0.0108439	0.607172	0.998728	0.998728	0.120631	NS
AKT1	RAC-alpha serine/threonine-protein kinase	0.00874664	0.00745981	0.0132747	0.0105644	0.90182	0.998728	0.998728	0.22959	NS
AKT2	RAC-beta serine/threonine-protein kinase	0.0333917	0.0433779	0.0193157	0.00230478	0.424155	0.998728	0.998728	-0.377473	NS
AL1L2	Mitochondrial 10-formyltetrahydrofolate dehydrogenase	0.111303	0.130885	0.0212443	0.0115167	0.233137	0.998728	0.998728	-0.233797	NS
AL3A1	Aldehyde dehydrogenase, dimeric NADP-preferring	0.437105	0.431234	0.0808241	0.0189717	0.908427	0.998728	0.998728	0.0195078	NS
AL3A2	Aldehyde dehydrogenase family 3 member A2	0.229907	0.261766	0.0188964	0.0478154	0.343581	0.998728	0.998728	-0.187228	NS
AL3B1	Aldehyde dehydrogenase family 3 member B1	0.222137	0.286261	0.0192873	0.0335216	0.0453842	0.998728	0.998728	-0.365883	Down
AL4A1	Delta-1-pyrroline-5-carboxylate dehydrogenase, mitochondrial	0.0656237	0.0671071	0.0023425	0.00244058	0.489844	0.998728	0.998728	-0.0322486	NS
AL9A1	4-trimethylaminobutyraldehyde dehydrogenase	0.1567	0.111715	0.0553637	0.00825478	0.236335	0.998728	0.998728	0.488183	NS
ALAT1	Alanine aminotransferase 1	0.0398229	0.0513547	0.0233106	0.015185	0.512483	0.998728	0.998728	-0.3669	NS
ALAT2	Alanine aminotransferase 2	0.151278	0.150989	0.0344129	0.0650399	0.9949	0.998728	0.998728	0.00275791	NS
ALBU	Albumin	3.39691	2.88922	1.53194	0.631544	0.623735	0.998728	0.998728	0.233543	NS
ALD1	Aldo-keto reductase family 1 member B7	0.0359833	0.0418815	0.0106351	0.0043102	0.423634	0.998728	0.998728	-0.218987	NS
ALD2	Aldose reductase-related protein 2	0.489217	0.668151	0.151125	0.424321	0.52924	0.998728	0.998728	-0.449699	NS
ALDH2	Aldehyde dehydrogenase, mitochondrial	3.35242	3.34229	0.642331	0.39495	0.982541	0.998728	0.998728	0.00436835	NS
ALDOA	Fructose-bisphosphate aldolase A	10.359	10.5522	0.486765	0.595809	0.686004	0.998728	0.998728	-0.0266624	NS
ALDR	Aldo-keto reductase family 1 member B1	4.51436	4.865	0.691837	1.54329	0.737675	0.998728	0.998728	-0.107919	NS
ALKB3	Alpha-ketoglutarate-dependent dioxygenase alkB homolog 3	0.0177297	0.00871974	0.0150249	0.0075491	0.405892	0.998728	0.998728	1.02381	NS
AMACR	Alpha-methylacyl-CoA racemase	0.219227	0.212374	0.0237775	0.0691024	0.87885	0.998728	0.998728	0.0458171	NS
AMERL	AMMECR1-like protein	0.0149653	0.00513042	0.0140823	0.00551379	0.323007	0.998728	0.998728	1.54448	NS
AMFR	E3 ubiquitin-protein ligase AMFR	0.0264123	0.032089	0.00296523	0.00405702	0.122026	0.998728	0.998728	-0.280868	NS
AMPB	Aminopeptidase B	0.126732	0.133363	0.0100848	0.0331477	0.756927	0.998728	0.998728	-0.0735746	NS
AMPD2	AMP deaminase 2	0.0277916	0.03424	0.00337156	0.00284406	0.064518	0.998728	0.998728	-0.301035	NS
AMPD3	AMP deaminase 3	0.0259762	0.0187819	0.0181709	0.00479923	0.543573	0.998728	0.998728	0.467846	NS
AMPL	Cytosol aminopeptidase	0.667781	0.433536	0.263115	0.0700404	0.210444	0.998728	0.998728	0.623223	NS
AMPN	Aminopeptidase N	0.387375	0.39552	0.0516696	0.0306202	0.825829	0.998728	0.998728	-0.0300202	NS
AMRP	Alpha-2-macroglobulin receptor-associated protein	0.317195	0.347883	0.0541273	0.0680752	0.574125	0.998728	0.998728	-0.13323	NS
AN32A	Acidic leucine-rich nuclear phosphoprotein 32 family member A	0.242661	0.332696	0.090585	0.0277349	0.175087	0.998728	0.998728	-0.455262	NS
AN32B	Acidic leucine-rich nuclear phosphoprotein 32 family member B	0.859333	0.83657	0.152546	0.11959	0.848748	0.998728	0.998728	0.0387312	NS
AN32E	Acidic leucine-rich nuclear phosphoprotein 32 family member E	0.294561	0.280045	0.0939515	0.0508056	0.825468	0.998728	0.998728	0.0729049	NS
ANFY1	Rabankyrin-5	0.0216287	0.0249234	0.0135346	0.0034246	0.703663	0.998728	0.998728	-0.204553	NS
ANKH	Progressive ankylosis protein	0.0630185	0.115135	0.0110529	0.00747213	0.00248936	0.998728	0.998728	-0.869486	Down
ANKR1	Ankyrin repeat domain-containing protein 1	0.0601592	0.0468253	0.0123642	0.0118428	0.248662	0.998728	0.998728	0.361497	NS
ANKR2	Ankyrin repeat domain-containing protein 2	0.254091	0.278223	0.0454765	0.0656175	0.628252	0.998728	0.998728	-0.130899	NS
ANM1	Protein arginine N-methyltransferase 1	0.699669	0.679397	0.0940375	0.0879201	0.798552	0.998728	0.998728	0.0424174	NS
ANM5	Protein arginine N-methyltransferase 5	0.173603	0.200815	0.0462101	0.0457421	0.50866	0.998728	0.998728	-0.210073	NS
ANO6	Anoctamin-6	0.0463409	0.0483853	0.00857054	0.0126068	0.827724	0.998728	0.998728	-0.0622802	NS
ANR17	Ankyrin repeat domain-containing protein 17	0.0358888	0.0331914	0.00729148	0.00399095	0.604072	0.998728	0.998728	0.112725	NS
ANX11	Annexin A11	0.849195	0.907559	0.159631	0.240674	0.743967	0.998728	0.998728	-0.0958961	NS
ANXA1	Annexin A1	3.87289	4.18787	0.338458	0.56159	0.452182	0.998728	0.998728	-0.112805	NS
ANXA2	Annexin A2	11.7845	10.9103	3.4779	1.94612	0.723318	0.998728	0.998728	0.111196	NS
ANXA3	Annexin A3	3.23349	3.2309	0.572918	0.22034	0.994522	0.998728	0.998728	0.00115533	NS
ANXA4	Annexin A4	1.37983	1.69265	0.141365	0.531155	0.380064	0.998728	0.998728	-0.294788	NS
ANXA5	Annexin A5	2.58496	2.4855	0.350752	0.0711794	0.655427	0.998728	0.998728	0.0566059	NS
ANXA6	Annexin A6	6.34852	5.98795	1.27922	0.413447	0.666413	0.998728	0.998728	0.0843586	NS
ANXA7	Annexin A7	1.4737	1.18822	0.306925	0.00594085	0.182532	0.998728	0.998728	0.310637	NS
ANXA8	Annexin A8	0.822668	0.855945	0.131527	0.250945	0.848727	0.998728	0.998728	-0.0572079	NS
AOFA	Amine oxidase [flavin-containing] A	0.968268	1.07223	0.248743	0.314852	0.676835	0.998728	0.998728	-0.147139	NS
AP1B1	AP-1 complex subunit beta-1	0.404768	0.399231	0.037261	0.0189047	0.829696	0.998728	0.998728	0.0198738	NS
AP1G1	AP-1 complex subunit gamma-1	0.0325329	0.0336796	0.013158	0.00282757	0.889816	0.998728	0.998728	-0.0499763	NS
AP1M1	AP-1 complex subunit mu-1	0.152356	0.132855	0.00240617	0.0269668	0.280243	0.998728	0.998728	0.197591	NS
AP1S1	AP-1 complex subunit sigma-1A	0.0657615	0.0574999	0.0227	0.00980839	0.593832	0.998728	0.998728	0.193685	NS
AP2A1	AP-2 complex subunit alpha-1	0.411782	0.401254	0.0889457	0.059426	0.872912	0.998728	0.998728	0.0373666	NS
AP2A2	AP-2 complex subunit alpha-2	0.282374	0.301747	0.0486717	0.0401813	0.623121	0.998728	0.998728	-0.0957325	NS
AP2B1	AP-2 complex subunit beta	0.361992	0.382712	0.0873896	0.0922506	0.791634	0.998728	0.998728	-0.0802995	NS
AP2M1	AP-2 complex subunit mu	0.370913	0.31744	0.157944	0.030451	0.595596	0.998728	0.998728	0.224598	NS
AP2S1	AP-2 complex subunit sigma	0.114228	0.125184	0.0284517	0.0348725	0.694963	0.998728	0.998728	-0.132134	NS
AP3B1	AP-3 complex subunit beta-1	0.118977	0.103588	0.0229541	0.0145233	0.38201	0.998728	0.998728	0.199827	NS
AP3D1	AP-3 complex subunit delta-1	0.238123	0.256436	0.0189631	0.0493009	0.580545	0.998728	0.998728	-0.106892	NS
AP3M1	AP-3 complex subunit mu-1	0.0786286	0.0700856	0.02018	0.0105219	0.551033	0.998728	0.998728	0.165936	NS
AP4A	Bis(5'-nucleosyl)-tetraphosphatase [asymmetrical]	0.315251	0.27054	0.068009	0.0121778	0.325087	0.998728	0.998728	0.220659	NS
APC13	Anaphase-promoting complex subunit 13	0.0596531	0.0405524	0.0115623	0.0101566	0.0980142	0.998728	0.998728	0.556809	NS
APEH	Acylamino-acid-releasing enzyme	0.17203	0.134018	0.0723322	0.0146233	0.422715	0.998728	0.998728	0.360237	NS
APEX1	DNA-(apurinic or apyrimidinic site) endonuclease	0.249535	0.303457	0.0166095	0.0430218	0.112824	0.998728	0.998728	-0.282253	NS
API5	Apoptosis inhibitor 5	0.0751544	0.0603587	0.0478076	0.0350149	0.687703	0.998728	0.998728	0.316296	NS
APMAP	Adipocyte plasma membrane-associated protein	0.0396952	0.0428091	0.0309074	0.00546867	0.871911	0.998728	0.998728	-0.108953	NS
APOH	Beta-2-glycoprotein 1	0.00556395	0.00651536	0.00875249	0.00427088	0.873846	0.998728	0.998728	-0.227735	NS
APT	Adenine phosphoribosyltransferase	0.135371	0.191692	0.0253038	0.0253875	0.052902	0.998728	0.998728	-0.501878	NS
AQP1	Aquaporin-1	0.167021	0.190849	0.0273415	0.0125436	0.241996	0.998728	0.998728	-0.192396	NS
AQP5	Aquaporin-5	0.954892	0.933376	0.149337	0.0331346	0.819505	0.998728	0.998728	0.0328795	NS
ARAF	Serine/threonine-protein kinase A-Raf	0.0227251	0.0262385	0.00600195	0.000677319	0.370682	0.998728	0.998728	-0.207403	NS
ARBK1	Beta-adrenergic receptor kinase 1	0.00232719	0.00330222	0.00215374	0.000161679	0.477954	0.998728	0.998728	-0.504848	NS
ARC1A	Actin-related protein 2/3 complex subunit 1A	0.0341508	0.0358683	0.0286821	0.0235947	0.940007	0.998728	0.998728	-0.070791	NS
ARC1B	Actin-related protein 2/3 complex subunit 1B	0.609479	0.561831	0.104984	0.0418445	0.50571	0.998728	0.998728	0.117441	NS
ARCH	Protein archease	0.153263	0.130815	0.0537443	0.00708242	0.512881	0.998728	0.998728	0.228478	NS
ARF1	ADP-ribosylation factor 1	0.104687	0.0958175	0.0220344	0.00273636	0.527091	0.998728	0.998728	0.127715	NS
ARF2	ADP-ribosylation factor 2	2.41218	2.20781	0.507714	0.0630509	0.527091	0.998728	0.998728	0.127715	NS
ARF4	ADP-ribosylation factor 4	0.872637	0.895734	0.234032	0.210737	0.905045	0.998728	0.998728	-0.0376895	NS
ARF5	ADP-ribosylation factor 5	1.50436	1.55328	0.465999	0.191318	0.874578	0.998728	0.998728	-0.0461705	NS
ARF6	ADP-ribosylation factor 6	0.128639	0.131863	0.0539022	0.0220629	0.928244	0.998728	0.998728	-0.0357048	NS
ARFG1	ADP-ribosylation factor GTPase-activating protein 1	0.0895305	0.069821	0.0285387	0.0134567	0.340144	0.998728	0.998728	0.358717	NS
ARFG2	ADP-ribosylation factor GTPase-activating protein 2	0.0817964	0.09441	0.0120628	0.0101728	0.238418	0.998728	0.998728	-0.206904	NS
ARFG3	ADP-ribosylation factor GTPase-activating protein 3	0.151001	0.192974	0.0509218	0.0431267	0.337188	0.998728	0.998728	-0.353853	NS
ARHG2	Rho guanine nucleotide exchange factor 2	0.482739	0.441022	0.140377	0.0570718	0.658362	0.998728	0.998728	0.130395	NS
ARHG7	Rho guanine nucleotide exchange factor 7	0.0436917	0.055577	0.0380295	0.00902209	0.62626	0.998728	0.998728	-0.347129	NS
ARI1	E3 ubiquitin-protein ligase ARIH1	0.066811	0.0753796	0.013484	0.0239081	0.617419	0.998728	0.998728	-0.174089	NS
ARK72	Aflatoxin B1 aldehyde reductase member 2	0.221001	0.215289	0.0214716	0.0284711	0.795214	0.998728	0.998728	0.0377739	NS
ARL1	ADP-ribosylation factor-like protein 1	0.0879333	0.0967932	0.00259433	0.020848	0.505595	0.998728	0.998728	-0.138497	NS
ARL3	ADP-ribosylation factor-like protein 3	0.0717431	0.0778099	0.00611314	0.0195977	0.635717	0.998728	0.998728	-0.117112	NS
ARL6	ADP-ribosylation factor-like protein 6	0.00423782	0.00124675	0.00690694	0.00209622	0.512601	0.998728	0.998728	1.76515	NS
ARL8A	ADP-ribosylation factor-like protein 8A	0.54975	0.629	0.141286	0.106613	0.481327	0.998728	0.998728	-0.194285	NS
ARLY	Argininosuccinate lyase	0.363939	0.343038	0.0973842	0.0426634	0.750615	0.998728	0.998728	0.0853274	NS
ARMC6	Armadillo repeat-containing protein 6	0.0868657	0.0834317	0.019813	0.00373316	0.782663	0.998728	0.998728	0.0581919	NS
ARMC8	Armadillo repeat-containing protein 8	0.0206004	0.025128	0.0139013	0.00688756	0.639804	0.998728	0.998728	-0.286622	NS
ARMT1	Damage-control phosphatase ARMT1	0.0219709	0.0379408	0.00817947	0.0152995	0.186075	0.998728	0.998728	-0.788154	NS
ARMX2	Armadillo repeat-containing X-linked protein 2	0.00538534	0.00771773	0.00442754	0.00648632	0.634085	0.998728	0.998728	-0.519139	NS
ARP10	Actin-related protein 10	0.019829	0.0205116	0.00517497	0.00957787	0.91875	0.998728	0.998728	-0.0488266	NS
ARP19	cAMP-regulated phosphoprotein 19	0.182644	0.139499	0.0676068	0.00638581	0.332908	0.998728	0.998728	0.388779	NS
ARP2	Actin-related protein 2	1.19287	1.0279	0.165154	0.0934457	0.206578	0.998728	0.998728	0.214739	NS
ARP3	Actin-related protein 3	1.35903	1.46709	0.12704	0.122948	0.349429	0.998728	0.998728	-0.110384	NS
ARP5L	Actin-related protein 2/3 complex subunit 5-like protein	0.252101	0.269628	0.0476559	0.031288	0.622575	0.998728	0.998728	-0.0969705	NS
ARPC2	Actin-related protein 2/3 complex subunit 2	0.647593	0.704345	0.0434151	0.0987912	0.413871	0.998728	0.998728	-0.121194	NS
ARPC3	Actin-related protein 2/3 complex subunit 3	0.312266	0.268543	0.0287121	0.0691227	0.36888	0.998728	0.998728	0.217619	NS
ARPC4	Actin-related protein 2/3 complex subunit 4	0.670638	0.671006	0.0933217	0.0458548	0.995402	0.998728	0.998728	-0.000791591	NS
ARPC5	Actin-related protein 2/3 complex subunit 5	0.207243	0.182183	0.0848325	0.0423723	0.670901	0.998728	0.998728	0.185936	NS
ARPIN	Arpin	0.0594228	0.0920408	0.0512295	0.0610936	0.51769	0.998728	0.998728	-0.631257	NS
ARSB	Arylsulfatase B	0.121553	0.0867919	0.0234683	0.0062465	0.0682716	0.998728	0.998728	0.485951	NS
ASAH1	Acid ceramidase	0.137671	0.194614	0.0426081	0.0164763	0.097003	0.998728	0.998728	-0.499384	NS
ASAP1	Arf-GAP with SH3 domain, ANK repeat and PH domain-containing protein 1	0.0780682	0.0871717	0.024389	0.0408811	0.757096	0.998728	0.998728	-0.159125	NS
ASCC2	Activating signal cointegrator 1 complex subunit 2	0.12596	0.0560342	0.108154	0.00866312	0.326836	0.998728	0.998728	1.16859	NS
ASCC3	Activating signal cointegrator 1 complex subunit 3	0.00870772	0.0113397	0.0124657	0.00533696	0.753626	0.998728	0.998728	-0.381017	NS
ASNS	Asparagine synthetase [glutamine-hydrolyzing]	0.663189	0.649367	0.2129	0.202849	0.939026	0.998728	0.998728	0.0303854	NS
ASPH	Aspartyl/asparaginyl beta-hydroxylase	0.11679	0.108754	0.0204414	0.0371918	0.759373	0.998728	0.998728	0.102853	NS
ASSY	Argininosuccinate synthase	0.0589666	0.0550972	0.00763038	0.00326459	0.464647	0.998728	0.998728	0.0979185	NS
AT131	Endoplasmic reticulum transmembrane helix translocase	0.0712545	0.0805225	0.016666	0.0104126	0.459862	0.998728	0.998728	-0.17641	NS
AT1A1	Sodium/potassium-transporting ATPase subunit alpha-1	0.727168	0.672907	0.0933703	0.0489424	0.423041	0.998728	0.998728	0.111881	NS
AT1A2	Sodium/potassium-transporting ATPase subunit alpha-2	0.107985	0.112291	0.0361661	0.055884	0.916184	0.998728	0.998728	-0.0564134	NS
AT1B3	Sodium/potassium-transporting ATPase subunit beta-3	0.214245	0.361142	0.0554483	0.0343823	0.017545	0.998728	0.998728	-0.753302	Down
AT2A1	Sarcoplasmic/endoplasmic reticulum calcium ATPase 1	4.39301	4.63907	0.618291	0.279804	0.564075	0.998728	0.998728	-0.0786273	NS
AT2A2	Sarcoplasmic/endoplasmic reticulum calcium ATPase 2	3.22302	2.80845	0.400334	0.451205	0.299711	0.998728	0.998728	0.198636	NS
AT2B1	Plasma membrane calcium-transporting ATPase 1	0.551421	0.359422	0.461996	0.061259	0.514918	0.998728	0.998728	0.617474	NS
AT2B4	Plasma membrane calcium-transporting ATPase 4	0.0606976	0.0361362	0.0511229	0.00925035	0.458853	0.998728	0.998728	0.748194	NS
AT2C1	Calcium-transporting ATPase type 2C member 1	0.0240128	0.0234312	0.0135022	0.00734052	0.950883	0.998728	0.998728	0.0353734	NS
AT5F1	ATP synthase F(0) complex subunit B1, mitochondrial	1.6722	1.66438	0.345585	0.228757	0.975521	0.998728	0.998728	0.00675497	NS
AT5G1	ATP synthase F(0) complex subunit C1, mitochondrial	0.416734	0.307971	0.252094	0.0614507	0.508034	0.998728	0.998728	0.436331	NS
ATAD1	Outer mitochondrial transmembrane helix translocase	0.130865	0.153151	0.0473633	0.0312195	0.533552	0.998728	0.998728	-0.22688	NS
ATAD3	ATPase family AAA domain-containing protein 3	0.146018	0.144225	0.0244165	0.0133905	0.916575	0.998728	0.998728	0.0178249	NS
ATE1	Arginyl-tRNA--protein transferase 1	0.0177221	0.0195081	0.011642	0.00909548	0.844373	0.998728	0.998728	-0.138528	NS
ATF1	Cyclic AMP-dependent transcription factor ATF-1	0.0331126	0.0251128	0.0116665	0.0163068	0.52754	0.998728	0.998728	0.398957	NS
ATG7	Ubiquitin-like modifier-activating enzyme ATG7	0.0271275	0.0250277	0.0152432	0.00545745	0.83327	0.998728	0.998728	0.116233	NS
ATIF1	ATPase inhibitor, mitochondrial	0.69866	0.464789	0.438752	0.112006	0.421585	0.998728	0.998728	0.588015	NS
ATLA2	Atlastin-2	0.0374468	0.0340315	0.00688175	0.00606774	0.554208	0.998728	0.998728	0.137969	NS
ATLA3	Atlastin-3	0.087676	0.0690661	0.0623338	0.028861	0.663327	0.998728	0.998728	0.344203	NS
ATOX1	Copper transport protein ATOX1	0.364419	0.397233	0.126647	0.0696689	0.71423	0.998728	0.998728	-0.124385	NS
ATP5H	ATP synthase subunit d, mitochondrial	2.10276	1.89092	0.419622	0.149019	0.456242	0.998728	0.998728	0.153196	NS
ATP5I	ATP synthase subunit e, mitochondrial	1.74639	1.8681	0.23914	0.441435	0.696125	0.998728	0.998728	-0.0971994	NS
ATP5J	ATP synthase-coupling factor 6, mitochondrial	2.01627	1.53977	1.0568	0.187722	0.48482	0.998728	0.998728	0.388977	NS
ATP5S	ATP synthase subunit s, mitochondrial	0.0261087	0.0277089	0.00753733	0.0156883	0.881192	0.998728	0.998728	-0.0858206	NS
ATP68	ATP synthase subunit ATP5MJ, mitochondrial	0.392914	0.333283	0.672628	0.571274	0.912473	0.998728	0.998728	0.237463	NS
ATP8	ATP synthase protein 8	0.151166	0.142178	0.0914998	0.034968	0.881428	0.998728	0.998728	0.0884341	NS
ATPA	ATP synthase subunit alpha, mitochondrial	9.02072	9.24017	1.99441	1.76842	0.893499	0.998728	0.998728	-0.0346778	NS
ATPB	ATP synthase subunit beta, mitochondrial	11.8753	10.9304	2.05788	0.835179	0.502066	0.998728	0.998728	0.119616	NS
ATPD	ATP synthase subunit delta, mitochondrial	4.32605	2.88769	2.46167	0.199976	0.370173	0.998728	0.998728	0.583136	NS
ATPF1	ATP synthase mitochondrial F1 complex assembly factor 1	0.018368	0.0131506	0.00847902	0.00554701	0.422864	0.998728	0.998728	0.482061	NS
ATPF2	ATP synthase mitochondrial F1 complex assembly factor 2	0.0756352	0.0702967	0.0123452	0.00522158	0.52824	0.998728	0.998728	0.1056	NS
ATPG	ATP synthase subunit gamma, mitochondrial	1.5275	1.69191	0.54366	0.30797	0.672217	0.998728	0.998728	-0.147479	NS
ATPK	ATP synthase subunit f, mitochondrial	1.73518	1.68749	0.519574	0.279753	0.895452	0.998728	0.998728	0.0402026	NS
ATPMK	ATP synthase membrane subunit K, mitochondrial	1.27887	1.20067	0.123885	0.104924	0.451052	0.998728	0.998728	0.0910268	NS
ATPO	ATP synthase subunit O, mitochondrial	1.828	1.85656	0.144342	0.0530531	0.763878	0.998728	0.998728	-0.0223592	NS
ATRN	Attractin	0.0166064	0.0122456	0.0114543	0.00633935	0.594894	0.998728	0.998728	0.439469	NS
ATX10	Ataxin-10	0.167971	0.131335	0.021317	0.041899	0.248399	0.998728	0.998728	0.354963	NS
ATX2	Ataxin-2	0.149225	0.121926	0.0547173	0.0482745	0.5523	0.998728	0.998728	0.291488	NS
ATX2L	Ataxin-2-like protein	0.118316	0.105742	0.0110628	0.00483456	0.145587	0.998728	0.998728	0.162089	NS
AUHM	Methylglutaconyl-CoA hydratase, mitochondrial	0.0155156	0.0234642	0.0102085	0.00780507	0.344345	0.998728	0.998728	-0.596742	NS
AUP1	Lipid droplet-regulating VLDL assembly factor AUP1	0.0603298	0.0639548	0.0325551	0.0298289	0.893796	0.998728	0.998728	-0.0841829	NS
B2CL1	Bcl-2-like protein 1	0.0467079	0.0461185	0.0141526	0.0128633	0.959986	0.998728	0.998728	0.0183224	NS
B2L13	Bcl-2-like protein 13	0.292215	0.273796	0.0615375	0.0271643	0.660034	0.998728	0.998728	0.0939293	NS
B2MG	Beta-2-microglobulin	0.195974	0.179258	0.0536094	0.0531528	0.720848	0.998728	0.998728	0.128625	NS
BABA2	BRISC and BRCA1-A complex member 2	0.0945792	0.102733	0.0215917	0.00991499	0.584209	0.998728	0.998728	-0.119311	NS
BACE1	Beta-secretase 1	0.0662797	0.0768206	0.0172123	0.0273942	0.602677	0.998728	0.998728	-0.212926	NS
BACH	Cytosolic acyl coenzyme A thioester hydrolase	0.442989	0.461353	0.0694667	0.056681	0.740675	0.998728	0.998728	-0.0586009	NS
BAF	Barrier-to-autointegration factor	0.728948	0.587812	0.235067	0.056806	0.369271	0.998728	0.998728	0.310462	NS
BAG1	BAG family molecular chaperone regulator 1	0.105721	0.102471	0.0166281	0.0203413	0.840804	0.998728	0.998728	0.0450521	NS
BAG2	BAG family molecular chaperone regulator 2	0.200321	0.122769	0.134482	0.0481222	0.400241	0.998728	0.998728	0.706372	NS
BAG3	BAG family molecular chaperone regulator 3	0.52875	0.477531	0.0789761	0.00950657	0.327221	0.998728	0.998728	0.146992	NS
BAG5	BAG family molecular chaperone regulator 5	0.0807094	0.063483	0.0158548	0.0111589	0.198652	0.998728	0.998728	0.346365	NS
BAG6	Large proline-rich protein BAG6	0.431191	0.322588	0.118946	0.0595588	0.230239	0.998728	0.998728	0.418632	NS
BAIP2	Brain-specific angiogenesis inhibitor 1-associated protein 2	0.0443532	0.0296586	0.0350849	0.00611653	0.514314	0.998728	0.998728	0.580588	NS
BAK	Bcl-2 homologous antagonist/killer	0.113181	0.140479	0.0736434	0.0487145	0.620705	0.998728	0.998728	-0.311724	NS
BAP29	B-cell receptor-associated protein 29	0.152678	0.116595	0.0630308	0.0188313	0.395882	0.998728	0.998728	0.38899	NS
BAP31	B-cell receptor-associated protein 31	1.17567	1.13903	0.186787	0.171786	0.814886	0.998728	0.998728	0.0456674	NS
BASI	Basigin	0.524445	0.41056	0.181332	0.0860755	0.381386	0.998728	0.998728	0.353199	NS
BASP1	Brain acid soluble protein 1	2.31327	1.74302	1.34704	0.322365	0.515181	0.998728	0.998728	0.408338	NS
BAX	Apoptosis regulator BAX	0.491304	0.411906	0.0343829	0.00955085	0.0182429	0.998728	0.998728	0.254304	Up
BAZ2A	Bromodomain adjacent to zinc finger domain protein 2A	0.729601	0.70006	0.140378	0.0892445	0.773745	0.998728	0.998728	0.0596284	NS
BCAT2	Branched-chain-amino-acid aminotransferase, mitochondrial	0.184385	0.179846	0.10284	0.0216067	0.943954	0.998728	0.998728	0.0359603	NS
BCLF1	Bcl-2-associated transcription factor 1	0.000237164	0.000712388	0.000179461	0.000834468	0.389484	0.998728	0.998728	-1.58677	NS
BGAL	Beta-galactosidase	0.0939164	0.0849348	0.00829761	0.00295183	0.15208	0.998728	0.998728	0.145021	NS
BI1	Bax inhibitor 1	0.0338224	0.026065	0.00447575	0.0208401	0.56268	0.998728	0.998728	0.375866	NS
BI2L1	Brain-specific angiogenesis inhibitor 1-associated protein 2-like protein 1	0.228705	0.202004	0.0196252	0.0426574	0.380431	0.998728	0.998728	0.1791	NS
BICD2	Protein bicaudal D homolog 2	0.330141	0.288307	0.125628	0.0531879	0.623451	0.998728	0.998728	0.195477	NS
BID	BH3-interacting domain death agonist	0.516174	0.501552	0.0410993	0.0358259	0.66644	0.998728	0.998728	0.0414581	NS
BIEA	Biliverdin reductase A	0.123074	0.143867	0.0149106	0.0122784	0.135691	0.998728	0.998728	-0.225204	NS
BIG1	Brefeldin A-inhibited guanine nucleotide-exchange protein 1	0.00506078	0.00521484	0.00209162	0.000584629	0.90814	0.998728	0.998728	-0.0432629	NS
BIG2	Brefeldin A-inhibited guanine nucleotide-exchange protein 2	0.00766376	0.00352439	0.00989626	0.00135092	0.51256	0.998728	0.998728	1.12068	NS
BIN1	Myc box-dependent-interacting protein 1	8.90923	9.84768	2.77136	1.42091	0.629297	0.998728	0.998728	-0.144483	NS
BIP	Endoplasmic reticulum chaperone BiP	5.01541	5.94696	0.659025	2.43142	0.556704	0.998728	0.998728	-0.245784	NS
BIRC6	Baculoviral IAP repeat-containing protein 6	0.0209553	0.0258614	0.00371912	0.00144084	0.100146	0.998728	0.998728	-0.303486	NS
BL1S1	Biogenesis of lysosome-related organelles complex 1 subunit 1	0.0344108	0.0400205	0.0110469	0.0124503	0.590724	0.998728	0.998728	-0.217877	NS
BL1S5	Biogenesis of lysosome-related organelles complex 1 subunit 5	0.0232442	0.0201013	0.0113446	0.00278502	0.665453	0.998728	0.998728	0.209583	NS
BLMH	Bleomycin hydrolase	0.402513	0.528771	0.0811667	0.102646	0.170012	0.998728	0.998728	-0.393608	NS
BLVRB	Flavin reductase (NADPH)	0.0544409	0.0439115	0.0316026	0.0114931	0.616389	0.998728	0.998728	0.310092	NS
BOD1	Biorientation of chromosomes in cell division protein 1	0.00244305	0.0023412	0.00210458	0.00273745	0.961706	0.998728	0.998728	0.0614315	NS
BOLA1	BolA-like protein 1	0.0263103	0.0429864	0.0223642	0.0178141	0.369542	0.998728	0.998728	-0.70825	NS
BOLA2	BolA-like protein 2	0.0546071	0.0496955	0.0317344	0.0204999	0.83288	0.998728	0.998728	0.135972	NS
BOP1	Ribosome biogenesis protein BOP1	0.00882653	0.00920111	0.00371304	0.00209423	0.8864	0.998728	0.998728	-0.0599628	NS
BORG5	Cdc42 effector protein 1	0.0696301	0.0631989	0.0106943	0.0371071	0.787331	0.998728	0.998728	0.139813	NS
BPHL	Valacyclovir hydrolase	0.0191792	0.0350657	0.00103996	0.0277129	0.377258	0.998728	0.998728	-0.870521	NS
BPNT1	3'(2'),5'-bisphosphate nucleotidase 1	0.0603752	0.06446	0.0114358	0.00884686	0.650223	0.998728	0.998728	-0.0944474	NS
BRCC3	Lys-63-specific deubiquitinase BRCC36	0.0598611	0.0601931	0.0371272	0.0166174	0.989397	0.998728	0.998728	-0.00798005	NS
BRK1	Protein BRICK1	0.201322	0.182469	0.093471	0.0308427	0.75673	0.998728	0.998728	0.141851	NS
BROX	BRO1 domain-containing protein BROX	0.137028	0.158187	0.0503724	0.0364279	0.587182	0.998728	0.998728	-0.207162	NS
BT3L4	Transcription factor BTF3 homolog 4	0.521702	0.57993	0.0844969	0.143689	0.5778	0.998728	0.998728	-0.152654	NS
BTF3	Transcription factor BTF3	0.528066	0.474326	0.15705	0.148348	0.688776	0.998728	0.998728	0.154839	NS
BUB3	Mitotic checkpoint protein BUB3	0.124497	0.117857	0.0356337	0.0130563	0.776936	0.998728	0.998728	0.0790821	NS
BZW1	Basic leucine zipper and W2 domain-containing protein 1	0.110045	0.101777	0.0133089	0.00295716	0.352827	0.998728	0.998728	0.112676	NS
BZW2	Basic leucine zipper and W2 domain-containing protein 2	0.0386063	0.0520042	0.00396776	0.013575	0.176182	0.998728	0.998728	-0.429791	NS
C10	Protein C10	0.143188	0.10141	0.0389834	0.00716294	0.141948	0.998728	0.998728	0.4977	NS
C1QBP	Complement component 1 Q subcomponent-binding protein, mitochondrial	1.66454	1.76704	0.359608	0.46315	0.777152	0.998728	0.998728	-0.0862127	NS
C1QT3	Complement C1q tumor necrosis factor-related protein 3	0.197413	0.175778	0.133679	0.111227	0.839932	0.998728	0.998728	0.167462	NS
C1TC	C-1-tetrahydrofolate synthase, cytoplasmic	0.310283	0.258058	0.0653663	0.0438141	0.314399	0.998728	0.998728	0.265894	NS
C1TM	Monofunctional C1-tetrahydrofolate synthase, mitochondrial	0.263839	0.23964	0.0554132	0.0200041	0.516106	0.998728	0.998728	0.138786	NS
C2D1A	Coiled-coil and C2 domain-containing protein 1A	0.039953	0.0381933	0.00618716	0.0109038	0.819877	0.998728	0.998728	0.064984	NS
C42S1	CDC42 small effector protein 1	0.0394648	0.0361162	0.0214872	0.0307647	0.884653	0.998728	0.998728	0.127921	NS
C560	Succinate dehydrogenase cytochrome b560 subunit, mitochondrial	0.130674	0.186277	0.0420052	0.0200149	0.107257	0.998728	0.998728	-0.511474	NS
CA2D1	Voltage-dependent calcium channel subunit alpha-2/delta-1	0.237483	0.24253	0.0347571	0.055034	0.899657	0.998728	0.998728	-0.0303375	NS
CAB39	Calcium-binding protein 39	0.0661746	0.0721085	0.00512163	0.0257358	0.715269	0.998728	0.998728	-0.123891	NS
CAC1S	Voltage-dependent L-type calcium channel subunit alpha-1S	0.132215	0.110082	0.0372497	0.0246842	0.439326	0.998728	0.998728	0.264303	NS
CACB1	Voltage-dependent L-type calcium channel subunit beta-1	0.0943763	0.0858808	0.0256039	0.00382237	0.600153	0.998728	0.998728	0.136088	NS
CACO1	Calcium-binding and coiled-coil domain-containing protein 1	0.0851091	0.0833781	0.0158196	0.012376	0.888561	0.998728	0.998728	0.0296453	NS
CACP	Carnitine O-acetyltransferase	0.0632223	0.0730175	0.0183825	0.00488724	0.422827	0.998728	0.998728	-0.207809	NS
CAD13	Cadherin-13	0.935933	0.907787	0.161645	0.0408964	0.78454	0.998728	0.998728	0.0440509	NS
CAD15	Cadherin-15	0.0697714	0.0637113	0.00715372	0.0091948	0.418541	0.998728	0.998728	0.131086	NS
CADH2	Cadherin-2	0.0823699	0.0868344	0.00854873	0.00470368	0.472416	0.998728	0.998728	-0.0761499	NS
CAF17	Putative transferase CAF17 homolog, mitochondrial	2.27177	2.15401	0.633274	0.213402	0.775419	0.998728	0.998728	0.0767933	NS
CAH3	Carbonic anhydrase 3	0.1115	0.149233	0.0196458	0.0249177	0.108488	0.998728	0.998728	-0.42053	NS
CAH5B	Carbonic anhydrase 5B, mitochondrial	0.100902	0.0768417	0.0600202	0.0237907	0.553784	0.998728	0.998728	0.392992	NS
CALM1	Calmodulin-1	4.19949	3.26501	1.54647	0.0388381	0.354484	0.998728	0.998728	0.363128	NS
CALR	Calreticulin	7.22174	6.07887	1.79434	0.0691685	0.332165	0.998728	0.998728	0.248543	NS
CALU	Calumenin	3.18601	2.53801	0.685278	0.291898	0.206327	0.998728	0.998728	0.328054	NS
CALX	Calnexin	2.66859	2.59677	0.433173	0.337647	0.831917	0.998728	0.998728	0.0393602	NS
CAMP1	Calmodulin-regulated spectrin-associated protein 1	0.0136009	0.0140318	0.00179031	0.00750277	0.927571	0.998728	0.998728	-0.044999	NS
CAN1	Calpain-1 catalytic subunit	0.552025	0.605681	0.0646492	0.0776331	0.409684	0.998728	0.998728	-0.133823	NS
CAN2	Calpain-2 catalytic subunit	1.25103	1.33869	0.288365	0.162155	0.670098	0.998728	0.998728	-0.0977086	NS
CANB1	Calcineurin subunit B type 1	0.140263	0.166774	0.0182543	0.0434617	0.38517	0.998728	0.998728	-0.249759	NS
CAND1	Cullin-associated NEDD8-dissociated protein 1	0.709319	0.697746	0.157645	0.0417108	0.908097	0.998728	0.998728	0.0237326	NS
CAND2	Cullin-associated NEDD8-dissociated protein 2	0.206831	0.183089	0.079972	0.0181346	0.642382	0.998728	0.998728	0.175905	NS
CAP1	Adenylyl cyclase-associated protein 1	1.76589	1.62232	0.188188	0.102694	0.310588	0.998728	0.998728	0.122339	NS
CAP2	Adenylyl cyclase-associated protein 2	0.22933	0.231219	0.0699962	0.020189	0.966337	0.998728	0.998728	-0.0118324	NS
CAPG	Macrophage-capping protein	1.2612	1.10197	0.438693	0.32141	0.638738	0.998728	0.998728	0.194716	NS
CAPR1	Caprin-1	0.462933	0.348421	0.0261291	0.0463969	0.0203892	0.998728	0.998728	0.40997	Up
CAPZB	F-actin-capping protein subunit beta	1.0888	0.933761	0.31609	0.0557166	0.44985	0.998728	0.998728	0.221617	NS
CAR19	Caspase recruitment domain-containing protein 19	0.150252	0.195368	0.028155	0.105819	0.514876	0.998728	0.998728	-0.378814	NS
CARF	CDKN2A-interacting protein	0.011718	0.0127755	0.00545258	0.00450058	0.808367	0.998728	0.998728	-0.124654	NS
CARM1	Histone-arginine methyltransferase CARM1	0.0943812	0.0743989	0.0283944	0.0175968	0.358685	0.998728	0.998728	0.34322	NS
CASP3	Caspase-3	0.262075	0.223808	0.0399287	0.0480097	0.348328	0.998728	0.998728	0.227718	NS
CASP6	Caspase-6	0.00898847	0.00750459	0.005462	0.0019183	0.680025	0.998728	0.998728	0.260303	NS
CASP9	Caspase-9	0.00808761	0.012354	0.00234917	0.00392903	0.181777	0.998728	0.998728	-0.61119	NS
CASPC	Caspase-12	0.0172074	0.0206825	0.00553039	0.00183258	0.359913	0.998728	0.998728	-0.265384	NS
CASQ1	Calsequestrin-1	0.642171	0.553542	0.216365	0.022379	0.51929	0.998728	0.998728	0.214263	NS
CASQ2	Calsequestrin-2	1.57207	1.53347	0.189684	0.210273	0.824943	0.998728	0.998728	0.035869	NS
CATA	Catalase	0.261516	0.242911	0.0811524	0.0126797	0.714814	0.998728	0.998728	0.106474	NS
CATB	Cathepsin B	2.58995	2.19553	0.652995	0.0669419	0.356761	0.998728	0.998728	0.238359	NS
CATD	Cathepsin D	1.45172	1.49227	0.38771	0.233997	0.884257	0.998728	0.998728	-0.0397458	NS
CATL1	Procathepsin L	0.542181	0.449182	0.230539	0.0342168	0.527497	0.998728	0.998728	0.271475	NS
CATZ	Cathepsin Z	0.877272	0.631063	0.398185	0.0208598	0.345086	0.998728	0.998728	0.47524	NS
CAV1	Caveolin-1	0.642883	0.433486	0.271562	0.0319051	0.25536	0.998728	0.998728	0.568571	NS
CAVN1	Caveolae-associated protein 1	1.63639	1.53889	0.384515	0.216047	0.721271	0.998728	0.998728	0.0886288	NS
CAVN2	Caveolae-associated protein 2	0.0823153	0.0649948	0.0493014	0.0197876	0.602433	0.998728	0.998728	0.340837	NS
CAVN3	Caveolae-associated protein 3	0.0549821	0.0909875	0.0138478	0.0670244	0.413731	0.998728	0.998728	-0.726705	NS
CAVN4	Caveolae-associated protein 4	0.905774	0.773492	0.09367	0.00659044	0.0712088	0.998728	0.998728	0.227765	NS
CAZA1	F-actin-capping protein subunit alpha-1	0.459576	0.410378	0.0975824	0.0974421	0.57007	0.998728	0.998728	0.163351	NS
CAZA2	F-actin-capping protein subunit alpha-2	0.601678	0.714424	0.025529	0.0470092	0.0217609	0.998728	0.998728	-0.247789	Down
CBPD	Carboxypeptidase D	0.00908473	0.00729753	0.00414564	7.63235e-05	0.496815	0.998728	0.998728	0.316036	NS
CBPQ	Carboxypeptidase Q	0.0340457	0.0453251	0.00221114	0.0155668	0.281901	0.998728	0.998728	-0.412841	NS
CBR1	Carbonyl reductase [NADPH] 1	0.172607	0.174483	0.0325014	0.0197401	0.936006	0.998728	0.998728	-0.0155966	NS
CBR2	Carbonyl reductase [NADPH] 2	0.0718446	0.0822128	0.0498067	0.00777952	0.739658	0.998728	0.998728	-0.194483	NS
CBR3	Carbonyl reductase [NADPH] 3	0.102792	0.109624	0.0255785	0.0345231	0.796638	0.998728	0.998728	-0.0928383	NS
CBR4	3-oxoacyl-[acyl-carrier-protein] reductase	0.0373921	0.0357261	0.0239828	0.00971828	0.916581	0.998728	0.998728	0.0657561	NS
CBX3	Chromobox protein homolog 3	0.331577	0.284259	0.0446425	0.0733406	0.393858	0.998728	0.998728	0.222138	NS
CBX5	Chromobox protein homolog 5	0.103003	0.0729909	0.0448885	0.00978364	0.3211	0.998728	0.998728	0.496891	NS
CC124	Coiled-coil domain-containing protein 124	0.0952611	0.123837	0.0167656	0.0630608	0.490371	0.998728	0.998728	-0.378485	NS
CC134	Coiled-coil domain-containing protein 134	0.0912524	0.0698332	0.0083128	0.0603063	0.575166	0.998728	0.998728	0.38595	NS
CC50A	Cell cycle control protein 50A	0.0427347	0.0415413	0.0106928	0.00531462	0.870982	0.998728	0.998728	0.0408592	NS
CCAR1	Cell division cycle and apoptosis regulator protein 1	0.0484718	0.0418639	0.0320989	0.0105006	0.751736	0.998728	0.998728	0.21144	NS
CCAR2	Cell cycle and apoptosis regulator protein 2	0.0419914	0.0303354	0.0100446	0.000991279	0.116089	0.998728	0.998728	0.469092	NS
CCD13	Coiled-coil domain-containing protein 13	0.222393	0.269965	0.0623968	0.183367	0.692431	0.998728	0.998728	-0.279663	NS
CCD22	Coiled-coil domain-containing protein 22	0.0158088	0.0184404	0.0082747	0.00646529	0.686631	0.998728	0.998728	-0.222143	NS
CCD43	Coiled-coil domain-containing protein 43	0.0689708	0.0746001	0.0233718	0.030244	0.811229	0.998728	0.998728	-0.113193	NS
CCD47	PAT complex subunit CCDC47	0.207235	0.233965	0.030048	0.0480404	0.459776	0.998728	0.998728	-0.175019	NS
CCD93	Coiled-coil domain-containing protein 93	0.0846356	0.0818632	0.015856	0.00782906	0.799405	0.998728	0.998728	0.0480502	NS
CCDC6	Coiled-coil domain-containing protein 6	0.0477832	0.0457598	0.0085642	0.00733292	0.771443	0.998728	0.998728	0.0624232	NS
CCDC9	Coiled-coil domain-containing protein 9	0.0193006	0.016248	0.00635542	0.00136634	0.461655	0.998728	0.998728	0.248388	NS
CCG1	Voltage-dependent calcium channel gamma-1 subunit	1.23193	1.19979	0.215302	0.164405	0.847237	0.998728	0.998728	0.0381337	NS
CCHL	Holocytochrome c-type synthase	0.127098	0.147963	0.0472065	0.00746796	0.491629	0.998728	0.998728	-0.219305	NS
CCN2	CCN family member 2	0.0480449	0.0236098	0.0300898	0.0099096	0.252502	0.998728	0.998728	1.025	NS
CCN4	CCN family member 4	0.033287	0.0203992	0.0144905	0.00211115	0.202095	0.998728	0.998728	0.706443	NS
CD054	Uncharacterized protein C4orf54 homolog	0.0131952	0.0101144	0.00884061	0.00407623	0.612746	0.998728	0.998728	0.383614	NS
CD151	CD151 antigen	0.11438	0.115287	0.0247387	0.032226	0.971024	0.998728	0.998728	-0.0113884	NS
CD34	Hematopoietic progenitor cell antigen CD34	0.0395515	0.0366663	0.0139371	0.0136959	0.810764	0.998728	0.998728	0.109276	NS
CD36	Platelet glycoprotein 4	0.074942	0.0784128	0.0370327	0.000761364	0.878941	0.998728	0.998728	-0.0653143	NS
CD44	CD44 antigen	0.563643	0.525601	0.0792608	0.0210628	0.466746	0.998728	0.998728	0.100816	NS
CD47	Leukocyte surface antigen CD47	0.173319	0.193396	0.0111531	0.0229292	0.244325	0.998728	0.998728	-0.158129	NS
CD63	CD63 antigen	7.08213	7.10133	0.548135	0.872728	0.975811	0.998728	0.998728	-0.00390475	NS
CD81	CD81 antigen	1.37326	0.777027	1.93676	0.715286	0.643208	0.998728	0.998728	0.821567	NS
CD82	CD82 antigen	1.62683	1.73529	0.452392	0.0609676	0.701773	0.998728	0.998728	-0.0931139	NS
CDC23	Cell division cycle protein 23 homolog	0.0295372	0.0303549	0.011619	0.00551229	0.917607	0.998728	0.998728	-0.0393981	NS
CDC37	Hsp90 co-chaperone Cdc37	0.0676294	0.0956655	0.0119862	0.0585845	0.462315	0.998728	0.998728	-0.500349	NS
CDC42	Cell division control protein 42 homolog	1.2685	1.46792	0.217158	0.132453	0.24603	0.998728	0.998728	-0.210655	NS
CDC5L	Cell division cycle 5-like protein	0.0198064	0.0219982	0.000541653	0.00868861	0.685279	0.998728	0.998728	-0.151419	NS
CDC73	Parafibromin	0.0130392	0.0153918	0.00494631	0.00508815	0.596549	0.998728	0.998728	-0.239314	NS
CDIPT	CDP-diacylglycerol--inositol 3-phosphatidyltransferase	0.590823	0.573802	0.0956058	0.0618384	0.808477	0.998728	0.998728	0.0421722	NS
CDK18	Cyclin-dependent kinase 18	0.00804665	0.00681413	0.000987442	0.00274584	0.50497	0.998728	0.998728	0.239858	NS
CDK4	Cyclin-dependent kinase 4	0.0338647	0.0355291	0.00385993	0.000954493	0.508594	0.998728	0.998728	-0.0692165	NS
CDK5	Cyclin-dependent-like kinase 5	0.0752221	0.070292	0.00869472	0.020817	0.724282	0.998728	0.998728	0.0977957	NS
CDK9	Cyclin-dependent kinase 9	0.0626293	0.0611661	0.00892523	0.0140014	0.886073	0.998728	0.998728	0.0341068	NS
CDN2C	Cyclin-dependent kinase 4 inhibitor C	0.0389523	0.03149	0.00519432	0.00925695	0.290269	0.998728	0.998728	0.306817	NS
CDN2D	Cyclin-dependent kinase 4 inhibitor D	0.0223293	0.0215285	0.0109745	0.0079361	0.923356	0.998728	0.998728	0.0526904	NS
CDS2	Phosphatidate cytidylyltransferase 2	0.0608284	0.0883397	0.0505345	0.0523947	0.548455	0.998728	0.998728	-0.538316	NS
CDV3	Protein CDV3	0.620656	0.561662	0.140719	0.0621066	0.542832	0.998728	0.998728	0.14409	NS
CE170	Centrosomal protein of 170 kDa	0.0359851	0.0324502	0.0184278	0.00770269	0.774485	0.998728	0.998728	0.14917	NS
CEGT	Ceramide glucosyltransferase	0.00537728	0.00464299	0.00887623	0.0074822	0.91804	0.998728	0.998728	0.21182	NS
CELF1	CUGBP Elav-like family member 1	0.118193	0.131232	0.0271873	0.018707	0.531347	0.998728	0.998728	-0.150977	NS
CELF2	CUGBP Elav-like family member 2	0.311868	0.296894	0.0916246	0.0102697	0.792425	0.998728	0.998728	0.0709893	NS
CERS2	Ceramide synthase 2	0.120807	0.216844	0.0443385	0.0461517	0.0601038	0.998728	0.998728	-0.843956	NS
CERT	Ceramide transfer protein	0.0549808	0.0568812	0.00250751	0.00472692	0.57173	0.998728	0.998728	-0.0490234	NS
CERU	Ceruloplasmin	0.0390675	0.0345347	0.0449023	0.00801624	0.871697	0.998728	0.998728	0.177921	NS
CH082	UPF0598 protein C8orf82 homolog	0.0327814	0.0282607	0.00914355	0.00435178	0.482534	0.998728	0.998728	0.214081	NS
CH10	10 kDa heat shock protein, mitochondrial	4.14951	3.59428	1.55334	0.703379	0.602886	0.998728	0.998728	0.207238	NS
CH1B1	Charged multivesicular body protein 1b-1	0.108359	0.101029	0.0272033	0.0156801	0.706618	0.998728	0.998728	0.10106	NS
CH60	60 kDa heat shock protein, mitochondrial	4.18168	3.74913	0.85219	0.419867	0.474435	0.998728	0.998728	0.15753	NS
CHCH1	Coiled-coil-helix-coiled-coil-helix domain-containing protein 1	0.0188093	0.00442313	0.0221118	0.00309182	0.326925	0.998728	0.998728	2.08831	NS
CHIP	E3 ubiquitin-protein ligase CHIP	0.0570018	0.0664743	0.038275	0.0148177	0.709769	0.998728	0.998728	-0.22179	NS
CHM1A	Charged multivesicular body protein 1a	0.136764	0.122491	0.0529875	0.0376347	0.723009	0.998728	0.998728	0.159009	NS
CHM2A	Charged multivesicular body protein 2a	0.108203	0.0956208	0.0124842	0.00951158	0.237282	0.998728	0.998728	0.178348	NS
CHM4B	Charged multivesicular body protein 4b	0.338456	0.264683	0.155781	0.0248127	0.463356	0.998728	0.998728	0.354703	NS
CHMP5	Charged multivesicular body protein 5	0.240399	0.222495	0.0657672	0.0301312	0.690245	0.998728	0.998728	0.111655	NS
CHP1	Calcineurin B homologous protein 1	0.141344	0.105599	0.0793482	0.044618	0.533765	0.998728	0.998728	0.420611	NS
CHRD1	Cysteine and histidine-rich domain-containing protein 1	0.0911042	0.076461	0.0286903	0.0303117	0.576207	0.998728	0.998728	0.252793	NS
CHSP1	Calcium-regulated heat stable protein 1	0.754357	0.864448	0.16633	0.464568	0.718853	0.998728	0.998728	-0.196532	NS
CIA2A	Cytosolic iron-sulfur assembly component 2A	0.0125053	0.0149713	0.00182986	0.00307861	0.298919	0.998728	0.998728	-0.259663	NS
CIA2B	Cytosolic iron-sulfur assembly component 2B	0.0235334	0.0214432	0.00354706	0.000880893	0.377974	0.998728	0.998728	0.134188	NS
CIAO1	Probable cytosolic iron-sulfur protein assembly protein CIAO1	0.0406132	0.0499379	0.0335905	0.0205197	0.702601	0.998728	0.998728	-0.298187	NS
CIP4	Cdc42-interacting protein 4	0.0538805	0.0324417	0.0334853	0.0119496	0.355249	0.998728	0.998728	0.731914	NS
CISD1	CDGSH iron-sulfur domain-containing protein 1	0.641975	0.650833	0.133367	0.0132227	0.914367	0.998728	0.998728	-0.0197721	NS
CISD2	CDGSH iron-sulfur domain-containing protein 2	0.0237649	0.0269532	0.0123263	0.0119175	0.763521	0.998728	0.998728	-0.181622	NS
CISD3	CDGSH iron-sulfur domain-containing protein 3, mitochondrial	0.0220187	0.0193522	0.011887	0.0145585	0.817981	0.998728	0.998728	0.186234	NS
CISY	Citrate synthase, mitochondrial	3.5395	3.94856	0.4688	0.0929016	0.212341	0.998728	0.998728	-0.157783	NS
CK054	Ester hydrolase C11orf54 homolog	0.201714	0.18086	0.0634906	0.0333904	0.641057	0.998728	0.998728	0.157441	NS
CK068	UPF0696 protein C11orf68 homolog	0.0241065	0.0257886	0.020214	0.0121297	0.907598	0.998728	0.998728	-0.0973157	NS
CKAP4	Cytoskeleton-associated protein 4	0.895689	0.821855	0.109288	0.0585868	0.360667	0.998728	0.998728	0.124113	NS
CKAP5	Cytoskeleton-associated protein 5	0.122966	0.122019	0.0167017	0.047824	0.97571	0.998728	0.998728	0.0111587	NS
CLAP1	CLIP-associating protein 1	0.0686214	0.0663658	0.0108616	0.0185631	0.864689	0.998728	0.998728	0.0482193	NS
CLCA	Clathrin light chain A	0.247911	0.229507	0.0454605	0.08787	0.76344	0.998728	0.998728	0.111282	NS
CLCB	Clathrin light chain B	0.452	0.3314	0.30932	0.0535918	0.542204	0.998728	0.998728	0.44775	NS
CLCN5	H(+)/Cl(-) exchange transporter 5	0.0147171	0.0203136	0.0124327	0.00999642	0.57625	0.998728	0.998728	-0.464946	NS
CLCN7	H(+)/Cl(-) exchange transporter 7	0.0306294	0.0266466	0.00511505	0.00310333	0.31311	0.998728	0.998728	0.200966	NS
CLH1	Clathrin heavy chain 1	2.22615	2.16657	0.185155	0.181946	0.711291	0.998728	0.998728	0.0391357	NS
CLIC1	Chloride intracellular channel protein 1	1.45951	1.97205	0.434201	0.183932	0.132882	0.998728	0.998728	-0.434211	NS
CLIC4	Chloride intracellular channel protein 4	1.34235	1.27242	0.0546941	0.337	0.740681	0.998728	0.998728	0.0771842	NS
CLIP1	CAP-Gly domain-containing linker protein 1	0.107116	0.0880312	0.0336301	0.0114004	0.404597	0.998728	0.998728	0.283092	NS
CLN5	Ceroid-lipofuscinosis neuronal protein 5 homolog	0.00475867	0.00210431	0.00131333	0.00171494	0.100387	0.998728	0.998728	1.17721	NS
CLPT1	Cleft lip and palate transmembrane protein 1 homolog	0.121704	0.105032	0.027991	0.0241214	0.478186	0.998728	0.998728	0.212543	NS
CLPX	ATP-dependent Clp protease ATP-binding subunit clpX-like, mitochondrial	0.0788009	0.0580555	0.0719561	0.0205264	0.656162	0.998728	0.998728	0.440779	NS
CLU	Clustered mitochondria protein homolog	0.194482	0.0778969	0.104095	0.00568074	0.124808	0.998728	0.998728	1.32	NS
CLYBL	Citramalyl-CoA lyase, mitochondrial	0.0889783	0.082892	0.043339	0.00779806	0.822566	0.998728	0.998728	0.10222	NS
CMBL	Carboxymethylenebutenolidase homolog	0.145976	0.160131	0.0621268	0.0646977	0.798131	0.998728	0.998728	-0.13352	NS
CMC1	Calcium-binding mitochondrial carrier protein Aralar1	0.458011	0.47748	0.0569109	0.0397927	0.652648	0.998728	0.998728	-0.0600588	NS
CMTR1	Cap-specific mRNA (nucleoside-2'-O-)-methyltransferase 1	0.0104627	0.0110001	0.00720595	0.00352453	0.913202	0.998728	0.998728	-0.0722738	NS
CNBP	Cellular nucleic acid-binding protein	0.463307	0.390303	0.0776164	0.0368921	0.215157	0.998728	0.998728	0.247374	NS
CND2	Condensin complex subunit 2	0.0699671	0.0382614	0.0761021	0.00465814	0.511208	0.998728	0.998728	0.870786	NS
CNDP2	Cytosolic non-specific dipeptidase	0.407156	0.499985	0.14683	0.109023	0.428948	0.998728	0.998728	-0.296304	NS
CNIH4	Protein cornichon homolog 4	0.858053	0.717106	0.58565	0.128112	0.704696	0.998728	0.998728	0.258881	NS
CNN2	Calponin-2	0.441362	0.405448	0.151376	0.0481212	0.715313	0.998728	0.998728	0.122443	NS
CNN3	Calponin-3	3.00198	2.5985	0.101754	0.426993	0.18658	0.998728	0.998728	0.208235	NS
CNOT1	CCR4-NOT transcription complex subunit 1	0.0549028	0.0679601	0.0189881	0.0214243	0.473723	0.998728	0.998728	-0.30781	NS
CNOT7	CCR4-NOT transcription complex subunit 7	0.0720092	0.0812225	0.0353053	0.0255298	0.732715	0.998728	0.998728	-0.173698	NS
CNOT9	CCR4-NOT transcription complex subunit 9	0.0278807	0.0242414	0.0242891	0.0129801	0.830182	0.998728	0.998728	0.201797	NS
CNPY2	Protein canopy homolog 2	0.495664	0.376332	0.0955064	0.0170395	0.100153	0.998728	0.998728	0.397355	NS
CNPY3	Protein canopy homolog 3	0.0327523	0.0153412	0.0312001	0.00567113	0.395466	0.998728	0.998728	1.09418	NS
CNPY4	Protein canopy homolog 4	0.104498	0.0753565	0.0487856	0.00682906	0.363463	0.998728	0.998728	0.471666	NS
CO3	Complement C3	0.0900468	0.0614707	0.0302879	0.0157509	0.220707	0.998728	0.998728	0.550776	NS
CO3A1	Collagen alpha-1(III) chain	0.515813	0.48903	0.0467449	0.0562393	0.560321	0.998728	0.998728	0.0769251	NS
CO5A1	Collagen alpha-1(V) chain	0.122502	0.101006	0.0147739	0.0274791	0.298665	0.998728	0.998728	0.278361	NS
COA6	Cytochrome c oxidase assembly factor 6 homolog	0.0561448	0.0451353	0.0344876	0.0117643	0.628405	0.998728	0.998728	0.314898	NS
COA7	Cytochrome c oxidase assembly factor 7	0.0294799	0.014925	0.0492372	0.0231527	0.66721	0.998728	0.998728	0.982003	NS
COASY	Bifunctional coenzyme A synthase	0.0101161	0.0103691	0.00761076	0.00389508	0.961582	0.998728	0.998728	-0.0356351	NS
COBL	Protein cordon-bleu	0.156361	0.174939	0.0331146	0.0480204	0.610558	0.998728	0.998728	-0.161972	NS
COCA1	Collagen alpha-1(XII) chain	0.651613	0.491334	0.479086	0.344071	0.662405	0.998728	0.998728	0.407309	NS
COF1	Cofilin-1	6.81282	6.2102	1.33047	0.958105	0.558984	0.998728	0.998728	0.133612	NS
COF2	Cofilin-2	3.47798	3.30216	0.975963	0.647428	0.807685	0.998728	0.998728	0.0748393	NS
COG1	Conserved oligomeric Golgi complex subunit 1	0.0169368	0.0179922	0.00883014	0.00649056	0.875618	0.998728	0.998728	-0.087209	NS
COG2	Conserved oligomeric Golgi complex subunit 2	0.0277301	0.0296396	0.00975456	0.0155612	0.865843	0.998728	0.998728	-0.096073	NS
COG3	Conserved oligomeric Golgi complex subunit 3	0.015123	0.0153785	0.00097521	0.00460588	0.929645	0.998728	0.998728	-0.0241659	NS
COG4	Conserved oligomeric Golgi complex subunit 4	0.0544541	0.050811	0.00934466	0.00523025	0.587373	0.998728	0.998728	0.0998996	NS
COG6	Conserved oligomeric Golgi complex subunit 6	0.0348549	0.0338395	0.00422466	0.00512002	0.804148	0.998728	0.998728	0.0426516	NS
COG7	Conserved oligomeric Golgi complex subunit 7	0.0593031	0.0418859	0.0204643	0.0247522	0.400749	0.998728	0.998728	0.501642	NS
COG8	Conserved oligomeric Golgi complex subunit 8	0.00138254	0.00149282	0.000517706	0.00228305	0.938891	0.998728	0.998728	-0.110717	NS
COL12	Collectin-12	0.154153	0.130257	0.0655166	0.0182339	0.575658	0.998728	0.998728	0.243	NS
COMD1	COMM domain-containing protein 1	0.0784819	0.0695338	0.0284025	0.0183659	0.670582	0.998728	0.998728	0.174645	NS
COMD2	COMM domain-containing protein 2	0.0602945	0.0554006	0.0186547	0.00447427	0.681426	0.998728	0.998728	0.122126	NS
COMD3	COMM domain-containing protein 3	0.108729	0.085517	0.0351192	0.0081973	0.327384	0.998728	0.998728	0.346453	NS
COMD6	COMM domain-containing protein 6	0.129226	0.109985	0.0504014	0.0343717	0.613905	0.998728	0.998728	0.232595	NS
COMD7	COMM domain-containing protein 7	0.0112328	0.00713285	0.0145772	0.00665486	0.680569	0.998728	0.998728	0.655161	NS
COMD9	COMM domain-containing protein 9	0.0468809	0.0470267	0.00306198	0.00905623	0.980195	0.998728	0.998728	-0.00447895	NS
COMT	Catechol O-methyltransferase	0.269012	0.248051	0.0545465	0.0668655	0.695583	0.998728	0.998728	0.11703	NS
COPA	Coatomer subunit alpha	0.46556	0.564074	0.04572	0.0413519	0.05044	0.998728	0.998728	-0.276917	NS
COPB	Coatomer subunit beta	0.509421	0.453645	0.115049	0.0375725	0.46945	0.998728	0.998728	0.167296	NS
COPB2	Coatomer subunit beta'	0.493087	0.470675	0.0489429	0.0479844	0.601413	0.998728	0.998728	0.0671117	NS
COPD	Coatomer subunit delta	0.557943	0.481776	0.18418	0.189842	0.644125	0.998728	0.998728	0.211757	NS
COPE	Coatomer subunit epsilon	0.232958	0.20508	0.0571816	0.0331398	0.505506	0.998728	0.998728	0.183886	NS
COPG1	Coatomer subunit gamma-1	0.21146	0.253986	0.00901817	0.0124569	0.00871414	0.998728	0.998728	-0.264364	Down
COPG2	Coatomer subunit gamma-2	0.026453	0.0326952	0.0174549	0.0140642	0.65478	0.998728	0.998728	-0.305647	NS
COPZ1	Coatomer subunit zeta-1	0.695274	0.319485	0.664542	0.0166113	0.382948	0.998728	0.998728	1.12183	NS
COPZ2	Coatomer subunit zeta-2	0.0933383	0.0794769	0.0483707	0.00778256	0.649764	0.998728	0.998728	0.231935	NS
COQ3	Ubiquinone biosynthesis O-methyltransferase, mitochondrial	0.0853057	0.0945552	0.032671	0.0410422	0.775294	0.998728	0.998728	-0.148516	NS
COQ5	2-methoxy-6-polyprenyl-1,4-benzoquinol methylase, mitochondrial	0.00947441	0.017428	0.00224065	0.00974006	0.240165	0.998728	0.998728	-0.879299	NS
COQ6	Ubiquinone biosynthesis monooxygenase COQ6, mitochondrial	0.0378383	0.0283014	0.0126694	0.00827337	0.33633	0.998728	0.998728	0.418973	NS
COQ8A	Atypical kinase COQ8A, mitochondrial	0.0156141	0.0102284	0.0193511	0.00493046	0.664721	0.998728	0.998728	0.610262	NS
COQ9	Ubiquinone biosynthesis protein COQ9, mitochondrial	0.174056	0.148629	0.029262	0.00773852	0.219353	0.998728	0.998728	0.227836	NS
COR1B	Coronin-1B	0.428743	0.44591	0.14076	0.0742184	0.860866	0.998728	0.998728	-0.0566401	NS
COR1C	Coronin-1C	0.242159	0.25222	0.00863897	0.0254286	0.551797	0.998728	0.998728	-0.0587274	NS
CORO6	Coronin-6	0.0456044	0.075765	0.0318824	0.0450473	0.397456	0.998728	0.998728	-0.732358	NS
CORO7	Coronin-7	0.0851486	0.0886177	0.0189715	0.0202171	0.839025	0.998728	0.998728	-0.0576125	NS
COTL1	Coactosin-like protein	0.0820628	0.072174	0.031075	0.0132875	0.638962	0.998728	0.998728	0.185249	NS
COX14	Cytochrome c oxidase assembly protein COX14	0.0757621	0.0820146	0.0238133	0.0148827	0.719386	0.998728	0.998728	-0.114405	NS
COX15	Cytochrome c oxidase assembly protein COX15 homolog	0.0768973	0.086366	0.0303401	0.0120806	0.64191	0.998728	0.998728	-0.167531	NS
COX16	Cytochrome c oxidase assembly protein COX16 homolog, mitochondrial	0.0485867	0.0529314	0.0103785	0.0105638	0.638088	0.998728	0.998728	-0.123562	NS
COX17	Cytochrome c oxidase copper chaperone	0.292185	0.302462	0.154992	0.0830953	0.924247	0.998728	0.998728	-0.0498726	NS
COX2	Cytochrome c oxidase subunit 2	1.33074	1.28095	0.454765	0.342924	0.886994	0.998728	0.998728	0.0550082	NS
COX41	Cytochrome c oxidase subunit 4 isoform 1, mitochondrial	1.75295	1.59182	0.379658	0.152843	0.532743	0.998728	0.998728	0.139105	NS
COX5A	Cytochrome c oxidase subunit 5A, mitochondrial	1.3058	1.22957	0.14587	0.230193	0.653388	0.998728	0.998728	0.0867748	NS
COX5B	Cytochrome c oxidase subunit 5B, mitochondrial	1.45635	1.23947	0.394775	0.137265	0.41959	0.998728	0.998728	0.232633	NS
COX6C	Cytochrome c oxidase subunit 6C	0.508578	0.48382	0.324868	0.236458	0.920149	0.998728	0.998728	0.071997	NS
CP20A	Cytochrome P450 20A1	0.031726	0.0332874	0.0131999	0.0153068	0.900026	0.998728	0.998728	-0.0693079	NS
CP51A	Lanosterol 14-alpha demethylase	0.0441832	0.0547246	0.0129059	0.00934298	0.315712	0.998728	0.998728	-0.30869	NS
CPIN1	Anamorsin	0.186349	0.169562	0.0448818	0.0217202	0.591079	0.998728	0.998728	0.136201	NS
CPNE1	Copine-1	0.200759	0.22049	0.0876326	0.0355405	0.736095	0.998728	0.998728	-0.135245	NS
CPNE2	Copine-2	0.164936	0.173756	0.0128622	0.0217716	0.578346	0.998728	0.998728	-0.075157	NS
CPNE3	Copine-3	0.0914293	0.111891	0.028445	0.0125125	0.317741	0.998728	0.998728	-0.291364	NS
CPNS1	Calpain small subunit 1	1.13232	1.19293	0.30786	0.0527603	0.753684	0.998728	0.998728	-0.075229	NS
CPPED	Serine/threonine-protein phosphatase CPPED1	0.0772981	0.062096	0.0240849	0.0219114	0.464058	0.998728	0.998728	0.315932	NS
CPSF1	Cleavage and polyadenylation specificity factor subunit 1	0.0213971	0.0193688	0.00463061	0.00856777	0.736545	0.998728	0.998728	0.143683	NS
CPSF2	Cleavage and polyadenylation specificity factor subunit 2	0.0225065	0.0289404	0.0131254	0.0104632	0.543069	0.998728	0.998728	-0.362745	NS
CPSF5	Cleavage and polyadenylation specificity factor subunit 5	0.0528593	0.0467851	0.0244327	0.019485	0.753298	0.998728	0.998728	0.176108	NS
CPSF6	Cleavage and polyadenylation specificity factor subunit 6	0.0705428	0.0964868	0.0336487	0.0474546	0.482952	0.998728	0.998728	-0.451833	NS
CPSF7	Cleavage and polyadenylation specificity factor subunit 7	0.0575175	0.0565511	0.0129317	0.0265606	0.957533	0.998728	0.998728	0.0244458	NS
CPT1A	Carnitine O-palmitoyltransferase 1, liver isoform	0.0547063	0.0575356	0.0346471	0.0115	0.8997	0.998728	0.998728	-0.0727461	NS
CPT2	Carnitine O-palmitoyltransferase 2, mitochondrial	0.167381	0.195565	0.0125046	0.0422629	0.330157	0.998728	0.998728	-0.224511	NS
CRBN	Protein cereblon	0.0925536	0.115487	0.0100795	0.0477537	0.461381	0.998728	0.998728	-0.319376	NS
CREL2	Protein disulfide isomerase Creld2	0.0789769	0.02879	0.0813758	0.0258387	0.366194	0.998728	0.998728	1.45586	NS
CRIP1	Cysteine-rich protein 1	1.2747	1.85336	0.425834	1.01212	0.413	0.998728	0.998728	-0.53999	NS
CRIP2	Cysteine-rich protein 2	2.719	3.42006	0.372885	1.02382	0.327545	0.998728	0.998728	-0.330944	NS
CRK	Adapter molecule crk	0.199033	0.187864	0.0410464	0.0273268	0.714828	0.998728	0.998728	0.0833209	NS
CRKL	Crk-like protein	0.109745	0.122972	0.0381119	0.00829513	0.588526	0.998728	0.998728	-0.164168	NS
CRLF3	Cytokine receptor-like factor 3	0.0270056	0.0306044	0.02323	0.00771733	0.811552	0.998728	0.998728	-0.180481	NS
CRTAP	Cartilage-associated protein	0.0505244	0.0532451	0.0210981	0.0132235	0.859109	0.998728	0.998728	-0.0756679	NS
CRYAB	Alpha-crystallin B chain	7.97086	7.33649	2.18097	1.53133	0.701251	0.998728	0.998728	0.119646	NS
CRYM	Ketimine reductase mu-crystallin	0.0734081	0.0839615	0.020712	0.0315751	0.653654	0.998728	0.998728	-0.193788	NS
CSCL2	CSC1-like protein 2	0.0146155	0.0204884	0.00890786	0.00938071	0.475643	0.998728	0.998728	-0.48731	NS
CSDE1	Cold shock domain-containing protein E1	0.443044	0.310685	0.0910802	0.0503543	0.0923627	0.998728	0.998728	0.511998	NS
CSK	Tyrosine-protein kinase CSK	0.00727777	0.0136764	0.00508988	0.00296455	0.133046	0.998728	0.998728	-0.910118	NS
CSK21	Casein kinase II subunit alpha	0.0723957	0.0650153	0.0457602	0.026956	0.821627	0.998728	0.998728	0.155123	NS
CSK22	Casein kinase II subunit alpha'	0.0212467	0.0327861	0.00731405	0.00136883	0.0548836	0.998728	0.998728	-0.625847	NS
CSK2B	Casein kinase II subunit beta	0.329688	0.296555	0.0758317	0.0613	0.587798	0.998728	0.998728	0.152802	NS
CSMT1	Protein CCSMST1	0.0534097	0.0677154	0.0111177	0.0149712	0.254662	0.998728	0.998728	-0.342383	NS
CSN1	COP9 signalosome complex subunit 1	0.304881	0.292709	0.048772	0.0639387	0.806155	0.998728	0.998728	0.0587749	NS
CSN2	COP9 signalosome complex subunit 2	0.18628	0.180431	0.0562631	0.023973	0.87647	0.998728	0.998728	0.0460245	NS
CSN3	COP9 signalosome complex subunit 3	0.286603	0.256639	0.102957	0.112212	0.750409	0.998728	0.998728	0.15931	NS
CSN4	COP9 signalosome complex subunit 4	0.493996	0.470332	0.0586854	0.0478163	0.616947	0.998728	0.998728	0.0708197	NS
CSN5	COP9 signalosome complex subunit 5	0.0825518	0.109201	0.0386548	0.0460444	0.485436	0.998728	0.998728	-0.403614	NS
CSN6	COP9 signalosome complex subunit 6	0.275621	0.256698	0.0366272	0.0686559	0.695269	0.998728	0.998728	0.10261	NS
CSN7A	COP9 signalosome complex subunit 7a	0.195802	0.20123	0.0298875	0.00753596	0.775533	0.998728	0.998728	-0.0394557	NS
CSN8	COP9 signalosome complex subunit 8	0.409671	0.297219	0.0735277	0.151288	0.311329	0.998728	0.998728	0.462938	NS
CSPG4	Chondroitin sulfate proteoglycan 4	0.109826	0.0957675	0.0192498	0.00158187	0.275941	0.998728	0.998728	0.197612	NS
CSRP1	Cysteine and glycine-rich protein 1	1.05755	1.03987	0.158465	0.0383759	0.860203	0.998728	0.998728	0.0243157	NS
CSRP2	Cysteine and glycine-rich protein 2	0.278784	0.214	0.115657	0.0301932	0.401018	0.998728	0.998728	0.381536	NS
CSRP3	Cysteine and glycine-rich protein 3	1.04982	1.02108	0.215834	0.233594	0.883195	0.998728	0.998728	0.0400501	NS
CSTF1	Cleavage stimulation factor subunit 1	0.0376403	0.0283595	0.0368133	0.00793836	0.691463	0.998728	0.998728	0.408446	NS
CSTF3	Cleavage stimulation factor subunit 3	0.0120959	0.0261277	0.0068292	0.00402567	0.0374458	0.998728	0.998728	-1.11107	Down
CT027	UPF0687 protein C20orf27 homolog	0.121731	0.0611962	0.0660692	0.042216	0.25211	0.998728	0.998728	0.992183	NS
CTBP1	C-terminal-binding protein 1	0.329213	0.304663	0.0526938	0.0205426	0.493961	0.998728	0.998728	0.111808	NS
CTL1	Choline transporter-like protein 1	0.0649895	0.0542241	0.0297001	0.00783628	0.576594	0.998728	0.998728	0.261271	NS
CTL2	Choline transporter-like protein 2	0.51496	0.458276	0.13618	0.0200905	0.515103	0.998728	0.998728	0.168243	NS
CTNA1	Catenin alpha-1	0.73554	0.660531	0.140362	0.058205	0.440736	0.998728	0.998728	0.155178	NS
CTNB1	Catenin beta-1	0.0231285	0.0349562	0.00572198	0.012961	0.221716	0.998728	0.998728	-0.59588	NS
CTND1	Catenin delta-1	0.44331	0.389218	0.232009	0.150716	0.75191	0.998728	0.998728	0.187737	NS
CUL1	Cullin-1	0.328065	0.331208	0.0588125	0.0669242	0.95421	0.998728	0.998728	-0.0137554	NS
CUL2	Cullin-2	0.0643121	0.0629438	0.0238181	0.0133968	0.935058	0.998728	0.998728	0.0310258	NS
CUL3	Cullin-3	0.151525	0.147136	0.00401409	0.00422468	0.262048	0.998728	0.998728	0.0424072	NS
CUL4A	Cullin-4A	0.102697	0.103758	0.0553078	0.0369961	0.979278	0.998728	0.998728	-0.0148372	NS
CUL4B	Cullin-4B	0.020455	0.0266358	0.00425065	0.00185946	0.0822641	0.998728	0.998728	-0.380914	NS
CUL5	Cullin-5	0.0588165	0.0698674	0.0110381	0.00888855	0.248175	0.998728	0.998728	-0.248398	NS
CUL7	Cullin-7	0.0181506	0.0244926	0.00648445	0.00463828	0.240318	0.998728	0.998728	-0.432333	NS
CUTA	Protein CutA	0.0538609	0.0805747	0.0187643	0.0218327	0.18328	0.998728	0.998728	-0.581088	NS
CX6A1	Cytochrome c oxidase subunit 6A1, mitochondrial	0.0676427	0.129582	0.043479	0.154848	0.541263	0.998728	0.998728	-0.93786	NS
CX6B1	Cytochrome c oxidase subunit 6B1	1.33011	1.03657	0.0836609	0.144742	0.0383581	0.998728	0.998728	0.35973	Up
CX7A2	Cytochrome c oxidase subunit 7A2, mitochondrial	0.939957	0.833834	0.249423	0.137862	0.554073	0.998728	0.998728	0.172833	NS
CY1	Cytochrome c1, heme protein, mitochondrial	0.549605	0.529736	0.0644652	0.046526	0.687423	0.998728	0.998728	0.0531218	NS
CYB	Cytochrome b	0.295367	0.303963	0.0862767	0.0702809	0.900025	0.998728	0.998728	-0.0413874	NS
CYB5	Cytochrome b5	0.243715	0.236999	0.0666484	0.0235448	0.87726	0.998728	0.998728	0.040316	NS
CYB5B	Cytochrome b5 type B	0.959211	1.08594	0.259389	0.31881	0.62159	0.998728	0.998728	-0.179028	NS
CYBC1	Cytochrome b-245 chaperone 1	0.0526542	0.0960671	0.0408915	0.00261143	0.140392	0.998728	0.998728	-0.867494	NS
CYBP	Calcyclin-binding protein	0.225655	0.206096	0.0501868	0.0244594	0.576747	0.998728	0.998728	0.130801	NS
CYC	Cytochrome c, somatic	1.17559	1.0123	0.551207	0.210594	0.656744	0.998728	0.998728	0.215748	NS
CYFP1	Cytoplasmic FMR1-interacting protein 1	0.253145	0.228455	0.0416497	0.0160606	0.392309	0.998728	0.998728	0.148055	NS
CYRIB	CYFIP-related Rac1 interactor B	0.210792	0.216056	0.0328205	0.0186709	0.821084	0.998728	0.998728	-0.0355823	NS
CYTB	Cystatin-B	0.283664	0.287303	0.12849	0.225278	0.981771	0.998728	0.998728	-0.0183938	NS
CYTC	Cystatin-C	0.180634	0.171338	0.0680529	0.0322572	0.841154	0.998728	0.998728	0.0762281	NS
CYTSB	Cytospin-B	0.0326492	0.0284502	0.0129277	0.00102338	0.604845	0.998728	0.998728	0.198608	NS
CZIB	CXXC motif containing zinc binding protein	0.180302	0.259749	0.0445386	0.0854067	0.22632	0.998728	0.998728	-0.526699	NS
D2HDH	D-2-hydroxyglutarate dehydrogenase, mitochondrial	0.0441431	0.0490005	0.00591012	0.00140637	0.238327	0.998728	0.998728	-0.150609	NS
DAAF5	Dynein axonemal assembly factor 5	0.0136783	0.0170038	0.00856717	0.00197681	0.548155	0.998728	0.998728	-0.31397	NS
DAB2	Disabled homolog 2	0.0254597	0.0282678	0.00878359	0.00164627	0.615181	0.998728	0.998728	-0.150945	NS
DAD1	Dolichyl-diphosphooligosaccharide--protein glycosyltransferase subunit DAD1	0.509362	0.472124	0.106424	0.0638374	0.630697	0.998728	0.998728	0.109525	NS
DAG1	Dystroglycan	0.300702	0.245365	0.0552719	0.0172194	0.173141	0.998728	0.998728	0.293407	NS
DAP1	Death-associated protein 1	0.0358767	0.0184341	0.0155607	0.0110187	0.188256	0.998728	0.998728	0.96067	NS
DAPK3	Death-associated protein kinase 3	0.00593038	0.0214066	0.00979578	0.0139503	0.190928	0.998728	0.998728	-1.85186	NS
DAZP1	DAZ-associated protein 1	0.205369	0.145126	0.21419	0.0772157	0.670538	0.998728	0.998728	0.500917	NS
DBLOH	Diablo homolog, mitochondrial	0.0147042	0.0139057	0.025036	0.0184239	0.966642	0.998728	0.998728	0.0805568	NS
DBNL	Drebrin-like protein	0.36926	0.311791	0.0803823	0.0384158	0.326451	0.998728	0.998728	0.244057	NS
DC1I2	Cytoplasmic dynein 1 intermediate chain 2	0.377206	0.454904	0.151106	0.0293367	0.431314	0.998728	0.998728	-0.270209	NS
DC1L1	Cytoplasmic dynein 1 light intermediate chain 1	0.558231	0.511568	0.179115	0.0419368	0.6831	0.998728	0.998728	0.125936	NS
DC1L2	Cytoplasmic dynein 1 light intermediate chain 2	0.295202	0.253701	0.0441454	0.0113682	0.189959	0.998728	0.998728	0.218575	NS
DCAF6	DDB1- and CUL4-associated factor 6	0.028493	0.0217507	0.00100637	0.0163274	0.514741	0.998728	0.998728	0.389546	NS
DCAF7	DDB1- and CUL4-associated factor 7	0.0295588	0.0173712	0.0410449	0.0242059	0.680665	0.998728	0.998728	0.766895	NS
DCAF8	DDB1- and CUL4-associated factor 8	0.26948	0.197286	0.0687629	0.0443488	0.201185	0.998728	0.998728	0.44989	NS
DCAKD	Dephospho-CoA kinase domain-containing protein	0.343436	0.411951	0.0998349	0.0570505	0.360356	0.998728	0.998728	-0.262434	NS
DCLK1	Serine/threonine-protein kinase DCLK1	2.37136	2.18728	0.193899	0.127544	0.241474	0.998728	0.998728	0.116576	NS
DCNL1	DCN1-like protein 1	0.012135	0.0210566	0.0138723	0.0120091	0.447095	0.998728	0.998728	-0.795095	NS
DCPS	m7GpppX diphosphatase	0.155317	0.141372	0.0261154	0.00675463	0.421163	0.998728	0.998728	0.135725	NS
DCTN1	Dynactin subunit 1	0.373349	0.377457	0.0603113	0.014979	0.914345	0.998728	0.998728	-0.0157905	NS
DCTN2	Dynactin subunit 2	0.729848	0.773511	0.06787	0.0398683	0.391071	0.998728	0.998728	-0.0838256	NS
DCTN3	Dynactin subunit 3	0.0861468	0.0868126	0.0311249	0.0372138	0.982175	0.998728	0.998728	-0.011107	NS
DCTN4	Dynactin subunit 4	0.0910554	0.105448	0.0632864	0.0312925	0.741842	0.998728	0.998728	-0.211712	NS
DCUP	Uroporphyrinogen decarboxylase	0.0650855	0.0701955	0.0236774	0.0287538	0.823854	0.998728	0.998728	-0.109041	NS
DD19A	ATP-dependent RNA helicase DDX19A	0.141755	0.127386	0.0365428	0.0239716	0.599502	0.998728	0.998728	0.154189	NS
DDAH1	N(G),N(G)-dimethylarginine dimethylaminohydrolase 1	0.0988047	0.0741192	0.0325274	0.008456	0.272231	0.998728	0.998728	0.414734	NS
DDAH2	N(G),N(G)-dimethylarginine dimethylaminohydrolase 2	0.589821	0.48793	0.214321	0.169826	0.553833	0.998728	0.998728	0.273602	NS
DDB1	DNA damage-binding protein 1	0.991914	1.1232	0.139919	0.302748	0.532792	0.998728	0.998728	-0.179329	NS
DDX1	ATP-dependent RNA helicase DDX1	0.465194	0.398429	0.0545056	0.028946	0.134245	0.998728	0.998728	0.223508	NS
DDX17	Probable ATP-dependent RNA helicase DDX17	0.163111	0.153973	0.0194392	0.00660167	0.483748	0.998728	0.998728	0.0831759	NS
DDX3X	ATP-dependent RNA helicase DDX3X	0.499483	0.430512	0.0339087	0.0375244	0.0774893	0.998728	0.998728	0.214383	NS
DDX46	Probable ATP-dependent RNA helicase DDX46	0.0615437	0.0671133	0.0238968	0.00922441	0.725594	0.998728	0.998728	-0.124988	NS
DDX5	Probable ATP-dependent RNA helicase DDX5	0.743179	0.701544	0.0885704	0.0300791	0.483748	0.998728	0.998728	0.0831759	NS
DDX6	Probable ATP-dependent RNA helicase DDX6	0.446848	0.301224	0.242089	0.0362858	0.361059	0.998728	0.998728	0.568948	NS
DECR	2,4-dienoyl-CoA reductase [(3E)-enoyl-CoA-producing], mitochondrial	0.33856	0.360045	0.00807378	0.0269992	0.257145	0.998728	0.998728	-0.0887663	NS
DEK	Protein DEK	0.114733	0.0849398	0.0175494	0.0350777	0.258634	0.998728	0.998728	0.433766	NS
DEN10	DENN domain-containing protein 10	0.0363456	0.0436692	0.00977117	0.00924129	0.39899	0.998728	0.998728	-0.264839	NS
DENR	Density-regulated protein	0.121778	0.0917872	0.0683118	0.0269489	0.518379	0.998728	0.998728	0.407884	NS
DERL1	Derlin-1	0.194114	0.233762	0.0403944	0.0532618	0.362344	0.998728	0.998728	-0.268132	NS
DESM	Desmin	6.28835	4.58308	1.0486	0.929287	0.102718	0.998728	0.998728	0.456362	NS
DEST	Destrin	1.1237	0.989061	0.185175	0.0949918	0.325215	0.998728	0.998728	0.184127	NS
DFFA	DNA fragmentation factor subunit alpha	0.017148	0.0167592	0.0100277	0.0143026	0.97109	0.998728	0.998728	0.0330927	NS
DGAT1	Diacylglycerol O-acyltransferase 1	0.0330483	0.0360805	0.00472343	0.00545915	0.50721	0.998728	0.998728	-0.126642	NS
DGUOK	Deoxyguanosine kinase, mitochondrial	0.0866494	0.105822	0.0238008	0.024734	0.388118	0.998728	0.998728	-0.288373	NS
DHB12	Very-long-chain 3-oxoacyl-CoA reductase	0.519562	0.500202	0.0717696	0.0496791	0.720397	0.998728	0.998728	0.0547865	NS
DHB4	Peroxisomal multifunctional enzyme type 2	0.385554	0.372552	0.0822995	0.0523865	0.828777	0.998728	0.998728	0.0494882	NS
DHB7	3-keto-steroid reductase/17-beta-hydroxysteroid dehydrogenase 7	0.0759113	0.0657167	0.0156934	0.0118733	0.42029	0.998728	0.998728	0.208055	NS
DHB8	(3R)-3-hydroxyacyl-CoA dehydrogenase	0.122307	0.138704	0.0248177	0.0147596	0.381003	0.998728	0.998728	-0.181508	NS
DHC24	Delta(24)-sterol reductase	0.133212	0.104197	0.0295237	0.0387011	0.360201	0.998728	0.998728	0.35441	NS
DHCR7	7-dehydrocholesterol reductase	0.0976396	0.0974028	0.0217601	0.0142694	0.98818	0.998728	0.998728	0.00350279	NS
DHE3	Glutamate dehydrogenase 1, mitochondrial	2.32781	1.93323	0.994549	0.196871	0.537194	0.998728	0.998728	0.267964	NS
DHI1	Corticosteroid 11-beta-dehydrogenase isozyme 1	0.0518165	0.0515295	0.0361939	0.00976899	0.990055	0.998728	0.998728	0.00801377	NS
DHPR	Dihydropteridine reductase	0.385895	0.360297	0.0155444	0.0285365	0.244161	0.998728	0.998728	0.0990214	NS
DHR13	Dehydrogenase/reductase SDR family member 13	0.0176639	0.0327297	0.0165791	0.00105427	0.191323	0.998728	0.998728	-0.889801	NS
DHRS1	Dehydrogenase/reductase SDR family member 1	0.305139	0.273256	0.169341	0.0424479	0.767578	0.998728	0.998728	0.159214	NS
DHRS4	Dehydrogenase/reductase SDR family member 4	0.0784938	0.0702471	0.0205469	0.0226602	0.664828	0.998728	0.998728	0.16014	NS
DHRS7	Dehydrogenase/reductase SDR family member 7	0.0333647	0.0352901	0.0223208	0.00565025	0.891841	0.998728	0.998728	-0.0809427	NS
DHSO	Sorbitol dehydrogenase	0.0392148	0.0349127	0.0320984	0.0165672	0.84664	0.998728	0.998728	0.167648	NS
DHX15	Pre-mRNA-splicing factor ATP-dependent RNA helicase DHX15	0.100014	0.146346	0.0226229	0.0598208	0.277869	0.998728	0.998728	-0.549192	NS
DHX29	ATP-dependent RNA helicase DHX29	0.0581191	0.0627673	0.0123769	0.00625891	0.592724	0.998728	0.998728	-0.111001	NS
DHX30	ATP-dependent RNA helicase DHX30	0.023755	0.00991113	0.0112153	0.00128749	0.100883	0.998728	0.998728	1.26111	NS
DHX9	ATP-dependent RNA helicase A	0.136332	0.0978609	0.0616984	0.00875322	0.34518	0.998728	0.998728	0.478315	NS
DHYS	Deoxyhypusine synthase	0.108907	0.0547005	0.056119	0.027326	0.206978	0.998728	0.998728	0.993465	NS
DI3L2	DIS3-like exonuclease 2	0.0357835	0.0385344	0.0168323	0.0112505	0.825502	0.998728	0.998728	-0.106853	NS
DIAP1	Protein diaphanous homolog 1	0.0707933	0.0671153	0.0126408	0.0269735	0.841118	0.998728	0.998728	0.0769711	NS
DIC	Mitochondrial dicarboxylate carrier	0.0653146	0.0634465	0.0232913	0.00280941	0.896967	0.998728	0.998728	0.0418652	NS
DJB11	DnaJ homolog subfamily B member 11	0.607777	0.544112	0.116286	0.142611	0.581288	0.998728	0.998728	0.159638	NS
DJC10	DnaJ homolog subfamily C member 10	0.102514	0.078279	0.00902731	0.0273515	0.218743	0.998728	0.998728	0.389129	NS
DJC11	DnaJ homolog subfamily C member 11	0.149905	0.10078	0.106793	0.0146697	0.474073	0.998728	0.998728	0.572839	NS
DKC1	H/ACA ribonucleoprotein complex subunit DKC1	0.0219901	0.0218047	0.0121265	0.00663091	0.982575	0.998728	0.998728	0.0122156	NS
DLDH	Dihydrolipoyl dehydrogenase, mitochondrial	2.06111	1.59217	1.02918	0.500985	0.517134	0.998728	0.998728	0.372425	NS
DLG1	Disks large homolog 1	0.0770878	0.0684586	0.0548154	0.0476494	0.847009	0.998728	0.998728	0.171271	NS
DLGP4	Disks large-associated protein 4	0.158292	0.168672	0.0092963	0.0197314	0.4561	0.998728	0.998728	-0.0916318	NS
DLRB1	Dynein light chain roadblock-type 1	0.403634	0.395737	0.138498	0.099136	0.93985	0.998728	0.998728	0.0285062	NS
DNJA2	DnaJ homolog subfamily A member 2	0.838765	0.761252	0.0770343	0.0742796	0.277933	0.998728	0.998728	0.139893	NS
DNJA3	DnaJ homolog subfamily A member 3, mitochondrial	0.08071	0.0556047	0.0252876	0.00645926	0.171028	0.998728	0.998728	0.537541	NS
DNJB1	DnaJ homolog subfamily B member 1	0.0526777	0.056193	0.00314809	0.0101161	0.596268	0.998728	0.998728	-0.0931992	NS
DNJB4	DnaJ homolog subfamily B member 4	0.206223	0.201609	0.0301888	0.0248655	0.848067	0.998728	0.998728	0.0326455	NS
DNJB6	DnaJ homolog subfamily B member 6	0.305786	0.237867	0.0656511	0.0298386	0.178166	0.998728	0.998728	0.362364	NS
DNJC2	DnaJ homolog subfamily C member 2	0.0293592	0.0347421	0.0041861	0.0015079	0.10419	0.998728	0.998728	-0.242871	NS
DNJC3	DnaJ homolog subfamily C member 3	0.111871	0.104829	0.0215931	0.00663032	0.617835	0.998728	0.998728	0.0938081	NS
DNJC7	DnaJ homolog subfamily C member 7	0.0295025	0.0350467	0.0186296	0.00634288	0.651126	0.998728	0.998728	-0.248438	NS
DNJC8	DnaJ homolog subfamily C member 8	0.139378	0.161156	0.106657	0.0644669	0.777227	0.998728	0.998728	-0.209457	NS
DNM1L	Dynamin-1-like protein	0.304892	0.344342	0.0363831	0.0351442	0.248118	0.998728	0.998728	-0.175545	NS
DNPEP	Aspartyl aminopeptidase	0.614577	0.580915	0.0945172	0.0483926	0.612158	0.998728	0.998728	0.0812677	NS
DOCK7	Dedicator of cytokinesis protein 7	0.0734009	0.0753921	0.00726678	0.0073911	0.756046	0.998728	0.998728	-0.0386146	NS
DOHH	Deoxyhypusine hydroxylase	0.132029	0.105741	0.0227198	0.033762	0.325854	0.998728	0.998728	0.320315	NS
DOLK	Dolichol kinase	0.00586904	0.0186003	0.00607503	0.00241065	0.0279431	0.998728	0.998728	-1.66413	Down
DOPP1	Dolichyldiphosphatase 1	0.00539532	0.00708891	0.00399795	0.00251549	0.568223	0.998728	0.998728	-0.393855	NS
DP13A	DCC-interacting protein 13-alpha	0.0955445	0.0844684	0.0239177	0.0247326	0.606855	0.998728	0.998728	0.17776	NS
DPP2	Dipeptidyl peptidase 2	0.0666852	0.0614945	0.00195553	0.00757643	0.314589	0.998728	0.998728	0.11691	NS
DPP3	Dipeptidyl peptidase 3	0.467133	0.575557	0.122881	0.0903562	0.285674	0.998728	0.998728	-0.301125	NS
DPP9	Dipeptidyl peptidase 9	0.0224135	0.0145453	0.0141009	0.00193691	0.392545	0.998728	0.998728	0.623815	NS
DPTOR	DEP domain-containing mTOR-interacting protein	0.122464	0.110801	0.0248489	0.0104352	0.495215	0.998728	0.998728	0.144384	NS
DPY30	Protein dpy-30 homolog	0.208272	0.205922	0.0894703	0.05652	0.971161	0.998728	0.998728	0.0163717	NS
DPYL2	Dihydropyrimidinase-related protein 2	1.61964	1.52921	0.16284	0.230033	0.608027	0.998728	0.998728	0.0828807	NS
DPYL3	Dihydropyrimidinase-related protein 3	1.24063	1.39968	0.342818	0.120553	0.490618	0.998728	0.998728	-0.174023	NS
DREB	Drebrin	0.415477	0.383548	0.0924729	0.0226122	0.592444	0.998728	0.998728	0.115363	NS
DRG1	Developmentally-regulated GTP-binding protein 1	0.150655	0.192255	0.0359093	0.0616882	0.369864	0.998728	0.998728	-0.35177	NS
DRG2	Developmentally-regulated GTP-binding protein 2	0.0909083	0.0931101	0.0236029	0.0291499	0.923906	0.998728	0.998728	-0.0345256	NS
DRS7B	Dehydrogenase/reductase SDR family member 7B	0.0623279	0.0726753	0.0148251	0.0109824	0.386357	0.998728	0.998728	-0.221586	NS
DTBP1	Dysbindin	0.00979876	0.0125502	0.0112825	0.00559646	0.724359	0.998728	0.998728	-0.357041	NS
DTD2	D-aminoacyl-tRNA deacylase 2	0.0206102	0.0265585	0.00885953	0.0234392	0.702031	0.998728	0.998728	-0.365813	NS
DUS28	Dual specificity phosphatase 28	0.0383613	0.0335727	0.0143168	0.0101563	0.661186	0.998728	0.998728	0.192366	NS
DUS3	Dual specificity protein phosphatase 3	0.988974	1.01236	0.0401466	0.0330761	0.479651	0.998728	0.998728	-0.0337179	NS
DX39A	ATP-dependent RNA helicase DDX39A	0.347911	0.291661	0.05503	0.0330931	0.203811	0.998728	0.998728	0.254424	NS
DX39B	Spliceosome RNA helicase Ddx39b	0.568406	0.559786	0.111349	0.0944785	0.923492	0.998728	0.998728	0.0220444	NS
DYHC1	Cytoplasmic dynein 1 heavy chain 1	1.04373	0.962481	0.257901	0.135058	0.654105	0.998728	0.998728	0.116912	NS
DYL1	Dynein light chain 1, cytoplasmic	1.10064	1.07072	0.389416	0.382967	0.928976	0.998728	0.998728	0.0397581	NS
DYL2	Dynein light chain 2, cytoplasmic	0.158255	0.158684	0.0118496	0.0467323	0.988437	0.998728	0.998728	-0.00390718	NS
DYLT1	Dynein light chain Tctex-type 1	0.0665537	0.085056	0.0152364	0.0228152	0.30764	0.998728	0.998728	-0.353893	NS
DYLT3	Dynein light chain Tctex-type 3	0.079714	0.0842126	0.0302144	0.0243778	0.850726	0.998728	0.998728	-0.0792014	NS
DYM	Dymeclin	0.0214337	0.0149005	0.00299152	0.00890075	0.29459	0.998728	0.998728	0.524515	NS
DYN1	Dynamin-1	0.0518756	0.0533816	0.00817972	0.00767758	0.827543	0.998728	0.998728	-0.0412879	NS
DYN2	Dynamin-2	0.381124	0.37545	0.0985389	0.0790672	0.94173	0.998728	0.998728	0.0216404	NS
DYR	Dihydrofolate reductase	0.0451995	0.0271789	0.014546	0.00145128	0.0996259	0.998728	0.998728	0.733818	NS
DYSF	Dysferlin	0.0567	0.0668133	0.0224608	0.0048137	0.488214	0.998728	0.998728	-0.236786	NS
DYST	Dystonin	0.19714	0.153014	0.0191039	0.0121135	0.0278202	0.998728	0.998728	0.365553	Up
E2AK2	Interferon-induced, double-stranded RNA-activated protein kinase	0.0240055	0.0266164	0.00683398	0.0049198	0.619727	0.998728	0.998728	-0.148948	NS
E41L2	Band 4.1-like protein 2	0.204171	0.170486	0.0908313	0.0126747	0.559239	0.998728	0.998728	0.260128	NS
E41L3	Band 4.1-like protein 3	0.0580134	0.0454884	0.0141709	0.005922	0.230664	0.998728	0.998728	0.35089	NS
EBP	3-beta-hydroxysteroid-Delta(8),Delta(7)-isomerase	0.697768	0.607389	0.50484	0.331817	0.808331	0.998728	0.998728	0.200126	NS
ECH1	Delta(3,5)-Delta(2,4)-dienoyl-CoA isomerase, mitochondrial	0.279091	0.208186	0.104156	0.00738997	0.304756	0.998728	0.998728	0.422861	NS
ECHA	Trifunctional enzyme subunit alpha, mitochondrial	1.50561	1.57899	0.342757	0.161686	0.754192	0.998728	0.998728	-0.0686553	NS
ECHB	Trifunctional enzyme subunit beta, mitochondrial	0.791931	0.924273	0.0801386	0.0734375	0.102628	0.998728	0.998728	-0.222945	NS
ECHD1	Ethylmalonyl-CoA decarboxylase	0.0347622	0.050334	0.00946352	0.015284	0.207916	0.998728	0.998728	-0.534012	NS
ECHM	Enoyl-CoA hydratase, mitochondrial	0.821086	0.796627	0.0274033	0.1187	0.745551	0.998728	0.998728	0.0436294	NS
ECI1	Enoyl-CoA delta isomerase 1, mitochondrial	0.37621	0.383243	0.135561	0.0656444	0.93943	0.998728	0.998728	-0.0267191	NS
ECI2	Enoyl-CoA delta isomerase 2	0.149871	0.148616	0.0499356	0.0359049	0.973498	0.998728	0.998728	0.0121323	NS
ECM29	Proteasome adapter and scaffold protein ECM29	0.0614884	0.111691	0.0313319	0.0217227	0.0847197	0.998728	0.998728	-0.861128	NS
EDC4	Enhancer of mRNA-decapping protein 4	0.108391	0.145505	0.0363344	0.0184941	0.189987	0.998728	0.998728	-0.424829	NS
EDF1	Endothelial differentiation-related factor 1	0.134788	0.107302	0.0989268	0.0282311	0.66759	0.998728	0.998728	0.329015	NS
EDIL3	EGF-like repeat and discoidin I-like domain-containing protein 3	0.0201213	0.0220168	0.00773489	0.00738241	0.774128	0.998728	0.998728	-0.129881	NS
EEA1	Early endosome antigen 1	0.158019	0.150132	0.0481619	0.041253	0.839972	0.998728	0.998728	0.0738698	NS
EF1A1	Elongation factor 1-alpha 1	21.9936	23.0772	2.28211	3.70978	0.688732	0.998728	0.998728	-0.0693854	NS
EF1B	Elongation factor 1-beta	2.81963	2.27523	0.485238	0.502378	0.248346	0.998728	0.998728	0.309493	NS
EF1D	Elongation factor 1-delta	2.49785	2.35126	0.626276	0.683279	0.797703	0.998728	0.998728	0.0872513	NS
EF1G	Elongation factor 1-gamma	1.63997	1.68179	0.391793	0.294612	0.889686	0.998728	0.998728	-0.0363256	NS
EF2	Elongation factor 2	7.78325	7.20375	0.896345	0.363093	0.357947	0.998728	0.998728	0.111624	NS
EFGM	Elongation factor G, mitochondrial	0.121209	0.0966421	0.0112773	0.043835	0.400388	0.998728	0.998728	0.326777	NS
EFHD2	EF-hand domain-containing protein D2	0.119499	0.0911033	0.0509326	0.00246811	0.389409	0.998728	0.998728	0.391422	NS
EFL1	Elongation factor-like GTPase 1	0.0747713	0.0511595	0.00462625	0.0128296	0.0399929	0.998728	0.998728	0.547483	Up
EFTS	Elongation factor Ts, mitochondrial	0.251619	0.229753	0.125664	0.00747854	0.778519	0.998728	0.998728	0.131157	NS
EFTU	Elongation factor Tu, mitochondrial	0.679084	0.805368	0.195521	0.123912	0.398203	0.998728	0.998728	-0.246058	NS
EH1L1	EH domain-binding protein 1-like protein 1	0.537268	0.518922	0.102012	0.0190829	0.774737	0.998728	0.998728	0.0501247	NS
EHD1	EH domain-containing protein 1	0.574109	0.657307	0.0913414	0.0112614	0.192456	0.998728	0.998728	-0.195244	NS
EHD2	EH domain-containing protein 2	0.196104	0.199122	0.0613882	0.0230842	0.940296	0.998728	0.998728	-0.0220357	NS
EHD3	EH domain-containing protein 3	0.0352467	0.0356691	0.00450861	0.00545022	0.922587	0.998728	0.998728	-0.0171891	NS
EHD4	EH domain-containing protein 4	1.44149	1.35546	0.233338	0.14984	0.61952	0.998728	0.998728	0.0887811	NS
EI2BA	Translation initiation factor eIF-2B subunit alpha	0.0416288	0.0513401	0.00260922	0.028457	0.587751	0.998728	0.998728	-0.302506	NS
EI2BB	Translation initiation factor eIF-2B subunit beta	0.0482373	0.0815326	0.004219	0.0301883	0.131457	0.998728	0.998728	-0.75723	NS
EI2BD	Translation initiation factor eIF-2B subunit delta	0.0251139	0.0359508	0.00203922	0.00848016	0.0977546	0.998728	0.998728	-0.517539	NS
EI2BE	Translation initiation factor eIF-2B subunit epsilon	0.0744325	0.0935482	0.0115811	0.0217348	0.25	0.998728	0.998728	-0.329777	NS
EI3JA	Eukaryotic translation initiation factor 3 subunit J-A	0.591287	0.534389	0.133697	0.0515022	0.529367	0.998728	0.998728	0.145966	NS
EIF1B	Eukaryotic translation initiation factor 1b	0.577105	0.765464	0.528366	0.0761082	0.574121	0.998728	0.998728	-0.407502	NS
EIF2A	Eukaryotic translation initiation factor 2A	0.169202	0.16629	0.0390319	0.00637573	0.904669	0.998728	0.998728	0.0250466	NS
EIF3A	Eukaryotic translation initiation factor 3 subunit A	0.622442	0.621791	0.0634628	0.0433784	0.988988	0.998728	0.998728	0.00151119	NS
EIF3B	Eukaryotic translation initiation factor 3 subunit B	0.393205	0.377333	0.0272783	0.0150445	0.427371	0.998728	0.998728	0.0594416	NS
EIF3C	Eukaryotic translation initiation factor 3 subunit C	0.553462	0.507774	0.0789721	0.0816621	0.524414	0.998728	0.998728	0.124299	NS
EIF3D	Eukaryotic translation initiation factor 3 subunit D	0.5093	0.555559	0.1019	0.039718	0.504419	0.998728	0.998728	-0.125423	NS
EIF3E	Eukaryotic translation initiation factor 3 subunit E	0.424191	0.462787	0.115485	0.0866201	0.667381	0.998728	0.998728	-0.125634	NS
EIF3F	Eukaryotic translation initiation factor 3 subunit F	0.487138	0.503893	0.10655	0.0461069	0.81493	0.998728	0.998728	-0.048786	NS
EIF3G	Eukaryotic translation initiation factor 3 subunit G	0.443697	0.413246	0.0841757	0.0518494	0.621956	0.998728	0.998728	0.102575	NS
EIF3H	Eukaryotic translation initiation factor 3 subunit H	0.333233	0.271153	0.0564686	0.0568517	0.250742	0.998728	0.998728	0.297424	NS
EIF3I	Eukaryotic translation initiation factor 3 subunit I	0.468092	0.487048	0.21309	0.121036	0.899895	0.998728	0.998728	-0.0572706	NS
EIF3K	Eukaryotic translation initiation factor 3 subunit K	0.121234	0.115158	0.182772	0.147773	0.96643	0.998728	0.998728	0.0741855	NS
EIF3L	Eukaryotic translation initiation factor 3 subunit L	0.286851	0.402572	0.0769953	0.036024	0.0778418	0.998728	0.998728	-0.488945	NS
EIF3M	Eukaryotic translation initiation factor 3 subunit M	0.382329	0.416689	0.105701	0.0618178	0.652377	0.998728	0.998728	-0.124157	NS
EIPR1	EARP and GARP complex-interacting protein 1	0.0348478	0.0297427	0.00820161	0.00133949	0.347288	0.998728	0.998728	0.228532	NS
ELAV1	ELAV-like protein 1	0.187746	0.183501	0.0305023	0.0384497	0.888177	0.998728	0.998728	0.0329907	NS
ELMD2	ELMO domain-containing protein 2	0.0417155	0.0501708	0.00982796	0.01211	0.40089	0.998728	0.998728	-0.266264	NS
ELOB	Elongin-B	0.537845	0.525107	0.293543	0.259477	0.957795	0.998728	0.998728	0.0345774	NS
ELOC	Elongin-C	0.690938	0.645233	0.203971	0.170211	0.780551	0.998728	0.998728	0.0987354	NS
ELP1	Elongator complex protein 1	0.0471258	0.0483546	0.00895231	0.00633107	0.85555	0.998728	0.998728	-0.0371363	NS
ELP3	Elongator complex protein 3	0.0331472	0.0309899	0.0165624	0.0181423	0.886466	0.998728	0.998728	0.097089	NS
EM55	55 kDa erythrocyte membrane protein	0.0243505	0.0267852	0.011301	0.00957496	0.790005	0.998728	0.998728	-0.137482	NS
EMAL1	Echinoderm microtubule-associated protein-like 1	0.0309585	0.031368	0.00893914	0.000311028	0.940599	0.998728	0.998728	-0.0189599	NS
EMAL2	Echinoderm microtubule-associated protein-like 2	0.175258	0.189123	0.0314798	0.0317829	0.619855	0.998728	0.998728	-0.109843	NS
EMB	Embigin	0.0431794	0.0306356	0.0121176	0.0123773	0.278023	0.998728	0.998728	0.495136	NS
EMC1	ER membrane protein complex subunit 1	0.0971498	0.0768767	0.037654	0.00748107	0.412116	0.998728	0.998728	0.337664	NS
EMC10	ER membrane protein complex subunit 10	0.044195	0.0532765	0.0378758	0.0104886	0.709441	0.998728	0.998728	-0.269614	NS
EMC2	ER membrane protein complex subunit 2	0.328709	0.360815	0.0218738	0.0169466	0.114841	0.998728	0.998728	-0.134447	NS
EMC3	ER membrane protein complex subunit 3	0.310227	0.192991	0.245829	0.0451962	0.462147	0.998728	0.998728	0.684786	NS
EMC4	ER membrane protein complex subunit 4	0.0831908	0.0970551	0.0589281	0.0291136	0.733349	0.998728	0.998728	-0.22238	NS
EMC8	ER membrane protein complex subunit 8	0.0561739	0.0473585	0.0307236	0.0107509	0.663436	0.998728	0.998728	0.246277	NS
EMD	Emerin	0.317445	0.272708	0.0774105	0.0196854	0.386926	0.998728	0.998728	0.21915	NS
EMRE	Essential MCU regulator, mitochondrial	0.00416966	0.00408582	0.00449301	0.00357297	0.981028	0.998728	0.998728	0.0293074	NS
ENAH	Protein enabled homolog	0.151711	0.147126	0.0534834	0.0293372	0.90271	0.998728	0.998728	0.0442707	NS
ENDD1	Endonuclease domain-containing 1 protein	0.123164	0.105148	0.0195896	0.00625355	0.203734	0.998728	0.998728	0.22817	NS
ENOA	Alpha-enolase	11.9291	14.4042	0.728553	2.40759	0.163531	0.998728	0.998728	-0.272003	NS
ENOB	Beta-enolase	8.11266	7.93187	0.947964	0.424569	0.778075	0.998728	0.998728	0.0325145	NS
ENOG	Gamma-enolase	0.00437229	0.00856063	0.00168314	0.00246925	0.0721693	0.998728	0.998728	-0.969329	NS
ENPL	Endoplasmin	3.06693	3.39888	0.506276	0.355757	0.405401	0.998728	0.998728	-0.14826	NS
ENPP1	Ectonucleotide pyrophosphatase/phosphodiesterase family member 1	0.0325775	0.0310197	0.0236519	0.00662969	0.917821	0.998728	0.998728	0.070692	NS
ENPP4	Bis(5'-adenosyl)-triphosphatase enpp4	0.0256798	0.036948	0.0344433	0.0384034	0.724403	0.998728	0.998728	-0.524861	NS
ENSA	Alpha-endosulfine	0.210304	0.159012	0.0814688	0.00329935	0.337137	0.998728	0.998728	0.403341	NS
ENV1	MLV-related proviral Env polyprotein	0.0342479	0.0328805	0.016634	0.0206799	0.933179	0.998728	0.998728	0.0587843	NS
EP15R	Epidermal growth factor receptor substrate 15-like 1	0.0733789	0.0827394	0.0163496	0.0251786	0.617826	0.998728	0.998728	-0.17321	NS
EPDR1	Mammalian ependymin-related protein 1	0.415474	0.364459	0.0946538	0.0640739	0.482636	0.998728	0.998728	0.189002	NS
EPHA2	Ephrin type-A receptor 2	0.0448573	0.043632	0.00473428	0.0115472	0.873216	0.998728	0.998728	0.0399582	NS
EPN2	Epsin-2	0.0564773	0.0682187	0.0240333	0.0168831	0.526776	0.998728	0.998728	-0.272495	NS
EPN4	Clathrin interactor 1	0.108648	0.137881	0.0168592	0.0494403	0.387284	0.998728	0.998728	-0.343757	NS
EPS15	Epidermal growth factor receptor substrate 15	0.038568	0.0398218	0.00901473	0.00439723	0.839182	0.998728	0.998728	-0.0461537	NS
ERAP1	Endoplasmic reticulum aminopeptidase 1	0.0326884	0.0370048	0.00423542	0.00775022	0.444954	0.998728	0.998728	-0.178932	NS
ERBIN	Erbin	0.00728257	0.00609834	0.000229053	0.00129623	0.194177	0.998728	0.998728	0.256029	NS
ERD21	ER lumen protein-retaining receptor 1	0.516472	0.46636	0.147257	0.130557	0.681975	0.998728	0.998728	0.147245	NS
ERD23	ER lumen protein-retaining receptor 3	0.0647841	0.0402358	0.0492549	0.00288115	0.437413	0.998728	0.998728	0.687159	NS
ERF1	Eukaryotic peptide chain release factor subunit 1	0.717495	0.791522	0.0969108	0.0502018	0.305241	0.998728	0.998728	-0.14166	NS
ERF3A	Eukaryotic peptide chain release factor GTP-binding subunit ERF3A	0.467669	0.472075	0.103842	0.0724875	0.954844	0.998728	0.998728	-0.0135267	NS
ERG1	Squalene monooxygenase	0.0272032	0.0322209	0.0106797	0.0115135	0.609456	0.998728	0.998728	-0.244218	NS
ERGI1	Endoplasmic reticulum-Golgi intermediate compartment protein 1	0.254366	0.303111	0.0707977	0.0158514	0.309219	0.998728	0.998728	-0.252941	NS
ERGI2	Endoplasmic reticulum-Golgi intermediate compartment protein 2	0.00588242	0.0077017	0.00690903	0.00441409	0.720285	0.998728	0.998728	-0.388767	NS
ERGI3	Endoplasmic reticulum-Golgi intermediate compartment protein 3	0.107883	0.0963778	0.0396244	0.012157	0.655783	0.998728	0.998728	0.162693	NS
ERH	Enhancer of rudimentary homolog	0.615259	0.483346	0.0841253	0.0655348	0.0988045	0.998728	0.998728	0.348137	NS
ERI3	ERI1 exoribonuclease 3	0.0670093	0.0979743	0.0782506	0.0238807	0.547903	0.998728	0.998728	-0.548041	NS
ERLN2	Erlin-2	0.13936	0.153584	0.0632754	0.031009	0.744248	0.998728	0.998728	-0.140212	NS
ERP29	Endoplasmic reticulum resident protein 29	0.594522	0.560815	0.10038	0.0590664	0.642511	0.998728	0.998728	0.0842055	NS
ERP44	Endoplasmic reticulum resident protein 44	0.366391	0.377127	0.0668527	0.0475648	0.831818	0.998728	0.998728	-0.0416651	NS
EST1F	Carboxylesterase 1F	0.593685	0.413093	0.18503	0.010496	0.166723	0.998728	0.998728	0.523232	NS
ESTD	S-formylglutathione hydrolase	3.72641	3.5497	0.64272	0.373272	0.701603	0.998728	0.998728	0.0700878	NS
ESYT1	Extended synaptotagmin-1	0.600925	0.622647	0.10297	0.0437039	0.753512	0.998728	0.998728	-0.0512305	NS
ESYT2	Extended synaptotagmin-2	0.173247	0.156481	0.025618	0.0127867	0.367836	0.998728	0.998728	0.146841	NS
ETFA	Electron transfer flavoprotein subunit alpha, mitochondrial	1.47231	1.51744	0.195091	0.124922	0.752739	0.998728	0.998728	-0.0435619	NS
ETFB	Electron transfer flavoprotein subunit beta	1.04781	0.96168	0.258288	0.0511289	0.601282	0.998728	0.998728	0.123746	NS
ETFD	Electron transfer flavoprotein-ubiquinone oxidoreductase, mitochondrial	0.348992	0.393645	0.12949	0.0670996	0.623973	0.998728	0.998728	-0.173701	NS
ETHE1	Persulfide dioxygenase ETHE1, mitochondrial	0.163914	0.126773	0.0811072	0.0211233	0.485553	0.998728	0.998728	0.370696	NS
EWS	RNA-binding protein EWS	0.577911	0.441105	0.100607	0.0773981	0.135337	0.998728	0.998728	0.389726	NS
EXOC2	Exocyst complex component 2	0.0326282	0.0443483	0.00591285	0.0297384	0.539832	0.998728	0.998728	-0.442762	NS
EXOC3	Exocyst complex component 3	0.000991326	0.000737021	0.000717378	0.000141449	0.57939	0.998728	0.998728	0.427655	NS
EXOC4	Exocyst complex component 4	0.0583399	0.0617826	0.0298522	0.0198989	0.876057	0.998728	0.998728	-0.0827177	NS
EXOC5	Exocyst complex component 5	0.00531931	0.00411753	0.00776993	0.00594057	0.841872	0.998728	0.998728	0.369462	NS
EXOC7	Exocyst complex component 7	0.0256683	0.0362116	0.0174467	0.0066079	0.383076	0.998728	0.998728	-0.496466	NS
EXOC8	Exocyst complex component 8	0.0642675	0.0630228	0.0112013	0.00687089	0.877644	0.998728	0.998728	0.0282145	NS
EXOS6	Exosome complex component MTR3	0.0637942	0.0487824	0.0307309	0.0182462	0.507205	0.998728	0.998728	0.387065	NS
EXOS8	Exosome complex component RRP43	0.0335542	0.0373935	0.00332036	0.00913376	0.531407	0.998728	0.998728	-0.156294	NS
EZRI	Ezrin	0.598147	0.528495	0.0614294	0.0943826	0.344373	0.998728	0.998728	0.178611	NS
F10A1	Hsc70-interacting protein	1.69399	1.73102	0.516032	0.435103	0.928854	0.998728	0.998728	-0.0312032	NS
F1142	Protein FAM114A2	0.0653332	0.0863836	0.0170964	0.0238002	0.281352	0.998728	0.998728	-0.402941	NS
F120A	Constitutive coactivator of PPAR-gamma-like protein 1	0.162931	0.128501	0.0120707	0.00980703	0.0185491	0.998728	0.998728	0.342477	Up
F136A	Protein FAM136A	0.142647	0.112118	0.0452349	0.0232672	0.35728	0.998728	0.998728	0.347425	NS
F162A	Protein FAM162A	0.183074	0.173717	0.00739512	0.0102526	0.269094	0.998728	0.998728	0.075687	NS
F168A	Protein FAM168A	0.0535882	0.022773	0.0324615	0.0129668	0.201496	0.998728	0.998728	1.23459	NS
F177A	Protein FAM177A1	0.0711655	0.0652362	0.012874	0.0106607	0.572173	0.998728	0.998728	0.125505	NS
F234A	Protein FAM234A	0.0335012	0.0216383	0.0147601	0.00733477	0.280549	0.998728	0.998728	0.630626	NS
F241A	Uncharacterized protein FAM241A	0.0187264	0.0146538	0.00531017	0.00485125	0.382254	0.998728	0.998728	0.353798	NS
F91A1	Protein FAM91A1	0.00350677	0.00948991	0.00311859	0.0118912	0.446694	0.998728	0.998728	-1.43625	NS
FA98A	Protein FAM98A	0.136422	0.113624	0.0486136	0.0417955	0.571277	0.998728	0.998728	0.2638	NS
FA98B	Protein FAM98B	0.0892461	0.0888172	0.0182503	0.00732	0.971677	0.998728	0.998728	0.00694934	NS
FAAA	Fumarylacetoacetase	0.205723	0.173262	0.0459026	0.0171242	0.315104	0.998728	0.998728	0.247748	NS
FABD	Malonyl-CoA-acyl carrier protein transacylase, mitochondrial	0.0408335	0.0457394	0.00515013	0.00316035	0.232376	0.998728	0.998728	-0.163684	NS
FABP5	Fatty acid-binding protein 5	0.738439	0.460005	0.303817	0.0377331	0.190321	0.998728	0.998728	0.682831	NS
FABPH	Fatty acid-binding protein, heart	0.755119	0.653204	0.360069	0.110964	0.663817	0.998728	0.998728	0.20917	NS
FACE1	CAAX prenyl protease 1 homolog	0.286147	0.274314	0.159929	0.0526026	0.908977	0.998728	0.998728	0.0609291	NS
FACR1	Fatty acyl-CoA reductase 1	0.21033	0.229865	0.0261409	0.0409122	0.524243	0.998728	0.998728	-0.12813	NS
FADS2	Acyl-CoA 6-desaturase	0.0146087	0.0192232	0.0127826	0.0113189	0.664066	0.998728	0.998728	-0.396023	NS
FAF1	FAS-associated factor 1	0.0541798	0.0411876	0.0253775	0.00476354	0.432659	0.998728	0.998728	0.395545	NS
FAF2	FAS-associated factor 2	0.157525	0.131451	0.0194969	0.0178106	0.162402	0.998728	0.998728	0.261058	NS
FAK1	Focal adhesion kinase 1	0.0660154	0.0760073	0.004343	0.0159747	0.354837	0.998728	0.998728	-0.203337	NS
FARP1	FERM, ARHGEF and pleckstrin domain-containing protein 1	0.0252282	0.0214462	0.0126088	0.00421402	0.648019	0.998728	0.998728	0.234317	NS
FARP2	FERM, ARHGEF and pleckstrin domain-containing protein 2	0.00145994	0.00866913	0.00146171	0.0132682	0.40252	0.998728	0.998728	-2.56998	NS
FAS	Fatty acid synthase	1.43423	1.42596	0.207317	0.151371	0.958168	0.998728	0.998728	0.00834453	NS
FBLN1	Fibulin-1	0.0836716	0.0698643	0.0528207	0.0294328	0.712659	0.998728	0.998728	0.260184	NS
FBLN2	Fibulin-2	0.642736	0.557842	0.0726332	0.0414356	0.1535	0.998728	0.998728	0.20437	NS
FBN1	Fibrillin-1	0.0316483	0.0324391	0.0302757	0.0201737	0.971774	0.998728	0.998728	-0.0356028	NS
FBRL	rRNA 2'-O-methyltransferase fibrillarin	0.151583	0.145149	0.0778438	0.0475711	0.908665	0.998728	0.998728	0.0625749	NS
FBX6	F-box only protein 6	0.072445	0.112142	0.0184491	0.0594863	0.331547	0.998728	0.998728	-0.630368	NS
FCL	GDP-L-fucose synthase	0.115435	0.114781	0.0199432	0.0025865	0.957794	0.998728	0.998728	0.00819454	NS
FDFT	Squalene synthase	0.0584805	0.0656393	0.00571221	0.00713565	0.246435	0.998728	0.998728	-0.166605	NS
FDX2	Ferredoxin-2, mitochondrial	0.0420215	0.0147827	0.0202531	0.00121868	0.0806696	0.998728	0.998728	1.50722	NS
FEN1	Flap endonuclease 1	0.0775493	0.0780593	0.00127464	0.0166182	0.960279	0.998728	0.998728	-0.00945536	NS
FERM2	Fermitin family homolog 2	0.272544	0.275568	0.0271026	0.057595	0.938373	0.998728	0.998728	-0.0159191	NS
FETUA	Alpha-2-HS-glycoprotein	0.408934	0.355613	0.190179	0.0392401	0.659165	0.998728	0.998728	0.201561	NS
FHL1	Four and a half LIM domains protein 1	3.35232	3.15712	0.436074	0.12734	0.498071	0.998728	0.998728	0.0865524	NS
FHL2	Four and a half LIM domains protein 2	0.266217	0.227941	0.0320251	0.0148829	0.133702	0.998728	0.998728	0.223938	NS
FHL3	Four and a half LIM domains protein 3	0.454483	0.379133	0.0921925	0.0816212	0.34894	0.998728	0.998728	0.261522	NS
FINC	Fibronectin	0.860721	0.693147	0.175564	0.0897922	0.215027	0.998728	0.998728	0.312384	NS
FIP1	Pre-mRNA 3'-end-processing factor FIP1	0.00423483	0.00667065	0.0041066	0.0111492	0.740455	0.998728	0.998728	-0.655523	NS
FIS1	Mitochondrial fission 1 protein	0.253791	0.172297	0.25333	0.0660512	0.618385	0.998728	0.998728	0.558743	NS
FITM2	Acyl-coenzyme A diphosphatase FITM2	0.0534478	0.0830803	0.00397633	0.0235539	0.0981306	0.998728	0.998728	-0.636377	NS
FKB10	Peptidyl-prolyl cis-trans isomerase FKBP10	0.446709	0.485029	0.0803092	0.0933908	0.618578	0.998728	0.998728	-0.118735	NS
FKB11	Peptidyl-prolyl cis-trans isomerase FKBP11	0.0653836	0.0569198	0.0513279	0.0367622	0.827781	0.998728	0.998728	0.199999	NS
FKB14	Peptidyl-prolyl cis-trans isomerase FKBP14	0.0402682	0.0233708	0.0233351	0.00340422	0.282389	0.998728	0.998728	0.784936	NS
FKB15	FK506-binding protein 15	0.0147501	0.00879824	0.0100033	0.00752811	0.456526	0.998728	0.998728	0.745438	NS
FKB1A	Peptidyl-prolyl cis-trans isomerase FKBP1A	2.17077	1.8247	1.39831	0.0774789	0.690683	0.998728	0.998728	0.250545	NS
FKBP2	Peptidyl-prolyl cis-trans isomerase FKBP2	0.79916	0.556644	0.31241	0.0918065	0.266577	0.998728	0.998728	0.521729	NS
FKBP3	Peptidyl-prolyl cis-trans isomerase FKBP3	0.798511	0.727947	0.315706	0.181612	0.754054	0.998728	0.998728	0.13348	NS
FKBP4	Peptidyl-prolyl cis-trans isomerase FKBP4	0.276428	0.197911	0.104597	0.0728285	0.346084	0.998728	0.998728	0.482053	NS
FKBP5	Peptidyl-prolyl cis-trans isomerase FKBP5	0.0196893	0.0178817	0.0200658	0.011854	0.899627	0.998728	0.998728	0.138922	NS
FKBP9	Peptidyl-prolyl cis-trans isomerase FKBP9	0.161895	0.170583	0.0116416	0.028486	0.650438	0.998728	0.998728	-0.0754165	NS
FLII	Protein flightless-1 homolog	0.18418	0.190796	0.00386739	0.0155874	0.514962	0.998728	0.998728	-0.0509118	NS
FLIP1	Filamin-A-interacting protein 1	0.085184	0.0803553	0.0146538	0.0159342	0.718909	0.998728	0.998728	0.0841903	NS
FLNA	Filamin-A	2.19944	2.10484	0.187701	0.387765	0.723041	0.998728	0.998728	0.0634226	NS
FLNB	Filamin-B	0.884	0.838678	0.15872	0.0803704	0.681842	0.998728	0.998728	0.0759295	NS
FLNC	Filamin-C	4.91066	4.83707	0.455069	0.293557	0.825482	0.998728	0.998728	0.0217833	NS
FLOT1	Flotillin-1	0.23671	0.218551	0.113441	0.0270145	0.800714	0.998728	0.998728	0.115156	NS
FLOT2	Flotillin-2	0.241666	0.227861	0.0373174	0.0248836	0.622206	0.998728	0.998728	0.0848611	NS
FMR1	Synaptic functional regulator FMR1	0.0308558	0.0220047	0.010491	0.00915026	0.332591	0.998728	0.998728	0.48773	NS
FNTA	Protein farnesyltransferase/geranylgeranyltransferase type-1 subunit alpha	0.0489619	0.053206	0.00828468	0.00683788	0.531369	0.998728	0.998728	-0.119928	NS
FPPS	Farnesyl pyrophosphate synthase	1.31976	1.24693	0.30707	0.22099	0.755561	0.998728	0.998728	0.0818925	NS
FPRP	Prostaglandin F2 receptor negative regulator	0.324087	0.298095	0.11053	0.0792531	0.757252	0.998728	0.998728	0.12061	NS
FRDA	Frataxin, mitochondrial	0.0249898	0.0322166	0.00812105	0.026485	0.674796	0.998728	0.998728	-0.366464	NS
FRIH	Ferritin heavy chain	0.204962	0.29086	0.107868	0.0643967	0.301858	0.998728	0.998728	-0.504973	NS
FRIL1	Ferritin light chain 1	0.0173547	0.00983983	0.0130362	0.00779876	0.439833	0.998728	0.998728	0.818621	NS
FSCN1	Fascin	1.05811	0.998448	0.0622632	0.0472352	0.256627	0.998728	0.998728	0.0837298	NS
FTO	Alpha-ketoglutarate-dependent dioxygenase FTO	0.0291869	0.0498666	0.023929	0.0166332	0.286397	0.998728	0.998728	-0.772754	NS
FUBP1	Far upstream element-binding protein 1	0.264514	0.193648	0.0660515	0.0205891	0.150713	0.998728	0.998728	0.449912	NS
FUBP2	Far upstream element-binding protein 2	0.567421	0.539591	0.0517272	0.0549094	0.557596	0.998728	0.998728	0.072552	NS
FUCM	Fucose mutarotase	0.00564638	0.0103808	0.0032122	0.000521759	0.0653684	0.998728	0.998728	-0.878521	NS
FUMH	Fumarate hydratase, mitochondrial	1.33169	1.21428	0.29748	0.217503	0.610434	0.998728	0.998728	0.133159	NS
FUND2	FUN14 domain-containing protein 2	0.400912	0.271473	0.343107	0.112741	0.568372	0.998728	0.998728	0.562477	NS
FUS	RNA-binding protein FUS	1.16624	0.909103	0.223813	0.0969426	0.141883	0.998728	0.998728	0.35935	NS
FXL20	F-box/LRR-repeat protein 20	0.00703813	0.00963798	0.00320336	0.00307105	0.367619	0.998728	0.998728	-0.45354	NS
FXR1	Fragile X mental retardation syndrome-related protein 1	0.754718	0.681024	0.162559	0.131448	0.574478	0.998728	0.998728	0.148231	NS
FXR2	Fragile X mental retardation syndrome-related protein 2	0.129434	0.119267	0.0288009	0.00644558	0.582848	0.998728	0.998728	0.118025	NS
FYCO1	FYVE and coiled-coil domain-containing protein 1	0.0174667	0.0193684	0.00472915	0.00592941	0.686475	0.998728	0.998728	-0.149098	NS
FYN	Tyrosine-protein kinase Fyn	0.0476191	0.0511215	0.0132511	0.0095097	0.728809	0.998728	0.998728	-0.10239	NS
FZD2	Frizzled-2	0.0447811	0.0406006	0.0124924	0.0081704	0.652992	0.998728	0.998728	0.141386	NS
G3BP1	Ras GTPase-activating protein-binding protein 1	0.405802	0.402148	0.0736138	0.0258334	0.93924	0.998728	0.998728	0.0130495	NS
G3BP2	Ras GTPase-activating protein-binding protein 2	0.0944651	0.0674399	0.0325693	0.0129255	0.252534	0.998728	0.998728	0.486179	NS
G3P	Glyceraldehyde-3-phosphate dehydrogenase	56.1822	59.8502	12.001	6.82295	0.669271	0.998728	0.998728	-0.0912429	NS
G6PD1	Glucose-6-phosphate 1-dehydrogenase X	0.13949	0.157477	0.0396183	0.0133295	0.497493	0.998728	0.998728	-0.17498	NS
G6PI	Glucose-6-phosphate isomerase	3.72133	3.951	0.44051	0.710456	0.658995	0.998728	0.998728	-0.0863985	NS
G6PT3	Glucose-6-phosphate exchanger SLC37A2	0.0447931	0.0456917	0.0155474	0.0158489	0.947475	0.998728	0.998728	-0.0286559	NS
GAL3A	Glutamine amidotransferase-like class 1 domain-containing protein 3A, mitochondrial	0.498884	0.556485	0.0529225	0.0707416	0.321914	0.998728	0.998728	-0.15764	NS
GALC	Galactocerebrosidase	0.0394089	0.043735	0.00892165	0.00351261	0.478188	0.998728	0.998728	-0.150267	NS
GALD1	Glutamine amidotransferase-like class 1 domain-containing protein 1	0.0477594	0.0344826	0.0222154	0.014971	0.439058	0.998728	0.998728	0.469917	NS
GALE	UDP-glucose 4-epimerase	0.0433371	0.0276709	0.0325833	0.00550721	0.457692	0.998728	0.998728	0.647232	NS
GALK1	Galactokinase	0.37891	0.355926	0.0521424	0.0164859	0.506971	0.998728	0.998728	0.0902767	NS
GALK2	N-acetylgalactosamine kinase	0.0488207	0.0511742	0.0178095	0.00815604	0.845317	0.998728	0.998728	-0.0679226	NS
GALNS	N-acetylgalactosamine-6-sulfatase	0.0285852	0.043	0.0231449	0.0018341	0.342753	0.998728	0.998728	-0.589068	NS
GALT1	Polypeptide N-acetylgalactosaminyltransferase 1	0.0104516	0.00056461	0.018067	0.00030061	0.396939	0.998728	0.998728	4.21032	NS
GALT2	Polypeptide N-acetylgalactosaminyltransferase 2	0.104321	0.112404	0.0141459	0.00674805	0.42219	0.998728	0.998728	-0.107666	NS
GAMT	Guanidinoacetate N-methyltransferase	0.717332	0.755287	0.206739	0.0664222	0.777179	0.998728	0.998728	-0.0743831	NS
GAN	Gigaxonin	0.0435431	0.0414389	0.0162025	0.0119588	0.86518	0.998728	0.998728	0.0714596	NS
GANAB	Neutral alpha-glucosidase AB	0.276561	0.340504	0.0401455	0.0227108	0.0742624	0.998728	0.998728	-0.300072	NS
GAPD1	GTPase-activating protein and VPS9 domain-containing protein 1	0.111746	0.106283	0.0381339	0.0246535	0.845134	0.998728	0.998728	0.0723035	NS
GARS	Glycine--tRNA ligase	1.66359	1.6971	0.0906951	0.135242	0.739508	0.998728	0.998728	-0.0287731	NS
GATM	Glycine amidinotransferase, mitochondrial	0.531236	0.518679	0.138234	0.0556989	0.891029	0.998728	0.998728	0.0345115	NS
GBB1	Guanine nucleotide-binding protein G(I)/G(S)/G(T) subunit beta-1	0.590381	0.62272	0.117253	0.0510199	0.683978	0.998728	0.998728	-0.0769368	NS
GBB2	Guanine nucleotide-binding protein G(I)/G(S)/G(T) subunit beta-2	1.25481	1.13901	0.18326	0.0105449	0.335935	0.998728	0.998728	0.13969	NS
GBG12	Guanine nucleotide-binding protein G(I)/G(S)/G(O) subunit gamma-12	0.228157	0.221101	0.0284568	0.0485025	0.838594	0.998728	0.998728	0.0453196	NS
GBG5	Guanine nucleotide-binding protein G(I)/G(S)/G(O) subunit gamma-5	0.179706	0.154345	0.0452803	0.0413446	0.513348	0.998728	0.998728	0.219481	NS
GBRL2	Gamma-aminobutyric acid receptor-associated protein-like 2	0.254885	0.229541	0.0765766	0.0294988	0.621044	0.998728	0.998728	0.151099	NS
GCDH	Glutaryl-CoA dehydrogenase, mitochondrial	0.116349	0.0973063	0.0657382	0.0185149	0.654377	0.998728	0.998728	0.257855	NS
GCN1	eIF-2-alpha kinase activator GCN1	0.166253	0.20304	0.0205756	0.0665373	0.41202	0.998728	0.998728	-0.288384	NS
GCP60	Golgi resident protein GCP60	0.216709	0.178192	0.0636689	0.0471291	0.447085	0.998728	0.998728	0.28233	NS
GCSH	Glycine cleavage system H protein, mitochondrial	0.552032	0.410581	0.352567	0.0392854	0.527783	0.998728	0.998728	0.427086	NS
GDIA	Rab GDP dissociation inhibitor alpha	0.517603	0.466836	0.116071	0.0663892	0.546717	0.998728	0.998728	0.14893	NS
GDIB	Rab GDP dissociation inhibitor beta	1.36952	1.427	0.125469	0.171216	0.663476	0.998728	0.998728	-0.0593146	NS
GDIR1	Rho GDP-dissociation inhibitor 1	7.49068	6.1099	1.89036	0.293077	0.279369	0.998728	0.998728	0.293949	NS
GDIR2	Rho GDP-dissociation inhibitor 2	0.507562	0.346434	0.150828	0.00764361	0.138315	0.998728	0.998728	0.551004	NS
GDS1	Rap1 GTPase-GDP dissociation stimulator 1	0.0249563	0.0378838	0.0113966	0.00784878	0.180951	0.998728	0.998728	-0.602176	NS
GELS	Gelsolin	4.1162	4.26567	0.613468	0.327165	0.728519	0.998728	0.998728	-0.0514573	NS
GEPH	Gephyrin	0.0116705	0.0145102	0.00279958	0.00393564	0.36609	0.998728	0.998728	-0.314199	NS
GET1	Guided entry of tail-anchored proteins factor 1	0.00796255	0.0208237	0.0120054	0.00929237	0.216191	0.998728	0.998728	-1.38692	NS
GET3	ATPase GET3	0.41887	0.582478	0.00600847	0.183729	0.19804	0.998728	0.998728	-0.475702	NS
GET4	Golgi to ER traffic protein 4 homolog	0.0705022	0.0984368	0.0190601	0.0100148	0.0879195	0.998728	0.998728	-0.481528	NS
GFPT1	Glutamine--fructose-6-phosphate aminotransferase [isomerizing] 1	0.101415	0.118534	0.0417172	0.0532674	0.683843	0.998728	0.998728	-0.225027	NS
GFRP	GTP cyclohydrolase 1 feedback regulatory protein	0.440059	0.376155	0.0857664	0.0892107	0.421656	0.998728	0.998728	0.226369	NS
GGA1	ADP-ribosylation factor-binding protein GGA1	0.0853804	0.0782506	0.0424008	0.0364462	0.836013	0.998728	0.998728	0.125802	NS
GGPPS	Geranylgeranyl pyrophosphate synthase	0.00283482	0.0279551	0.00135355	0.00422371	0.000605334	0.998728	0.998728	-3.30179	Down
GHITM	Growth hormone-inducible transmembrane protein	0.298199	0.245632	0.117116	0.0333517	0.496199	0.998728	0.998728	0.279779	NS
GID8	Glucose-induced degradation protein 8 homolog	0.0564375	0.0565493	0.0165996	0.0177446	0.994026	0.998728	0.998728	-0.00285377	NS
GIPC1	PDZ domain-containing protein GIPC1	0.100162	0.0583365	0.0518047	0.0149761	0.250291	0.998728	0.998728	0.779873	NS
GIT2	ARF GTPase-activating protein GIT2	0.140809	0.115794	0.0611158	0.0175144	0.532965	0.998728	0.998728	0.28218	NS
GLCM	Lysosomal acid glucosylceramidase	0.435319	0.414687	0.0929201	0.0950076	0.801304	0.998728	0.998728	0.0700495	NS
GLGB	1,4-alpha-glucan-branching enzyme	0.0579212	0.075937	0.0388535	0.0153945	0.496769	0.998728	0.998728	-0.39071	NS
GLO2	Hydroxyacylglutathione hydrolase, mitochondrial	0.258366	0.208217	0.107309	0.0201612	0.470844	0.998728	0.998728	0.311331	NS
GLOD4	Glyoxalase domain-containing protein 4	0.857179	0.818975	0.0695903	0.083883	0.576544	0.998728	0.998728	0.0657774	NS
GLRX1	Glutaredoxin-1	0.112131	0.101844	0.023086	0.015962	0.560031	0.998728	0.998728	0.138827	NS
GLRX3	Glutaredoxin-3	0.22532	0.279446	0.0455993	0.0348922	0.17786	0.998728	0.998728	-0.310591	NS
GLRX5	Glutaredoxin-related protein 5, mitochondrial	0.379507	0.22775	0.366488	0.140511	0.539734	0.998728	0.998728	0.736674	NS
GLSK	Glutaminase kidney isoform, mitochondrial	0.196347	0.176307	0.0197917	0.010327	0.194967	0.998728	0.998728	0.155311	NS
GLT10	Polypeptide N-acetylgalactosaminyltransferase 10	0.0592088	0.0600118	0.00680938	0.013132	0.929613	0.998728	0.998728	-0.0194342	NS
GLU2B	Glucosidase 2 subunit beta	0.463997	0.410174	0.0458333	0.0073094	0.114985	0.998728	0.998728	0.177878	NS
GLUCM	D-glutamate cyclase, mitochondrial	0.0386904	0.0446403	0.00214997	0.00330063	0.0590331	0.998728	0.998728	-0.206371	NS
GLYC	Serine hydroxymethyltransferase, cytosolic	0.00285627	0.00350696	0.0012274	0.00152948	0.59627	0.998728	0.998728	-0.29609	NS
GLYG	Glycogenin-1	0.673506	0.573044	0.159593	0.0438029	0.35239	0.998728	0.998728	0.233044	NS
GLYM	Serine hydroxymethyltransferase, mitochondrial	0.857046	1.09267	0.109483	0.151047	0.0939363	0.998728	0.998728	-0.350414	NS
GMFB	Glia maturation factor beta	0.6119	0.54913	0.0960482	0.0123999	0.32442	0.998728	0.998728	0.15615	NS
GMPPB	Mannose-1-phosphate guanyltransferase beta	0.0351817	0.0458421	0.00563034	0.00592222	0.08672	0.998728	0.998728	-0.381845	NS
GMPR2	GMP reductase 2	0.0618958	0.0569646	0.0128769	0.00445561	0.564777	0.998728	0.998728	0.119774	NS
GNA1	Glucosamine 6-phosphate N-acetyltransferase	0.0271624	0.0341689	0.0167669	0.0165309	0.633447	0.998728	0.998728	-0.331071	NS
GNA11	Guanine nucleotide-binding protein subunit alpha-11	0.219884	0.199554	0.0208702	0.0160111	0.2517	0.998728	0.998728	0.139964	NS
GNA13	Guanine nucleotide-binding protein subunit alpha-13	0.00801698	0.00762612	0.00186777	0.00108973	0.769874	0.998728	0.998728	0.0721093	NS
GNAI2	Guanine nucleotide-binding protein G(i) subunit alpha-2	0.520564	0.599391	0.159524	0.0205577	0.443779	0.998728	0.998728	-0.203422	NS
GNAI3	Guanine nucleotide-binding protein G(i) subunit alpha-3	0.00830962	0.00264884	0.00888825	0.000996062	0.334539	0.998728	0.998728	1.64942	NS
GNAO	Guanine nucleotide-binding protein G(o) subunit alpha	0.22301	0.14189	0.0946586	0.0455036	0.251965	0.998728	0.998728	0.65233	NS
GNAS1	Guanine nucleotide-binding protein G(s) subunit alpha isoforms XLas	0.22165	0.199303	0.104119	0.110972	0.81176	0.998728	0.998728	0.153317	NS
GNL1	Guanine nucleotide-binding protein-like 1	0.0175846	0.0235511	0.00423756	0.00663212	0.259425	0.998728	0.998728	-0.421477	NS
GNPAT	Dihydroxyacetone phosphate acyltransferase	0.0374027	0.0395934	0.010426	0.00268182	0.742282	0.998728	0.998728	-0.0821167	NS
GNS	N-acetylglucosamine-6-sulfatase	0.531923	0.450305	0.0496361	0.0698409	0.17431	0.998728	0.998728	0.240316	NS
GOGA2	Golgin subfamily A member 2	0.0640617	0.0483185	0.0400023	0.00990259	0.544345	0.998728	0.998728	0.406886	NS
GOGA3	Golgin subfamily A member 3	0.0815688	0.077481	0.0254376	0.0225423	0.845161	0.998728	0.998728	0.0741752	NS
GOGA5	Golgin subfamily A member 5	0.0314431	0.0327043	0.00428636	0.00715886	0.8064	0.998728	0.998728	-0.0567379	NS
GOLP3	Golgi phosphoprotein 3	0.022549	0.0260679	0.00523689	0.00392842	0.404549	0.998728	0.998728	-0.209212	NS
GORS1	Golgi reassembly-stacking protein 1	0.0489799	0.0431168	0.0133507	0.00313866	0.500129	0.998728	0.998728	0.18394	NS
GORS2	Golgi reassembly-stacking protein 2	0.459494	0.598738	0.250546	0.091585	0.417072	0.998728	0.998728	-0.381878	NS
GOSR1	Golgi SNAP receptor complex member 1	0.0147121	0.0116286	0.0111986	0.00787357	0.716318	0.998728	0.998728	0.339327	NS
GOT1B	Vesicle transport protein GOT1B	0.0186291	0.062833	0.0276656	0.0141569	0.0694194	0.998728	0.998728	-1.75397	NS
GPAA1	Glycosylphosphatidylinositol anchor attachment 1 protein	0.106705	0.111014	0.0100438	0.0286487	0.817937	0.998728	0.998728	-0.0571027	NS
GPC1	Glypican-1	0.687496	0.619745	0.0844576	0.130154	0.491551	0.998728	0.998728	0.149677	NS
GPD1L	Glycerol-3-phosphate dehydrogenase 1-like protein	0.439147	0.353173	0.158114	0.0901457	0.4592	0.998728	0.998728	0.314328	NS
GPDM	Glycerol-3-phosphate dehydrogenase, mitochondrial	0.347461	0.297522	0.16822	0.0260381	0.638101	0.998728	0.998728	0.223853	NS
GPI8	GPI-anchor transamidase	0.0609318	0.0640424	0.0316578	0.0122322	0.88156	0.998728	0.998728	-0.071832	NS
GPSM1	G-protein-signaling modulator 1	0.0116917	0.0144325	0.00849554	0.0109777	0.749564	0.998728	0.998728	-0.303844	NS
GPX1	Glutathione peroxidase 1	0.0663056	0.0571589	0.0315868	0.00657912	0.649137	0.998728	0.998728	0.214151	NS
GPX4	Phospholipid hydroperoxide glutathione peroxidase	0.0591617	0.0597097	0.0119854	0.0130848	0.95991	0.998728	0.998728	-0.0133003	NS
GRAP1	GRIP1-associated protein 1	0.0216474	0.0217498	0.0107517	0.00243527	0.987938	0.998728	0.998728	-0.0068063	NS
GRB2	Growth factor receptor-bound protein 2	0.258263	0.248479	0.0462011	0.0118653	0.740335	0.998728	0.998728	0.0557163	NS
GRHPR	Glyoxylate reductase/hydroxypyruvate reductase	0.299283	0.329068	0.117355	0.0935048	0.748305	0.998728	0.998728	-0.136873	NS
GRN	Progranulin	0.229853	0.233875	0.0442948	0.0371912	0.909934	0.998728	0.998728	-0.0250274	NS
GRP75	Stress-70 protein, mitochondrial	3.67953	3.37601	0.819438	0.236194	0.570954	0.998728	0.998728	0.1242	NS
GRPE1	GrpE protein homolog 1, mitochondrial	0.473389	0.427504	0.111956	0.0991932	0.62333	0.998728	0.998728	0.147086	NS
GRSF1	G-rich sequence factor 1	0.138568	0.0777862	0.0917803	0.0330569	0.341231	0.998728	0.998728	0.833012	NS
GSDMD	Gasdermin-D	0.0240891	0.0227709	0.00920275	0.00595957	0.845217	0.998728	0.998728	0.0811858	NS
GSH1	Glutamate--cysteine ligase catalytic subunit	0.0228178	0.0266346	0.0171838	0.00891861	0.749936	0.998728	0.998728	-0.223144	NS
GSHB	Glutathione synthetase	0.763213	0.610242	0.0824691	0.0872178	0.0918997	0.998728	0.998728	0.322704	NS
GSHR	Glutathione reductase, mitochondrial	0.453576	0.426135	0.195326	0.0669556	0.829237	0.998728	0.998728	0.090036	NS
GSK3B	Glycogen synthase kinase-3 beta	0.108552	0.104143	0.024094	0.0252122	0.837404	0.998728	0.998728	0.0598139	NS
GSLG1	Golgi apparatus protein 1	0.233205	0.219168	0.0427133	0.0168666	0.624521	0.998728	0.998728	0.0895637	NS
GSTA1	Glutathione S-transferase A1	0.228264	0.18759	0.0457621	0.0166665	0.221573	0.998728	0.998728	0.28312	NS
GSTA4	Glutathione S-transferase A4	0.174488	0.179344	0.0406731	0.0545452	0.907588	0.998728	0.998728	-0.0395989	NS
GSTM1	Glutathione S-transferase Mu 1	0.565262	0.630796	0.122645	0.0871411	0.492557	0.998728	0.998728	-0.158255	NS
GSTM2	Glutathione S-transferase Mu 2	0.188033	0.220634	0.0525275	0.0858331	0.604655	0.998728	0.998728	-0.23067	NS
GSTM5	Glutathione S-transferase Mu 5	0.177798	0.191676	0.0287043	0.045125	0.676382	0.998728	0.998728	-0.10843	NS
GSTO1	Glutathione S-transferase omega-1	0.421448	0.356796	0.113725	0.115965	0.528454	0.998728	0.998728	0.240258	NS
GSTP1	Glutathione S-transferase P 1	3.32313	3.30229	0.532598	0.404503	0.959542	0.998728	0.998728	0.00907667	NS
GT251	Procollagen galactosyltransferase 1	0.133662	0.167096	0.053549	0.0294834	0.397108	0.998728	0.998728	-0.322092	NS
GTPB1	GTP-binding protein 1	0.0230494	0.0343281	0.00494307	0.00628466	0.0709603	0.998728	0.998728	-0.574663	NS
GTR1	Solute carrier family 2, facilitated glucose transporter member 1	0.076135	0.0838244	0.015177	0.0169471	0.589694	0.998728	0.998728	-0.13881	NS
GTR6	Solute carrier family 2, facilitated glucose transporter member 6	0.0420209	0.0263095	0.0243123	0.0228961	0.460893	0.998728	0.998728	0.675524	NS
GUAA	GMP synthase [glutamine-hydrolyzing]	0.317959	0.342109	0.0642272	0.0948897	0.733559	0.998728	0.998728	-0.105613	NS
GYS1	Glycogen [starch] synthase, muscle	0.339334	0.402649	0.0155369	0.0674449	0.188255	0.998728	0.998728	-0.246819	NS
H10	Histone H1.0	0.960257	0.71281	0.041556	0.0411755	0.00184721	0.998728	0.998728	0.429903	Up
H11	Histone H1.1	0.0518263	0.0259156	0.0388239	0.00791428	0.320649	0.998728	0.998728	0.999862	NS
H12	Histone H1.2	0.0288114	0.0196825	0.0114677	0.012818	0.409945	0.998728	0.998728	0.549726	NS
H13	Histone H1.3	1.28737	0.879465	0.512408	0.572743	0.409945	0.998728	0.998728	0.549726	NS
H14	Histone H1.4	4.80158	3.3727	0.353111	0.335538	0.00707688	0.998728	0.998728	0.509604	Up
H15	Histone H1.5	2.03829	1.3742	0.413707	0.208938	0.0680807	0.998728	0.998728	0.568772	NS
H2A1B	Histone H2A type 1-B	4.19673	3.2523	0.763858	0.752398	0.201787	0.998728	0.998728	0.367807	NS
H2B1C	Histone H2B type 1-C/E/G	6.24216	4.80454	1.40022	0.402379	0.162604	0.998728	0.998728	0.377647	NS
H3C	Histone H3.3C	4.12731	3.41787	1.48706	0.760613	0.502737	0.998728	0.998728	0.272106	NS
H4	Histone H4	7.98032	6.08233	2.08288	1.06787	0.232864	0.998728	0.998728	0.391823	NS
HA11	H-2 class I histocompatibility antigen, D-B alpha chain	0.0184574	0.0174227	0.0121974	0.00743088	0.906201	0.998728	0.998728	0.08323	NS
HA12	H-2 class I histocompatibility antigen, D-D alpha chain	0.0390002	0.0328241	0.0188817	0.00922103	0.637495	0.998728	0.998728	0.248724	NS
HACD1	Very-long-chain (3R)-3-hydroxyacyl-CoA dehydratase 1	0.0484958	0.0471071	0.0077628	0.00417573	0.798458	0.998728	0.998728	0.041915	NS
HACD3	Very-long-chain (3R)-3-hydroxyacyl-CoA dehydratase 3	0.0875801	0.0734926	0.0592013	0.0403072	0.75048	0.998728	0.998728	0.253003	NS
HACL2	2-hydroxyacyl-CoA lyase 2	0.11626	0.168941	0.0338722	0.0262936	0.100438	0.998728	0.998728	-0.539168	NS
HAP28	28 kDa heat- and acid-stable phosphoprotein	0.264328	0.200167	0.128613	0.0508019	0.466647	0.998728	0.998728	0.401122	NS
HARS1	Histidine--tRNA ligase, cytoplasmic	0.222574	0.229673	0.0224773	0.00961205	0.641389	0.998728	0.998728	-0.0453	NS
HBA	Hemoglobin subunit alpha	0.0477506	0.0484877	0.0156482	0.0300783	0.97177	0.998728	0.998728	-0.0220978	NS
HBE	Hemoglobin subunit epsilon-Y2	0.0283227	0.0361865	0.0106377	0.0107413	0.418542	0.998728	0.998728	-0.353491	NS
HBS1L	HBS1-like protein	0.0177225	0.0131223	0.0111928	0.0102877	0.627905	0.998728	0.998728	0.433558	NS
HCD2	3-hydroxyacyl-CoA dehydrogenase type-2	0.619661	0.606427	0.0890912	0.0190226	0.813733	0.998728	0.998728	0.0311459	NS
HCDH	Hydroxyacyl-coenzyme A dehydrogenase, mitochondrial	0.126882	0.11345	0.0174338	0.0112715	0.325163	0.998728	0.998728	0.161434	NS
HD	Huntingtin	0.00676383	0.00676191	0.0051052	0.00232194	0.999555	0.999873	0.999873	0.000409488	NS
HDAC2	Histone deacetylase 2	0.128419	0.108928	0.0427058	0.0101583	0.484744	0.998728	0.998728	0.237491	NS
HDAC6	Histone deacetylase 6	0.0260995	0.0210717	0.0108481	0.00230673	0.476233	0.998728	0.998728	0.308715	NS
HDGF	Hepatoma-derived growth factor	1.00647	0.890279	0.24269	0.0835241	0.476804	0.998728	0.998728	0.176977	NS
HDGR2	Hepatoma-derived growth factor-related protein 2	0.0637702	0.0545348	0.0289884	0.00147271	0.610898	0.998728	0.998728	0.225705	NS
HDHD2	Haloacid dehalogenase-like hydrolase domain-containing protein 2	0.062783	0.0913937	0.0534475	0.0350126	0.481299	0.998728	0.998728	-0.541721	NS
HDHD3	Haloacid dehalogenase-like hydrolase domain-containing protein 3	0.00895733	0.0119063	0.00693044	0.00287148	0.53332	0.998728	0.998728	-0.410588	NS
HEAT3	HEAT repeat-containing protein 3	0.0366393	0.0634947	0.0087488	0.0126463	0.0389767	0.998728	0.998728	-0.793246	Down
HEBP1	Heme-binding protein 1	0.0547478	0.0621444	0.0168814	0.0100278	0.5497	0.998728	0.998728	-0.182822	NS
HECD1	E3 ubiquitin-protein ligase HECTD1	0.0678533	0.0705579	0.00724918	0.0160488	0.803378	0.998728	0.998728	-0.0563888	NS
HEM2	Delta-aminolevulinic acid dehydratase	0.30939	0.269996	0.164532	0.0267393	0.703264	0.998728	0.998728	0.196488	NS
HEM4	Uroporphyrinogen-III synthase	0.0270495	0.0201981	0.00990491	0.00648513	0.372892	0.998728	0.998728	0.421382	NS
HEM6	Oxygen-dependent coproporphyrinogen-III oxidase, mitochondrial	0.038506	0.0403327	0.0243734	0.00864931	0.908531	0.998728	0.998728	-0.0668676	NS
HEMH	Ferrochelatase, mitochondrial	0.359687	0.408696	0.0877851	0.0634238	0.476965	0.998728	0.998728	-0.184286	NS
HEP2	Heparin cofactor 2	0.00508162	0.00513335	0.00637489	0.00493226	0.991663	0.998728	0.998728	-0.0146114	NS
HERC4	Probable E3 ubiquitin-protein ligase HERC4	0.0860399	0.075546	0.0242041	0.020086	0.59432	0.998728	0.998728	0.187649	NS
HEXA	Beta-hexosaminidase subunit alpha	0.173227	0.207601	0.0296279	0.0114681	0.134204	0.998728	0.998728	-0.261151	NS
HEXB	Beta-hexosaminidase subunit beta	0.229643	0.229407	0.0432972	0.0177444	0.993457	0.998728	0.998728	0.00148137	NS
HGH1	Protein HGH1 homolog	0.0508558	0.0388162	0.0201408	0.0246126	0.547816	0.998728	0.998728	0.389753	NS
HGS	Hepatocyte growth factor-regulated tyrosine kinase substrate	0.535967	0.464995	0.0944309	0.0817562	0.380753	0.998728	0.998728	0.204929	NS
HIBCH	3-hydroxyisobutyryl-CoA hydrolase, mitochondrial	0.0834316	0.0984464	0.0198573	0.0161289	0.366843	0.998728	0.998728	-0.238744	NS
HIKES	Protein Hikeshi	0.073847	0.0583978	0.0357739	0.0186062	0.543236	0.998728	0.998728	0.338624	NS
HINT1	Histidine triad nucleotide-binding protein 1	2.34424	1.94723	0.375721	0.196211	0.18006	0.998728	0.998728	0.267696	NS
HINT2	Histidine triad nucleotide-binding protein 2, mitochondrial	0.259002	0.249792	0.0890822	0.03399	0.875236	0.998728	0.998728	0.05224	NS
HIP1	Huntingtin-interacting protein 1	0.350494	0.310667	0.033942	0.017763	0.146117	0.998728	0.998728	0.174024	NS
HIP1R	Huntingtin-interacting protein 1-related protein	0.00639151	0.00546431	0.000705025	0.0013397	0.348578	0.998728	0.998728	0.226118	NS
HM13	Minor histocompatibility antigen H13	0.594756	0.550403	0.194958	0.198164	0.795973	0.998728	0.998728	0.111809	NS
HMCS1	Hydroxymethylglutaryl-CoA synthase, cytoplasmic	0.182583	0.186285	0.0402984	0.0342261	0.909327	0.998728	0.998728	-0.0289568	NS
HMGB1	High mobility group protein B1	1.31905	1.41738	0.304377	0.352439	0.733099	0.998728	0.998728	-0.103723	NS
HMGCL	Hydroxymethylglutaryl-CoA lyase, mitochondrial	0.100549	0.149837	0.0351315	0.0271508	0.12687	0.998728	0.998728	-0.575503	NS
HMGN5	High mobility group nucleosome-binding domain-containing protein 5	0.0320269	0.0250722	0.0215427	0.00175827	0.60703	0.998728	0.998728	0.353194	NS
HMOX2	Heme oxygenase 2	0.0540671	0.0914702	0.00659199	0.0443581	0.222072	0.998728	0.998728	-0.758552	NS
HNRDL	Heterogeneous nuclear ribonucleoprotein D-like	0.323863	0.355957	0.0722052	0.0607589	0.58747	0.998728	0.998728	-0.136323	NS
HNRH1	Heterogeneous nuclear ribonucleoprotein H	0.366385	0.328069	0.0535829	0.0556714	0.438823	0.998728	0.998728	0.159362	NS
HNRH2	Heterogeneous nuclear ribonucleoprotein H2	0.968891	0.807136	0.119034	0.129216	0.186006	0.998728	0.998728	0.263523	NS
HNRL1	Heterogeneous nuclear ribonucleoprotein U-like protein 1	0.0315074	0.0271387	0.00506379	0.00896784	0.503252	0.998728	0.998728	0.215339	NS
HNRL2	Heterogeneous nuclear ribonucleoprotein U-like protein 2	0.172776	0.167941	0.0138051	0.00742682	0.62153	0.998728	0.998728	0.0409445	NS
HNRLL	Heterogeneous nuclear ribonucleoprotein L-like	0.0670795	0.0906434	0.0164795	0.0218465	0.21011	0.998728	0.998728	-0.434329	NS
HNRPC	Heterogeneous nuclear ribonucleoproteins C1/C2	0.0804094	0.064362	0.0418373	0.00481638	0.545322	0.998728	0.998728	0.321155	NS
HNRPD	Heterogeneous nuclear ribonucleoprotein D0	1.55885	1.24469	0.630862	0.06608	0.439339	0.998728	0.998728	0.324695	NS
HNRPF	Heterogeneous nuclear ribonucleoprotein F	0.813316	0.602698	0.447014	0.0905138	0.468604	0.998728	0.998728	0.43238	NS
HNRPK	Heterogeneous nuclear ribonucleoprotein K	2.55541	2.30353	0.343859	0.506037	0.515198	0.998728	0.998728	0.149706	NS
HNRPL	Heterogeneous nuclear ribonucleoprotein L	0.531283	0.48731	0.146257	0.0455795	0.645153	0.998728	0.998728	0.124642	NS
HNRPM	Heterogeneous nuclear ribonucleoprotein M	0.875989	0.801075	0.252892	0.142278	0.677896	0.998728	0.998728	0.128976	NS
HNRPQ	Heterogeneous nuclear ribonucleoprotein Q	0.674304	0.595425	0.219412	0.0437897	0.574432	0.998728	0.998728	0.179481	NS
HNRPU	Heterogeneous nuclear ribonucleoprotein U	1.56895	1.31861	0.587609	0.273228	0.540065	0.998728	0.998728	0.25078	NS
HOOK3	Protein Hook homolog 3	0.0971856	0.0865842	0.0234926	0.029498	0.651785	0.998728	0.998728	0.166638	NS
HP1B3	Heterochromatin protein 1-binding protein 3	0.209899	0.182648	0.0963048	0.0446759	0.679609	0.998728	0.998728	0.200626	NS
HPCL1	Hippocalcin-like protein 1	0.298871	0.231285	0.0845739	0.0860212	0.386797	0.998728	0.998728	0.369853	NS
HPRT	Hypoxanthine-guanine phosphoribosyltransferase	0.363529	0.486593	0.181682	0.0786871	0.342265	0.998728	0.998728	-0.420646	NS
HPT	Haptoglobin	0.52902	0.349426	0.110654	0.0633592	0.0712435	0.998728	0.998728	0.598334	NS
HS105	Heat shock protein 105 kDa	0.481823	0.423991	0.119747	0.0598916	0.495964	0.998728	0.998728	0.18447	NS
HS2ST	Heparan sulfate 2-O-sulfotransferase 1	0.104634	0.0928156	0.0173026	0.0125306	0.392243	0.998728	0.998728	0.172908	NS
HS71A	Heat shock 70 kDa protein 1A	0.420253	0.33425	0.116813	0.0274271	0.282265	0.998728	0.998728	0.330329	NS
HS74L	Heat shock 70 kDa protein 4L	0.424842	0.418864	0.116335	0.101385	0.94972	0.998728	0.998728	0.0204458	NS
HS90A	Heat shock protein HSP 90-alpha	2.16351	2.30134	0.368502	0.168974	0.587574	0.998728	0.998728	-0.0891048	NS
HS90B	Heat shock protein HSP 90-beta	9.01432	8.64835	1.13858	0.192184	0.612241	0.998728	0.998728	0.0597927	NS
HSDL2	Hydroxysteroid dehydrogenase-like protein 2	0.0774496	0.0820054	0.00188074	0.0091715	0.446767	0.998728	0.998728	-0.0824619	NS
HSP13	Heat shock 70 kDa protein 13	0.0612514	0.0758873	0.0174845	0.0109827	0.286849	0.998728	0.998728	-0.309116	NS
HSP72	Heat shock-related 70 kDa protein 2	0.314151	0.285041	0.0523611	0.0316758	0.456284	0.998728	0.998728	0.14029	NS
HSP74	Heat shock 70 kDa protein 4	1.17068	1.03655	0.262826	0.0983475	0.454295	0.998728	0.998728	0.17555	NS
HSP7C	Heat shock cognate 71 kDa protein	15.5402	14.2347	2.14711	1.01552	0.395017	0.998728	0.998728	0.126587	NS
HSP7E	Heat shock 70 kDa protein 14	0.0545586	0.0674095	0.0153181	0.0183034	0.40383	0.998728	0.998728	-0.305145	NS
HSPB1	Heat shock protein beta-1	7.2944	6.36265	1.47196	0.500926	0.357922	0.998728	0.998728	0.197162	NS
HSPB2	Heat shock protein beta-2	0.114523	0.104828	0.0206126	0.0138935	0.536378	0.998728	0.998728	0.127613	NS
HSPB7	Heat shock protein beta-7	0.24099	0.20004	0.0925047	0.0253169	0.500624	0.998728	0.998728	0.268685	NS
HSPB8	Heat shock protein beta-8	0.24371	0.185839	0.120853	0.0530727	0.489905	0.998728	0.998728	0.391112	NS
HTRA1	Serine protease HTRA1	0.172339	0.121968	0.0576498	0.023444	0.23358	0.998728	0.998728	0.498748	NS
HTRA2	Serine protease HTRA2, mitochondrial	0.19686	0.220066	0.0630877	0.0190173	0.574812	0.998728	0.998728	-0.160768	NS
HTSF1	HIV Tat-specific factor 1 homolog	0.0198636	0.0337377	0.018759	0.0117941	0.339141	0.998728	0.998728	-0.764234	NS
HUWE1	E3 ubiquitin-protein ligase HUWE1	0.147404	0.134379	0.0734228	0.0196311	0.781371	0.998728	0.998728	0.133467	NS
HXK1	Hexokinase-1	0.736911	0.570346	0.250438	0.0329512	0.317122	0.998728	0.998728	0.369654	NS
HXK2	Hexokinase-2	0.413368	0.508422	0.0412699	0.0526912	0.0697001	0.998728	0.998728	-0.298601	NS
HYEP	Epoxide hydrolase 1	0.485603	0.529002	0.0363985	0.0698248	0.393829	0.998728	0.998728	-0.123495	NS
HYOU1	Hypoxia up-regulated protein 1	0.347199	0.294942	0.120532	0.0380968	0.513557	0.998728	0.998728	0.235331	NS
HYPK	Huntingtin-interacting protein K	0.206462	0.146699	0.0499087	0.0237146	0.134318	0.998728	0.998728	0.493012	NS
IAH1	Isoamyl acetate-hydrolyzing esterase 1 homolog	0.108012	0.0918001	0.0405273	0.00530689	0.529842	0.998728	0.998728	0.234624	NS
IASPP	RelA-associated inhibitor	0.0374314	0.0192696	0.0304965	0.00633863	0.369664	0.998728	0.998728	0.957926	NS
IBP5	Insulin-like growth factor-binding protein 5	0.754939	0.741975	0.197515	0.10726	0.925224	0.998728	0.998728	0.0249906	NS
IBP7	Insulin-like growth factor-binding protein 7	0.0381777	0.0271929	0.0181873	0.00751366	0.388364	0.998728	0.998728	0.4895	NS
ICAL	Calpastatin	0.427957	0.37712	0.0676302	0.0742463	0.430126	0.998728	0.998728	0.182442	NS
ICT1	Peptidyl-tRNA hydrolase ICT1, mitochondrial	0.0299694	0.00212828	0.0498852	0.000951774	0.38853	0.998728	0.998728	3.81573	NS
IDE	Insulin-degrading enzyme	0.215706	0.192164	0.0610684	0.0320428	0.58615	0.998728	0.998728	0.166725	NS
IDH3A	Isocitrate dehydrogenase [NAD] subunit alpha, mitochondrial	1.12644	0.966946	0.26425	0.141059	0.408596	0.998728	0.998728	0.220262	NS
IDHC	Isocitrate dehydrogenase [NADP] cytoplasmic	1.25604	1.33841	0.0405943	0.238204	0.58665	0.998728	0.998728	-0.0916375	NS
IDHG1	Isocitrate dehydrogenase [NAD] subunit gamma 1, mitochondrial	0.513345	0.474918	0.222811	0.0887456	0.795138	0.998728	0.998728	0.11225	NS
IDHP	Isocitrate dehydrogenase [NADP], mitochondrial	1.33684	1.20442	0.136853	0.208913	0.410371	0.998728	0.998728	0.150497	NS
IDI1	Isopentenyl-diphosphate Delta-isomerase 1	0.398242	0.436243	0.0539226	0.124166	0.652241	0.998728	0.998728	-0.131489	NS
IF1AX	Eukaryotic translation initiation factor 1A, X-chromosomal	0.162039	0.160395	0.0329512	0.0284787	0.951012	0.998728	0.998728	0.0147108	NS
IF2A	Eukaryotic translation initiation factor 2 subunit 1	1.0053	0.927082	0.180984	0.048399	0.509588	0.998728	0.998728	0.116864	NS
IF2B	Eukaryotic translation initiation factor 2 subunit 2	0.328124	0.401854	0.147782	0.102826	0.517277	0.998728	0.998728	-0.292432	NS
IF2B2	Insulin-like growth factor 2 mRNA-binding protein 2	0.0269577	0.0526202	0.0298758	0.00592399	0.218231	0.998728	0.998728	-0.96492	NS
IF2G	Eukaryotic translation initiation factor 2 subunit 3, X-linked	0.866717	0.797825	0.219448	0.0432802	0.621971	0.998728	0.998728	0.119489	NS
IF2P	Eukaryotic translation initiation factor 5B	0.193474	0.177049	0.0609541	0.0168517	0.676115	0.998728	0.998728	0.127992	NS
IF4A1	Eukaryotic initiation factor 4A-I	1.61602	1.47648	0.490572	0.189602	0.669715	0.998728	0.998728	0.130282	NS
IF4A2	Eukaryotic initiation factor 4A-II	1.05939	0.990849	0.2525	0.143565	0.703696	0.998728	0.998728	0.0964918	NS
IF4A3	Eukaryotic initiation factor 4A-III	0.138289	0.154519	0.0172833	0.0124533	0.257439	0.998728	0.998728	-0.160092	NS
IF4B	Eukaryotic translation initiation factor 4B	0.658706	0.492444	0.214666	0.0827953	0.278904	0.998728	0.998728	0.419675	NS
IF4E	Eukaryotic translation initiation factor 4E	0.240179	0.282508	0.0387941	0.031876	0.218017	0.998728	0.998728	-0.234185	NS
IF4G1	Eukaryotic translation initiation factor 4 gamma 1	0.486695	0.518952	0.0588944	0.0805318	0.605353	0.998728	0.998728	-0.0925842	NS
IF4G2	Eukaryotic translation initiation factor 4 gamma 2	0.305582	0.224988	0.231933	0.0503024	0.588011	0.998728	0.998728	0.441709	NS
IF4G3	Eukaryotic translation initiation factor 4 gamma 3	0.0552724	0.0522485	0.011482	0.00127455	0.67379	0.998728	0.998728	0.0811692	NS
IF4H	Eukaryotic translation initiation factor 4H	0.447449	0.456402	0.0894167	0.138807	0.929691	0.998728	0.998728	-0.0285818	NS
IF5	Eukaryotic translation initiation factor 5	0.330314	0.319461	0.0499189	0.0315507	0.766185	0.998728	0.998728	0.048195	NS
IF5A1	Eukaryotic translation initiation factor 5A-1	2.94597	2.59909	0.893724	0.632379	0.612358	0.998728	0.998728	0.180733	NS
IF6	Eukaryotic translation initiation factor 6	0.29123	0.284376	0.102727	0.0432802	0.920311	0.998728	0.998728	0.0343611	NS
IFFO1	Non-homologous end joining factor IFFO1	0.0393665	0.0131128	0.012003	0.00574218	0.0268413	0.998728	0.998728	1.58599	Up
IFI4	Interferon-activable protein 204	0.0199466	0.0145757	0.000911542	0.00448514	0.111885	0.998728	0.998728	0.452581	NS
IFM2	Interferon-induced transmembrane protein 2	0.439238	0.386382	0.140553	0.00224974	0.550396	0.998728	0.998728	0.184975	NS
IGBP1	Immunoglobulin-binding protein 1	0.105761	0.0800514	0.0561032	0.0285822	0.518452	0.998728	0.998728	0.401806	NS
IGF2	Insulin-like growth factor II	0.0235955	0.0191525	0.00461967	0.000757324	0.175553	0.998728	0.998728	0.300975	NS
IKIP	Inhibitor of nuclear factor kappa-B kinase-interacting protein	0.0401814	0.0287293	0.0168187	0.00676643	0.335359	0.998728	0.998728	0.484002	NS
IKKB	Inhibitor of nuclear factor kappa-B kinase subunit beta	0.0520069	0.0332496	0.0236006	0.0274688	0.420379	0.998728	0.998728	0.645364	NS
IL36A	Interleukin-36 alpha	0.00163626	0.00535878	0.00119485	0.000583985	0.00835112	0.998728	0.998728	-1.7115	Down
IL6RB	Interleukin-6 receptor subunit beta	0.0301006	0.0172118	0.00620857	0.0089131	0.109047	0.998728	0.998728	0.806394	NS
ILEUA	Leukocyte elastase inhibitor A	3.25361	3.06418	0.383793	0.560448	0.654318	0.998728	0.998728	0.0865418	NS
ILF2	Interleukin enhancer-binding factor 2	0.253872	0.164873	0.152322	0.0318845	0.377985	0.998728	0.998728	0.622744	NS
ILF3	Interleukin enhancer-binding factor 3	0.086768	0.091066	0.0142343	0.00486035	0.646604	0.998728	0.998728	-0.0697493	NS
ILK	Integrin-linked protein kinase	0.394756	0.364237	0.135718	0.0747694	0.750162	0.998728	0.998728	0.116084	NS
IMA1	Importin subunit alpha-1	0.00951679	0.00961964	0.00408466	0.00237123	0.97172	0.998728	0.998728	-0.0155079	NS
IMA4	Importin subunit alpha-4	0.309962	0.172883	0.29657	0.0717034	0.479937	0.998728	0.998728	0.842293	NS
IMA5	Importin subunit alpha-5	0.117296	0.109595	0.0108069	0.00411229	0.312913	0.998728	0.998728	0.0979723	NS
IMA7	Importin subunit alpha-7	0.0781938	0.0661502	0.0115389	0.00402508	0.163026	0.998728	0.998728	0.241308	NS
IMB1	Importin subunit beta-1	0.882887	0.800879	0.233992	0.17069	0.649522	0.998728	0.998728	0.140644	NS
IMDH1	Inosine-5'-monophosphate dehydrogenase 1	0.0540892	0.0604701	0.0165834	0.00830647	0.583334	0.998728	0.998728	-0.160882	NS
IMDH2	Inosine-5'-monophosphate dehydrogenase 2	0.174766	0.179415	0.02013	0.00179182	0.710639	0.998728	0.998728	-0.0378788	NS
IMPA1	Inositol monophosphatase 1	0.239082	0.272737	0.0988811	0.0305939	0.60338	0.998728	0.998728	-0.190008	NS
IMPA3	Golgi-resident adenosine 3',5'-bisphosphate 3'-phosphatase	0.224307	0.196575	0.046996	0.037117	0.467447	0.998728	0.998728	0.190397	NS
IMPCT	Protein IMPACT	0.073656	0.073663	0.0124858	0.018794	0.999596	0.999873	0.999873	-0.000137305	NS
INF2	Inverted formin-2	0.0511454	0.0814218	0.0120082	0.00599784	0.0174407	0.998728	0.998728	-0.670809	Down
INMT	Indolethylamine N-methyltransferase	0.159973	0.191927	0.128138	0.0325064	0.696962	0.998728	0.998728	-0.262732	NS
INO1	Inositol-3-phosphate synthase 1	0.0407489	0.0400844	0.0256875	0.0186516	0.972817	0.998728	0.998728	0.0237184	NS
INPP	Inositol polyphosphate 1-phosphatase	0.0275555	0.0275565	0.00909588	0.00405645	0.999873	0.999873	0.999873	-5.08964e-05	NS
IPKA	cAMP-dependent protein kinase inhibitor alpha	0.159485	0.202382	0.127961	0.0272337	0.600455	0.998728	0.998728	-0.343654	NS
IPKG	cAMP-dependent protein kinase inhibitor gamma	0.453738	0.336493	0.137888	0.0564008	0.244532	0.998728	0.998728	0.431282	NS
IPO4	Importin-4	0.0815694	0.0886849	0.0154965	0.00753778	0.514018	0.998728	0.998728	-0.120661	NS
IPO5	Importin-5	0.545841	0.613502	0.143676	0.0490641	0.48324	0.998728	0.998728	-0.168589	NS
IPO7	Importin-7	0.372151	0.358836	0.0320072	0.03262	0.640324	0.998728	0.998728	0.0525666	NS
IPO9	Importin-9	0.215738	0.187853	0.133505	0.0291478	0.741594	0.998728	0.998728	0.199677	NS
IPYR	Inorganic pyrophosphatase	0.740024	0.775004	0.0613095	0.04935	0.484346	0.998728	0.998728	-0.0666327	NS
IPYR2	Inorganic pyrophosphatase 2, mitochondrial	0.111639	0.107054	0.0318986	0.0531643	0.904264	0.998728	0.998728	0.0605001	NS
IQGA1	Ras GTPase-activating-like protein IQGAP1	0.452444	0.426838	0.0836456	0.0441039	0.663473	0.998728	0.998728	0.0840518	NS
IR3IP	Immediate early response 3-interacting protein 1	0.216142	0.14263	0.118051	0.0324736	0.357093	0.998728	0.998728	0.599704	NS
IRF3	Interferon regulatory factor 3	0.0109954	0.0140672	0.00654912	0.00978568	0.6748	0.998728	0.998728	-0.355429	NS
IRGM1	Immunity-related GTPase family M protein 1	0.077546	0.0818234	0.0607524	0.0643995	0.93733	0.998728	0.998728	-0.0774601	NS
ISCA2	Iron-sulfur cluster assembly 2 homolog, mitochondrial	0.0700906	0.05827	0.0304429	0.0173752	0.590511	0.998728	0.998728	0.266467	NS
ISCU	Iron-sulfur cluster assembly enzyme ISCU, mitochondrial	0.198822	0.174059	0.0264115	0.0266569	0.316825	0.998728	0.998728	0.191894	NS
IST1	IST1 homolog	0.0586245	0.0557379	0.00827762	0.000923981	0.580673	0.998728	0.998728	0.072845	NS
ITA3	Integrin alpha-3	0.05564	0.049985	0.00148395	0.0112918	0.438265	0.998728	0.998728	0.154627	NS
ITA5	Integrin alpha-5	0.189031	0.181247	0.0183783	0.0150614	0.600753	0.998728	0.998728	0.0606687	NS
ITA6	Integrin alpha-6	0.0163174	0.0113829	0.00721422	0.00911704	0.503032	0.998728	0.998728	0.519537	NS
ITA7	Integrin alpha-7	1.34929	1.0851	0.509991	0.0786953	0.425312	0.998728	0.998728	0.314368	NS
ITAV	Integrin alpha-V	0.579885	0.382026	0.28964	0.0146719	0.302784	0.998728	0.998728	0.602096	NS
ITB1	Integrin beta-1	1.83675	1.6847	0.0919862	0.244909	0.37105	0.998728	0.998728	0.124663	NS
ITB5	Integrin beta-5	0.224328	0.207706	0.057696	0.0169522	0.657096	0.998728	0.998728	0.11107	NS
ITCH	E3 ubiquitin-protein ligase Itchy	0.0382792	0.0404087	0.0144634	0.0100142	0.844171	0.998728	0.998728	-0.0781074	NS
ITIH4	Inter alpha-trypsin inhibitor, heavy chain 4	0.0934954	0.0732697	0.0566277	0.0479181	0.661361	0.998728	0.998728	0.351678	NS
ITM2B	Integral membrane protein 2B	0.349923	0.309579	0.115274	0.0336857	0.591877	0.998728	0.998728	0.176732	NS
ITPA	Inosine triphosphate pyrophosphatase	0.254761	0.181379	0.176816	0.0324627	0.518568	0.998728	0.998728	0.490138	NS
ITPR3	Inositol 1,4,5-trisphosphate receptor type 3	0.0230807	0.0246215	0.00522047	0.00999068	0.824488	0.998728	0.998728	-0.0932276	NS
ITSN1	Intersectin-1	0.0643309	0.0595448	0.0286701	0.00714435	0.79296	0.998728	0.998728	0.111536	NS
ITSN2	Intersectin-2	0.024088	0.0142138	0.00599637	0.00671283	0.130228	0.998728	0.998728	0.761024	NS
IVD	Isovaleryl-CoA dehydrogenase, mitochondrial	0.52745	0.559988	0.127382	0.0856713	0.732124	0.998728	0.998728	-0.086362	NS
JADE3	Protein Jade-3	0.0320552	0.0289991	0.0242672	0.0114061	0.853135	0.998728	0.998728	0.144549	NS
JAGN1	Protein jagunal homolog 1	0.328597	0.301238	0.0886922	0.0447534	0.658244	0.998728	0.998728	0.125419	NS
JAM1	Junctional adhesion molecule A	0.113233	0.12717	0.0199191	0.0268027	0.509749	0.998728	0.998728	-0.16747	NS
JIP3	C-Jun-amino-terminal kinase-interacting protein 3	0.0157685	0.0155006	0.00199514	0.00740601	0.954662	0.998728	0.998728	0.0247211	NS
JIP4	C-Jun-amino-terminal kinase-interacting protein 4	0.0990987	0.121566	0.0440824	0.0374968	0.53817	0.998728	0.998728	-0.294798	NS
JMY	Junction-mediating and -regulatory protein	0.00887602	0.0106075	0.00517277	0.00681251	0.743565	0.998728	0.998728	-0.257105	NS
JPH1	Junctophilin-1	0.122015	0.10501	0.0200434	0.00337451	0.220907	0.998728	0.998728	0.216527	NS
JPH2	Junctophilin-2	0.261132	0.236097	0.0624791	0.0479264	0.611166	0.998728	0.998728	0.1454	NS
JSPR1	Junctional sarcoplasmic reticulum protein 1	1.07063	1.254	0.428711	0.268149	0.564029	0.998728	0.998728	-0.228071	NS
JTB	Protein JTB	0.0319764	0.0290455	0.0076473	0.00250833	0.562441	0.998728	0.998728	0.138693	NS
JUPI1	Jupiter microtubule associated homolog 1	0.673267	0.626118	0.538127	0.0582815	0.887378	0.998728	0.998728	0.104744	NS
JUPI2	Jupiter microtubule associated homolog 2	0.0949276	0.0708055	0.060989	0.018342	0.547627	0.998728	0.998728	0.422965	NS
K1C10	Keratin, type I cytoskeletal 10	0.674586	0.303894	0.42747	0.0785744	0.213668	0.998728	0.998728	1.15044	NS
K1C16	Keratin, type I cytoskeletal 16	0.0320234	0.0207046	0.0150455	0.0144335	0.400297	0.998728	0.998728	0.629179	NS
K1C17	Keratin, type I cytoskeletal 17	0.0481251	0.0343671	0.0161116	0.0131744	0.316069	0.998728	0.998728	0.485762	NS
K22E	Keratin, type II cytoskeletal 2 epidermal	0.22382	0.117445	0.133471	0.059148	0.275504	0.998728	0.998728	0.930352	NS
K2C1B	Keratin, type II cytoskeletal 1b	0.555021	0.365601	0.343966	0.33733	0.533256	0.998728	0.998728	0.602272	NS
K2C5	Keratin, type II cytoskeletal 5	0.174511	0.142618	0.0453661	0.107019	0.659407	0.998728	0.998728	0.29116	NS
KAD1	Adenylate kinase isoenzyme 1	2.58845	2.59443	0.293703	0.413168	0.984674	0.998728	0.998728	-0.00332976	NS
KAD2	Adenylate kinase 2, mitochondrial	0.913322	0.809789	0.102741	0.0968351	0.272886	0.998728	0.998728	0.173577	NS
KAD3	GTP:AMP phosphotransferase AK3, mitochondrial	0.337526	0.386391	0.190508	0.045391	0.687895	0.998728	0.998728	-0.195063	NS
KANK2	KN motif and ankyrin repeat domain-containing protein 2	0.257652	0.248204	0.0591155	0.0840502	0.881182	0.998728	0.998728	0.0538998	NS
KAP0	cAMP-dependent protein kinase type I-alpha regulatory subunit	0.808037	0.832041	0.131337	0.159854	0.850532	0.998728	0.998728	-0.0422342	NS
KAP2	cAMP-dependent protein kinase type II-alpha regulatory subunit	0.432396	0.28469	0.208438	0.0252263	0.289984	0.998728	0.998728	0.602963	NS
KAP3	cAMP-dependent protein kinase type II-beta regulatory subunit	0.0241015	0.0270729	0.010317	0.0127635	0.769501	0.998728	0.998728	-0.167728	NS
KAPCA	cAMP-dependent protein kinase catalytic subunit alpha	0.545968	0.546183	0.0499473	0.0200161	0.994794	0.998728	0.998728	-0.000569722	NS
KAPCB	cAMP-dependent protein kinase catalytic subunit beta	0.0966689	0.133836	0.0319493	0.000819869	0.114243	0.998728	0.998728	-0.469342	NS
KAT1	Kynurenine--oxoglutarate transaminase 1	0.0135649	0.0127549	0.0026518	0.00262517	0.726012	0.998728	0.998728	0.0888292	NS
KC1A	Casein kinase I isoform alpha	0.0564117	0.0395539	0.0605333	0.0086666	0.657936	0.998728	0.998728	0.512175	NS
KCC2A	Calcium/calmodulin-dependent protein kinase type II subunit alpha	0.181237	0.1508	0.0548356	0.00345595	0.391648	0.998728	0.998728	0.265242	NS
KCC2D	Calcium/calmodulin-dependent protein kinase type II subunit delta	0.391226	0.390354	0.046096	0.0376097	0.980952	0.998728	0.998728	0.00322087	NS
KCC2G	Calcium/calmodulin-dependent protein kinase type II subunit gamma	0.322491	0.303348	0.157882	0.0579101	0.85331	0.998728	0.998728	0.0882866	NS
KCMF1	E3 ubiquitin-protein ligase KCMF1	0.043233	0.0463696	0.00200787	0.00686793	0.489985	0.998728	0.998728	-0.101047	NS
KCRB	Creatine kinase B-type	2.93578	2.7097	0.494889	0.184735	0.499679	0.998728	0.998728	0.11561	NS
KCRM	Creatine kinase M-type	2.5042	3.02156	0.566993	0.560585	0.323956	0.998728	0.998728	-0.270943	NS
KCRS	Creatine kinase S-type, mitochondrial	0.278975	0.302013	0.0898184	0.115321	0.798375	0.998728	0.998728	-0.114476	NS
KCT2	Keratinocyte-associated transmembrane protein 2	0.0934887	0.0819009	0.0130882	0.00582083	0.233778	0.998728	0.998728	0.190912	NS
KCY	UMP-CMP kinase	0.495395	0.470435	0.102849	0.0880115	0.765425	0.998728	0.998728	0.0745854	NS
KGUA	Guanylate kinase	0.0356564	0.0471404	0.00262119	0.00728459	0.0620253	0.998728	0.998728	-0.402806	NS
KHDR1	KH domain-containing, RNA-binding, signal transduction-associated protein 1	0.428056	0.384237	0.107485	0.198961	0.754025	0.998728	0.998728	0.155801	NS
KI13A	Kinesin-like protein KIF13A	0.0304417	0.0339788	0.00491594	0.011009	0.638096	0.998728	0.998728	-0.158588	NS
KIF1A	Kinesin-like protein KIF1A	0.00654058	0.0131548	0.00850179	0.0020304	0.260162	0.998728	0.998728	-1.0081	NS
KIF2A	Kinesin-like protein KIF2A	0.0540747	0.0654792	0.00935514	0.0171046	0.368268	0.998728	0.998728	-0.276084	NS
KIF3A	Kinesin-like protein KIF3A	0.0264409	0.0132682	0.00396742	0.0118891	0.142816	0.998728	0.998728	0.994796	NS
KIF3B	Kinesin-like protein KIF3B	0.0140287	0.0146298	0.00424181	0.00425966	0.870913	0.998728	0.998728	-0.0605281	NS
KIFA3	Kinesin-associated protein 3	0.0340509	0.0160466	0.0103977	0.0132135	0.137245	0.998728	0.998728	1.08542	NS
KIME	Mevalonate kinase	0.0445032	0.0328552	0.00624207	0.00640373	0.0870628	0.998728	0.998728	0.437785	NS
KINH	Kinesin-1 heavy chain	1.2581	1.10281	0.159258	0.174679	0.318696	0.998728	0.998728	0.190067	NS
KLC1	Kinesin light chain 1	0.591605	0.577256	0.0876493	0.0407519	0.809775	0.998728	0.998728	0.0354221	NS
KLC2	Kinesin light chain 2	0.431361	0.411325	0.0730188	0.0159005	0.666523	0.998728	0.998728	0.0686168	NS
KLC4	Kinesin light chain 4	0.0600849	0.0665234	0.0117785	0.00950761	0.502166	0.998728	0.998728	-0.146859	NS
KLH30	Kelch-like protein 30	0.116151	0.128727	0.0492685	0.052008	0.776243	0.998728	0.998728	-0.148316	NS
KLH40	Kelch-like protein 40	0.646935	0.601029	0.151201	0.124328	0.7054	0.998728	0.998728	0.106186	NS
KLH41	Kelch-like protein 41	2.91542	2.91642	0.365979	0.200722	0.996899	0.998728	0.998728	-0.000493015	NS
KPBB	Phosphorylase b kinase regulatory subunit beta	0.0460634	0.0394366	0.00993706	0.00352961	0.337589	0.998728	0.998728	0.224085	NS
KPRA	Phosphoribosyl pyrophosphate synthase-associated protein 1	0.0450742	0.0487266	0.00809622	0.00461653	0.534529	0.998728	0.998728	-0.112406	NS
KPYM	Pyruvate kinase PKM	13.9365	13.5275	1.41273	0.647824	0.672201	0.998728	0.998728	0.0429694	NS
KRR1	KRR1 small subunit processome component homolog	0.145044	0.14335	0.0321528	0.0107641	0.935211	0.998728	0.998728	0.0169458	NS
KS6A3	Ribosomal protein S6 kinase alpha-3	0.139553	0.0964631	0.0923375	0.0212551	0.474939	0.998728	0.998728	0.532765	NS
KTN1	Kinectin	0.613359	0.531732	0.0411504	0.109255	0.292546	0.998728	0.998728	0.206033	NS
L2HDH	L-2-hydroxyglutarate dehydrogenase, mitochondrial	0.0127459	0.0118683	0.00351926	0.00347448	0.773899	0.998728	0.998728	0.102923	NS
LA	Lupus La protein homolog	0.472254	0.391705	0.161979	0.0199314	0.440806	0.998728	0.998728	0.269795	NS
LACB2	Endoribonuclease LACTB2	0.258467	0.253368	0.0484107	0.0334965	0.888029	0.998728	0.998728	0.0287403	NS
LACTB	Serine beta-lactamase-like protein LACTB, mitochondrial	0.117666	0.0961282	0.0238636	0.037665	0.449864	0.998728	0.998728	0.291666	NS
LAG3	Lymphocyte activation gene 3 protein	0.275163	0.217786	0.051641	0.0488507	0.234645	0.998728	0.998728	0.337377	NS
LAMA5	Laminin subunit alpha-5	0.057118	0.0448168	0.0169649	0.00765629	0.316165	0.998728	0.998728	0.349904	NS
LAMB1	Laminin subunit beta-1	0.0149578	0.0175842	0.011936	0.0112208	0.795015	0.998728	0.998728	-0.233383	NS
LAMP1	Lysosome-associated membrane glycoprotein 1	7.2313	7.22229	2.34329	1.7162	0.995968	0.998728	0.998728	0.00179952	NS
LAMP2	Lysosome-associated membrane glycoprotein 2	2.62086	2.39533	0.731174	0.11631	0.625672	0.998728	0.998728	0.129818	NS
LANC1	Glutathione S-transferase LANCL1	0.0725328	0.0790897	0.00849361	0.0193031	0.61879	0.998728	0.998728	-0.124856	NS
LAP2A	Lamina-associated polypeptide 2, isoforms alpha/zeta	0.00864928	0.0123663	0.00417231	0.00334524	0.295012	0.998728	0.998728	-0.515756	NS
LAP2B	Lamina-associated polypeptide 2, isoforms beta/delta/epsilon/gamma	0.407513	0.366318	0.0662733	0.0488151	0.434923	0.998728	0.998728	0.15375	NS
LARP4	La-related protein 4	0.031807	0.0346856	0.0109997	0.0160229	0.81019	0.998728	0.998728	-0.124992	NS
LARP7	La-related protein 7	0.0198094	0.0180669	0.00121368	0.00725942	0.702783	0.998728	0.998728	0.132832	NS
LAS1L	Ribosomal biogenesis protein LAS1L	0.0258646	0.0219633	0.00539301	0.0038557	0.365716	0.998728	0.998728	0.235881	NS
LASP1	LIM and SH3 domain protein 1	0.973382	0.663289	0.404113	0.0517585	0.257822	0.998728	0.998728	0.553368	NS
LAT1	Large neutral amino acids transporter small subunit 1	0.17226	0.156779	0.0548185	0.0229605	0.675247	0.998728	0.998728	0.135856	NS
LC7L2	Putative RNA-binding protein Luc7-like 2	0.350954	0.314022	0.0543051	0.0473058	0.424616	0.998728	0.998728	0.160417	NS
LCAP	Leucyl-cystinyl aminopeptidase	0.452918	0.461823	0.200492	0.110352	0.949498	0.998728	0.998728	-0.0280919	NS
LCLT1	Lysocardiolipin acyltransferase 1	0.0166629	0.0291813	0.0123939	0.0067007	0.198651	0.998728	0.998728	-0.808406	NS
LDAH	Lipid droplet-associated hydrolase	0.0941859	0.0755698	0.00471135	0.0246613	0.26839	0.998728	0.998728	0.317702	NS
LDB3	LIM domain-binding protein 3	0.55349	0.503361	0.0686403	0.0779567	0.450231	0.998728	0.998728	0.136963	NS
LDHA	L-lactate dehydrogenase A chain	9.32919	9.13184	1.1274	0.450626	0.79226	0.998728	0.998728	0.0308467	NS
LDHB	L-lactate dehydrogenase B chain	0.106313	0.134477	0.0277748	0.0127242	0.185561	0.998728	0.998728	-0.339042	NS
LDLR	Low-density lipoprotein receptor	0.207281	0.115594	0.17491	0.0300567	0.421462	0.998728	0.998728	0.842526	NS
LEG1	Galectin-1	44.488	39.9749	9.25782	8.66384	0.570914	0.998728	0.998728	0.154325	NS
LEG3	Galectin-3	3.71617	3.76356	0.468087	0.450848	0.905603	0.998728	0.998728	-0.0182787	NS
LEG9	Galectin-9	0.00850141	0.00795324	0.00269254	0.00529906	0.88083	0.998728	0.998728	0.0961592	NS
LEMD2	LEM domain-containing protein 2	0.135337	0.114252	0.0940169	0.0357707	0.734936	0.998728	0.998728	0.244337	NS
LETM1	Mitochondrial proton/calcium exchanger protein	0.326428	0.304006	0.0770305	0.0212666	0.652404	0.998728	0.998728	0.102664	NS
LFG3	Protein lifeguard 3	0.298568	0.270838	0.061261	0.0202385	0.497959	0.998728	0.998728	0.140631	NS
LG3BP	Galectin-3-binding protein	0.0922524	0.0665478	0.0332408	0.0167073	0.297497	0.998728	0.998728	0.471195	NS
LGMN	Legumain	0.154443	0.25666	0.151082	0.0725707	0.350399	0.998728	0.998728	-0.732788	NS
LGUL	Lactoylglutathione lyase	2.17346	1.9126	0.71649	0.383416	0.607846	0.998728	0.998728	0.184456	NS
LIMA1	LIM domain and actin-binding protein 1	0.385815	0.303931	0.0690897	0.0496605	0.170867	0.998728	0.998728	0.344165	NS
LIMS1	LIM and senescent cell antigen-like-containing domain protein 1	0.410385	0.392147	0.0104806	0.0225727	0.273149	0.998728	0.998728	0.0655856	NS
LIMS2	LIM and senescent cell antigen-like-containing domain protein 2	0.017543	0.0172954	0.00505513	0.00352778	0.947878	0.998728	0.998728	0.0205059	NS
LIN7C	Protein lin-7 homolog C	0.136335	0.142872	0.0151195	0.017732	0.652471	0.998728	0.998728	-0.0675666	NS
LIN9	Protein lin-9 homolog	0.129943	0.141124	0.0524589	0.0294736	0.763677	0.998728	0.998728	-0.11909	NS
LIPB1	Liprin-beta-1	0.0482084	0.0465473	0.0142287	0.00378625	0.854594	0.998728	0.998728	0.0505894	NS
LIS1	Platelet-activating factor acetylhydrolase IB subunit beta	0.719022	0.727537	0.0796567	0.127834	0.92671	0.998728	0.998728	-0.0169844	NS
LKHA4	Leukotriene A-4 hydrolase	0.494607	0.588874	0.0348392	0.234717	0.529228	0.998728	0.998728	-0.251674	NS
LMA2L	VIP36-like protein	0.0515651	0.0546693	0.0290911	0.0266659	0.898209	0.998728	0.998728	-0.0843377	NS
LMAN1	Protein ERGIC-53	0.430116	0.415903	0.0243168	0.0555753	0.705648	0.998728	0.998728	0.048479	NS
LMAN2	Vesicular integral-membrane protein VIP36	0.469053	0.512832	0.0673608	0.118164	0.606913	0.998728	0.998728	-0.128737	NS
LMBD1	Lysosomal cobalamin transport escort protein LMBD1	0.141284	0.171362	0.0497155	0.00994194	0.362232	0.998728	0.998728	-0.278451	NS
LMBD2	G-protein coupled receptor-associated protein LMBRD2	0.0415731	0.0415903	0.00320251	0.00761566	0.997294	0.998728	0.998728	-0.000597013	NS
LMNA	Prelamin-A/C	6.49195	5.95387	0.988187	0.536132	0.453718	0.998728	0.998728	0.124824	NS
LMNB1	Lamin-B1	0.210811	0.183497	0.0473225	0.0430792	0.500774	0.998728	0.998728	0.200193	NS
LMNB2	Lamin-B2	0.188822	0.17699	0.0477915	0.0140203	0.701824	0.998728	0.998728	0.093357	NS
LMOD2	Leiomodin-2	0.0176839	0.0171339	0.0060555	0.0112465	0.944128	0.998728	0.998728	0.0455841	NS
LMOD3	Leiomodin-3	0.248236	0.260331	0.140648	0.0563585	0.896721	0.998728	0.998728	-0.0686312	NS
LONM	Lon protease homolog, mitochondrial	0.607067	0.560741	0.0159394	0.0296614	0.0757508	0.998728	0.998728	0.114521	NS
LOX5	Polyunsaturated fatty acid 5-lipoxygenase	0.578751	0.500846	0.164151	0.0279135	0.463174	0.998728	0.998728	0.208577	NS
LPP	Lipoma-preferred partner homolog	0.262618	0.237905	0.0411549	0.0124951	0.375965	0.998728	0.998728	0.142579	NS
LPPRC	Leucine-rich PPR motif-containing protein, mitochondrial	0.267565	0.243477	0.0313832	0.0493203	0.51484	0.998728	0.998728	0.136106	NS
LRBA	Lipopolysaccharide-responsive and beige-like anchor protein	0.016923	0.0128199	0.00365357	0.00433744	0.278407	0.998728	0.998728	0.4006	NS
LRC20	Leucine-rich repeat-containing protein 20	0.0517906	0.0651702	0.0052267	0.00474671	0.0304359	0.998728	0.998728	-0.331523	Down
LRC47	Leucine-rich repeat-containing protein 47	0.105356	0.0610255	0.0850067	0.0170082	0.425816	0.998728	0.998728	0.787786	NS
LRC57	Leucine-rich repeat-containing protein 57	0.0532238	0.0456901	0.0084401	0.00100368	0.199525	0.998728	0.998728	0.220189	NS
LRC58	Leucine-rich repeat-containing protein 58	0.0339982	0.0341271	0.0270774	0.00807193	0.994074	0.998728	0.998728	-0.00545929	NS
LRC59	Leucine-rich repeat-containing protein 59	0.843513	0.804018	0.26918	0.237863	0.858243	0.998728	0.998728	0.0691823	NS
LRP1	Prolow-density lipoprotein receptor-related protein 1	0.553748	0.52258	0.0708507	0.0413784	0.546511	0.998728	0.998728	0.0835764	NS
LRP10	Low-density lipoprotein receptor-related protein 10	0.00414975	0.00501905	0.00317181	0.00253694	0.729652	0.998728	0.998728	-0.274388	NS
LRP1B	Low-density lipoprotein receptor-related protein 1B	0.0200972	0.0142996	0.0147798	0.00265176	0.540273	0.998728	0.998728	0.49102	NS
LRRF1	Leucine-rich repeat flightless-interacting protein 1	0.252514	0.222344	0.0226574	0.0300262	0.237109	0.998728	0.998728	0.183568	NS
LS14A	Protein LSM14 homolog A	0.0399084	0.0593314	0.0250642	0.0193892	0.348247	0.998728	0.998728	-0.572103	NS
LSM12	Protein LSM12 homolog	0.0420901	0.03708	0.00982485	0.0120211	0.606013	0.998728	0.998728	0.18284	NS
LSM2	U6 snRNA-associated Sm-like protein LSm2	0.233653	0.329862	0.20722	0.0807085	0.495321	0.998728	0.998728	-0.497492	NS
LSM3	U6 snRNA-associated Sm-like protein LSm3	0.286278	0.154049	0.24173	0.123328	0.446211	0.998728	0.998728	0.894026	NS
LSM4	U6 snRNA-associated Sm-like protein LSm4	0.197144	0.157394	0.0563084	0.0104832	0.295631	0.998728	0.998728	0.324873	NS
LSM6	U6 snRNA-associated Sm-like protein LSm6	0.189242	0.185214	0.0281269	0.0123214	0.831432	0.998728	0.998728	0.0310347	NS
LSM7	U6 snRNA-associated Sm-like protein LSm7	0.0853841	0.0748254	0.0671031	0.0141891	0.802926	0.998728	0.998728	0.190439	NS
LSM8	U6 snRNA-associated Sm-like protein LSm8	0.244557	0.174451	0.0269241	0.0167279	0.018605	0.998728	0.998728	0.48735	Up
LSS	Lanosterol synthase	0.0625886	0.0522968	0.0177093	0.00842167	0.414754	0.998728	0.998728	0.259176	NS
LST8	Target of rapamycin complex subunit LST8	0.0217801	0.0243788	0.00363526	0.00570536	0.542228	0.998728	0.998728	-0.162619	NS
LTMD1	LETM1 domain-containing protein 1	0.0130012	0.0240972	0.00699459	0.00269495	0.0623758	0.998728	0.998728	-0.890228	NS
LTOR1	Ragulator complex protein LAMTOR1	1.40318	0.288632	1.91587	0.0356627	0.370719	0.998728	0.998728	2.2814	NS
LTOR2	Ragulator complex protein LAMTOR2	0.182171	0.162441	0.0635427	0.0418969	0.676689	0.998728	0.998728	0.165379	NS
LTOR3	Ragulator complex protein LAMTOR3	0.18235	0.21208	0.081395	0.00892795	0.563567	0.998728	0.998728	-0.217894	NS
LTOR5	Ragulator complex protein LAMTOR5	0.397776	0.377927	0.00666812	0.0264021	0.275351	0.998728	0.998728	0.0738493	NS
LXN	Latexin	0.181567	0.175467	0.0136986	0.015396	0.635218	0.998728	0.998728	0.0492969	NS
LY6E	Lymphocyte antigen 6E	0.084199	0.115582	0.0377494	0.0252803	0.297588	0.998728	0.998728	-0.457047	NS
LYAG	Lysosomal alpha-glucosidase	0.16714	0.158859	0.020875	0.0344642	0.739843	0.998728	0.998728	0.0733109	NS
LYPA1	Acyl-protein thioesterase 1	0.232833	0.210411	0.0718748	0.0247031	0.636272	0.998728	0.998728	0.146085	NS
LYPA2	Acyl-protein thioesterase 2	0.0426646	0.0434844	0.0158585	0.00147738	0.933245	0.998728	0.998728	-0.0274589	NS
LYRIC	Protein LYRIC	0.630878	0.578646	0.0559982	0.0107227	0.187764	0.998728	0.998728	0.124679	NS
LYRM4	LYR motif-containing protein 4	0.0388051	0.0391892	0.0174824	0.014731	0.978175	0.998728	0.998728	-0.0142117	NS
LZIC	Protein LZIC	0.171504	0.137466	0.0514741	0.0198466	0.345425	0.998728	0.998728	0.319167	NS
LZTL1	Leucine zipper transcription factor-like protein 1	0.112152	0.114499	0.0307158	0.0520465	0.949598	0.998728	0.998728	-0.0298797	NS
M2OM	Mitochondrial 2-oxoglutarate/malate carrier protein	0.4381	0.432638	0.039222	0.0486338	0.88697	0.998728	0.998728	0.0181007	NS
M3K20	Mitogen-activated protein kinase kinase kinase 20	0.00965231	0.00942138	0.00206008	0.0011995	0.87489	0.998728	0.998728	0.0349362	NS
M4K5	Mitogen-activated protein kinase kinase kinase kinase 5	0.0402316	0.0315647	0.00562321	0.0178257	0.466918	0.998728	0.998728	0.350016	NS
MA2A1	Alpha-mannosidase 2	0.0212143	0.024167	0.00368366	0.0053255	0.473828	0.998728	0.998728	-0.188002	NS
MA2B2	Epididymis-specific alpha-mannosidase	0.0271694	0.0234895	0.00737266	0.00111714	0.440853	0.998728	0.998728	0.209969	NS
MA2C1	Alpha-mannosidase 2C1	0.0215252	0.0305473	0.0148431	0.01263	0.467587	0.998728	0.998728	-0.505023	NS
MA7D1	MAP7 domain-containing protein 1	0.299855	0.241532	0.032308	0.0609709	0.217044	0.998728	0.998728	0.312049	NS
MAAI	Maleylacetoacetate isomerase	0.0687329	0.0710005	0.0235192	0.0216897	0.908217	0.998728	0.998728	-0.0468284	NS
MACD1	ADP-ribose glycohydrolase MACROD1	0.381139	0.371862	0.192733	0.0491007	0.939488	0.998728	0.998728	0.0355511	NS
MACF1	Microtubule-actin cross-linking factor 1	0.523312	0.652562	0.158052	0.15133	0.364108	0.998728	0.998728	-0.318443	NS
MAEA	E3 ubiquitin-protein transferase MAEA	0.01906	0.0170214	0.00185662	0.0022926	0.297425	0.998728	0.998728	0.163201	NS
MAGT1	Magnesium transporter protein 1	0.0377405	0.0364113	0.00938169	0.0048357	0.838009	0.998728	0.998728	0.0517267	NS
MAIP1	m-AAA protease-interacting protein 1, mitochondrial	0.100136	0.0939204	0.0631125	0.00867913	0.874005	0.998728	0.998728	0.0924513	NS
MAN1	Inner nuclear membrane protein Man1	0.0316214	0.0303293	0.0160003	0.00786433	0.906158	0.998728	0.998728	0.0601913	NS
MANF	Mesencephalic astrocyte-derived neurotrophic factor	0.444135	0.373905	0.106932	0.0582981	0.37443	0.998728	0.998728	0.248325	NS
MAOM	NAD-dependent malic enzyme, mitochondrial	0.162267	0.15894	0.0247025	0.0223595	0.87109	0.998728	0.998728	0.0298872	NS
MAOX	NADP-dependent malic enzyme	0.228974	0.139143	0.188272	0.0104151	0.455652	0.998728	0.998728	0.71861	NS
MAP11	Methionine aminopeptidase 1	0.352604	0.31996	0.0943968	0.110886	0.717592	0.998728	0.998728	0.14016	NS
MAP1A	Microtubule-associated protein 1A	0.0250119	0.0261789	0.00558926	0.00972542	0.865756	0.998728	0.998728	-0.0657907	NS
MAP1B	Microtubule-associated protein 1B	0.283968	0.266159	0.0333537	0.00793785	0.419156	0.998728	0.998728	0.0934391	NS
MAP1S	Microtubule-associated protein 1S	0.133839	0.13208	0.0205541	0.0217949	0.923925	0.998728	0.998728	0.0190779	NS
MAP2	Methionine aminopeptidase 2	0.182423	0.156474	0.0475486	0.0293987	0.466472	0.998728	0.998728	0.221364	NS
MAP4	Microtubule-associated protein 4	1.73708	1.73636	0.167047	0.158868	0.995954	0.998728	0.998728	0.000596432	NS
MAP6	Microtubule-associated protein 6	0.0328297	0.0277058	0.0214407	0.0143722	0.74829	0.998728	0.998728	0.244814	NS
2002-03-01	Mitochondrial amidoxime reducing component 2	0.197632	0.194883	0.0203282	0.0592688	0.943068	0.998728	0.998728	0.0202111	NS
MARCS	Myristoylated alanine-rich C-kinase substrate	0.903155	0.75648	0.377263	0.117612	0.555298	0.998728	0.998728	0.255672	NS
MARE1	Microtubule-associated protein RP/EB family member 1	0.384496	0.331586	0.0665162	0.0454127	0.318709	0.998728	0.998728	0.213587	NS
MARE2	Microtubule-associated protein RP/EB family member 2	0.0359069	0.0479341	0.00751315	0.0045842	0.0770818	0.998728	0.998728	-0.416789	NS
MARE3	Microtubule-associated protein RP/EB family member 3	0.348444	0.27088	0.0843968	0.0422285	0.22767	0.998728	0.998728	0.363271	NS
MARH5	E3 ubiquitin-protein ligase MARCHF5	0.0915268	0.106774	0.0111443	0.0346828	0.508619	0.998728	0.998728	-0.222298	NS
MAT2B	Methionine adenosyltransferase 2 subunit beta	0.138099	0.134722	0.016585	0.0034474	0.74724	0.998728	0.998728	0.0357213	NS
MATR3	Matrin-3	0.135944	0.105469	0.0404445	0.0394149	0.402873	0.998728	0.998728	0.366195	NS
MAVS	Mitochondrial antiviral-signaling protein	0.0852057	0.109756	0.0116369	0.00645899	0.0330595	0.998728	0.998728	-0.365277	Down
MB12A	Multivesicular body subunit 12A	0.0610947	0.0680057	0.0172708	0.0141356	0.620159	0.998728	0.998728	-0.154608	NS
MBB1A	Myb-binding protein 1A	0.54448	0.498225	0.040267	0.0754089	0.401727	0.998728	0.998728	0.128081	NS
MBNL1	Muscleblind-like protein 1	0.278434	0.262397	0.0338568	0.0210257	0.524203	0.998728	0.998728	0.0855856	NS
MBOA5	Lysophospholipid acyltransferase 5	0.288462	0.296424	0.0849952	0.0852432	0.914308	0.998728	0.998728	-0.0392832	NS
MCAT	Mitochondrial carnitine/acylcarnitine carrier protein	0.102902	0.0590018	0.0614971	0.031999	0.334309	0.998728	0.998728	0.802442	NS
MCATL	Mitochondrial basic amino acids transporter	0.0329135	0.0292165	0.0132382	0.00329173	0.663223	0.998728	0.998728	0.171895	NS
MCCA	Methylcrotonoyl-CoA carboxylase subunit alpha, mitochondrial	0.0561609	0.0587516	0.00582992	0.00646205	0.633334	0.998728	0.998728	-0.065062	NS
MCCB	Methylcrotonoyl-CoA carboxylase beta chain, mitochondrial	0.0489667	0.0364742	0.0119747	0.00750813	0.200541	0.998728	0.998728	0.424926	NS
MCES	mRNA cap guanine-N7 methyltransferase	0.192489	0.0543552	0.209773	0.0380248	0.324564	0.998728	0.998728	1.82429	NS
MCM3	DNA replication licensing factor MCM3	0.0251288	0.0235731	0.00418684	0.00330957	0.640187	0.998728	0.998728	0.0921997	NS
MCM5	DNA replication licensing factor MCM5	0.0131217	0.0192576	0.00409505	0.00419418	0.144034	0.998728	0.998728	-0.553479	NS
MCM6	DNA replication licensing factor MCM6	0.0304926	0.0228216	0.0158776	0.00828435	0.499346	0.998728	0.998728	0.418062	NS
MCM7	DNA replication licensing factor MCM7	0.0123964	0.0130618	0.00481117	0.0026489	0.844045	0.998728	0.998728	-0.0754318	NS
MCRI1	Mapk-regulated corepressor-interacting protein 1	0.1487	0.185357	0.0556085	0.0841715	0.563268	0.998728	0.998728	-0.3179	NS
MCTS1	Malignant T-cell-amplified sequence 1	0.276783	0.288528	0.108968	0.020148	0.863277	0.998728	0.998728	-0.0599558	NS
MCU	Calcium uniporter protein, mitochondrial	0.850405	0.763305	0.218835	0.043757	0.536108	0.998728	0.998728	0.15589	NS
MDHC	Malate dehydrogenase, cytoplasmic	3.84463	4.10076	0.525839	0.424271	0.547291	0.998728	0.998728	-0.0930483	NS
MDHM	Malate dehydrogenase, mitochondrial	10.3785	7.82539	3.9132	0.5594	0.325914	0.998728	0.998728	0.407368	NS
MECR	Enoyl-[acyl-carrier-protein] reductase, mitochondrial	0.0734132	0.0571442	0.0487969	0.0186972	0.618335	0.998728	0.998728	0.361432	NS
MEG10	Multiple epidermal growth factor-like domains protein 10	0.0743348	0.079106	0.0168557	0.00898793	0.687595	0.998728	0.998728	-0.0897499	NS
MEMO1	Protein MEMO1	0.225756	0.22934	0.127558	0.0974605	0.971007	0.998728	0.998728	-0.0227236	NS
MEP50	Methylosome protein 50	0.168941	0.186187	0.047125	0.01022	0.569142	0.998728	0.998728	-0.140236	NS
MESD	LRP chaperone MESD	0.131121	0.119154	0.0573804	0.016193	0.745614	0.998728	0.998728	0.138078	NS
METK2	S-adenosylmethionine synthase isoform type-2	0.580234	0.58276	0.0414821	0.0140816	0.925255	0.998728	0.998728	-0.00626662	NS
MFF	Mitochondrial fission factor	0.0943634	0.105788	0.0245915	0.00421887	0.472124	0.998728	0.998728	-0.164875	NS
MFGM	Lactadherin	0.640971	0.605308	0.166702	0.0615305	0.745645	0.998728	0.998728	0.0825903	NS
MFN1	Mitofusin-1	0.0327572	0.035201	0.0134866	0.00524387	0.78444	0.998728	0.998728	-0.103803	NS
MGDP1	Magnesium-dependent phosphatase 1	0.0824753	0.117793	0.0207468	0.0356733	0.212393	0.998728	0.998728	-0.514215	NS
MGN	Protein mago nashi homolog	0.180051	0.190514	0.0336349	0.0183413	0.66084	0.998728	0.998728	-0.0814925	NS
MGP	Matrix Gla protein	0.103004	0.0927027	0.0394499	0.0147015	0.693504	0.998728	0.998728	0.152017	NS
MGST1	Microsomal glutathione S-transferase 1	0.234421	0.22483	0.062724	0.0152843	0.809627	0.998728	0.998728	0.0602684	NS
MGST3	Microsomal glutathione S-transferase 3	0.636947	0.717722	0.163168	0.126857	0.535584	0.998728	0.998728	-0.172251	NS
MIA2	Melanoma inhibitory activity protein 2	0.0427502	0.0409946	0.00976512	0.0160886	0.879477	0.998728	0.998728	0.0604972	NS
MIA40	Mitochondrial intermembrane space import and assembly protein 40	0.169349	0.140686	0.0514859	0.0164027	0.410198	0.998728	0.998728	0.267528	NS
MIC10	MIC	0.336947	0.266788	0.0328602	0.0119761	0.025479	0.998728	0.998728	0.336828	Up
MIC13	MIC	0.160939	0.0728993	0.248628	0.061543	0.583656	0.998728	0.998728	1.14253	NS
MIC19	MIC	0.626935	0.527538	0.130554	0.0389029	0.27494	0.998728	0.998728	0.249043	NS
MIC25	MIC	0.0814584	0.0790985	0.0140371	0.0120412	0.835902	0.998728	0.998728	0.0424138	NS
MIC26	MIC	0.246649	0.206629	0.0272511	0.0188396	0.104561	0.998728	0.998728	0.255414	NS
MIC27	MIC	0.36552	0.336855	0.0634252	0.0123807	0.48516	0.998728	0.998728	0.117822	NS
MIC60	MIC	0.831626	0.750143	0.129455	0.033533	0.350779	0.998728	0.998728	0.148769	NS
MICA1	[F-actin]-monooxygenase MICAL1	0.149064	0.173299	0.0316024	0.0570879	0.555064	0.998728	0.998728	-0.217325	NS
MICU1	Calcium uptake protein 1, mitochondrial	0.187877	0.215531	0.103324	0.0420713	0.689789	0.998728	0.998728	-0.198105	NS
MICU2	Calcium uptake protein 2, mitochondrial	0.134452	0.106699	0.10437	0.0470277	0.696126	0.998728	0.998728	0.333543	NS
MIEN1	Migration and invasion enhancer 1	0.226751	0.212856	0.0332847	0.0274046	0.606482	0.998728	0.998728	0.0912284	NS
MIF	Macrophage migration inhibitory factor	2.36478	2.28917	0.239632	0.0874904	0.634751	0.998728	0.998728	0.0468817	NS
MILK1	MICAL-like protein 1	0.00391853	0.00296611	0.00449715	0.002501	0.764579	0.998728	0.998728	0.40174	NS
MIPEP	Mitochondrial intermediate peptidase	0.0537311	0.0426436	0.0295475	0.0100608	0.571665	0.998728	0.998728	0.333431	NS
MIRO1	Mitochondrial Rho GTPase 1	0.0634401	0.0447702	0.0283308	0.00611015	0.327029	0.998728	0.998728	0.502857	NS
MIRO2	Mitochondrial Rho GTPase 2	0.0666025	0.0673695	0.0276637	0.0167752	0.969215	0.998728	0.998728	-0.0165188	NS
MITOK	Mitochondrial potassium channel	0.0401265	0.0361176	0.00752074	0.00595211	0.509158	0.998728	0.998728	0.151855	NS
MIX23	Protein MIX23	0.229614	0.204807	0.102938	0.0723986	0.749977	0.998728	0.998728	0.164941	NS
MK01	Mitogen-activated protein kinase 1	0.276608	0.231371	0.0633837	0.054846	0.402818	0.998728	0.998728	0.257635	NS
MK03	Mitogen-activated protein kinase 3	0.147383	0.10209	0.0389043	0.0452513	0.258958	0.998728	0.998728	0.529721	NS
MK08	Mitogen-activated protein kinase 8	0.0279403	0.028289	0.00596849	0.00175811	0.927338	0.998728	0.998728	-0.0178945	NS
MK09	Mitogen-activated protein kinase 9	0.0553333	0.056614	0.0255885	0.0140609	0.943086	0.998728	0.998728	-0.033012	NS
MKLN1	Muskelin	0.0027447	0.00396351	0.00296958	0.00101797	0.538128	0.998728	0.998728	-0.530133	NS
ML12B	Myosin regulatory light chain 12B	3.88128	3.68652	0.709066	0.580607	0.731452	0.998728	0.998728	0.0742749	NS
MLEC	Malectin	0.396205	0.314301	0.0196366	0.0736868	0.136358	0.998728	0.998728	0.334099	NS
MLF2	Myeloid leukemia factor 2	0.0279071	0.02139	0.00807424	0.0062856	0.33186	0.998728	0.998728	0.383698	NS
MLP3A	Microtubule-associated proteins 1A/1B light chain 3A	0.308878	0.289314	0.0588805	0.0395274	0.657722	0.998728	0.998728	0.0944	NS
MLRS	Myosin regulatory light chain 2, skeletal muscle isoform	18.656	18.391	3.74787	4.06537	0.937836	0.998728	0.998728	0.0206382	NS
MLRV	Myosin regulatory light chain 2, ventricular/cardiac muscle isoform	0.182329	0.202592	0.0450445	0.00974689	0.488762	0.998728	0.998728	-0.152034	NS
MMAB	Corrinoid adenosyltransferase	0.0321643	0.0267596	0.0296463	0.0182458	0.801295	0.998728	0.998728	0.265404	NS
MMP14	Matrix metalloproteinase-14	0.16934	0.106215	0.22895	0.130525	0.699523	0.998728	0.998728	0.672938	NS
MMS19	MMS19 nucleotide excision repair protein homolog	0.00522999	0.00430542	0.00840388	0.00573498	0.882557	0.998728	0.998728	0.280653	NS
MMSA	Methylmalonate-semialdehyde dehydrogenase [acylating], mitochondrial	0.164592	0.155375	0.0330802	0.00273504	0.655666	0.998728	0.998728	0.083142	NS
MOB2	MOB kinase activator 2	0.0297292	0.0367047	0.0135741	0.0100262	0.513598	0.998728	0.998728	-0.304083	NS
MOES	Moesin	5.0648	4.66008	0.117112	0.818595	0.444345	0.998728	0.998728	0.120151	NS
MOGS	Mannosyl-oligosaccharide glucosidase	0.0566951	0.0551704	0.0196478	0.0092141	0.909009	0.998728	0.998728	0.0393305	NS
MON2	Protein MON2 homolog	0.0315947	0.0363892	0.00651318	0.0094706	0.50998	0.998728	0.998728	-0.203826	NS
MOT1	Monocarboxylate transporter 1	0.267768	0.2402	0.0309959	0.0523736	0.47656	0.998728	0.998728	0.156744	NS
MP2K1	Dual specificity mitogen-activated protein kinase kinase 1	0.248397	0.248983	0.0761238	0.037445	0.991025	0.998728	0.998728	-0.00340033	NS
MP2K2	Dual specificity mitogen-activated protein kinase kinase 2	0.0760046	0.0483401	0.0426787	0.0081913	0.332079	0.998728	0.998728	0.652865	NS
MP2K4	Dual specificity mitogen-activated protein kinase kinase 4	0.0417694	0.042391	0.0134591	0.00379275	0.942326	0.998728	0.998728	-0.0213113	NS
MPC2	Mitochondrial pyruvate carrier 2	0.135029	0.159743	0.0549725	0.0124391	0.489865	0.998728	0.998728	-0.242482	NS
MPCP	Phosphate carrier protein, mitochondrial	7.79199	8.03048	1.02353	0.953966	0.782512	0.998728	0.998728	-0.0434935	NS
MPI	Mannose-6-phosphate isomerase	0.350342	0.450391	0.0578438	0.0293646	0.0557292	0.998728	0.998728	-0.362415	NS
MPPA	Mitochondrial-processing peptidase subunit alpha	0.161766	0.136806	0.0336741	0.00616645	0.275246	0.998728	0.998728	0.241778	NS
MPPB	Mitochondrial-processing peptidase subunit beta	0.249966	0.171849	0.0575266	0.0085954	0.0805885	0.998728	0.998728	0.540591	NS
MPRD	Cation-dependent mannose-6-phosphate receptor	0.277609	0.259416	0.0329793	0.0267786	0.499416	0.998728	0.998728	0.0977892	NS
MPRI	Cation-independent mannose-6-phosphate receptor	0.0707696	0.072252	0.00930882	0.00207456	0.801083	0.998728	0.998728	-0.029907	NS
MPRIP	Myosin phosphatase Rho-interacting protein	0.0323857	0.0156504	0.0263872	0.0111283	0.368707	0.998728	0.998728	1.04916	NS
MPU1	Mannose-P-dolichol utilization defect 1 protein	0.0840086	0.103876	0.0410287	0.0463469	0.60789	0.998728	0.998728	-0.306249	NS
MPV17	Protein Mpv17	0.0251562	0.0140934	0.0427779	0.0225496	0.712155	0.998728	0.998728	0.835891	NS
MRC2	C-type mannose receptor 2	0.0781537	0.0817346	0.0191555	0.00186118	0.763387	0.998728	0.998728	-0.0646332	NS
MRCKA	Serine/threonine-protein kinase MRCK alpha	0.0149078	0.0151164	0.00391081	0.00121839	0.933955	0.998728	0.998728	-0.0200467	NS
MRCKB	Serine/threonine-protein kinase MRCK beta	0.0123707	0.0190543	0.00571389	0.00305169	0.148451	0.998728	0.998728	-0.623192	NS
MRE11	Double-strand break repair protein MRE11	0.012926	0.0150719	0.00225219	0.00381819	0.448966	0.998728	0.998728	-0.221581	NS
MRES1	Mitochondrial transcription rescue factor 1	0.0520836	0.0410121	0.0243908	0.0210351	0.583635	0.998728	0.998728	0.344781	NS
MSH5	MutS protein homolog 5	0.018781	0.0165633	0.0176989	0.00274541	0.84068	0.998728	0.998728	0.181279	NS
MSI2H	RNA-binding protein Musashi homolog 2	0.55882	0.446875	0.253188	0.0938099	0.512399	0.998728	0.998728	0.322513	NS
MSLN	Mesothelin	0.00676252	0.0127256	0.00508406	0.00364	0.173917	0.998728	0.998728	-0.912104	NS
MSMO1	Methylsterol monooxygenase 1	0.0399485	0.0592023	0.018083	0.00658157	0.158131	0.998728	0.998728	-0.567511	NS
MSPD1	Motile sperm domain-containing protein 1	0.053169	0.0528918	0.00486435	0.0243983	0.98553	0.998728	0.998728	0.00753993	NS
MSPD2	Motile sperm domain-containing protein 2	0.0273054	0.0235878	0.0129272	0.0107546	0.72126	0.998728	0.998728	0.211145	NS
MSRA	Mitochondrial peptide methionine sulfoxide reductase	0.0373738	0.0258557	0.0180424	0.00387954	0.34051	0.998728	0.998728	0.531545	NS
MSRB3	Methionine-R-sulfoxide reductase B3, mitochondrial	0.137757	0.146777	0.0725733	0.0405119	0.86006	0.998728	0.998728	-0.0914945	NS
MSS4	Guanine nucleotide exchange factor MSS4	0.136318	0.13931	0.0330701	0.01729	0.896288	0.998728	0.998728	-0.0313151	NS
MSTN1	Musculoskeletal embryonic nuclear protein 1	1.11898	0.925875	0.657096	0.381343	0.682508	0.998728	0.998728	0.273292	NS
MT1	Metallothionein-1	0.0249432	0.0119657	0.0132118	0.00747364	0.212765	0.998728	0.998728	1.05975	NS
MT2	Metallothionein-2	0.51174	0.493282	0.0724691	0.0781961	0.779222	0.998728	0.998728	0.0529961	NS
MTAP	S-methyl-5'-thioadenosine phosphorylase	0.604416	0.581742	0.103226	0.147263	0.837825	0.998728	0.998728	0.0551622	NS
MTCH1	Mitochondrial carrier homolog 1	0.270129	0.287566	0.0640889	0.0747846	0.774408	0.998728	0.998728	-0.0902452	NS
MTCH2	Mitochondrial carrier homolog 2	0.760407	0.728631	0.145234	0.0921935	0.765024	0.998728	0.998728	0.0615846	NS
MTDC	Bifunctional methylenetetrahydrofolate dehydrogenase/cyclohydrolase, mitochondrial	0.137496	0.12204	0.0493956	0.0212082	0.644633	0.998728	0.998728	0.172028	NS
MTMR1	Myotubularin-related protein 1	0.0377128	0.0463425	0.00828219	0.0163428	0.460395	0.998728	0.998728	-0.297284	NS
MTMR5	Myotubularin-related protein 5	0.0169012	0.00936015	0.00836565	0.00579073	0.268542	0.998728	0.998728	0.852522	NS
MTMR9	Myotubularin-related protein 9	0.017045	0.0182721	0.00400282	0.00178627	0.653126	0.998728	0.998728	-0.10029	NS
MTNA	Methylthioribose-1-phosphate isomerase	0.0874022	0.111279	0.0514367	0.0118661	0.47716	0.998728	0.998728	-0.348439	NS
MTND	1,2-dihydroxy-3-keto-5-methylthiopentene dioxygenase	0.0288743	0.0305424	0.0060881	0.00753843	0.780411	0.998728	0.998728	-0.0810303	NS
MTOR	Serine/threonine-protein kinase mTOR	0.0498299	0.0555985	0.00989106	0.00533553	0.42421	0.998728	0.998728	-0.158034	NS
MTPN	Myotrophin	0.737773	0.621056	0.169655	0.0536567	0.319353	0.998728	0.998728	0.248454	NS
MTX1	Metaxin-1	0.0918659	0.102343	0.0626803	0.0122875	0.790425	0.998728	0.998728	-0.155814	NS
MTX2	Metaxin-2	0.0377709	0.0546743	0.0237921	0.0146516	0.353862	0.998728	0.998728	-0.533588	NS
MUTA	Methylmalonyl-CoA mutase, mitochondrial	0.152121	0.120928	0.0228994	0.016205	0.126413	0.998728	0.998728	0.331066	NS
MVD1	Diphosphomevalonate decarboxylase	0.21781	0.164949	0.0787162	0.0608641	0.409557	0.998728	0.998728	0.401052	NS
MVP	Major vault protein	0.660398	0.751396	0.130366	0.119912	0.423838	0.998728	0.998728	-0.186239	NS
MXRA7	Matrix-remodeling-associated protein 7	0.402906	0.365409	0.0886657	0.0211677	0.515533	0.998728	0.998728	0.14093	NS
MXRA8	Matrix remodeling-associated protein 8	0.087292	0.0952558	0.0378918	0.0116006	0.745325	0.998728	0.998728	-0.125958	NS
MY18A	Unconventional myosin-XVIIIa	0.309068	0.313326	0.138178	0.0680087	0.9641	0.998728	0.998728	-0.0197408	NS
MYADM	Myeloid-associated differentiation marker	0.876686	0.865772	0.312878	0.168298	0.960117	0.998728	0.998728	0.0180731	NS
MYBPH	Myosin-binding protein H	2.00226	2.1504	0.185235	0.124362	0.314207	0.998728	0.998728	-0.102975	NS
MYCBP	c-Myc-binding protein	0.158552	0.135216	0.0345101	0.0076041	0.316513	0.998728	0.998728	0.229688	NS
MYDGF	Myeloid-derived growth factor	0.288054	0.190423	0.0935233	0.0214865	0.152821	0.998728	0.998728	0.597132	NS
MYEF2	Myelin expression factor 2	0.114379	0.0765294	0.0502985	0.00915451	0.269012	0.998728	0.998728	0.579732	NS
MYG	Myoglobin	1.83813	2.04791	0.597606	0.432367	0.648108	0.998728	0.998728	-0.155914	NS
MYG1	MYG1 exonuclease	0.306235	0.238889	0.0564382	0.0116363	0.112954	0.998728	0.998728	0.358297	NS
MYH1	Myosin-1	4.6545	4.59778	0.697142	0.0928838	0.895649	0.998728	0.998728	0.0176904	NS
MYH10	Myosin-10	0.226477	0.173552	0.124958	0.0872176	0.579899	0.998728	0.998728	0.383998	NS
MYH14	Myosin-14	0.37096	0.269143	0.164423	0.130986	0.448736	0.998728	0.998728	0.462891	NS
MYH3	Myosin-3	17.6276	18.6318	3.94523	1.37466	0.698526	0.998728	0.998728	-0.0799361	NS
MYH4	Myosin-4	1.73709	1.81366	0.181336	0.243805	0.685016	0.998728	0.998728	-0.0622315	NS
MYH7	Myosin-7	0.36951	0.47956	0.0895339	0.12192	0.276127	0.998728	0.998728	-0.376099	NS
MYH8	Myosin-8	0.643584	0.745028	0.0760234	0.205028	0.466702	0.998728	0.998728	-0.211168	NS
MYH9	Myosin-9	8.0197	5.75153	4.58362	2.396	0.489812	0.998728	0.998728	0.479601	NS
MYL1	Myosin light chain 1/3, skeletal muscle isoform	19.5213	16.3399	5.62681	2.40457	0.418755	0.998728	0.998728	0.256653	NS
MYL3	Myosin light chain 3	0.0200022	0.0202719	0.00237736	0.00615828	0.946994	0.998728	0.998728	-0.0193182	NS
MYL4	Myosin light chain 4	5.97526	5.11097	0.682935	0.537926	0.160179	0.998728	0.998728	0.225405	NS
MYL6	Myosin light polypeptide 6	4.14576	3.63592	1.28252	1.50985	0.678834	0.998728	0.998728	0.189316	NS
MYL6B	Myosin light chain 6B	4.35755	4.1727	1.11839	0.493885	0.806351	0.998728	0.998728	0.0625349	NS
MYL9	Myosin regulatory light polypeptide 9	0.0563761	0.0457794	0.00738576	0.0066374	0.138253	0.998728	0.998728	0.300386	NS
MYO10	Unconventional myosin-X	0.122091	0.119892	0.0238838	0.00960691	0.889557	0.998728	0.998728	0.0262175	NS
MYO1C	Unconventional myosin-Ic	0.34214	0.35212	0.0283601	0.0913988	0.865444	0.998728	0.998728	-0.0414794	NS
MYO1E	Unconventional myosin-Ie	0.119871	0.103158	0.0388234	0.0193597	0.541123	0.998728	0.998728	0.216627	NS
MYOF	Myoferlin	1.14477	1.20829	0.244807	0.238623	0.76371	0.998728	0.998728	-0.0779063	NS
MYOM1	Myomesin-1	0.17662	0.202465	0.0340392	0.045636	0.475665	0.998728	0.998728	-0.197026	NS
MYOM3	Myomesin-3	0.126258	0.11214	0.0199663	0.0168135	0.401903	0.998728	0.998728	0.171071	NS
MYORG	Myogenesis-regulating glycosidase	0.00855426	0.00294271	0.00913115	0.00167868	0.354239	0.998728	0.998728	1.5395	NS
MYPC2	Myosin-binding protein C, fast-type	0.0538048	0.109193	0.0365302	0.0322889	0.120487	0.998728	0.998728	-1.02107	NS
MYPT1	Protein phosphatase 1 regulatory subunit 12A	0.143377	0.136831	0.0416349	0.0118759	0.806366	0.998728	0.998728	0.0674129	NS
N6MT1	Methyltransferase N6AMT1	0.0249249	0.0322962	0.0146574	0.0131068	0.551532	0.998728	0.998728	-0.373776	NS
NAA10	N-alpha-acetyltransferase 10	0.139315	0.158652	0.0318546	0.00342589	0.354845	0.998728	0.998728	-0.187518	NS
NAA15	N-alpha-acetyltransferase 15, NatA auxiliary subunit	0.281564	0.252381	0.0473841	0.0127758	0.361235	0.998728	0.998728	0.157858	NS
NAA25	N-alpha-acetyltransferase 25, NatB auxiliary subunit	0.0502029	0.0763225	0.0166299	0.0090413	0.0751651	0.998728	0.998728	-0.604336	NS
NAA30	N-alpha-acetyltransferase 30	0.0492579	0.0413633	0.0303349	0.0192374	0.722802	0.998728	0.998728	0.252003	NS
NAA35	N-alpha-acetyltransferase 35, NatC auxiliary subunit	0.0251475	0.0302741	0.0110054	0.00500794	0.503443	0.998728	0.998728	-0.267671	NS
NAA50	N-alpha-acetyltransferase 50	0.123562	0.0843089	0.0860082	0.00292244	0.473711	0.998728	0.998728	0.551475	NS
NAB1	NGFI-A-binding protein 1	0.0443612	0.072204	0.0204027	0.0444711	0.380112	0.998728	0.998728	-0.70278	NS
NACAM	Nascent polypeptide-associated complex subunit alpha, muscle-specific form	3.22803	2.71198	0.84021	0.0172358	0.347462	0.998728	0.998728	0.251307	NS
NAGAB	Alpha-N-acetylgalactosaminidase	0.0749512	0.0908235	0.0344889	0.0203057	0.529894	0.998728	0.998728	-0.277115	NS
NAGK	N-acetyl-D-glucosamine kinase	0.0107622	0.0242895	0.00871479	0.00287436	0.0630875	0.998728	0.998728	-1.17437	NS
NAKD2	NAD kinase 2, mitochondrial	0.0196128	0.0254098	0.00747317	0.00533976	0.335739	0.998728	0.998728	-0.373585	NS
NAMPT	Nicotinamide phosphoribosyltransferase	0.0376775	0.0363753	0.00359779	0.00958011	0.836355	0.998728	0.998728	0.0507422	NS
NASP	Nuclear autoantigenic sperm protein	0.00417425	0.0119839	0.00206054	0.0121711	0.334719	0.998728	0.998728	-1.52151	NS
NB5R1	NADH-cytochrome b5 reductase 1	0.917128	0.876434	0.0668124	0.0657943	0.494064	0.998728	0.998728	0.0654767	NS
NB5R3	NADH-cytochrome b5 reductase 3	6.36932	6.28592	0.803544	0.125425	0.867641	0.998728	0.998728	0.0190173	NS
NC2A	Dr1-associated corepressor	0.0534365	0.0491419	0.0111511	0.0029142	0.553831	0.998728	0.998728	0.120872	NS
NCAM1	Neural cell adhesion molecule 1	1.50458	1.44438	0.222228	0.0691806	0.677384	0.998728	0.998728	0.0589037	NS
NCBP1	Nuclear cap-binding protein subunit 1	0.0114741	0.0159378	0.00437119	0.00618946	0.365268	0.998728	0.998728	-0.474069	NS
NCBP2	Nuclear cap-binding protein subunit 2	0.0816778	0.0612643	0.0341776	0.00713447	0.368488	0.998728	0.998728	0.414899	NS
NCEH1	Neutral cholesterol ester hydrolase 1	0.209155	0.198085	0.0784315	0.0503089	0.847024	0.998728	0.998728	0.0784496	NS
NCK1	Cytoplasmic protein NCK1	0.0536888	0.0785584	0.0179205	0.0153799	0.142209	0.998728	0.998728	-0.549144	NS
NCKP1	Nck-associated protein 1	0.193003	0.192021	0.0595647	0.0424002	0.982565	0.998728	0.998728	0.00735486	NS
NCLN	Nicalin	0.132104	0.107953	0.0286964	0.0174979	0.281225	0.998728	0.998728	0.291274	NS
NCOA5	Nuclear receptor coactivator 5	0.0703704	0.0493012	0.046934	0.0237347	0.525957	0.998728	0.998728	0.513347	NS
NCPR	NADPH--cytochrome P450 reductase	0.244531	0.241641	0.0817012	0.0457313	0.959925	0.998728	0.998728	0.0171533	NS
NDK3	Nucleoside diphosphate kinase 3	0.108549	0.094037	0.0261324	0.0195126	0.483886	0.998728	0.998728	0.207042	NS
NDKA	Nucleoside diphosphate kinase A	3.14545	2.69944	0.734393	0.055808	0.353432	0.998728	0.998728	0.220602	NS
NDKB	Nucleoside diphosphate kinase B	11.47	9.37551	2.74673	0.757614	0.271907	0.998728	0.998728	0.290895	NS
NDRG1	Protein NDRG1	0.242079	0.239049	0.0409669	0.0586226	0.945019	0.998728	0.998728	0.0181738	NS
NDUA1	NADH dehydrogenase [ubiquinone] 1 alpha subcomplex subunit 1	0.179834	0.124813	0.176983	0.0432195	0.628548	0.998728	0.998728	0.526896	NS
NDUA2	NADH dehydrogenase [ubiquinone] 1 alpha subcomplex subunit 2	0.284659	0.264944	0.0347819	0.0285089	0.489966	0.998728	0.998728	0.103546	NS
NDUA3	NADH dehydrogenase [ubiquinone] 1 alpha subcomplex subunit 3	0.776565	0.560437	0.387754	0.0990501	0.402547	0.998728	0.998728	0.470554	NS
NDUA4	Cytochrome c oxidase subunit NDUFA4	1.31149	1.19183	0.469888	0.303187	0.729724	0.998728	0.998728	0.138021	NS
NDUA5	NADH dehydrogenase [ubiquinone] 1 alpha subcomplex subunit 5	0.335486	0.285398	0.115912	0.0776589	0.567766	0.998728	0.998728	0.233274	NS
NDUA6	NADH dehydrogenase [ubiquinone] 1 alpha subcomplex subunit 6	0.250837	0.259524	0.0119361	0.0272079	0.639208	0.998728	0.998728	-0.0491163	NS
NDUA7	NADH dehydrogenase [ubiquinone] 1 alpha subcomplex subunit 7	0.234777	0.243757	0.0469951	0.059432	0.847377	0.998728	0.998728	-0.0541514	NS
NDUA8	NADH dehydrogenase [ubiquinone] 1 alpha subcomplex subunit 8	0.276711	0.242477	0.0552902	0.0420838	0.441554	0.998728	0.998728	0.19053	NS
NDUA9	NADH dehydrogenase [ubiquinone] 1 alpha subcomplex subunit 9, mitochondrial	0.382887	0.456719	0.062667	0.0918077	0.314059	0.998728	0.998728	-0.254386	NS
NDUAA	NADH dehydrogenase [ubiquinone] 1 alpha subcomplex subunit 10, mitochondrial	0.527738	0.47783	0.0469283	0.060975	0.324097	0.998728	0.998728	0.143326	NS
NDUAC	NADH dehydrogenase [ubiquinone] 1 alpha subcomplex subunit 12	0.116522	0.135837	0.0543916	0.0164769	0.587727	0.998728	0.998728	-0.221275	NS
NDUAD	NADH dehydrogenase [ubiquinone] 1 alpha subcomplex subunit 13	0.47692	0.579234	0.270722	0.110277	0.577084	0.998728	0.998728	-0.2804	NS
NDUB1	NADH dehydrogenase [ubiquinone] 1 beta subcomplex subunit 1	0.058266	0.0601359	0.029367	0.0153617	0.926855	0.998728	0.998728	-0.0455707	NS
NDUB3	NADH dehydrogenase [ubiquinone] 1 beta subcomplex subunit 3	0.222686	0.255817	0.0272783	0.0856718	0.558028	0.998728	0.998728	-0.200099	NS
NDUB4	NADH dehydrogenase [ubiquinone] 1 beta subcomplex subunit 4	0.569161	0.370269	0.386722	0.073526	0.43091	0.998728	0.998728	0.620262	NS
NDUB5	NADH dehydrogenase [ubiquinone] 1 beta subcomplex subunit 5, mitochondrial	0.437833	0.365968	0.0469482	0.0474469	0.13564	0.998728	0.998728	0.258664	NS
NDUB6	NADH dehydrogenase [ubiquinone] 1 beta subcomplex subunit 6	0.531833	0.467854	0.227766	0.0889929	0.673924	0.998728	0.998728	0.184914	NS
NDUB7	NADH dehydrogenase [ubiquinone] 1 beta subcomplex subunit 7	0.163649	0.165792	0.0234071	0.0309373	0.928356	0.998728	0.998728	-0.0187755	NS
NDUB8	NADH dehydrogenase [ubiquinone] 1 beta subcomplex subunit 8, mitochondrial	0.357907	0.342192	0.0552608	0.0316467	0.691069	0.998728	0.998728	0.0647793	NS
NDUB9	NADH dehydrogenase [ubiquinone] 1 beta subcomplex subunit 9	0.0244313	0.0899224	0.0127332	0.120666	0.402779	0.998728	0.998728	-1.87995	NS
NDUBA	NADH dehydrogenase [ubiquinone] 1 beta subcomplex subunit 10	0.776358	0.673468	0.0798728	0.0733838	0.175727	0.998728	0.998728	0.205111	NS
NDUBB	NADH dehydrogenase [ubiquinone] 1 beta subcomplex subunit 11, mitochondrial	0.63891	0.58179	0.338578	0.150858	0.802734	0.998728	0.998728	0.135114	NS
NDUC2	NADH dehydrogenase [ubiquinone] 1 subunit C2	0.13715	0.142371	0.0368036	0.0192354	0.838286	0.998728	0.998728	-0.0538962	NS
NDUF4	NADH dehydrogenase [ubiquinone] 1 alpha subcomplex assembly factor 4	0.0102253	0.0221285	0.016	0.0170491	0.427696	0.998728	0.998728	-1.11376	NS
NDUF7	Protein arginine methyltransferase NDUFAF7, mitochondrial	0.129478	0.0201786	0.215632	0.0253308	0.432451	0.998728	0.998728	2.68181	NS
NDUS1	NADH-ubiquinone oxidoreductase 75 kDa subunit, mitochondrial	0.709296	0.798285	0.194899	0.0977337	0.518617	0.998728	0.998728	-0.170515	NS
NDUS2	NADH dehydrogenase [ubiquinone] iron-sulfur protein 2, mitochondrial	0.449032	0.406659	0.0509906	0.0793027	0.479785	0.998728	0.998728	0.143	NS
NDUS3	NADH dehydrogenase [ubiquinone] iron-sulfur protein 3, mitochondrial	0.851047	0.849768	0.158924	0.0683822	0.990399	0.998728	0.998728	0.00216934	NS
NDUS4	NADH dehydrogenase [ubiquinone] iron-sulfur protein 4, mitochondrial	0.314324	0.289602	0.108099	0.00754453	0.71289	0.998728	0.998728	0.118183	NS
NDUS5	NADH dehydrogenase [ubiquinone] iron-sulfur protein 5	0.35545	0.322909	0.0843161	0.0698417	0.633841	0.998728	0.998728	0.138517	NS
NDUS7	NADH dehydrogenase [ubiquinone] iron-sulfur protein 7, mitochondrial	0.316004	0.303228	0.106044	0.0328169	0.851718	0.998728	0.998728	0.0595385	NS
NDUS8	NADH dehydrogenase [ubiquinone] iron-sulfur protein 8, mitochondrial	0.37842	0.353568	0.111731	0.0848044	0.774258	0.998728	0.998728	0.097998	NS
NDUV1	NADH dehydrogenase [ubiquinone] flavoprotein 1, mitochondrial	0.600735	0.477732	0.094048	0.14057	0.276275	0.998728	0.998728	0.330529	NS
NDUV2	NADH dehydrogenase [ubiquinone] flavoprotein 2, mitochondrial	0.418196	0.390967	0.0887859	0.165024	0.813694	0.998728	0.998728	0.0971325	NS
NECP2	Adaptin ear-binding coat-associated protein 2	0.08685	0.0641664	0.0425703	0.028678	0.486679	0.998728	0.998728	0.436708	NS
NEDD4	E3 ubiquitin-protein ligase NEDD4	0.282516	0.279872	0.0427313	0.0117076	0.92266	0.998728	0.998728	0.0135639	NS
NEDD8	NEDD8	0.347055	0.36731	0.0600713	0.0668848	0.716251	0.998728	0.998728	-0.0818336	NS
NEK7	Serine/threonine-protein kinase Nek7	0.105753	0.160555	0.0457846	0.0208149	0.132161	0.998728	0.998728	-0.602373	NS
NEMO	NF-kappa-B essential modulator	0.0399188	0.0288061	0.00907571	0.00312008	0.115379	0.998728	0.998728	0.470692	NS
NENF	Neudesin	0.269957	0.216986	0.0818859	0.0179252	0.335214	0.998728	0.998728	0.315125	NS
NEO1	Neogenin	0.0464208	0.0115356	0.0310215	0.0138627	0.149983	0.998728	0.998728	2.00868	NS
NEST	Nestin	3.16693	2.45896	0.802085	0.220001	0.214398	0.998728	0.998728	0.365038	NS
NEUA	N-acylneuraminate cytidylyltransferase	0.0435578	0.0452157	0.00650139	0.022692	0.90904	0.998728	0.998728	-0.0538942	NS
NEUL	Neurolysin, mitochondrial	0.116535	0.130967	0.0158599	0.00745611	0.226938	0.998728	0.998728	-0.168432	NS
NEXN	Nexilin	0.220539	0.210159	0.0282307	0.0225213	0.644741	0.998728	0.998728	0.0695487	NS
NF1	Neurofibromin	0.00476876	0.00508353	0.00328391	0.00850406	0.955178	0.998728	0.998728	-0.0922189	NS
NFIA	Nuclear factor 1 A-type	0.10099	0.0892847	0.0508722	0.062146	0.813136	0.998728	0.998728	0.177733	NS
NFKB1	Nuclear factor NF-kappa-B p105 subunit	0.0261021	0.0200643	0.0201993	0.0164447	0.708576	0.998728	0.998728	0.379539	NS
NFKB2	Nuclear factor NF-kappa-B p100 subunit	0.0251582	0.0306901	0.00986939	0.0146972	0.61709	0.998728	0.998728	-0.286743	NS
NFS1	Cysteine desulfurase, mitochondrial	0.121464	0.115257	0.0392952	0.0321601	0.84268	0.998728	0.998728	0.0756713	NS
NFU1	NFU1 iron-sulfur cluster scaffold homolog, mitochondrial	0.0470011	0.0506046	0.0127001	0.0167371	0.781205	0.998728	0.998728	-0.106572	NS
NGLY1	Peptide-N(4)-(N-acetyl-beta-glucosaminyl)asparagine amidase	0.0740048	0.0438077	0.0493817	0.0202449	0.382574	0.998728	0.998728	0.756434	NS
NHLC2	NHL repeat-containing protein 2	0.107037	0.0973443	0.0219753	0.00873235	0.516908	0.998728	0.998728	0.136947	NS
NHLC3	NHL repeat-containing protein 3	0.0208014	0.0146491	0.00946051	0.0026118	0.338639	0.998728	0.998728	0.505872	NS
NHRF1	Na(+)/H(+) exchange regulatory cofactor NHE-RF1	0.0300307	0.00900346	0.0150203	0.00727419	0.0945035	0.998728	0.998728	1.73788	NS
NIBA2	Protein Niban 2	0.488795	0.475602	0.0358794	0.0128183	0.581007	0.998728	0.998728	0.0394727	NS
NICA	Nicastrin	0.185769	0.165741	0.0190088	0.045079	0.517419	0.998728	0.998728	0.164582	NS
NID1	Nidogen-1	0.0130758	0.0121101	0.0120324	0.0116995	0.925406	0.998728	0.998728	0.110688	NS
NID2	Nidogen-2	0.0896878	0.0557534	0.0341767	0.0109255	0.176742	0.998728	0.998728	0.685851	NS
NIF3L	NIF3-like protein 1	0.0359084	0.0347119	0.0106247	0.0163543	0.920492	0.998728	0.998728	0.0488895	NS
NIPS2	Protein NipSnap homolog 2	0.160247	0.189756	0.0426299	0.0309811	0.387034	0.998728	0.998728	-0.243846	NS
NISCH	Nischarin	0.127304	0.100399	0.0430701	0.00824679	0.347819	0.998728	0.998728	0.342542	NS
NIT1	Deaminated glutathione amidase	0.109677	0.10009	0.0548177	0.0312148	0.80537	0.998728	0.998728	0.131968	NS
NIT2	Omega-amidase NIT2	0.140472	0.134887	0.029892	0.0248616	0.815755	0.998728	0.998728	0.0585341	NS
NLE1	Notchless protein homolog 1	0.00995104	0.0118693	0.00712348	0.00514548	0.72457	0.998728	0.998728	-0.254313	NS
NMRL1	NmrA-like family domain-containing protein 1	0.050983	0.052215	0.0176322	0.00318855	0.910942	0.998728	0.998728	-0.0344492	NS
NMT1	Glycylpeptide N-tetradecanoyltransferase 1	0.333321	0.327976	0.0408674	0.0525264	0.896086	0.998728	0.998728	0.0233226	NS
NNRD	ATP-dependent (S)-NAD(P)H-hydrate dehydratase	0.126411	0.146595	0.00645179	0.0133789	0.0781972	0.998728	0.998728	-0.213719	NS
NNRE	NAD(P)H-hydrate epimerase	0.451119	0.437296	0.15638	0.0678655	0.89509	0.998728	0.998728	0.0449001	NS
NNTM	NAD(P) transhydrogenase, mitochondrial	0.476655	0.41613	0.152592	0.079821	0.575567	0.998728	0.998728	0.19591	NS
NOL3	Nucleolar protein 3	0.0781178	0.0848342	0.0205788	0.0168404	0.684348	0.998728	0.998728	-0.118993	NS
NOLC1	Nucleolar and coiled-body phosphoprotein 1	0.0851446	0.10962	0.0187081	0.0200808	0.197324	0.998728	0.998728	-0.36452	NS
NOMO1	Nodal modulator 1	0.171197	0.162183	0.0313403	0.016793	0.683242	0.998728	0.998728	0.0780408	NS
NONO	Non-POU domain-containing octamer-binding protein	0.672342	0.594684	0.0795768	0.0783555	0.294817	0.998728	0.998728	0.177073	NS
NOP56	Nucleolar protein 56	0.152661	0.149481	0.0293549	0.0235924	0.890777	0.998728	0.998728	0.0303751	NS
NOP58	Nucleolar protein 58	0.0577661	0.0451188	0.0272197	0.00430883	0.47118	0.998728	0.998728	0.356497	NS
NP1L1	Nucleosome assembly protein 1-like 1	1.30208	1.13225	0.146741	0.271473	0.394457	0.998728	0.998728	0.201629	NS
NP1L4	Nucleosome assembly protein 1-like 4	0.643616	0.587887	0.133596	0.0448838	0.531039	0.998728	0.998728	0.13066	NS
NPC1	NPC intracellular cholesterol transporter 1	0.0848772	0.102966	0.0298722	0.0147921	0.40048	0.998728	0.998728	-0.278721	NS
NPC2	NPC intracellular cholesterol transporter 2	5.77327	3.88464	3.23071	0.359581	0.371195	0.998728	0.998728	0.571609	NS
NPL4	Nuclear protein localization protein 4 homolog	0.184769	0.156208	0.0719687	0.0437772	0.588573	0.998728	0.998728	0.242258	NS
NPM	Nucleophosmin	1.86132	1.30589	0.300089	0.238902	0.0661922	0.998728	0.998728	0.511293	NS
NPNT	Nephronectin	0.0256442	0.0248174	0.00887931	0.0141591	0.935834	0.998728	0.998728	0.0472809	NS
NPS3B	Protein NipSnap homolog 3B	0.108615	0.0883129	0.0225735	0.0116589	0.238557	0.998728	0.998728	0.298524	NS
NPTN	Neuroplastin	0.327898	0.234613	0.114468	0.019682	0.236571	0.998728	0.998728	0.482966	NS
NQO1	NAD(P)H dehydrogenase [quinone] 1	0.0217996	0.0357412	0.0216213	0.0212618	0.470437	0.998728	0.998728	-0.713285	NS
NRADD	Death domain-containing membrane protein NRADD	0.133155	0.107555	0.0261064	0.01702	0.227886	0.998728	0.998728	0.308025	NS
NRAM2	Natural resistance-associated macrophage protein 2	0.0150807	0.0182811	0.0127808	0.0257532	0.856506	0.998728	0.998728	-0.277645	NS
NRAP	Nebulin-related-anchoring protein	0.0694974	0.0620708	0.0118261	0.00459636	0.36801	0.998728	0.998728	0.163045	NS
NRDC	Nardilysin	0.119185	0.115659	0.00950855	0.0166155	0.765708	0.998728	0.998728	0.0433195	NS
NS1BP	Influenza virus NS1A-binding protein homolog	0.0271556	0.0463543	0.00588578	0.00547639	0.0144206	0.998728	0.998728	-0.771454	Down
NSDHL	Sterol-4-alpha-carboxylate 3-dehydrogenase, decarboxylating	0.771709	0.82852	0.0877017	0.128332	0.561087	0.998728	0.998728	-0.102479	NS
NSF	Vesicle-fusing ATPase	0.0757139	0.077316	0.0114418	0.00153248	0.821853	0.998728	0.998728	-0.030209	NS
NSF1C	NSFL1 cofactor p47	0.891868	0.780994	0.195389	0.0325853	0.387211	0.998728	0.998728	0.191519	NS
NSMA	Sphingomyelin phosphodiesterase 2	0.0406391	0.0396631	0.0215976	0.0112049	0.947943	0.998728	0.998728	0.0350712	NS
NSMA3	Sphingomyelin phosphodiesterase 4	0.000387399	0.000660727	0.000520775	0.000488933	0.543732	0.998728	0.998728	-0.770234	NS
NSUN2	RNA cytosine C(5)-methyltransferase NSUN2	0.0478119	0.057843	0.0122912	0.0163633	0.44372	0.998728	0.998728	-0.274774	NS
NT5C	5'(3')-deoxyribonucleotidase, cytosolic type	0.304717	0.273327	0.050376	0.0532082	0.499288	0.998728	0.998728	0.156841	NS
NT5D3	5'-nucleotidase domain-containing protein 3	0.0998987	0.108183	0.00301651	0.00377986	0.0412631	0.998728	0.998728	-0.114936	Down
NTF2	Nuclear transport factor 2	0.787925	0.752448	0.315705	0.117364	0.86411	0.998728	0.998728	0.066467	NS
NTM1A	N-terminal Xaa-Pro-Lys N-methyltransferase 1	0.0252045	0.0307006	0.0160173	0.0118031	0.657307	0.998728	0.998728	-0.284582	NS
NU133	Nuclear pore complex protein Nup133	0.0067384	0.0108497	0.00148501	0.00379953	0.155817	0.998728	0.998728	-0.687178	NS
NU155	Nuclear pore complex protein Nup155	0.15108	0.0417227	0.186656	0.00657361	0.367874	0.998728	0.998728	1.85641	NS
NU160	Nuclear pore complex protein Nup160	0.0191581	0.0181227	0.0221665	0.012677	0.947381	0.998728	0.998728	0.0801568	NS
NU1M	NADH-ubiquinone oxidoreductase chain 1	0.0297631	0.0451006	0.0104432	0.00487784	0.0825054	0.998728	0.998728	-0.599618	NS
NU3M	NADH-ubiquinone oxidoreductase chain 3	0.38931	0.372487	0.0668848	0.0163866	0.693959	0.998728	0.998728	0.0637285	NS
NU5M	NADH-ubiquinone oxidoreductase chain 5	0.0150032	0.00372156	0.0236039	0.0015381	0.455178	0.998728	0.998728	2.01129	NS
NUB1	NEDD8 ultimate buster 1	0.0243891	0.0302496	0.00878784	0.00910505	0.46741	0.998728	0.998728	-0.310679	NS
NUBP2	Cytosolic Fe-S cluster assembly factor NUBP2	0.0395553	0.0448591	0.0333211	0.019264	0.823085	0.998728	0.998728	-0.18153	NS
NUCB1	Nucleobindin-1	0.362927	0.267293	0.143572	0.0345785	0.324792	0.998728	0.998728	0.441257	NS
NUCB2	Nucleobindin-2	0.0901141	0.0856337	0.00531289	0.0114083	0.57084	0.998728	0.998728	0.0735738	NS
NUCKS	Nuclear ubiquitous casein and cyclin-dependent kinase substrate 1	0.422466	0.31791	0.243322	0.140786	0.554522	0.998728	0.998728	0.410218	NS
NUCL	Nucleolin	1.47227	1.17503	0.149164	0.119061	0.0542325	0.998728	0.998728	0.325348	NS
NUDC	Nuclear migration protein nudC	0.62391	0.493874	0.248178	0.038679	0.420568	0.998728	0.998728	0.337194	NS
NUDC1	NudC domain-containing protein 1	0.0260104	0.0246222	0.00460363	0.0198543	0.911776	0.998728	0.998728	0.0791284	NS
NUDC2	NudC domain-containing protein 2	0.201643	0.148963	0.0627648	0.0106097	0.225032	0.998728	0.998728	0.43685	NS
NUDC3	NudC domain-containing protein 3	0.060917	0.0448385	0.0148942	0.00940469	0.189038	0.998728	0.998728	0.442108	NS
NUDT4	Diphosphoinositol polyphosphate phosphohydrolase 2	0.0695921	0.0684209	0.0221472	0.00218915	0.931755	0.998728	0.998728	0.0244864	NS
NUDT9	ADP-ribose pyrophosphatase, mitochondrial	0.709971	0.564057	0.527539	0.347814	0.709621	0.998728	0.998728	0.331918	NS
NUFP2	Nuclear fragile X mental retardation-interacting protein 2	0.100719	0.080847	0.0181685	0.00436013	0.139251	0.998728	0.998728	0.31707	NS
NUMA1	Nuclear mitotic apparatus protein 1	0.0208972	0.0210816	0.0111214	0.00494047	0.980313	0.998728	0.998728	-0.0126784	NS
NUP35	Nucleoporin NUP35	0.0190604	0.0251911	0.0105055	0.00201605	0.377064	0.998728	0.998728	-0.402338	NS
NUP37	Nucleoporin Nup37	0.0323349	0.0316498	0.00822285	0.00681431	0.916873	0.998728	0.998728	0.0308979	NS
NUP43	Nucleoporin Nup43	0.0127782	0.00152805	0.0213583	0.00250979	0.41613	0.998728	0.998728	3.06392	NS
NUP54	Nuclear pore complex protein Nup54	0.0306744	0.0331096	0.0312631	0.00664425	0.901382	0.998728	0.998728	-0.110214	NS
NUP62	Nuclear pore glycoprotein p62	0.0858341	0.0783681	0.0114087	0.00908623	0.425364	0.998728	0.998728	0.131284	NS
NUP88	Nuclear pore complex protein Nup88	0.0191147	0.0117419	0.00754719	0.00943593	0.350172	0.998728	0.998728	0.70302	NS
NUP93	Nuclear pore complex protein Nup93	0.0726414	0.0839376	0.0148389	0.0215367	0.495987	0.998728	0.998728	-0.208525	NS
NUP98	Nuclear pore complex protein Nup98-Nup96	0.0615047	0.044237	0.0767993	0.03813	0.744817	0.998728	0.998728	0.475444	NS
NXN	Nucleoredoxin	0.0432664	0.047736	0.0270069	0.0068909	0.794968	0.998728	0.998728	-0.14183	NS
NXP20	Protein Noxp20	0.214406	0.201639	0.038732	0.0158428	0.625173	0.998728	0.998728	0.0885675	NS
OAT	Ornithine aminotransferase, mitochondrial	0.213726	0.238977	0.0211911	0.0186113	0.195901	0.998728	0.998728	-0.161112	NS
OBRG	Leptin receptor gene-related protein	0.202065	0.189424	0.0493078	0.0518389	0.774844	0.998728	0.998728	0.0932007	NS
OBSCN	Obscurin	0.267632	0.246982	0.0471523	0.0615334	0.668509	0.998728	0.998728	0.115842	NS
OBSL1	Obscurin-like protein 1	0.376528	0.35466	0.012974	0.0642705	0.594438	0.998728	0.998728	0.0863215	NS
OCAD1	OCIA domain-containing protein 1	0.242806	0.248089	0.0147518	0.0448795	0.855863	0.998728	0.998728	-0.0310517	NS
ODB2	Lipoamide acyltransferase component of branched-chain alpha-keto acid dehydrogenase complex, mitochondrial	0.0353308	0.0350017	0.0214022	0.00154813	0.98008	0.998728	0.998728	0.0135015	NS
ODO1	2-oxoglutarate dehydrogenase, mitochondrial	0.706956	0.677572	0.0503805	0.119134	0.714044	0.998728	0.998728	0.0612467	NS
ODO2	Dihydrolipoyllysine-residue succinyltransferase component of 2-oxoglutarate dehydrogenase complex, mitochondrial	1.08301	1.23712	0.56293	0.812284	0.800444	0.998728	0.998728	-0.191947	NS
ODP2	Dihydrolipoyllysine-residue acetyltransferase component of pyruvate dehydrogenase complex, mitochondrial	1.20766	1.08361	0.536013	0.364209	0.756881	0.998728	0.998728	0.156361	NS
ODPA	Pyruvate dehydrogenase E1 component subunit alpha, somatic form, mitochondrial	1.8676	1.94272	0.25835	0.228573	0.725188	0.998728	0.998728	-0.056893	NS
ODPB	Pyruvate dehydrogenase E1 component subunit beta, mitochondrial	1.92142	1.80207	0.241088	0.05653	0.450799	0.998728	0.998728	0.092515	NS
ODPX	Pyruvate dehydrogenase protein X component, mitochondrial	0.20358	0.176761	0.0537345	0.00365171	0.437063	0.998728	0.998728	0.203796	NS
ODR4	Protein odr-4 homolog	0.107086	0.0949554	0.029097	0.0185156	0.575296	0.998728	0.998728	0.173445	NS
OFUT2	GDP-fucose protein O-fucosyltransferase 2	0.053985	0.0678088	0.00123299	0.0285829	0.44973	0.998728	0.998728	-0.328915	NS
OGA	Protein O-GlcNAcase	0.0216691	0.0370174	0.0179605	0.00861113	0.252889	0.998728	0.998728	-0.772567	NS
OGFD3	2-oxoglutarate and iron-dependent oxygenase domain-containing protein 3	0.0160604	0.0127478	0.00416653	0.000816722	0.247954	0.998728	0.998728	0.333262	NS
OGFR	Opioid growth factor receptor	0.0605275	0.0564414	0.0281449	0.00637944	0.818337	0.998728	0.998728	0.100838	NS
OGT1	UDP-N-acetylglucosamine--peptide N-acetylglucosaminyltransferase 110 kDa subunit	0.0231739	0.0311762	0.00503568	0.00530107	0.130892	0.998728	0.998728	-0.427943	NS
OLA1	Obg-like ATPase 1	0.66053	0.595808	0.0750702	0.0524647	0.288113	0.998728	0.998728	0.148778	NS
OPA1	Dynamin-like 120 kDa protein, mitochondrial	0.153844	0.153668	0.074881	0.0120664	0.996996	0.998728	0.998728	0.00164575	NS
OPA3	Optic atrophy 3 protein homolog	0.0884131	0.0858292	0.0291831	0.0127605	0.895046	0.998728	0.998728	0.0427919	NS
ORN	Oligoribonuclease, mitochondrial	0.144726	0.0939666	0.049521	0.0100773	0.156889	0.998728	0.998728	0.623107	NS
OS9	Protein	0.0242022	0.0253648	0.0041622	0.00813665	0.836403	0.998728	0.998728	-0.0676895	NS
OSB10	Oxysterol-binding protein-related protein 10	0.0722477	0.0751707	0.0367847	0.046595	0.936135	0.998728	0.998728	-0.0572187	NS
OSBL3	Oxysterol-binding protein-related protein 3	0.0337935	0.0148772	0.0282691	0.00220012	0.312204	0.998728	0.998728	1.18364	NS
OSBL8	Oxysterol-binding protein-related protein 8	0.0744946	0.0778533	0.0382313	0.0321797	0.912934	0.998728	0.998728	-0.0636226	NS
OSBL9	Oxysterol-binding protein-related protein 9	0.0852696	0.0962653	0.0309725	0.0159145	0.613509	0.998728	0.998728	-0.174984	NS
OSBP1	Oxysterol-binding protein 1	0.137908	0.133275	0.0689772	0.0261725	0.918627	0.998728	0.998728	0.0492976	NS
OSGEP	Probable tRNA N6-adenosine threonylcarbamoyltransferase	0.0477306	0.0458022	0.0226403	0.0139951	0.906191	0.998728	0.998728	0.0594975	NS
OST48	Dolichyl-diphosphooligosaccharide--protein glycosyltransferase 48 kDa subunit	0.68241	0.635165	0.12578	0.0612611	0.590016	0.998728	0.998728	0.103508	NS
OSTC	Oligosaccharyltransferase complex subunit	0.681049	0.647736	0.591182	0.314956	0.935497	0.998728	0.998728	0.0723513	NS
OSTF1	Osteoclast-stimulating factor 1	0.223713	0.31427	0.0227075	0.0401569	0.0272775	0.998728	0.998728	-0.490359	Down
OTU6B	Deubiquitinase OTUD6B	0.153478	0.104307	0.0571347	0.0269077	0.248777	0.998728	0.998728	0.557192	NS
OTUB1	Ubiquitin thioesterase OTUB1	0.73202	0.716455	0.136246	0.0725137	0.869817	0.998728	0.998728	0.0310078	NS
OTUD4	OTU domain-containing protein 4	0.0651274	0.0653316	0.00898762	0.0163216	0.985764	0.998728	0.998728	-0.00451644	NS
OTUL	Ubiquitin thioesterase otulin	0.0536447	0.0616673	0.00232926	0.0187703	0.503291	0.998728	0.998728	-0.20107	NS
OVCA2	Esterase OVCA2	0.0173364	0.0277061	0.0209209	0.0274513	0.630269	0.998728	0.998728	-0.676404	NS
OXA1L	Mitochondrial inner membrane protein OXA1L	0.180914	0.122123	0.0682259	0.019254	0.224235	0.998728	0.998728	0.566966	NS
OXR1	Oxidation resistance protein 1	0.0174692	0.0231471	0.0091272	0.0162018	0.624898	0.998728	0.998728	-0.406014	NS
OXSM	3-oxoacyl-[acyl-carrier-protein] synthase, mitochondrial	0.150064	0.144833	0.0980398	0.0213596	0.932385	0.998728	0.998728	0.0511927	NS
OXSR1	Serine/threonine-protein kinase	0.185846	0.154348	0.0489405	0.0451632	0.458672	0.998728	0.998728	0.267914	NS
P3H1	Prolyl 3-hydroxylase 1	0.0639187	0.0672964	0.00289945	0.0153629	0.727243	0.998728	0.998728	-0.0742915	NS
P4HA1	Prolyl 4-hydroxylase subunit alpha-1	0.623367	0.585852	0.154717	0.0521567	0.710978	0.998728	0.998728	0.0895446	NS
P4HA2	Prolyl 4-hydroxylase subunit alpha-2	0.10516	0.114104	0.0167878	0.0179972	0.563251	0.998728	0.998728	-0.117755	NS
P4K2A	Phosphatidylinositol 4-kinase type 2-alpha	0.0494724	0.0536772	0.00733541	0.0138981	0.667145	0.998728	0.998728	-0.117686	NS
P5CR1	Pyrroline-5-carboxylate reductase 1, mitochondrial	0.0474773	0.042873	0.0110921	0.00735464	0.581314	0.998728	0.998728	0.147169	NS
P5CR2	Pyrroline-5-carboxylate reductase 2	0.332851	0.323139	0.115152	0.0206153	0.892613	0.998728	0.998728	0.0427224	NS
P5CR3	Pyrroline-5-carboxylate reductase 3	0.215101	0.216137	0.0402847	0.0464508	0.97812	0.998728	0.998728	-0.00693064	NS
P5CS	Delta-1-pyrroline-5-carboxylate synthase	0.509599	0.412164	0.189288	0.0206625	0.425529	0.998728	0.998728	0.306142	NS
PA1B2	Platelet-activating factor acetylhydrolase IB subunit alpha2	0.291211	0.290873	0.142561	0.0946162	0.997433	0.998728	0.998728	0.00167621	NS
PA1B3	Platelet-activating factor acetylhydrolase IB subunit alpha1	0.0358363	0.0493371	0.00812202	0.0184186	0.309968	0.998728	0.998728	-0.46125	NS
PA2G4	Proliferation-associated protein 2G4	1.27897	1.41275	0.112888	0.125245	0.241333	0.998728	0.998728	-0.143526	NS
PABP1	Polyadenylate-binding protein 1	0.862451	0.723349	0.04362	0.0431793	0.0171688	0.998728	0.998728	0.253752	Up
PABP2	Polyadenylate-binding protein 2	0.089215	0.0826354	0.0288355	0.0118336	0.733157	0.998728	0.998728	0.110528	NS
PACN2	Protein kinase C and casein kinase substrate in neurons protein 2	1.7053	1.47079	0.702631	0.148418	0.601879	0.998728	0.998728	0.213434	NS
PACN3	Protein kinase C and casein kinase II substrate protein 3	0.673949	0.725322	0.0652596	0.0649174	0.388456	0.998728	0.998728	-0.105981	NS
PACS2	Phosphofurin acidic cluster sorting protein 2	0.0316849	0.0176109	0.0156135	0.00572088	0.216537	0.998728	0.998728	0.847327	NS
PAG15	Phospholipase A2 group XV	0.0289702	0.0316556	0.00709205	0.00351441	0.588348	0.998728	0.998728	-0.127889	NS
PAIP1	Polyadenylate-binding protein-interacting protein 1	0.102355	0.112241	0.0515792	0.0242697	0.778838	0.998728	0.998728	-0.133025	NS
PAIRB	Plasminogen activator inhibitor 1 RNA-binding protein	0.84447	0.667986	0.126913	0.16826	0.220562	0.998728	0.998728	0.338228	NS
PAK1	Serine/threonine-protein kinase PAK 1	0.155261	0.163973	0.0342142	0.0320385	0.763625	0.998728	0.998728	-0.0787645	NS
PAK2	Serine/threonine-protein kinase PAK 2	0.105409	0.125583	0.00757107	0.0102186	0.0515041	0.998728	0.998728	-0.252644	NS
PALLD	Palladin	0.146621	0.100755	0.0354304	0.0172335	0.113971	0.998728	0.998728	0.541244	NS
PALM	Paralemmin-1	0.308519	0.301293	0.0275165	0.0398246	0.808754	0.998728	0.998728	0.0341889	NS
PALM2	Paralemmin-2	0.0508271	0.0613974	0.0435545	0.0377851	0.766735	0.998728	0.998728	-0.272577	NS
PAPS1	Bifunctional 3'-phosphoadenosine 5'-phosphosulfate synthase 1	0.0369837	0.0258491	0.0180174	0.00200763	0.347372	0.998728	0.998728	0.516774	NS
PARK7	Parkinson disease protein 7 homolog	2.05501	2.06225	0.147184	0.234232	0.966013	0.998728	0.998728	-0.00507442	NS
PARP3	Protein mono-ADP-ribosyltransferase PARP3	0.181182	0.252719	0.0263185	0.0281457	0.0324176	0.998728	0.998728	-0.480098	Down
PARVA	Alpha-parvin	0.0655479	0.0330999	0.0341961	0.0245313	0.252663	0.998728	0.998728	0.985725	NS
PARVB	Beta-parvin	0.0965983	0.107098	0.0171273	0.0154464	0.474521	0.998728	0.998728	-0.148856	NS
PAXI	Paxillin	0.051062	0.0360764	0.0134284	0.0310293	0.485481	0.998728	0.998728	0.501195	NS
PBDC1	Protein PBDC1	0.097664	0.107931	0.0203967	0.0147017	0.518438	0.998728	0.998728	-0.144206	NS
PBIP1	Pre-B-cell leukemia transcription factor-interacting protein 1	0.693479	0.595387	0.206166	0.0442275	0.465554	0.998728	0.998728	0.220024	NS
PCBP1	Poly(rC)-binding protein 1	2.6307	2.40809	0.193251	0.0626601	0.130561	0.998728	0.998728	0.127554	NS
PCBP2	Poly(rC)-binding protein 2	1.08398	1.29915	0.119219	0.0705904	0.0546668	0.998728	0.998728	-0.261226	NS
PCCA	Propionyl-CoA carboxylase alpha chain, mitochondrial	0.10306	0.108722	0.0123732	0.00412236	0.493897	0.998728	0.998728	-0.0771612	NS
PCCB	Propionyl-CoA carboxylase beta chain, mitochondrial	0.135812	0.123186	0.053331	0.00799774	0.705847	0.998728	0.998728	0.140772	NS
PCDG4	Protocadherin gamma-A4	0.0365935	0.0391624	0.0401766	0.0204359	0.926117	0.998728	0.998728	-0.0978801	NS
PCKGM	Phosphoenolpyruvate carboxykinase [GTP], mitochondrial	0.187371	0.213995	0.0382398	0.0405305	0.454435	0.998728	0.998728	-0.191677	NS
PCNA	Proliferating cell nuclear antigen	0.126153	0.14862	0.0150563	0.0263252	0.268736	0.998728	0.998728	-0.236453	NS
PCNP	PEST proteolytic signal-containing nuclear protein	0.119278	0.08387	0.0497296	0.015513	0.304354	0.998728	0.998728	0.508095	NS
PCOC1	Procollagen C-endopeptidase enhancer 1	0.178813	0.124607	0.0380564	0.0437734	0.180827	0.998728	0.998728	0.521076	NS
PCY1A	Choline-phosphate cytidylyltransferase A	0.122665	0.089443	0.0335011	0.0175433	0.202761	0.998728	0.998728	0.455678	NS
PCY2	Ethanolamine-phosphate cytidylyltransferase	0.0396073	0.0321478	0.0170648	0.00428413	0.503466	0.998728	0.998728	0.301046	NS
PCYOX	Prenylcysteine oxidase	0.341039	0.401481	0.101551	0.0522528	0.41118	0.998728	0.998728	-0.235397	NS
PCYXL	Prenylcysteine oxidase-like	0.0129053	0.0227901	0.00549153	0.00646265	0.113654	0.998728	0.998728	-0.820436	NS
PDC10	Programmed cell death protein 10	0.0493543	0.0550006	0.011337	0.00939426	0.542878	0.998728	0.998728	-0.156272	NS
PDC6I	Programmed cell death 6-interacting protein	0.631737	0.515055	0.314853	0.0203802	0.55667	0.998728	0.998728	0.294599	NS
PDCD5	Programmed cell death protein 5	0.567193	0.371988	0.239392	0.0755875	0.249289	0.998728	0.998728	0.608584	NS
PDCD6	Programmed cell death protein 6	0.167299	0.173361	0.0162882	0.0240443	0.735989	0.998728	0.998728	-0.0513503	NS
PDCL3	Phosducin-like protein 3	0.0820616	0.0773876	0.0287105	0.0136406	0.81152	0.998728	0.998728	0.0846051	NS
PDE12	2',5'-phosphodiesterase 12	0.0601045	0.051904	0.0341949	0.00675044	0.7045	0.998728	0.998728	0.211628	NS
PDE2A	cGMP-dependent 3',5'-cyclic phosphodiesterase	0.0226407	0.0178062	0.0116213	0.00236076	0.519068	0.998728	0.998728	0.346543	NS
PDE4D	cAMP-specific 3',5'-cyclic phosphodiesterase 4D	0.0094598	0.0102676	0.0051089	0.00286724	0.822974	0.998728	0.998728	-0.118221	NS
PDE6D	Retinal rod rhodopsin-sensitive cGMP 3',5'-cyclic phosphodiesterase subunit delta	0.155235	0.215187	0.053787	0.0864427	0.365434	0.998728	0.998728	-0.47113	NS
PDIA1	Protein disulfide-isomerase	4.8652	4.39411	0.479853	0.252104	0.206697	0.998728	0.998728	0.146928	NS
PDIA3	Protein disulfide-isomerase A3	3.52878	3.03706	1.07106	0.209187	0.478737	0.998728	0.998728	0.216494	NS
PDIA4	Protein disulfide-isomerase A4	0.812571	0.778463	0.130751	0.0758757	0.715873	0.998728	0.998728	0.061865	NS
PDIA5	Protein disulfide-isomerase A5	0.0242405	0.0188839	0.0151916	0.00182028	0.576989	0.998728	0.998728	0.360261	NS
PDIA6	Protein disulfide-isomerase A6	1.30127	1.43466	0.120051	0.172167	0.332773	0.998728	0.998728	-0.140794	NS
PDIP2	Polymerase delta-interacting protein 2	0.0469874	0.0564009	0.0260701	0.00383566	0.569575	0.998728	0.998728	-0.263444	NS
PDK3	[Pyruvate dehydrogenase (acetyl-transferring)] kinase isozyme 3, mitochondrial	0.0606459	0.0539612	0.0254933	0.00936236	0.691807	0.998728	0.998728	0.16849	NS
PDLI1	PDZ and LIM domain protein 1	0.990735	0.915333	0.109023	0.0204218	0.304292	0.998728	0.998728	0.114203	NS
PDLI2	PDZ and LIM domain protein 2	0.752284	0.709564	0.124744	0.214666	0.780526	0.998728	0.998728	0.0843437	NS
PDLI3	PDZ and LIM domain protein 3	1.72752	1.7824	0.284698	0.424009	0.861424	0.998728	0.998728	-0.0451139	NS
PDLI4	PDZ and LIM domain protein 4	0.402219	0.357702	0.200081	0.130627	0.763096	0.998728	0.998728	0.169222	NS
PDLI5	PDZ and LIM domain protein 5	0.231045	0.188198	0.0463723	0.0388081	0.287001	0.998728	0.998728	0.295923	NS
PDLI7	PDZ and LIM domain protein 7	0.185203	0.167638	0.00665871	0.0160114	0.15421	0.998728	0.998728	0.14376	NS
PDP1	[Pyruvate dehydrogenase [acetyl-transferring]]-phosphatase 1, mitochondrial	0.131108	0.0958892	0.0775765	0.0354931	0.5141	0.998728	0.998728	0.451313	NS
PDPR	Pyruvate dehydrogenase phosphatase regulatory subunit, mitochondrial	0.117532	0.123213	0.0215945	0.0162039	0.733952	0.998728	0.998728	-0.0681034	NS
PDXD1	Pyridoxal-dependent decarboxylase domain-containing protein 1	0.0535412	0.0605515	0.00818116	0.00479755	0.269651	0.998728	0.998728	-0.177514	NS
PDXK	Pyridoxal kinase	0.0234053	0.0200301	0.0207055	0.0277589	0.874138	0.998728	0.998728	0.224666	NS
PEA15	Astrocytic phosphoprotein PEA-15	0.766955	0.577959	0.0927857	0.0362914	0.0303391	0.998728	0.998728	0.408176	Up
PEBB	Core-binding factor subunit beta	0.160265	0.124848	0.0466031	0.00835121	0.2648	0.998728	0.998728	0.360288	NS
PEBP1	Phosphatidylethanolamine-binding protein 1	4.27943	3.8448	0.877642	0.0910028	0.441633	0.998728	0.998728	0.154512	NS
PEF1	Peflin	0.10162	0.0872289	0.0916436	0.0234655	0.805188	0.998728	0.998728	0.220309	NS
PELO	Protein pelota homolog	0.0720889	0.0781747	0.0264124	0.019476	0.764135	0.998728	0.998728	-0.116926	NS
PELP1	Proline-, glutamic acid- and leucine-rich protein 1	0.00651355	0.00722122	0.00221458	0.00160389	0.677175	0.998728	0.998728	-0.148797	NS
PEPD	Xaa-Pro dipeptidase	0.138543	0.0974927	0.0435638	0.00811332	0.18387	0.998728	0.998728	0.506964	NS
PEPL1	Probable aminopeptidase NPEPL1	0.164583	0.11127	0.0949055	0.0279162	0.403434	0.998728	0.998728	0.564758	NS
PEX14	Peroxisomal membrane protein PEX14	0.122954	0.119475	0.0107393	0.0252652	0.836993	0.998728	0.998728	0.0414141	NS
PEX19	Peroxisomal biogenesis factor 19	0.260597	0.239996	0.0582196	0.0154429	0.585441	0.998728	0.998728	0.118813	NS
PEX3	Peroxisomal biogenesis factor 3	0.0430103	0.0413701	0.0240191	0.00897723	0.91712	0.998728	0.998728	0.0560922	NS
PEX5	Peroxisomal targeting signal 1 receptor	0.0125581	0.0173056	0.0035809	0.00485714	0.244668	0.998728	0.998728	-0.462616	NS
PFD1	Prefoldin subunit 1	0.197311	0.234253	0.145779	0.0352948	0.691628	0.998728	0.998728	-0.247598	NS
PFD2	Prefoldin subunit 2	0.486097	0.485911	0.10838	0.0882705	0.998278	0.99925	0.99925	0.000550091	NS
PFD3	Prefoldin subunit 3	0.38883	0.347252	0.118711	0.0401627	0.59631	0.998728	0.998728	0.163153	NS
PFD5	Prefoldin subunit 5	0.271138	0.223369	0.122301	0.00969995	0.53703	0.998728	0.998728	0.279597	NS
PFD6	Prefoldin subunit 6	0.125715	0.132196	0.081923	0.00641812	0.897942	0.998728	0.998728	-0.0725215	NS
PFKAL	ATP-dependent 6-phosphofructokinase, liver type	0.153172	0.17968	0.0313307	0.0265264	0.326018	0.998728	0.998728	-0.230278	NS
PFKAM	ATP-dependent 6-phosphofructokinase, muscle type	2.58636	2.61886	0.517362	0.118477	0.920644	0.998728	0.998728	-0.0180153	NS
PFKAP	ATP-dependent 6-phosphofructokinase, platelet type	0.34786	0.43602	0.102945	0.0476343	0.249477	0.998728	0.998728	-0.325889	NS
PGAM1	Phosphoglycerate mutase 1	5.25844	3.72408	1.88644	0.474643	0.243641	0.998728	0.998728	0.497751	NS
PGAM2	Phosphoglycerate mutase 2	1.4599	1.42014	0.554247	0.146344	0.910178	0.998728	0.998728	0.0398323	NS
PGAM5	Serine/threonine-protein phosphatase PGAM5, mitochondrial	0.211523	0.193032	0.0395556	0.0229866	0.522477	0.998728	0.998728	0.131972	NS
PGBM	Basement membrane-specific heparan sulfate proteoglycan core protein	0.253179	0.129257	0.110385	0.0265646	0.131678	0.998728	0.998728	0.969914	NS
PGES2	Prostaglandin E synthase 2	0.108049	0.1009	0.0505062	0.0355986	0.850951	0.998728	0.998728	0.0987589	NS
PGFRB	Platelet-derived growth factor receptor beta	0.0832667	0.0883919	0.00699406	0.0101033	0.510014	0.998728	0.998728	-0.0861741	NS
PGH1	Prostaglandin G/H synthase 1	0.206895	0.203214	0.033269	0.0490272	0.919493	0.998728	0.998728	0.0258975	NS
PGK1	Phosphoglycerate kinase 1	6.5225	6.48197	0.331071	0.785475	0.938318	0.998728	0.998728	0.00899296	NS
PGLT1	Protein O-glucosyltransferase 1	0.0410362	0.0319144	0.0202639	0.000631294	0.479333	0.998728	0.998728	0.362689	NS
PGM1	Phosphoglucomutase-1	1.08162	1.011	0.176834	0.0315651	0.533286	0.998728	0.998728	0.0974106	NS
PGM2	Phosphoglucomutase-2	0.153891	0.107715	0.11178	0.00733518	0.514698	0.998728	0.998728	0.514686	NS
PGM5	Phosphoglucomutase-like protein 5	1.16587	0.867913	0.639536	0.0492098	0.466168	0.998728	0.998728	0.425781	NS
PGP	Glycerol-3-phosphate phosphatase	0.331291	0.289938	0.08028	0.0444651	0.478711	0.998728	0.998728	0.192357	NS
PGPI	Pyroglutamyl-peptidase 1	0.0131991	0.0145717	0.0193521	0.0183439	0.933239	0.998728	0.998728	-0.142732	NS
PGPS1	CDP-diacylglycerol--glycerol-3-phosphate 3-phosphatidyltransferase, mitochondrial	0.0353857	0.0467102	0.0161139	0.00139574	0.291961	0.998728	0.998728	-0.400574	NS
PGRC1	Membrane-associated progesterone receptor component 1	0.165055	0.147324	0.0253034	0.00682156	0.306275	0.998728	0.998728	0.163958	NS
PGRC2	Membrane-associated progesterone receptor component 2	0.526832	0.525667	0.110088	0.0553025	0.987712	0.998728	0.998728	0.00319512	NS
PGS1	Biglycan	0.0643793	0.0836972	0.0242231	0.0164661	0.317038	0.998728	0.998728	-0.378583	NS
PGTA	Geranylgeranyl transferase type-2 subunit alpha	0.130506	0.1393	0.0213132	0.0166933	0.603709	0.998728	0.998728	-0.0940841	NS
PGTB2	Geranylgeranyl transferase type-2 subunit beta	0.0493259	0.0530227	0.0045964	0.00637643	0.461015	0.998728	0.998728	-0.104266	NS
PHB	Prohibitin	1.68102	1.47154	0.256435	0.186469	0.316299	0.998728	0.998728	0.192013	NS
PHB2	Prohibitin-2	1.66234	1.44952	0.346734	0.323902	0.480627	0.998728	0.998728	0.197634	NS
PHLA3	Pleckstrin homology-like domain family A member 3	0.00353116	0.00863055	0.00486999	0.0145271	0.595186	0.998728	0.998728	-1.28931	NS
PHLB1	Pleckstrin homology-like domain family B member 1	0.0263553	0.0208719	0.00985846	0.0255152	0.745928	0.998728	0.998728	0.336534	NS
PHOCN	MOB-like protein phocein	0.138725	0.167397	0.05442	0.0123298	0.423756	0.998728	0.998728	-0.271047	NS
PHOP1	Phosphoethanolamine/phosphocholine phosphatase	0.115723	0.102575	0.0186871	0.00258548	0.293871	0.998728	0.998728	0.173999	NS
PHP14	14 kDa phosphohistidine phosphatase	0.391834	0.236473	0.214592	0.0144724	0.279067	0.998728	0.998728	0.728565	NS
PHS2	Pterin-4-alpha-carbinolamine dehydratase 2	0.0452986	0.0432371	0.0126299	0.00547685	0.808144	0.998728	0.998728	0.067198	NS
PI3R4	Phosphoinositide 3-kinase regulatory subunit 4	0.0112652	0.0097682	0.00271581	0.00123238	0.433669	0.998728	0.998728	0.205714	NS
PI42B	Phosphatidylinositol 5-phosphate 4-kinase type-2 beta	0.0569761	0.0682378	0.00721041	0.00349614	0.0716562	0.998728	0.998728	-0.260215	NS
PI42C	Phosphatidylinositol 5-phosphate 4-kinase type-2 gamma	0.00742174	0.00916479	0.00810149	0.00953915	0.821236	0.998728	0.998728	-0.304345	NS
PIAS2	E3 SUMO-protein ligase PIAS2	1.0554	0.97112	0.183137	0.224771	0.64109	0.998728	0.998728	0.120067	NS
PICAL	Phosphatidylinositol-binding clathrin assembly protein	0.161556	0.151546	0.0377086	0.0115091	0.682814	0.998728	0.998728	0.0922829	NS
PIEZ1	Piezo-type mechanosensitive ion channel component 1	0.0161206	0.0214195	0.0138039	0.019662	0.721867	0.998728	0.998728	-0.410014	NS
PIGS	GPI transamidase component PIG-S	0.0461396	0.0334139	0.0281029	0.00365054	0.480133	0.998728	0.998728	0.46556	NS
PIGT	GPI transamidase component PIG-T	0.00113922	0.00847889	0.000676563	0.0124198	0.36453	0.998728	0.998728	-2.89583	NS
PIGU	Phosphatidylinositol glycan anchor biosynthesis class U protein	0.0343632	0.030381	0.0180646	0.00950532	0.752429	0.998728	0.998728	0.177697	NS
PIMT	Protein-L-isoaspartate(D-aspartate) O-methyltransferase	0.368945	0.503076	0.102161	0.187915	0.338477	0.998728	0.998728	-0.447371	NS
PIN1	Peptidyl-prolyl cis-trans isomerase NIMA-interacting 1	0.0799103	0.0707306	0.0200146	0.0158095	0.566816	0.998728	0.998728	0.176046	NS
PIN4	Peptidyl-prolyl cis-trans isomerase NIMA-interacting 4	0.158738	0.13282	0.0473824	0.00452679	0.399008	0.998728	0.998728	0.25718	NS
PIP30	PSME3-interacting protein	0.0439979	0.0194724	0.049819	0.0106416	0.451259	0.998728	0.998728	1.176	NS
PIPNA	Phosphatidylinositol transfer protein alpha isoform	0.331061	0.24157	0.090258	0.118155	0.356044	0.998728	0.998728	0.454655	NS
PIPNB	Phosphatidylinositol transfer protein beta isoform	0.0752169	0.081353	0.00294504	0.0117536	0.429941	0.998728	0.998728	-0.113139	NS
PKD1	Polycystin-1	0.00278534	0.00233211	0.00302919	0.00187552	0.836398	0.998728	0.998728	0.256218	NS
PKHO2	Pleckstrin homology domain-containing family O member 2	0.0873387	0.0684579	0.0207298	0.00554832	0.202205	0.998728	0.998728	0.351404	NS
PKN1	Serine/threonine-protein kinase N1	0.0958465	0.0921087	0.0175875	0.0137282	0.786106	0.998728	0.998728	0.0573882	NS
PKN2	Serine/threonine-protein kinase N2	0.0125114	0.0160211	0.00664084	0.0160334	0.743794	0.998728	0.998728	-0.356724	NS
PLAK	Junction plakoglobin	0.350129	0.346516	0.0876546	0.0440492	0.952203	0.998728	0.998728	0.0149629	NS
PLAP	Phospholipase A-2-activating protein	0.33665	0.304953	0.0604905	0.022631	0.443192	0.998728	0.998728	0.14266	NS
PLAT3	Phospholipase A and acyltransferase 3	0.110222	0.0932191	0.0189196	0.0116032	0.25522	0.998728	0.998728	0.241712	NS
PLBL2	Putative phospholipase B-like 2	0.95861	0.726419	0.179246	0.0668059	0.103374	0.998728	0.998728	0.400142	NS
PLCB	1-acyl-sn-glycerol-3-phosphate acyltransferase beta	0.0155203	0.0229874	0.0129647	0.00159125	0.378148	0.998728	0.998728	-0.566688	NS
PLCB3	1-phosphatidylinositol 4,5-bisphosphate phosphodiesterase beta-3	0.00898696	0.00812855	0.00316881	0.00649792	0.847098	0.998728	0.998728	0.144835	NS
PLCC	1-acyl-sn-glycerol-3-phosphate acyltransferase gamma	0.404489	0.403427	0.103878	0.0294549	0.987225	0.998728	0.998728	0.00379251	NS
PLCD	1-acyl-sn-glycerol-3-phosphate acyltransferase delta	0.0825552	0.0781086	0.0121797	0.00410301	0.581295	0.998728	0.998728	0.0798774	NS
PLCD1	1-phosphatidylinositol 4,5-bisphosphate phosphodiesterase delta-1	0.04362	0.0412147	0.0174448	0.0224047	0.890453	0.998728	0.998728	0.0818304	NS
PLCG2	1-phosphatidylinositol 4,5-bisphosphate phosphodiesterase gamma-2	0.00450332	0.00723376	0.00107632	0.00218209	0.123848	0.998728	0.998728	-0.683755	NS
PLCH1	1-phosphatidylinositol 4,5-bisphosphate phosphodiesterase eta-1	0.0514501	0.0367766	0.0248181	0.00375937	0.368564	0.998728	0.998728	0.484386	NS
PLD3	5'-3' exonuclease PLD3	0.299654	0.315301	0.0565873	0.020864	0.676459	0.998728	0.998728	-0.0734285	NS
PLEC	Plectin	2.91916	2.70449	0.252354	0.0609278	0.225345	0.998728	0.998728	0.110196	NS
PLGT3	Protein O-glucosyltransferase 3	0.0270035	0.0490317	0.011096	0.0411908	0.421664	0.998728	0.998728	-0.860572	NS
PLIN3	Perilipin-3	0.701967	0.714382	0.136214	0.00739059	0.882387	0.998728	0.998728	-0.0252917	NS
PLOD1	Procollagen-lysine,2-oxoglutarate 5-dioxygenase 1	0.0487311	0.0439934	0.00893011	0.00491567	0.465942	0.998728	0.998728	0.147556	NS
PLOD2	Procollagen-lysine,2-oxoglutarate 5-dioxygenase 2	0.133637	0.105097	0.0527986	0.0345404	0.477143	0.998728	0.998728	0.346589	NS
PLOD3	Multifunctional procollagen lysine hydroxylase and glycosyltransferase LH3	0.0824286	0.0861662	0.0330128	0.0143726	0.866051	0.998728	0.998728	-0.063978	NS
PLPHP	Pyridoxal phosphate homeostasis protein	0.1626	0.157988	0.0265752	0.012566	0.799249	0.998728	0.998728	0.0415167	NS
PLPP1	Phospholipid phosphatase 1	0.424947	0.427647	0.0977029	0.144203	0.979863	0.998728	0.998728	-0.00913948	NS
PLPP2	Phospholipid phosphatase 2	0.0358406	0.0349566	0.0194639	0.0033844	0.941949	0.998728	0.998728	0.0360279	NS
PLPP3	Phospholipid phosphatase 3	0.0454815	0.0459007	0.0142033	0.0172485	0.975632	0.998728	0.998728	-0.013237	NS
PLRKT	Plasminogen receptor (KT)	0.0630076	0.0825548	0.0510861	0.0554462	0.676637	0.998728	0.998728	-0.389825	NS
PLS1	Phospholipid scramblase 1	0.0351367	0.0324385	0.00816344	0.0101127	0.737335	0.998728	0.998728	0.115271	NS
PLS3	Phospholipid scramblase 3	0.199137	0.148314	0.057579	0.0313417	0.25048	0.998728	0.998728	0.425104	NS
PLST	Plastin-3	1.24129	1.1928	0.15424	0.0219875	0.618453	0.998728	0.998728	0.0574859	NS
PLXB2	Plexin-B2	0.219107	0.18077	0.0325019	0.0214126	0.163196	0.998728	0.998728	0.27748	NS
PM34	Peroxisomal membrane protein PMP34	0.0174735	0.0225843	0.00544732	0.00175071	0.196741	0.998728	0.998728	-0.370154	NS
PML	Protein PML	0.0394088	0.0405344	0.00471281	0.0143282	0.903395	0.998728	0.998728	-0.040629	NS
PMM2	Phosphomannomutase 2	0.206036	0.204464	0.0325916	0.0117795	0.941181	0.998728	0.998728	0.0110437	NS
PMVK	Phosphomevalonate kinase	0.00319436	0.00344918	0.0026794	0.00129136	0.88922	0.998728	0.998728	-0.110723	NS
PNPH	Purine nucleoside phosphorylase	0.215995	0.215883	0.0343816	0.0381275	0.997157	0.998728	0.998728	0.000750676	NS
PNPT1	Polyribonucleotide nucleotidyltransferase 1, mitochondrial	0.0528105	0.0504714	0.00576397	0.00349986	0.580352	0.998728	0.998728	0.0653588	NS
PON2	Serum paraoxonase/arylesterase 2	0.138369	0.170981	0.0177634	0.021859	0.115398	0.998728	0.998728	-0.305319	NS
POPD1	Blood vessel epicardial substance	0.0133718	0.0124162	0.0227663	0.0105319	0.950556	0.998728	0.998728	0.106972	NS
PP1A	Serine/threonine-protein phosphatase PP1-alpha catalytic subunit	0.472814	0.333781	0.19842	0.0896563	0.330769	0.998728	0.998728	0.502374	NS
PP1B	Serine/threonine-protein phosphatase PP1-beta catalytic subunit	1.10489	0.774672	0.324317	0.233796	0.22578	0.998728	0.998728	0.512251	NS
PP1R7	Protein phosphatase 1 regulatory subunit 7	0.23497	0.258629	0.0416743	0.0415026	0.524347	0.998728	0.998728	-0.138404	NS
PP1RB	E3 ubiquitin-protein ligase PPP1R11	0.276043	0.216084	0.147746	0.0171542	0.523499	0.998728	0.998728	0.353303	NS
PP2AA	Serine/threonine-protein phosphatase 2A catalytic subunit alpha isoform	1.31266	1.14937	0.248095	0.158941	0.391467	0.998728	0.998728	0.191648	NS
PP2AB	Serine/threonine-protein phosphatase 2A catalytic subunit beta isoform	0.296593	0.259699	0.0560565	0.0359124	0.391467	0.998728	0.998728	0.191648	NS
PP2BA	Serine/threonine-protein phosphatase 2B catalytic subunit alpha isoform	0.372098	0.340273	0.0678342	0.0649522	0.588772	0.998728	0.998728	0.128992	NS
PP2BB	Serine/threonine-protein phosphatase 2B catalytic subunit beta isoform	0.152422	0.145237	0.0209026	0.0155947	0.658151	0.998728	0.998728	0.0696565	NS
PP4P1	Type 1 phosphatidylinositol 4,5-bisphosphate 4-phosphatase	0.196693	0.13171	0.114159	0.0190663	0.38588	0.998728	0.998728	0.578586	NS
PP4P2	Type 2 phosphatidylinositol 4,5-bisphosphate 4-phosphatase	0.149612	0.132974	0.116982	0.0308562	0.823441	0.998728	0.998728	0.170074	NS
PP4R1	Serine/threonine-protein phosphatase 4 regulatory subunit 1	0.0254128	0.0297758	0.00424781	0.00303772	0.221427	0.998728	0.998728	-0.228585	NS
PP4R2	Serine/threonine-protein phosphatase 4 regulatory subunit 2	0.0229516	0.0246015	0.00680205	0.000839225	0.698106	0.998728	0.998728	-0.100153	NS
PPA6	Lysophosphatidic acid phosphatase type 6	0.105625	0.0983943	0.0659243	0.0531022	0.88954	0.998728	0.998728	0.102307	NS
PPAC	Low molecular weight phosphotyrosine protein phosphatase	0.448562	0.399602	0.0589198	0.00660589	0.225862	0.998728	0.998728	0.166744	NS
PPAL	Lysosomal acid phosphatase	0.0693241	0.0783681	0.0386225	0.0097532	0.714202	0.998728	0.998728	-0.176909	NS
PPCE	Prolyl endopeptidase	1.71623	1.47208	0.450835	0.264229	0.463767	0.998728	0.998728	0.221384	NS
PPCS	Phosphopantothenate--cysteine ligase	0.034023	0.0327899	0.0076536	0.00410217	0.817822	0.998728	0.998728	0.0532585	NS
PPGB	Lysosomal protective protein	0.209373	0.208603	0.0464798	0.0315621	0.982219	0.998728	0.998728	0.00530948	NS
PPIA	Peptidyl-prolyl cis-trans isomerase A	26.0676	24.2555	5.62918	2.52723	0.637765	0.998728	0.998728	0.103946	NS
PPIB	Peptidyl-prolyl cis-trans isomerase B	1.72119	1.5052	0.151306	0.0719531	0.0893202	0.998728	0.998728	0.193454	NS
PPIC	Peptidyl-prolyl cis-trans isomerase C	0.754684	0.719535	0.0741249	0.14842	0.732233	0.998728	0.998728	0.0688079	NS
PPID	Peptidyl-prolyl cis-trans isomerase D	0.317442	0.269145	0.0649653	0.00898257	0.271163	0.998728	0.998728	0.238112	NS
PPIE	Peptidyl-prolyl cis-trans isomerase E	0.0321547	0.0201769	0.0234393	0.0193325	0.53222	0.998728	0.998728	0.672324	NS
PPIF	Peptidyl-prolyl cis-trans isomerase F, mitochondrial	0.0301957	0.0190552	0.00413264	0.00569412	0.0517692	0.998728	0.998728	0.664159	NS
PPIG	Peptidyl-prolyl cis-trans isomerase G	0.0234952	0.0280559	0.023152	0.00817711	0.763774	0.998728	0.998728	-0.25594	NS
PPIH	Peptidyl-prolyl cis-trans isomerase H	0.0685957	0.0665434	0.0121593	0.0182856	0.87925	0.998728	0.998728	0.0438228	NS
PPIL1	Peptidyl-prolyl cis-trans isomerase-like 1	0.0971754	0.0793785	0.00686634	0.00874689	0.0502259	0.998728	0.998728	0.291843	NS
PPIP2	Proline-serine-threonine phosphatase-interacting protein 2	0.0560302	0.0787601	0.0311046	0.00647823	0.28304	0.998728	0.998728	-0.49126	NS
PPM1A	Protein phosphatase 1A	0.10204	0.101802	0.00743765	0.0165428	0.982966	0.998728	0.998728	0.00336704	NS
PPM1B	Protein phosphatase 1B	0.170853	0.193531	0.00268752	0.0271955	0.22399	0.998728	0.998728	-0.17981	NS
PPM1F	Protein phosphatase 1F	0.0320192	0.0327203	0.00858531	0.00782215	0.921758	0.998728	0.998728	-0.0312501	NS
PPM1G	Protein phosphatase 1G	0.29051	0.291739	0.0510473	0.0398787	0.975369	0.998728	0.998728	-0.00608795	NS
PPME1	Protein phosphatase methylesterase 1	0.0313722	0.0329342	0.00592637	0.00406781	0.725745	0.998728	0.998728	-0.0701004	NS
PPP5	Serine/threonine-protein phosphatase 5	0.230547	0.216989	0.0604306	0.012267	0.722692	0.998728	0.998728	0.0874389	NS
PPP6	Serine/threonine-protein phosphatase 6 catalytic subunit	0.0667537	0.0537753	0.0347232	0.0207904	0.608196	0.998728	0.998728	0.311904	NS
PPR18	Phostensin	0.11672	0.0987685	0.0303248	0.00396174	0.366792	0.998728	0.998728	0.240931	NS
PPT1	Palmitoyl-protein thioesterase 1	0.0993466	0.0694508	0.042075	0.0231544	0.341625	0.998728	0.998728	0.516479	NS
PPT2	Lysosomal thioesterase PPT2	0.0348824	0.0363538	0.0169932	0.00807297	0.89879	0.998728	0.998728	-0.0596056	NS
PRAF2	PRA1 family protein 2	0.0831316	0.0757159	0.0715098	0.0583599	0.896051	0.998728	0.998728	0.134802	NS
PRAF3	PRA1 family protein 3	2.81952	2.75134	0.219146	0.4991	0.839079	0.998728	0.998728	0.0353168	NS
PRC2A	Protein PRRC2A	0.0627135	0.062882	0.026026	0.00907279	0.99206	0.998728	0.998728	-0.00387046	NS
PRC2B	Protein PRRC2B	0.0564906	0.0446862	0.0205875	0.0215459	0.530358	0.998728	0.998728	0.338182	NS
PRC2C	Protein PRRC2C	0.089289	0.0717737	0.0147522	0.0028871	0.113733	0.998728	0.998728	0.315027	NS
PRDX1	Peroxiredoxin-1	6.56992	6.17618	1.8609	1.57188	0.793382	0.998728	0.998728	0.0891625	NS
[truncated: 1,086 more rows]

## Sheet: ABD_IvsVC
accession	description	I_mean	VC_mean	I_SD	VC_SD	p.val	q.val	p.adj	IvsVC.FC	direction
1433B	14-3-3 protein beta/alpha	2.21837	2.12319	0.0664192	0.128085	0.31695	0.336352	0.581326	0.0632668	NS
1433E	14-3-3 protein epsilon	7.05392	7.53906	0.544827	2.31013	0.741193	0.500948	0.865801	-0.0959592	NS
1433F	14-3-3 protein eta	0.776098	0.74713	0.0717473	0.0695992	0.642075	0.464377	0.802593	0.0548796	NS
1433G	14-3-3 protein gamma	2.45912	2.816	0.571766	0.0588078	0.342729	0.345822	0.597692	-0.195505	NS
1433T	14-3-3 protein theta	1.95818	1.77242	0.103688	0.182279	0.199737	0.276376	0.477668	0.143798	NS
1433Z	14-3-3 protein zeta/delta	8.26246	10.1555	1.85135	0.687784	0.172204	0.258928	0.447511	-0.297625	NS
2A5A	Serine/threonine-protein phosphatase 2A 56 kDa regulatory subunit alpha isoform	0.0145513	0.0269199	0.00972692	0.00875769	0.177018	0.262858	0.454304	-0.887523	NS
2AAA	Serine/threonine-protein phosphatase 2A 65 kDa regulatory subunit A alpha isoform	1.31731	1.81026	0.329811	0.475935	0.214354	0.28482	0.492262	-0.458604	NS
2ABA	Serine/threonine-protein phosphatase 2A 55 kDa regulatory subunit B alpha isoform	0.287248	0.294336	0.0615053	0.0226903	0.860566	0.539165	0.931852	-0.0351672	NS
3HIDH	3-hydroxyisobutyrate dehydrogenase, mitochondrial	0.338137	0.300913	0.0420979	0.0416796	0.33763	0.343926	0.594416	0.16826	NS
4F2	4F2 cell-surface antigen heavy chain	0.519708	0.456541	0.118505	0.0787624	0.484837	0.405807	0.701366	0.186956	NS
5NT3A	Cytosolic 5'-nucleotidase 3A	0.00760991	0.0108575	0.00148349	0.0041557	0.271408	0.316224	0.546537	-0.512737	NS
5NTC	Cytosolic purine 5'-nucleotidase	0.15767	0.122723	0.0113582	0.0298447	0.130913	0.234144	0.404676	0.361501	NS
6PGD	6-phosphogluconate dehydrogenase, decarboxylating	1.46774	1.70327	0.103484	0.150842	0.0896001	0.194898	0.336846	-0.214709	NS
6PGL	6-phosphogluconolactonase	1.28986	0.895567	0.281292	0.0205257	0.0726538	0.182731	0.315819	0.526337	NS
A16A1	Aldehyde dehydrogenase family 16 member A1	0.0240068	0.0302937	0.00744914	0.00329472	0.252227	0.302985	0.523657	-0.335576	NS
A16L1	Autophagy-related protein 16-1	0.038476	0.0487935	0.01428	0.0105333	0.370864	0.358812	0.620143	-0.342731	NS
A2MG	Alpha-2-macroglobulin-P	0.174706	0.382109	0.0489988	0.0539154	0.00786807	0.0860043	0.148643	-1.12906	Down
A4	Amyloid-beta A4 protein	0.19435	0.147325	0.0254687	0.0280676	0.0980867	0.204296	0.353089	0.399656	NS
AACS	Acetoacetyl-CoA synthetase	0.331405	0.308472	0.0630465	0.0572205	0.665107	0.471483	0.814875	0.103457	NS
AAK1	AP2-associated protein kinase 1	0.0313432	0.0321176	0.0140713	0.0229379	0.962634	0.570853	0.98662	-0.0352141	NS
AAKB1	5'-AMP-activated protein kinase subunit beta-1	0.00568679	0.00786769	0.0021117	0.00444565	0.485579	0.405968	0.701644	-0.468325	NS
AAKB2	5'-AMP-activated protein kinase subunit beta-2	0.0545299	0.0657214	0.0135818	0.00981905	0.311801	0.333466	0.576338	-0.269316	NS
AAKG1	5'-AMP-activated protein kinase subunit gamma-1	0.0138726	0.0385316	0.00202733	0.00790838	0.00637708	0.0843176	0.145728	-1.4738	Down
AAMDC	Mth938 domain-containing protein	0.267279	0.169555	0.0201034	0.0268238	0.00723405	0.0855514	0.147861	0.656589	Up
AAPK1	5'-AMP-activated protein kinase catalytic subunit alpha-1	0.193869	0.201375	0.0278614	0.015898	0.706013	0.486379	0.840621	-0.0548015	NS
AASD1	Alanyl-tRNA editing protein Aarsd1	0.0391408	0.0417611	0.00299826	0.00630727	0.551219	0.427969	0.739669	-0.0934837	NS
AATC	Aspartate aminotransferase, cytoplasmic	1.38779	1.0428	0.315578	0.108087	0.14772	0.243917	0.421568	0.412332	NS
AATM	Aspartate aminotransferase, mitochondrial	2.0945	2.41034	0.42069	0.245622	0.32429	0.338507	0.58505	-0.202631	NS
ABCB6	ATP-binding cassette sub-family B member 6	0.0734126	0.151017	0.0239355	0.0774572	0.172659	0.258984	0.447608	-1.04061	NS
ABCB7	Iron-sulfur clusters transporter ABCB7, mitochondrial	0.0114555	0.0108716	0.00500537	0.004881	0.891984	0.550172	0.950875	0.0754713	NS
ABCD1	ATP-binding cassette sub-family D member 1	0.0112055	0.0262692	0.00360237	0.0226783	0.319311	0.337116	0.582645	-1.22917	NS
ABCD3	ATP-binding cassette sub-family D member 3	0.0375696	0.0610365	0.00830549	0.00977626	0.0339056	0.135868	0.234825	-0.700105	Down
ABCE1	ATP-binding cassette sub-family E member 1	0.219913	0.277526	0.0500811	0.0337915	0.173939	0.260466	0.45017	-0.335687	NS
ABCF1	ATP-binding cassette sub-family F member 1	0.178211	0.169791	0.0373711	0.0550729	0.837283	0.530537	0.91694	0.0698253	NS
ABCF2	ATP-binding cassette sub-family F member 2	0.159003	0.262984	0.0177611	0.0435952	0.0186844	0.109891	0.189927	-0.725917	Down
ABCF3	ATP-binding cassette sub-family F member 3	0.0149005	0.0182942	0.00934904	0.00868873	0.669048	0.47244	0.816529	-0.296025	NS
ABCG2	Broad substrate specificity ATP-binding cassette transporter ABCG2	0.0235744	0.04088	0.0104688	0.0115381	0.126697	0.231253	0.399679	-0.794172	NS
ABD12	Lysophosphatidylserine lipase ABHD12	0.0370831	0.0466451	0.0131055	0.00635888	0.319042	0.337116	0.582645	-0.330964	NS
ABEC2	C->U-editing enzyme APOBEC-2	0.284953	0.699845	0.126914	0.098908	0.0111079	0.0930854	0.160882	-1.29631	Down
ABHD6	Monoacylglycerol lipase ABHD6	0.0724037	0.0581105	0.0288526	0.0282312	0.572841	0.436407	0.754252	0.317265	NS
ABHGA	Phosphatidylserine lipase ABHD16A	0.00196639	0.00651782	0.00036632	0.00781506	0.370639	0.358812	0.620143	-1.72884	NS
ABI1	Abl interactor 1	0.0682967	0.0883667	0.00792167	0.00266651	0.0141572	0.100174	0.173132	-0.371687	Down
ABLM1	Actin-binding LIM protein 1	0.31999	0.263033	0.0209398	0.0703887	0.250306	0.302497	0.522812	0.282784	NS
ABR	Active breakpoint cluster region-related protein	0.135285	0.177061	0.0237915	0.0417987	0.206904	0.281922	0.487252	-0.388245	NS
ABRAL	Costars family protein ABRACL	0.477337	0.411049	0.110063	0.066843	0.422982	0.376939	0.651472	0.215699	NS
ABRX2	BRISC complex subunit Abraxas 2	0.026572	0.0386448	0.00740585	0.0147192	0.273238	0.316908	0.547719	-0.540367	NS
ACACA	Acetyl-CoA carboxylase 1	0.092664	0.123278	0.0145041	0.0143696	0.0602313	0.169042	0.29216	-0.411835	NS
ACAD8	Isobutyryl-CoA dehydrogenase, mitochondrial	0.112033	0.0958865	0.0303891	0.00773218	0.422878	0.376939	0.651472	0.224519	NS
ACAD9	Complex I assembly factor ACAD9, mitochondrial	0.380735	0.308093	0.0987761	0.00598651	0.272466	0.31667	0.547309	0.305424	NS
ACADL	Long-chain specific acyl-CoA dehydrogenase, mitochondrial	2.89702	3.11825	0.606691	0.165443	0.575218	0.437284	0.755769	-0.106165	NS
ACADM	Medium-chain specific acyl-CoA dehydrogenase, mitochondrial	0.633914	0.659886	0.0494421	0.0253186	0.463447	0.397138	0.686383	-0.0579309	NS
ACADS	Short-chain specific acyl-CoA dehydrogenase, mitochondrial	0.832288	0.868373	0.0490387	0.156477	0.722476	0.49353	0.85298	-0.0612315	NS
ACADV	Very long-chain specific acyl-CoA dehydrogenase, mitochondrial	1.07515	0.939326	0.0678368	0.0339539	0.0361762	0.138867	0.240008	0.194847	Up
ACBP	Acyl-CoA-binding protein	5.59093	4.37022	1.27701	0.651654	0.214296	0.28482	0.492262	0.35538	NS
ACDSB	Short/branched chain specific acyl-CoA dehydrogenase, mitochondrial	0.11994	0.132431	0.0250364	0.0168295	0.512891	0.415005	0.717264	-0.142937	NS
ACHB	Acetylcholine receptor subunit beta	0.0461684	0.0719639	0.00842272	0.00213116	0.00677947	0.0855514	0.147861	-0.640365	Down
ACHG	Acetylcholine receptor subunit gamma	0.0898775	0.034488	0.0550148	0.0219519	0.180617	0.265008	0.45802	1.38186	NS
ACINU	Apoptotic chromatin condensation inducer in the nucleus	0.0363689	0.0344166	0.00318929	0.000568802	0.355504	0.351376	0.607292	0.0796018	NS
ACL6A	Actin-like protein 6A	0.0831002	0.0876869	0.0189566	0.00623457	0.710889	0.488569	0.844406	-0.0775084	NS
ACLY	ATP-citrate synthase	0.36673	0.467895	0.0199231	0.0934533	0.14061	0.239791	0.414437	-0.351468	NS
ACO13	Acyl-coenzyme A thioesterase 13	0.521329	0.41559	0.0449979	0.0332909	0.0307326	0.130593	0.225706	0.327032	Up
ACOC	Cytoplasmic aconitate hydratase	0.19139	0.20148	0.0479135	0.0241233	0.76093	0.506615	0.875595	-0.0741168	NS
ACOD1	Acyl-CoA desaturase 1	0.389176	0.330095	0.00657778	0.040303	0.0663475	0.176864	0.305678	0.237541	NS
ACON	Aconitate hydratase, mitochondrial	3.87889	3.86741	0.551862	0.695646	0.983206	0.574465	0.992861	0.00427638	NS
ACOT2	Acyl-coenzyme A thioesterase 2, mitochondrial	0.189919	0.168129	0.0108464	0.0109611	0.070638	0.180587	0.312112	0.175813	NS
ACOT8	Acyl-coenzyme A thioesterase 8	0.0493866	0.0474363	0.00777749	0.00203872	0.695975	0.481695	0.832525	0.0581274	NS
ACOT9	Acyl-coenzyme A thioesterase 9, mitochondrial	0.74478	1.39825	0.152556	0.11735	0.00417868	0.0821848	0.142042	-0.908739	Down
ACOX3	Peroxisomal acyl-coenzyme A oxidase 3	0.0750511	0.0849014	0.0313274	0.0108504	0.633951	0.460776	0.79637	-0.177914	NS
ACPM	Acyl carrier protein, mitochondrial	0.654445	0.816525	0.707268	0.048416	0.712323	0.48884	0.844873	-0.319225	NS
ACSF2	Medium-chain acyl-CoA ligase ACSF2, mitochondrial	0.00771299	0.0168617	0.00401291	0.0139668	0.336809	0.343539	0.593746	-1.12838	NS
ACSL1	Long-chain-fatty-acid--CoA ligase 1	0.157867	0.183782	0.0354425	0.0525184	0.517776	0.415896	0.718803	-0.219284	NS
ACSL3	Long-chain-fatty-acid--CoA ligase 3	0.64431	0.871638	0.129597	0.070096	0.0556691	0.165317	0.285722	-0.435975	NS
ACSL4	Long-chain-fatty-acid--CoA ligase 4	0.312138	0.505795	0.0600948	0.0548191	0.0145693	0.101585	0.175571	-0.69637	Down
ACTA	Actin, aortic smooth muscle	23.1677	19.2213	3.76954	1.02207	0.154988	0.247449	0.427672	0.269414	NS
ACTB	Actin, cytoplasmic 1	72.5499	63.7079	10.6892	0.111113	0.225235	0.290172	0.501512	0.187502	NS
ACTN1	Alpha-actinin-1	1.91671	1.97582	0.342375	0.191528	0.806994	0.522291	0.902689	-0.0438203	NS
ACTN2	Alpha-actinin-2	0.0573366	0.0289323	0.0282129	0.00293438	0.15786	0.250244	0.432503	0.986775	NS
ACTN3	Alpha-actinin-3	0.487262	0.267472	0.10245	0.0650512	0.0349523	0.137109	0.236969	0.865307	Up
ACTN4	Alpha-actinin-4	1.61046	1.65787	0.22987	0.0965352	0.75843	0.505516	0.873696	-0.0418533	NS
ACTS	Actin, alpha skeletal muscle	41.0436	34.0521	6.67806	1.81069	0.154988	0.247449	0.427672	0.269414	NS
ACTY	Beta-centractin	0.155863	0.26129	0.0108745	0.078032	0.0813379	0.191268	0.330573	-0.745377	NS
ACTZ	Alpha-centractin	0.356908	0.61267	0.078697	0.0663625	0.0126128	0.0970701	0.167769	-0.779556	Down
ACY1	Aminoacylase-1	0.0194697	0.0458574	0.0132231	0.0131129	0.0701219	0.180353	0.311709	-1.23592	NS
ACYP1	Acylphosphatase-1	0.293431	0.180371	0.0725349	0.0359365	0.0728328	0.182731	0.315819	0.702051	NS
ACYP2	Acylphosphatase-2	0.260245	0.199667	0.0288904	0.0297027	0.0645121	0.173945	0.300634	0.382274	NS
ADA10	Disintegrin and metalloproteinase domain-containing protein 10	0.0347833	0.0143844	0.0219503	0.00369078	0.187624	0.268748	0.464484	1.27389	NS
ADAM9	Disintegrin and metalloproteinase domain-containing protein 9	0.0229982	0.0413101	0.0076853	0.0128943	0.102151	0.206964	0.357701	-0.844976	NS
ADAS	Alkyldihydroxyacetonephosphate synthase, peroxisomal	0.18447	0.163225	0.0256713	0.0476985	0.534214	0.421553	0.72858	0.176524	NS
ADCY7	Adenylate cyclase type 7	0.015685	0.0178114	0.0122197	0.00852883	0.816952	0.523537	0.904841	-0.18342	NS
ADH7	All-trans-retinol dehydrogenase [NAD(+)] ADH7	0.0866879	0.103808	0.0110446	0.00259766	0.0591976	0.168252	0.290794	-0.260019	NS
ADHX	Alcohol dehydrogenase class-3	0.785514	0.908725	0.0830149	0.0261156	0.0702755	0.180488	0.311942	-0.210207	NS
ADIPO	Adiponectin	1.90657	1.66961	0.246056	0.12659	0.212155	0.284063	0.490953	0.191471	NS
ADK	Adenosine kinase	0.331232	0.194212	0.0470234	0.0346797	0.0153257	0.103229	0.178414	0.770211	Up
ADPGK	ADP-dependent glucokinase	0.0262739	0.0164379	0.00841288	0.013212	0.337887	0.343926	0.594416	0.676606	NS
ADPRH	[Protein ADP-ribosylarginine] hydrolase	0.396806	0.378248	0.0328697	0.0525088	0.631231	0.459645	0.794416	0.0691018	NS
ADPRS	ADP-ribose glycohydrolase ARH3	0.00759644	0.0267717	0.00240446	0.0292882	0.321575	0.338244	0.584596	-1.81732	NS
ADRM1	Proteasomal ubiquitin receptor ADRM1	0.152562	0.259244	0.0445077	0.0750041	0.101497	0.20643	0.356778	-0.764917	NS
ADRO	NADPH:adrenodoxin oxidoreductase, mitochondrial	0.038817	0.0565796	0.0104092	0.00919326	0.0910848	0.196832	0.34019	-0.543594	NS
ADT1	ADP/ATP translocase 1	2.80921	4.19902	0.477206	0.531065	0.0280026	0.12691	0.219341	-0.579887	Down
ADT2	ADP/ATP translocase 2	2.53783	4.72519	0.518844	0.795923	0.0162976	0.104131	0.179972	-0.896775	Down
AEDO	2-aminoethanethiol dioxygenase	0.11361	0.103448	0.00915226	0.0159847	0.393412	0.365231	0.631237	0.135181	NS
AFAD	Afadin	0.0519892	0.0495986	0.0167869	0.00647946	0.829293	0.52744	0.911588	0.0679126	NS
AFG2H	ATPase family protein 2 homolog	0.00511676	0.00535057	0.00286186	0.00317332	0.929053	0.561533	0.970511	-0.0644644	NS
AFG31	AFG3-like protein 1	0.0132237	0.020418	0.0119974	0.000323846	0.357787	0.351673	0.607805	-0.626718	NS
AFG32	AFG3-like protein 2	0.119169	0.111717	0.0150258	0.0312121	0.728374	0.495663	0.856666	0.0931498	NS
AG10B	Putative Dol-P-Glc:Glc(2)Man(9)GlcNAc(2)-PP-Dol alpha-1,2-glucosyltransferase	0.0413621	0.0688933	0.00878031	0.018027	0.076143	0.187208	0.323555	-0.736055	NS
AGAL	Alpha-galactosidase A	0.0797952	0.0542523	0.00790836	0.00680958	0.0132711	0.0978576	0.16913	0.556619	Up
AGFG1	Arf-GAP domain and FG repeat-containing protein 1	0.0990804	0.0955544	0.0110253	0.00972721	0.699188	0.483202	0.835129	0.0522764	NS
AGK	Acylglycerol kinase, mitochondrial	0.0797313	0.0629116	0.0236148	0.02763	0.467739	0.399442	0.690365	0.341822	NS
AGM1	Phosphoacetylglucosamine mutase	0.0516026	0.0707689	0.0054367	0.00886785	0.0331692	0.134865	0.233091	-0.455672	Down
AGO2	Protein argonaute-2	0.117078	0.159631	0.0503698	0.0771621	0.46861	0.399442	0.690365	-0.447265	NS
AGRE5	Adhesion G protein-coupled receptor E5	0.283005	0.350528	0.0300691	0.0508866	0.11898	0.223796	0.386792	-0.308703	NS
AGRV1	Adhesion G-protein coupled receptor V1	0.247294	0.112023	0.00510553	0.0346832	0.00260612	0.0719229	0.124306	1.14244	Up
AHSA1	Activator of 90 kDa heat shock protein ATPase homolog 1	0.182267	0.373934	0.0509879	0.0320869	0.0052914	0.0843176	0.145728	-1.03673	Down
AHSA2	Activator of 90 kDa heat shock protein ATPase homolog 2	0.0508763	0.0694831	0.0479289	0.0538449	0.677962	0.475277	0.821433	-0.449668	NS
AIF1L	Allograft inflammatory factor 1-like	0.666582	0.42351	0.0424994	0.0736164	0.00774514	0.0860043	0.148643	0.654388	Up
AIFM1	Apoptosis-inducing factor 1, mitochondrial	0.535705	0.494176	0.0476158	0.15286	0.676504	0.475098	0.821124	0.116414	NS
AIMP1	Aminoacyl tRNA synthase complex-interacting multifunctional protein 1	0.49971	0.756429	0.167873	0.163177	0.130343	0.233827	0.404128	-0.598112	NS
AIMP2	Aminoacyl tRNA synthase complex-interacting multifunctional protein 2	0.236053	0.387107	0.0608134	0.0422558	0.0241637	0.12057	0.208384	-0.713624	Down
AIP	AH receptor-interacting protein	0.236191	0.173855	0.0545508	0.0669545	0.27939	0.319417	0.552056	0.442063	NS
AK1A1	Aldo-keto reductase family 1 member A1	0.99944	1.19576	0.219223	0.0720927	0.214617	0.28482	0.492262	-0.258742	NS
AKAP1	A-kinase anchor protein 1, mitochondrial	0.040253	0.0517824	0.0146358	0.00264228	0.250494	0.30252	0.522852	-0.363366	NS
AKAP2	A-kinase anchor protein 2	0.151491	0.145396	0.0152612	0.0259965	0.743843	0.501608	0.866942	0.059246	NS
AKAP8	A-kinase anchor protein 8	0.0733765	0.0658279	0.00462277	0.0123901	0.378793	0.360245	0.622619	0.156619	NS
AKP13	A-kinase anchor protein 13	0.058451	0.0623891	0.0221747	0.0108439	0.795984	0.517786	0.894901	-0.0940667	NS
AKT1	RAC-alpha serine/threonine-protein kinase	0.00149513	0.00745981	0.000944182	0.0105644	0.385192	0.362812	0.627057	-2.31887	NS
AKT2	RAC-beta serine/threonine-protein kinase	0.0394516	0.0433779	0.0095127	0.00230478	0.525431	0.419617	0.725234	-0.136877	NS
AL1L2	Mitochondrial 10-formyltetrahydrofolate dehydrogenase	0.0856399	0.130885	0.0102392	0.0115167	0.00705447	0.0855514	0.147861	-0.61194	Down
AL3A1	Aldehyde dehydrogenase, dimeric NADP-preferring	0.521033	0.431234	0.100191	0.0189717	0.201881	0.278583	0.481482	0.272902	NS
AL3A2	Aldehyde dehydrogenase family 3 member A2	0.184676	0.261766	0.0228092	0.0478154	0.0653288	0.175882	0.303981	-0.503281	NS
AL3B1	Aldehyde dehydrogenase family 3 member B1	0.233368	0.286261	0.0426115	0.0335216	0.166338	0.256019	0.442484	-0.294725	NS
AL4A1	Delta-1-pyrroline-5-carboxylate dehydrogenase, mitochondrial	0.0712769	0.0671071	0.0198533	0.00244058	0.736312	0.498594	0.861731	0.0869691	NS
AL9A1	4-trimethylaminobutyraldehyde dehydrogenase	0.151808	0.111715	0.00151794	0.00825478	0.00116461	0.067383	0.11646	0.442428	Up
ALAT1	Alanine aminotransferase 1	0.0214255	0.0513547	0.00302306	0.015185	0.0286189	0.127416	0.220216	-1.26117	Down
ALAT2	Alanine aminotransferase 2	0.163702	0.150989	0.0130712	0.0650399	0.756615	0.505092	0.872963	0.116628	NS
ALBU	Albumin	4.26057	2.88922	0.415674	0.631544	0.0347939	0.137099	0.236952	0.560368	Up
ALD1	Aldo-keto reductase family 1 member B7	0.0228627	0.0418815	0.0100386	0.0043102	0.0393448	0.143999	0.248877	-0.873316	Down
ALD2	Aldose reductase-related protein 2	0.502801	0.668151	0.168133	0.424321	0.564382	0.432272	0.747106	-0.410185	NS
ALDH2	Aldehyde dehydrogenase, mitochondrial	2.81067	3.34229	0.249828	0.39495	0.120131	0.22458	0.388146	-0.249918	NS
ALDOA	Fructose-bisphosphate aldolase A	10.6805	10.5522	0.698648	0.595809	0.820742	0.5249	0.907198	0.017428	NS
ALDR	Aldo-keto reductase family 1 member B1	5.24468	4.865	0.673523	1.54329	0.716038	0.490634	0.847975	0.108415	NS
ALKB3	Alpha-ketoglutarate-dependent dioxygenase alkB homolog 3	0.0247642	0.00871974	0.0066462	0.0075491	0.0506941	0.158781	0.274425	1.5059	NS
AMACR	Alpha-methylacyl-CoA racemase	0.294672	0.212374	0.0617599	0.0691024	0.198864	0.276219	0.477396	0.4725	NS
AMERL	AMMECR1-like protein	0.00651612	0.00513042	0.00425797	0.00551379	0.747806	0.503511	0.870231	0.344937	NS
AMFR	E3 ubiquitin-protein ligase AMFR	0.0180901	0.032089	0.0072364	0.00405702	0.0431272	0.148036	0.255855	-0.826881	Down
AMPB	Aminopeptidase B	0.146962	0.133363	0.0369057	0.0331477	0.659687	0.470648	0.813432	0.140081	NS
AMPD2	AMP deaminase 2	0.0278176	0.03424	0.00413051	0.00284406	0.0907957	0.196445	0.339521	-0.299689	NS
AMPD3	AMP deaminase 3	0.0184112	0.0187819	0.00416788	0.00479923	0.924397	0.559707	0.967356	-0.0287612	NS
AMPL	Cytosol aminopeptidase	0.752511	0.433536	0.175083	0.0700404	0.0428226	0.148036	0.255855	0.79556	Up
AMPN	Aminopeptidase N	0.359343	0.39552	0.0488562	0.0306202	0.338263	0.343926	0.594416	-0.138386	NS
AMRP	Alpha-2-macroglobulin receptor-associated protein	0.430205	0.347883	0.0793185	0.0680752	0.244244	0.299383	0.517431	0.306421	NS
AN32A	Acidic leucine-rich nuclear phosphoprotein 32 family member A	0.287742	0.332696	0.0151041	0.0277349	0.0692794	0.179619	0.31044	-0.209431	NS
AN32B	Acidic leucine-rich nuclear phosphoprotein 32 family member B	0.755659	0.83657	0.0680755	0.11959	0.366068	0.356436	0.616038	-0.146751	NS
AN32E	Acidic leucine-rich nuclear phosphoprotein 32 family member E	0.24938	0.280045	0.0560973	0.0508056	0.521497	0.417668	0.721866	-0.167316	NS
ANFY1	Rabankyrin-5	0.010489	0.0249234	0.00273997	0.0034246	0.00468044	0.0821848	0.142042	-1.24862	Down
ANKH	Progressive ankylosis protein	0.0742863	0.115135	0.0220356	0.00747213	0.0383728	0.143293	0.247657	-0.632165	Down
ANKR1	Ankyrin repeat domain-containing protein 1	0.0360951	0.0468253	0.0121355	0.0118428	0.334614	0.342248	0.591516	-0.375485	NS
ANKR2	Ankyrin repeat domain-containing protein 2	0.225296	0.278223	0.0192088	0.0656175	0.251062	0.302915	0.523536	-0.304421	NS
ANM1	Protein arginine N-methyltransferase 1	0.527978	0.679397	0.032358	0.0879201	0.0488407	0.156512	0.270504	-0.363776	Down
ANM5	Protein arginine N-methyltransferase 5	0.18304	0.200815	0.0310855	0.0457421	0.607431	0.450455	0.778532	-0.133704	NS
ANO6	Anoctamin-6	0.0337749	0.0483853	0.00923463	0.0126068	0.180684	0.265008	0.45802	-0.518618	NS
ANR17	Ankyrin repeat domain-containing protein 17	0.0262597	0.0331914	0.00345036	0.00399095	0.0851873	0.194482	0.336127	-0.337957	NS
ANX11	Annexin A11	0.972598	0.907559	0.150979	0.240674	0.711978	0.488791	0.844789	0.0998516	NS
ANXA1	Annexin A1	4.1076	4.18787	0.473835	0.56159	0.859129	0.538647	0.930956	-0.0279226	NS
ANXA2	Annexin A2	13.4657	10.9103	0.932191	1.94612	0.109546	0.215635	0.372687	0.3036	NS
ANXA3	Annexin A3	3.92752	3.2309	0.607245	0.22034	0.135172	0.235622	0.407231	0.281683	NS
ANXA4	Annexin A4	1.44415	1.69265	0.199616	0.531155	0.490367	0.407847	0.704892	-0.229063	NS
ANXA5	Annexin A5	2.86834	2.4855	0.21897	0.0711794	0.0450139	0.151031	0.26103	0.206684	Up
ANXA6	Annexin A6	4.14221	5.98795	0.701097	0.413447	0.0171351	0.1062	0.183548	-0.531661	Down
ANXA7	Annexin A7	1.57105	1.18822	0.186989	0.00594085	0.0239215	0.120279	0.207881	0.402922	Up
ANXA8	Annexin A8	0.546547	0.855945	0.127346	0.250945	0.129591	0.233182	0.403014	-0.647171	NS
AOFA	Amine oxidase [flavin-containing] A	1.18425	1.07223	0.394084	0.314852	0.720076	0.492834	0.851777	0.143356	NS
AP1B1	AP-1 complex subunit beta-1	0.393284	0.399231	0.0630399	0.0189047	0.883226	0.547216	0.945766	-0.0216497	NS
AP1G1	AP-1 complex subunit gamma-1	0.0234275	0.0336796	0.00422291	0.00282757	0.0250309	0.122075	0.210984	-0.523674	Down
AP1M1	AP-1 complex subunit mu-1	0.151366	0.132855	0.0256453	0.0269668	0.437528	0.383959	0.663606	0.188184	NS
AP1S1	AP-1 complex subunit sigma-1A	0.042392	0.0574999	0.0145187	0.00980839	0.209611	0.283661	0.490258	-0.439766	NS
AP2A1	AP-2 complex subunit alpha-1	0.319663	0.401254	0.0426948	0.059426	0.125628	0.230464	0.398316	-0.327962	NS
AP2A2	AP-2 complex subunit alpha-2	0.226324	0.301747	0.0172698	0.0401813	0.0404589	0.1456	0.251645	-0.414949	Down
AP2B1	AP-2 complex subunit beta	0.249402	0.382712	0.0481444	0.0922506	0.0907181	0.196445	0.339521	-0.617785	NS
AP2M1	AP-2 complex subunit mu	0.246593	0.31744	0.0366762	0.030451	0.0617043	0.169576	0.293083	-0.364355	NS
AP2S1	AP-2 complex subunit sigma	0.105065	0.125184	0.0118155	0.0348725	0.39752	0.365905	0.632402	-0.25277	NS
AP3B1	AP-3 complex subunit beta-1	0.0859894	0.103588	0.0100531	0.0145233	0.159489	0.252155	0.435806	-0.26862	NS
AP3D1	AP-3 complex subunit delta-1	0.25123	0.256436	0.0159574	0.0493009	0.870323	0.54306	0.938584	-0.0295868	NS
AP3M1	AP-3 complex subunit mu-1	0.0564498	0.0700856	0.00960155	0.0105219	0.172646	0.258984	0.447608	-0.312148	NS
AP4A	Bis(5'-nucleosyl)-tetraphosphatase [asymmetrical]	0.322726	0.27054	0.0423953	0.0121778	0.109793	0.215788	0.372951	0.254467	NS
APC13	Anaphase-promoting complex subunit 13	0.0780924	0.0405524	0.00650691	0.0101566	0.00572833	0.0843176	0.145728	0.945395	Up
APEH	Acylamino-acid-releasing enzyme	0.091334	0.134018	0.0199107	0.0146233	0.040232	0.145076	0.250739	-0.553198	Down
APEX1	DNA-(apurinic or apyrimidinic site) endonuclease	0.2635	0.303457	0.0453667	0.0430218	0.330407	0.33996	0.587561	-0.20369	NS
API5	Apoptosis inhibitor 5	0.018266	0.0603587	0.0180423	0.0350149	0.137847	0.23692	0.409475	-1.7244	NS
APMAP	Adipocyte plasma membrane-associated protein	0.010152	0.0428091	0.00194546	0.00546867	0.000621069	0.0617212	0.106674	-2.07615	Down
APOH	Beta-2-glycoprotein 1	0.00275744	0.00651536	0.00102774	0.00427088	0.212541	0.284179	0.491154	-1.24052	NS
APT	Adenine phosphoribosyltransferase	0.15889	0.191692	0.114022	0.0253875	0.652147	0.468115	0.809055	-0.270765	NS
AQP1	Aquaporin-1	0.181082	0.190849	0.0249295	0.0125436	0.57713	0.438178	0.757314	-0.0757846	NS
AQP5	Aquaporin-5	1.10144	0.933376	0.0513119	0.0331346	0.00886677	0.089526	0.15473	0.238866	Up
ARAF	Serine/threonine-protein kinase A-Raf	0.0190483	0.0262385	0.00631634	0.000677319	0.121493	0.225618	0.389941	-0.462022	NS
ARBK1	Beta-adrenergic receptor kinase 1	0.00243433	0.00330222	0.00211173	0.000161679	0.517029	0.415717	0.718494	-0.439913	NS
ARC1A	Actin-related protein 2/3 complex subunit 1A	0.0423591	0.0358683	0.0144898	0.0235947	0.705506	0.486218	0.840342	0.239962	NS
ARC1B	Actin-related protein 2/3 complex subunit 1B	0.651916	0.561831	0.122414	0.0418445	0.294232	0.32503	0.561757	0.214552	NS
ARCH	Protein archease	0.122511	0.130815	0.0187636	0.00708242	0.512896	0.415005	0.717264	-0.0946248	NS
ARF1	ADP-ribosylation factor 1	0.0794797	0.0958175	0.00775809	0.00273636	0.0262972	0.124179	0.214622	-0.269704	Down
ARF2	ADP-ribosylation factor 2	1.83136	2.20781	0.178761	0.0630509	0.0262972	0.124179	0.214622	-0.269704	Down
ARF4	ADP-ribosylation factor 4	0.780878	0.895734	0.0430779	0.210737	0.407376	0.370429	0.640222	-0.197973	NS
ARF5	ADP-ribosylation factor 5	1.53801	1.55328	0.297616	0.191318	0.943993	0.566004	0.978239	-0.0142547	NS
ARF6	ADP-ribosylation factor 6	0.105794	0.131863	0.0165366	0.0220629	0.176844	0.262831	0.454257	-0.317783	NS
ARFG1	ADP-ribosylation factor GTPase-activating protein 1	0.056693	0.069821	0.0148543	0.0134567	0.319976	0.337116	0.582645	-0.30049	NS
ARFG2	ADP-ribosylation factor GTPase-activating protein 2	0.0754653	0.09441	0.0155813	0.0101728	0.152613	0.24608	0.425305	-0.323127	NS
ARFG3	ADP-ribosylation factor GTPase-activating protein 3	0.180045	0.192974	0.0573242	0.0431267	0.7705	0.509754	0.88102	-0.100052	NS
ARHG2	Rho guanine nucleotide exchange factor 2	0.430925	0.441022	0.0338597	0.0570718	0.805166	0.521857	0.901938	-0.0334117	NS
ARHG7	Rho guanine nucleotide exchange factor 7	0.0608311	0.055577	0.0131451	0.00902209	0.598673	0.447596	0.773591	0.130323	NS
ARI1	E3 ubiquitin-protein ligase ARIH1	0.0458305	0.0753796	0.00916275	0.0239081	0.116257	0.222003	0.383694	-0.717866	NS
ARK72	Aflatoxin B1 aldehyde reductase member 2	0.172142	0.215289	0.0114037	0.0284711	0.0714623	0.181124	0.31304	-0.322679	NS
ARL1	ADP-ribosylation factor-like protein 1	0.138118	0.0967932	0.0558945	0.020848	0.296417	0.325997	0.563429	0.512919	NS
ARL3	ADP-ribosylation factor-like protein 3	0.117063	0.0778099	0.0513989	0.0195977	0.284095	0.320139	0.553303	0.589256	NS
ARL6	ADP-ribosylation factor-like protein 6	0.000209674	0.00124675	0.000193726	0.00209622	0.441592	0.386007	0.667145	-2.57195	NS
ARL8A	ADP-ribosylation factor-like protein 8A	0.50748	0.629	0.0438347	0.106613	0.141897	0.240762	0.416115	-0.30971	NS
ARLY	Argininosuccinate lyase	0.378484	0.343038	0.0845559	0.0426634	0.552163	0.428146	0.739975	0.141864	NS
ARMC6	Armadillo repeat-containing protein 6	0.16266	0.0834317	0.0212052	0.00373316	0.00310852	0.0772297	0.133478	0.963193	Up
ARMC8	Armadillo repeat-containing protein 8	0.0141175	0.025128	0.00135425	0.00688756	0.0531601	0.162691	0.281182	-0.831808	NS
ARMT1	Damage-control phosphatase ARMT1	0.0158172	0.0379408	0.0138412	0.0152995	0.136824	0.236658	0.409022	-1.26225	NS
ARMX2	Armadillo repeat-containing X-linked protein 2	0.00309536	0.00771773	0.0049064	0.00648632	0.380646	0.361302	0.624447	-1.31807	NS
ARP10	Actin-related protein 10	0.0286565	0.0205116	0.00409407	0.00957787	0.247069	0.30068	0.519672	0.482426	NS
ARP19	cAMP-regulated phosphoprotein 19	0.3053	0.139499	0.0573774	0.00638581	0.00762807	0.0860043	0.148643	1.12997	Up
ARP2	Actin-related protein 2	1.05925	1.0279	0.131173	0.0934457	0.752932	0.504871	0.872581	0.0433468	NS
ARP3	Actin-related protein 3	1.44153	1.46709	0.190075	0.122948	0.854473	0.537802	0.929496	-0.0253579	NS
ARP5L	Actin-related protein 2/3 complex subunit 5-like protein	0.326539	0.269628	0.104024	0.031288	0.415502	0.374994	0.648111	0.276284	NS
ARPC2	Actin-related protein 2/3 complex subunit 2	0.709639	0.704345	0.166166	0.0987912	0.964437	0.571543	0.987812	0.0108045	NS
ARPC3	Actin-related protein 2/3 complex subunit 3	0.392052	0.268543	0.083276	0.0691227	0.11926	0.224079	0.387281	0.54589	NS
ARPC4	Actin-related protein 2/3 complex subunit 4	0.71874	0.671006	0.121536	0.0458548	0.559065	0.430135	0.743412	0.0991443	NS
ARPC5	Actin-related protein 2/3 complex subunit 5	0.265527	0.182183	0.0293925	0.0423723	0.0488469	0.156512	0.270504	0.543469	Up
ARPIN	Arpin	0.113245	0.0920408	0.0505021	0.0610936	0.667207	0.472409	0.816475	0.299102	NS
ARSB	Arylsulfatase B	0.14861	0.0867919	0.0353887	0.0062465	0.0407575	0.14601	0.252353	0.775898	Up
ASAH1	Acid ceramidase	0.177358	0.194614	0.0419326	0.0164763	0.543355	0.425009	0.734554	-0.133952	NS
ASAP1	Arf-GAP with SH3 domain, ANK repeat and PH domain-containing protein 1	0.0507371	0.0871717	0.0140841	0.0408811	0.218205	0.287233	0.496432	-0.780819	NS
ASCC2	Activating signal cointegrator 1 complex subunit 2	0.0652036	0.0560342	0.0118335	0.00866312	0.339754	0.343926	0.594416	0.218645	NS
ASCC3	Activating signal cointegrator 1 complex subunit 3	0.00286757	0.0113397	0.00290962	0.00533696	0.0732305	0.18333	0.316853	-1.98348	NS
ASNS	Asparagine synthetase [glutamine-hydrolyzing]	0.529462	0.649367	0.0825136	0.202849	0.396643	0.365889	0.632374	-0.294508	NS
ASPH	Aspartyl/asparaginyl beta-hydroxylase	0.111284	0.108754	0.020805	0.0371918	0.923026	0.559707	0.967356	0.0331874	NS
ASSY	Argininosuccinate synthase	0.056199	0.0550972	0.00936198	0.00326459	0.856737	0.538647	0.930956	0.0285672	NS
AT131	Endoplasmic reticulum transmembrane helix translocase	0.0608786	0.0805225	0.032636	0.0104126	0.376826	0.359773	0.621805	-0.403456	NS
AT1A1	Sodium/potassium-transporting ATPase subunit alpha-1	0.719203	0.672907	0.11159	0.0489424	0.546437	0.426341	0.736856	0.0959921	NS
AT1A2	Sodium/potassium-transporting ATPase subunit alpha-2	0.121779	0.112291	0.0170331	0.055884	0.79243	0.516318	0.892365	0.117028	NS
AT1B3	Sodium/potassium-transporting ATPase subunit beta-3	0.248961	0.361142	0.0600059	0.0343823	0.0483386	0.156512	0.270504	-0.536649	Down
AT2A1	Sarcoplasmic/endoplasmic reticulum calcium ATPase 1	3.90461	4.63907	0.56076	0.279804	0.112224	0.217498	0.375907	-0.248659	NS
AT2A2	Sarcoplasmic/endoplasmic reticulum calcium ATPase 2	2.92857	2.80845	0.340464	0.451205	0.731479	0.496262	0.857702	0.0604192	NS
AT2B1	Plasma membrane calcium-transporting ATPase 1	0.223088	0.359422	0.0508756	0.061259	0.0413312	0.146563	0.253309	-0.688067	Down
AT2B4	Plasma membrane calcium-transporting ATPase 4	0.0302089	0.0361362	0.00249667	0.00925035	0.344291	0.34635	0.598605	-0.258471	NS
AT2C1	Calcium-transporting ATPase type 2C member 1	0.013749	0.0234312	0.00899312	0.00734052	0.222071	0.288926	0.499358	-0.769103	NS
AT5F1	ATP synthase F(0) complex subunit B1, mitochondrial	1.87205	1.66438	0.277469	0.228757	0.373803	0.359129	0.620691	0.169632	NS
AT5G1	ATP synthase F(0) complex subunit C1, mitochondrial	0.764662	0.307971	0.256901	0.0614507	0.0401563	0.145076	0.250739	1.31203	Up
ATAD1	Outer mitochondrial transmembrane helix translocase	0.065261	0.153151	0.0393076	0.0312195	0.03868	0.143632	0.248243	-1.23066	Down
ATAD3	ATPase family AAA domain-containing protein 3	0.177033	0.144225	0.0367103	0.0133905	0.219563	0.288171	0.498053	0.2957	NS
ATE1	Arginyl-tRNA--protein transferase 1	0.00843262	0.0195081	0.00750198	0.00909548	0.179052	0.264352	0.456885	-1.21002	NS
ATF1	Cyclic AMP-dependent transcription factor ATF-1	0.0766325	0.0251128	0.0448749	0.0163068	0.134995	0.235622	0.407231	1.60953	NS
ATG7	Ubiquitin-like modifier-activating enzyme ATG7	0.016567	0.0250277	0.00303236	0.00545745	0.0787545	0.189888	0.328187	-0.595216	NS
ATIF1	ATPase inhibitor, mitochondrial	1.0703	0.464789	0.111966	0.112006	0.00269679	0.0719229	0.124306	1.20336	Up
ATLA2	Atlastin-2	0.033978	0.0340315	0.00498185	0.00606774	0.991142	0.577212	0.99761	-0.00227121	NS
ATLA3	Atlastin-3	0.0341778	0.0690661	0.0086669	0.028861	0.115416	0.221032	0.382015	-1.01492	NS
ATOX1	Copper transport protein ATOX1	0.680578	0.397233	0.236787	0.0696689	0.117674	0.222756	0.384995	0.776776	NS
ATP5H	ATP synthase subunit d, mitochondrial	2.51761	1.89092	0.096735	0.149019	0.00363299	0.0798811	0.13806	0.412964	Up
ATP5I	ATP synthase subunit e, mitochondrial	2.16194	1.8681	0.272614	0.441435	0.382163	0.362074	0.625781	0.210752	NS
ATP5J	ATP synthase-coupling factor 6, mitochondrial	3.66578	1.53977	0.523589	0.187722	0.00269968	0.0719229	0.124306	1.25141	Up
ATP5S	ATP synthase subunit s, mitochondrial	0.0205485	0.0277089	0.00535745	0.0156883	0.495973	0.409447	0.707657	-0.431319	NS
ATP68	ATP synthase subunit ATP5MJ, mitochondrial	0.00567944	0.333283	0.00362658	0.571274	0.37681	0.359773	0.621805	-5.87486	NS
ATP8	ATP synthase protein 8	0.273591	0.142178	0.0502099	0.034968	0.0204749	0.115105	0.198938	0.944317	Up
ATPA	ATP synthase subunit alpha, mitochondrial	8.36436	9.24017	1.32522	1.76842	0.530155	0.420769	0.727225	-0.143665	NS
ATPB	ATP synthase subunit beta, mitochondrial	10.1829	10.9304	1.06464	0.835179	0.392877	0.365231	0.631237	-0.102189	NS
ATPD	ATP synthase subunit delta, mitochondrial	4.6214	2.88769	0.235252	0.199976	0.000625865	0.0617212	0.106674	0.678418	Up
ATPF1	ATP synthase mitochondrial F1 complex assembly factor 1	0.0216855	0.0131506	0.011107	0.00554701	0.299596	0.328429	0.567631	0.721601	NS
ATPF2	ATP synthase mitochondrial F1 complex assembly factor 2	0.0519917	0.0702967	0.0170491	0.00522158	0.150014	0.245885	0.42497	-0.435176	NS
ATPG	ATP synthase subunit gamma, mitochondrial	1.86365	1.69191	0.375997	0.30797	0.573593	0.436607	0.754598	0.13948	NS
ATPK	ATP synthase subunit f, mitochondrial	1.46756	1.68749	0.424148	0.279753	0.495117	0.409447	0.707657	-0.201457	NS
ATPMK	ATP synthase membrane subunit K, mitochondrial	1.12699	1.20067	0.259537	0.104924	0.672137	0.473288	0.817996	-0.091365	NS
ATPO	ATP synthase subunit O, mitochondrial	1.66227	1.85656	0.273001	0.0530531	0.292884	0.324603	0.56102	-0.159477	NS
ATRN	Attractin	0.0171485	0.0122456	0.0120472	0.00633935	0.566567	0.432921	0.748227	0.485814	NS
ATX10	Ataxin-10	0.164541	0.131335	0.0122073	0.041899	0.257947	0.306423	0.529598	0.325195	NS
ATX2	Ataxin-2	0.0839313	0.121926	0.0333524	0.0482745	0.324824	0.33852	0.585072	-0.538723	NS
ATX2L	Ataxin-2-like protein	0.11246	0.105742	0.0446472	0.00483456	0.808355	0.522291	0.902689	0.0888572	NS
AUHM	Methylglutaconyl-CoA hydratase, mitochondrial	0.00644322	0.0234642	0.0105267	0.00780507	0.0876754	0.194482	0.336127	-1.86461	NS
AUP1	Lipid droplet-regulating VLDL assembly factor AUP1	0.0393196	0.0639548	0.0135959	0.0298289	0.262941	0.310616	0.536845	-0.701805	NS
B2CL1	Bcl-2-like protein 1	0.0451559	0.0461185	0.00776799	0.0128633	0.917001	0.557879	0.964195	-0.03043	NS
B2L13	Bcl-2-like protein 13	0.263206	0.273796	0.0200931	0.0271643	0.616063	0.453632	0.784024	-0.0569077	NS
B2MG	Beta-2-microglobulin	0.282828	0.179258	0.0415352	0.0531528	0.0564297	0.165947	0.28681	0.657892	NS
BABA2	BRISC and BRCA1-A complex member 2	0.0557849	0.102733	0.02951	0.00991499	0.0592898	0.168252	0.290794	-0.880959	NS
BACE1	Beta-secretase 1	0.0969052	0.0768206	0.0303806	0.0273942	0.443015	0.386872	0.668641	0.33508	NS
BACH	Cytosolic acyl coenzyme A thioester hydrolase	0.415076	0.461353	0.0523941	0.056681	0.35771	0.351673	0.607805	-0.152497	NS
BAF	Barrier-to-autointegration factor	0.40386	0.587812	0.263929	0.056806	0.303323	0.329532	0.569538	-0.541498	NS
BAG1	BAG family molecular chaperone regulator 1	0.113576	0.102471	0.013987	0.0203413	0.479413	0.404174	0.698544	0.148441	NS
BAG2	BAG family molecular chaperone regulator 2	0.134888	0.122769	0.0402146	0.0481222	0.754651	0.50501	0.87282	0.135821	NS
BAG3	BAG family molecular chaperone regulator 3	0.672471	0.477531	0.0919715	0.00950657	0.0217377	0.116204	0.200838	0.493879	Up
BAG5	BAG family molecular chaperone regulator 5	0.0614541	0.063483	0.0336621	0.0111589	0.925829	0.560195	0.968198	-0.0468629	NS
BAG6	Large proline-rich protein BAG6	0.365255	0.322588	0.0936499	0.0595588	0.541928	0.425009	0.734554	0.179211	NS
BAIP2	Brain-specific angiogenesis inhibitor 1-associated protein 2	0.0265701	0.0296586	0.0097797	0.00611653	0.666935	0.472403	0.816466	-0.158646	NS
BAK	Bcl-2 homologous antagonist/killer	0.154657	0.140479	0.0102716	0.0487145	0.647667	0.466908	0.806968	0.138726	NS
BAP29	B-cell receptor-associated protein 29	0.113393	0.116595	0.00856079	0.0188313	0.801903	0.520687	0.899917	-0.0401684	NS
BAP31	B-cell receptor-associated protein 31	1.27867	1.13903	0.0246305	0.171786	0.235866	0.294784	0.509482	0.166834	NS
BASI	Basigin	0.679082	0.41056	0.0216173	0.0860755	0.00633774	0.0843176	0.145728	0.725994	Up
BASP1	Brain acid soluble protein 1	4.0696	1.74302	0.63393	0.322365	0.00478385	0.0821848	0.142042	1.22329	Up
BAX	Apoptosis regulator BAX	0.417824	0.411906	0.0569593	0.00955085	0.867747	0.542142	0.936997	0.0205817	NS
BAZ2A	Bromodomain adjacent to zinc finger domain protein 2A	1.16919	0.70006	0.123457	0.0892445	0.00594915	0.0843176	0.145728	0.739963	Up
BCAT2	Branched-chain-amino-acid aminotransferase, mitochondrial	0.0511275	0.179846	0.0338815	0.0216067	0.00516334	0.0832724	0.143922	-1.81459	Down
BCLF1	Bcl-2-associated transcription factor 1	0.0016493	0.000712388	0.0011251	0.000834468	0.31112	0.333336	0.576113	1.21112	NS
BGAL	Beta-galactosidase	0.129047	0.0849348	0.00411109	0.00295183	0.000112209	0.0346444	0.0598768	0.603473	Up
BI1	Bax inhibitor 1	0.039621	0.026065	0.0156312	0.0208401	0.418389	0.375005	0.648131	0.604152	NS
BI2L1	Brain-specific angiogenesis inhibitor 1-associated protein 2-like protein 1	0.23286	0.202004	0.0117964	0.0426574	0.293744	0.32503	0.561757	0.205076	NS
BICD2	Protein bicaudal D homolog 2	0.36956	0.288307	0.0266211	0.0531879	0.0771409	0.188106	0.325109	0.358207	NS
BID	BH3-interacting domain death agonist	0.473707	0.501552	0.0359416	0.0358259	0.395745	0.365627	0.631923	-0.0824031	NS
BIEA	Biliverdin reductase A	0.0918303	0.143867	0.0172001	0.0122784	0.0130028	0.0970701	0.167769	-0.647692	Down
BIG1	Brefeldin A-inhibited guanine nucleotide-exchange protein 1	0.004505	0.00521484	0.00142248	0.000584629	0.468821	0.399442	0.690365	-0.211095	NS
BIG2	Brefeldin A-inhibited guanine nucleotide-exchange protein 2	0.00281765	0.00352439	0.000950646	0.00135092	0.499814	0.409925	0.708484	-0.32288	NS
BIN1	Myc box-dependent-interacting protein 1	11.0836	9.84768	0.456067	1.42091	0.224745	0.290172	0.501512	0.170573	NS
BIP	Endoplasmic reticulum chaperone BiP	5.29483	5.94696	0.273612	2.43142	0.668332	0.47244	0.816529	-0.167567	NS
BIRC6	Baculoviral IAP repeat-containing protein 6	0.0253852	0.0258614	0.00612673	0.00144084	0.902057	0.552617	0.955101	-0.0268146	NS
BL1S1	Biogenesis of lysosome-related organelles complex 1 subunit 1	0.039625	0.0400205	0.0111968	0.0124503	0.969334	0.571958	0.988529	-0.0143253	NS
BL1S5	Biogenesis of lysosome-related organelles complex 1 subunit 5	0.0342903	0.0201013	0.0216138	0.00278502	0.322498	0.338393	0.584853	0.770511	NS
BLMH	Bleomycin hydrolase	0.455376	0.528771	0.172212	0.102646	0.560471	0.430488	0.744024	-0.215585	NS
BLVRB	Flavin reductase (NADPH)	0.0380932	0.0439115	0.0113064	0.0114931	0.565816	0.432681	0.747813	-0.205063	NS
BOD1	Biorientation of chromosomes in cell division protein 1	0.00376818	0.0023412	0.00363721	0.00273745	0.616009	0.453632	0.784024	0.686618	NS
BOLA1	BolA-like protein 1	0.0438727	0.0429864	0.0201294	0.0178141	0.957198	0.569424	0.98415	0.0294423	NS
BOLA2	BolA-like protein 2	0.0744254	0.0496955	0.00673561	0.0204999	0.118119	0.223109	0.385605	0.582678	NS
BOP1	Ribosome biogenesis protein BOP1	0.0080101	0.00920111	0.00147687	0.00209423	0.465944	0.398321	0.688429	-0.199989	NS
BORG5	Cdc42 effector protein 1	0.0570255	0.0631989	0.0344266	0.0371071	0.843024	0.533228	0.921591	-0.148291	NS
BPHL	Valacyclovir hydrolase	0.0318484	0.0350657	0.0198143	0.0277129	0.878	0.545113	0.942132	-0.13884	NS
BPNT1	3'(2'),5'-bisphosphate nucleotidase 1	0.0486545	0.06446	0.00444357	0.00884686	0.0505782	0.158781	0.274425	-0.405832	NS
BRCC3	Lys-63-specific deubiquitinase BRCC36	0.0450096	0.0601931	0.0216714	0.0166174	0.390081	0.363948	0.62902	-0.419367	NS
BRK1	Protein BRICK1	0.176048	0.182469	0.0248732	0.0308427	0.792875	0.516328	0.892382	-0.0516814	NS
BROX	BRO1 domain-containing protein BROX	0.155881	0.158187	0.0222668	0.0364279	0.929948	0.561544	0.970531	-0.0211908	NS
BT3L4	Transcription factor BTF3 homolog 4	0.477383	0.57993	0.107825	0.143689	0.378776	0.360245	0.622619	-0.280733	NS
BTF3	Transcription factor BTF3	0.477687	0.474326	0.0377775	0.148348	0.971482	0.571958	0.988529	0.0101886	NS
BUB3	Mitotic checkpoint protein BUB3	0.113899	0.117857	0.0119867	0.0130563	0.718645	0.492232	0.850737	-0.0492763	NS
BZW1	Basic leucine zipper and W2 domain-containing protein 1	0.105903	0.101777	0.0138916	0.00295716	0.641274	0.463986	0.801918	0.0573345	NS
BZW2	Basic leucine zipper and W2 domain-containing protein 2	0.0604411	0.0520042	0.0256516	0.013575	0.641063	0.463986	0.801918	0.216903	NS
C10	Protein C10	0.190788	0.10141	0.0819721	0.00716294	0.133073	0.234946	0.406063	0.911763	NS
C1QBP	Complement component 1 Q subcomponent-binding protein, mitochondrial	1.22879	1.76704	1.26596	0.46315	0.527242	0.419763	0.725487	-0.524096	NS
C1QT3	Complement C1q tumor necrosis factor-related protein 3	0.228206	0.175778	0.0524409	0.111227	0.501214	0.410312	0.709153	0.376587	NS
C1TC	C-1-tetrahydrofolate synthase, cytoplasmic	0.258479	0.258058	0.0241025	0.0438141	0.989043	0.576728	0.996773	0.00235622	NS
C1TM	Monofunctional C1-tetrahydrofolate synthase, mitochondrial	0.233434	0.23964	0.0151232	0.0200041	0.690233	0.480328	0.830163	-0.0378579	NS
C2D1A	Coiled-coil and C2 domain-containing protein 1A	0.0423897	0.0381933	0.0183184	0.0109038	0.750298	0.504196	0.871414	0.150393	NS
C42S1	CDC42 small effector protein 1	0.0508548	0.0361162	0.0137308	0.0307647	0.490797	0.407847	0.704892	0.493738	NS
C560	Succinate dehydrogenase cytochrome b560 subunit, mitochondrial	0.179214	0.186277	0.0219636	0.0200149	0.701661	0.484427	0.837246	-0.0557681	NS
CA2D1	Voltage-dependent calcium channel subunit alpha-2/delta-1	0.232259	0.24253	0.0426056	0.055034	0.81085	0.523031	0.903967	-0.0624321	NS
CAB39	Calcium-binding protein 39	0.106385	0.0721085	0.0466066	0.0257358	0.327282	0.339048	0.585986	0.561047	NS
CAC1S	Voltage-dependent L-type calcium channel subunit alpha-1S	0.118613	0.110082	0.0316431	0.0246842	0.731413	0.496262	0.857702	0.107674	NS
CACB1	Voltage-dependent L-type calcium channel subunit beta-1	0.0768562	0.0858808	0.0117429	0.00382237	0.27431	0.317305	0.548405	-0.160174	NS
CACO1	Calcium-binding and coiled-coil domain-containing protein 1	0.063426	0.0833781	0.0100386	0.012376	0.0959573	0.201749	0.348688	-0.394595	NS
CACP	Carnitine O-acetyltransferase	0.0719771	0.0730175	0.0125832	0.00488724	0.900249	0.552394	0.954716	-0.0207045	NS
CAD13	Cadherin-13	1.12005	0.907787	0.132752	0.0408964	0.0571814	0.165947	0.28681	0.303132	NS
CAD15	Cadherin-15	0.0487942	0.0637113	0.00665654	0.0091948	0.0851497	0.194482	0.336127	-0.384839	NS
CADH2	Cadherin-2	0.0940147	0.0868344	0.0732218	0.00470368	0.87363	0.543535	0.939404	0.11462	NS
CAF17	Putative transferase CAF17 homolog, mitochondrial	3.34094	2.15401	0.403094	0.213402	0.0107614	0.0928912	0.160546	0.633228	Up
CAH3	Carbonic anhydrase 3	0.126155	0.149233	0.0493631	0.0249177	0.509753	0.414327	0.716092	-0.242373	NS
CAH5B	Carbonic anhydrase 5B, mitochondrial	0.199535	0.0768417	0.00930311	0.0237907	0.00114059	0.067383	0.11646	1.37668	Up
CALM1	Calmodulin-1	6.75595	3.26501	1.07295	0.0388381	0.00489104	0.0821848	0.142042	1.04907	Up
CALR	Calreticulin	7.83501	6.07887	0.403346	0.0691685	0.00174938	0.0694284	0.119995	0.366132	Up
CALU	Calumenin	2.89482	2.53801	0.28259	0.291898	0.202863	0.278825	0.4819	0.189777	NS
CALX	Calnexin	2.49624	2.59677	0.450875	0.337647	0.772669	0.510432	0.882192	-0.0569601	NS
CAMP1	Calmodulin-regulated spectrin-associated protein 1	0.0105595	0.0140318	0.00803149	0.00750277	0.613338	0.453209	0.783292	-0.410154	NS
CAN1	Calpain-1 catalytic subunit	0.63009	0.605681	0.171398	0.0776331	0.833231	0.528908	0.914124	0.0570001	NS
CAN2	Calpain-2 catalytic subunit	1.61073	1.33869	0.20601	0.162155	0.146711	0.24382	0.421401	0.26689	NS
CANB1	Calcineurin subunit B type 1	0.12833	0.166774	0.0435213	0.0434617	0.339886	0.343926	0.594416	-0.378035	NS
CAND1	Cullin-associated NEDD8-dissociated protein 1	0.716043	0.697746	0.103919	0.0417108	0.791208	0.516318	0.892365	0.0373444	NS
CAND2	Cullin-associated NEDD8-dissociated protein 2	0.160692	0.183089	0.0258926	0.0181346	0.287037	0.322031	0.556574	-0.18825	NS
CAP1	Adenylyl cyclase-associated protein 1	2.22303	1.62232	0.290218	0.102694	0.0277917	0.126549	0.218718	0.454472	Up
CAP2	Adenylyl cyclase-associated protein 2	0.237948	0.231219	0.041417	0.020189	0.812776	0.523031	0.903967	0.0413856	NS
CAPG	Macrophage-capping protein	0.893086	1.10197	0.115828	0.32141	0.349323	0.349237	0.603595	-0.303209	NS
CAPR1	Caprin-1	0.470146	0.348421	0.0554721	0.0463969	0.043444	0.148036	0.255855	0.432274	Up
CAPZB	F-actin-capping protein subunit beta	0.91346	0.933761	0.0227515	0.0557166	0.590405	0.443879	0.767167	-0.0317122	NS
CAR19	Caspase recruitment domain-containing protein 19	0.216237	0.195368	0.128122	0.105819	0.838447	0.530958	0.917667	0.146417	NS
CARF	CDKN2A-interacting protein	0.00798831	0.0127755	0.00494484	0.00450058	0.282719	0.320139	0.553303	-0.677412	NS
CARM1	Histone-arginine methyltransferase CARM1	0.0696652	0.0743989	0.0186756	0.0175968	0.765319	0.508021	0.878025	-0.0948433	NS
CASP3	Caspase-3	0.252827	0.223808	0.0519877	0.0480097	0.516751	0.415717	0.718494	0.175889	NS
CASP6	Caspase-6	0.00301904	0.00750459	0.000928184	0.0019183	0.0218543	0.116204	0.200838	-1.31368	Down
CASP9	Caspase-9	0.00972693	0.012354	0.00188858	0.00392903	0.355517	0.351376	0.607292	-0.344919	NS
CASPC	Caspase-12	0.0145708	0.0206825	0.00853405	0.00183258	0.291941	0.324272	0.560448	-0.505331	NS
CASQ1	Calsequestrin-1	0.648009	0.553542	0.0808506	0.022379	0.1229	0.226733	0.391868	0.22732	NS
CASQ2	Calsequestrin-2	1.35594	1.53347	0.140888	0.210273	0.291235	0.324114	0.560175	-0.177503	NS
CATA	Catalase	0.548852	0.242911	0.039948	0.0126797	0.000225326	0.0484175	0.0836811	1.17599	Up
CATB	Cathepsin B	3.34978	2.19553	0.197105	0.0669419	0.000656989	0.0617212	0.106674	0.609499	Up
CATD	Cathepsin D	1.1703	1.49227	0.510685	0.233997	0.377034	0.359773	0.621805	-0.350623	NS
CATL1	Procathepsin L	0.834014	0.449182	0.0935563	0.0342168	0.0025948	0.0719229	0.124306	0.892773	Up
CATZ	Cathepsin Z	1.1115	0.631063	0.271095	0.0208598	0.0376396	0.141741	0.244975	0.816653	Up
CAV1	Caveolin-1	0.51793	0.433486	0.0499269	0.0319051	0.0690563	0.179619	0.31044	0.256771	NS
CAVN1	Caveolae-associated protein 1	1.64078	1.53889	0.433848	0.216047	0.734211	0.497412	0.859689	0.0924862	NS
CAVN2	Caveolae-associated protein 2	0.133233	0.0649948	0.0318451	0.0197876	0.0344323	0.136868	0.236553	1.03556	Up
CAVN3	Caveolae-associated protein 3	0.0638608	0.0909875	0.0124188	0.0670244	0.528549	0.420054	0.72599	-0.510737	NS
CAVN4	Caveolae-associated protein 4	0.874989	0.773492	0.105006	0.00659044	0.170063	0.257532	0.445099	0.17788	NS
CAZA1	F-actin-capping protein subunit alpha-1	0.303452	0.410378	0.0841757	0.0974421	0.22374	0.289526	0.500394	-0.435486	NS
CAZA2	F-actin-capping protein subunit alpha-2	0.635404	0.714424	0.0926244	0.0470092	0.258018	0.306423	0.529598	-0.169106	NS
CBPD	Carboxypeptidase D	0.00546492	0.00729753	0.00229813	7.63235e-05	0.239579	0.297592	0.514335	-0.417206	NS
CBPQ	Carboxypeptidase Q	0.0602975	0.0453251	0.0213102	0.0155668	0.381406	0.361666	0.625077	0.411788	NS
CBR1	Carbonyl reductase [NADPH] 1	0.182317	0.174483	0.010125	0.0197401	0.57384	0.436609	0.754602	0.0633634	NS
CBR2	Carbonyl reductase [NADPH] 2	0.09525	0.0822128	0.0288356	0.00777952	0.491693	0.408402	0.705851	0.212356	NS
CBR3	Carbonyl reductase [NADPH] 3	0.119824	0.109624	0.0166003	0.0345231	0.668628	0.47244	0.816529	0.128351	NS
CBR4	3-oxoacyl-[acyl-carrier-protein] reductase	0.0118529	0.0357261	0.00756453	0.00971828	0.0283686	0.12691	0.219341	-1.59174	Down
CBX3	Chromobox protein homolog 3	0.36799	0.284259	0.0586866	0.0733406	0.197472	0.275591	0.47631	0.372463	NS
CBX5	Chromobox protein homolog 5	0.082534	0.0729909	0.00169053	0.00978364	0.171287	0.257792	0.445548	0.177271	NS
CC124	Coiled-coil domain-containing protein 124	0.151214	0.123837	0.0673539	0.0630608	0.634389	0.460872	0.796536	0.288151	NS
CC134	Coiled-coil domain-containing protein 134	0.103271	0.0698332	0.0294996	0.0603063	0.436968	0.383656	0.663083	0.564447	NS
CC50A	Cell cycle control protein 50A	0.0366303	0.0415413	0.0134041	0.00531462	0.586961	0.442817	0.765332	-0.181509	NS
CCAR1	Cell division cycle and apoptosis regulator protein 1	0.0336773	0.0418639	0.00650337	0.0105006	0.314954	0.335231	0.579388	-0.313927	NS
CCAR2	Cell cycle and apoptosis regulator protein 2	0.0265446	0.0303354	0.0100137	0.000991279	0.549678	0.427519	0.738891	-0.192584	NS
CCD13	Coiled-coil domain-containing protein 13	0.104574	0.269965	0.033081	0.183367	0.199005	0.276219	0.477396	-1.36824	NS
CCD22	Coiled-coil domain-containing protein 22	0.0220069	0.0184404	0.0134064	0.00646529	0.699404	0.483202	0.835129	0.255093	NS
CCD43	Coiled-coil domain-containing protein 43	0.094728	0.0746001	0.0151793	0.030244	0.361119	0.353197	0.610439	0.344612	NS
CCD47	PAT complex subunit CCDC47	0.225535	0.233965	0.0283297	0.0480404	0.80642	0.52229	0.902687	-0.0529361	NS
CCD93	Coiled-coil domain-containing protein 93	0.114738	0.0818632	0.0295594	0.00782906	0.136065	0.236658	0.409022	0.487059	NS
CCDC6	Coiled-coil domain-containing protein 6	0.0487773	0.0457598	0.00809721	0.00733292	0.657317	0.469503	0.811454	0.0921293	NS
CCDC9	Coiled-coil domain-containing protein 9	0.0274584	0.016248	0.00707876	0.00136634	0.0544723	0.163689	0.282907	0.756987	NS
CCG1	Voltage-dependent calcium channel gamma-1 subunit	0.861737	1.19979	0.202075	0.164405	0.0878726	0.194482	0.336127	-0.477465	NS
CCHL	Holocytochrome c-type synthase	0.170123	0.147963	0.0207778	0.00746796	0.157145	0.249333	0.430928	0.201333	NS
CCN2	CCN family member 2	0.0351901	0.0236098	0.00930329	0.0099096	0.214069	0.28482	0.492262	0.575784	NS
CCN4	CCN family member 4	0.052194	0.0203992	0.00264858	0.00211115	8.37314e-05	0.0346444	0.0598768	1.35537	Up
CD054	Uncharacterized protein C4orf54 homolog	0.008866	0.0101144	0.00556116	0.00407623	0.769506	0.509474	0.880536	-0.190049	NS
CD151	CD151 antigen	0.151211	0.115287	0.0275107	0.032226	0.215887	0.285868	0.494073	0.391339	NS
CD34	Hematopoietic progenitor cell antigen CD34	0.0417548	0.0366663	0.00938508	0.0136959	0.623633	0.456201	0.788463	0.187488	NS
CD36	Platelet glycoprotein 4	0.123645	0.0784128	0.0196648	0.000761364	0.016387	0.104131	0.179972	0.657046	Up
CD44	CD44 antigen	0.729658	0.525601	0.105948	0.0210628	0.0307339	0.130593	0.225706	0.473253	Up
CD47	Leukocyte surface antigen CD47	0.152361	0.193396	0.0499088	0.0229292	0.265297	0.311543	0.538448	-0.344071	NS
CD63	CD63 antigen	8.01213	7.10133	0.6195	0.872728	0.214488	0.28482	0.492262	0.174097	NS
CD81	CD81 antigen	0.178672	0.777027	0.131078	0.715286	0.227237	0.290968	0.502888	-2.12065	NS
CD82	CD82 antigen	2.06011	1.73529	0.101486	0.0609676	0.00895767	0.089526	0.15473	0.247539	Up
CDC23	Cell division cycle protein 23 homolog	0.0325477	0.0303549	0.0151157	0.00551229	0.824986	0.526193	0.909432	0.100623	NS
CDC37	Hsp90 co-chaperone Cdc37	0.069575	0.0956655	0.00800627	0.0585845	0.487307	0.406271	0.702168	-0.459429	NS
CDC42	Cell division control protein 42 homolog	1.1909	1.46792	0.491643	0.132453	0.399373	0.366474	0.633385	-0.301723	NS
CDC5L	Cell division cycle 5-like protein	0.0218377	0.0219982	0.00537675	0.00868861	0.979596	0.573985	0.992032	-0.0105654	NS
CDC73	Parafibromin	0.00712373	0.0153918	0.00388014	0.00508815	0.0888152	0.194898	0.336846	-1.11146	NS
CDIPT	CDP-diacylglycerol--inositol 3-phosphatidyltransferase	0.527506	0.573802	0.0888454	0.0618384	0.499957	0.409925	0.708484	-0.121365	NS
CDK18	Cyclin-dependent kinase 18	0.00945866	0.00681413	0.00158821	0.00274584	0.222235	0.288926	0.499358	0.473106	NS
CDK4	Cyclin-dependent kinase 4	0.0332561	0.0355291	0.00383997	0.000954493	0.376073	0.359773	0.621805	-0.0953798	NS
CDK5	Cyclin-dependent-like kinase 5	0.0929135	0.070292	0.0102421	0.020817	0.166517	0.256019	0.442484	0.402528	NS
CDK9	Cyclin-dependent kinase 9	0.110912	0.0611661	0.0423962	0.0140014	0.125846	0.230626	0.398597	0.858608	NS
CDN2C	Cyclin-dependent kinase 4 inhibitor C	0.0432716	0.03149	0.00888835	0.00925695	0.187016	0.268653	0.464319	0.458528	NS
CDN2D	Cyclin-dependent kinase 4 inhibitor D	0.0252534	0.0215285	0.00523765	0.0079361	0.534679	0.421734	0.728893	0.230227	NS
CDS2	Phosphatidate cytidylyltransferase 2	0.0755727	0.0883397	0.00681947	0.0523947	0.697064	0.482262	0.833504	-0.225196	NS
CDV3	Protein CDV3	0.929427	0.561662	0.196735	0.0621066	0.0366599	0.140108	0.242152	0.726638	Up
CE170	Centrosomal protein of 170 kDa	0.0403643	0.0324502	0.0111275	0.00770269	0.368409	0.357585	0.618022	0.314852	NS
CEGT	Ceramide glucosyltransferase	0.00773661	0.00464299	0.00977237	0.0074822	0.685765	0.478257	0.826583	0.736645	NS
CELF1	CUGBP Elav-like family member 1	0.117795	0.131232	0.015806	0.018707	0.395745	0.365627	0.631923	-0.155849	NS
CELF2	CUGBP Elav-like family member 2	0.267423	0.296894	0.060629	0.0102697	0.453152	0.392651	0.678629	-0.150824	NS
CERS2	Ceramide synthase 2	0.187928	0.216844	0.0324561	0.0461517	0.424874	0.377771	0.65291	-0.206474	NS
CERT	Ceramide transfer protein	0.0607284	0.0568812	0.0126454	0.00472692	0.647467	0.466908	0.806968	0.0944192	NS
CERU	Ceruloplasmin	0.0738424	0.0345347	0.0262212	0.00801624	0.0679892	0.178249	0.308072	1.0964	NS
CH082	UPF0598 protein C8orf82 homolog	0.0127694	0.0282607	0.00779202	0.00435178	0.0396912	0.143999	0.248877	-1.1461	Down
CH10	10 kDa heat shock protein, mitochondrial	6.30286	3.59428	0.232247	0.703379	0.00318158	0.0777947	0.134454	0.810304	Up
CH1B1	Charged multivesicular body protein 1b-1	0.152486	0.101029	0.017411	0.0156801	0.0190409	0.110708	0.191339	0.593915	Up
CH60	60 kDa heat shock protein, mitochondrial	3.10327	3.74913	0.207362	0.419867	0.0752602	0.185805	0.321131	-0.272767	NS
CHCH1	Coiled-coil-helix-coiled-coil-helix domain-containing protein 1	0.00390496	0.00442313	0.00155049	0.00309182	0.808071	0.522291	0.902689	-0.17976	NS
CHIP	E3 ubiquitin-protein ligase CHIP	0.0866468	0.0664743	0.00586343	0.0148177	0.0934243	0.200191	0.345995	0.38235	NS
CHM1A	Charged multivesicular body protein 1a	0.186684	0.122491	0.0117033	0.0376347	0.047777	0.156512	0.270504	0.607917	Up
CHM2A	Charged multivesicular body protein 2a	0.110839	0.0956208	0.0239314	0.00951158	0.363914	0.355347	0.614155	0.213067	NS
CHM4B	Charged multivesicular body protein 4b	0.494137	0.264683	0.104985	0.0248127	0.0211289	0.115762	0.200074	0.900643	Up
CHMP5	Charged multivesicular body protein 5	0.233323	0.222495	0.0703636	0.0301312	0.818497	0.524187	0.905965	0.0685562	NS
CHP1	Calcineurin B homologous protein 1	0.137432	0.105599	0.0540811	0.044618	0.475596	0.402523	0.695691	0.380123	NS
CHRD1	Cysteine and histidine-rich domain-containing protein 1	0.0693275	0.076461	0.0262741	0.0303117	0.773446	0.510689	0.882636	-0.141296	NS
CHSP1	Calcium-regulated heat stable protein 1	0.872061	0.864448	0.125647	0.464568	0.979453	0.573985	0.992032	0.0126506	NS
CIA2A	Cytosolic iron-sulfur assembly component 2A	0.0157682	0.0149713	0.00627878	0.00307861	0.853169	0.53717	0.928404	0.0748106	NS
CIA2B	Cytosolic iron-sulfur assembly component 2B	0.0409246	0.0214432	0.0144295	0.000880893	0.0798918	0.190647	0.3295	0.932449	NS
CIAO1	Probable cytosolic iron-sulfur protein assembly protein CIAO1	0.0583201	0.0499379	0.00873124	0.0205197	0.550526	0.427806	0.739387	0.223857	NS
CIP4	Cdc42-interacting protein 4	0.0284488	0.0324417	0.0103701	0.0119496	0.684596	0.477897	0.82596	-0.189479	NS
CISD1	CDGSH iron-sulfur domain-containing protein 1	0.688173	0.650833	0.196199	0.0132227	0.758739	0.505533	0.873726	0.0804827	NS
CISD2	CDGSH iron-sulfur domain-containing protein 2	0.0109141	0.0269532	0.0030693	0.0119175	0.0869306	0.194482	0.336127	-1.30426	NS
CISD3	CDGSH iron-sulfur domain-containing protein 3, mitochondrial	0.0305917	0.0193522	0.0046473	0.0145585	0.271699	0.316356	0.546766	0.660641	NS
CISY	Citrate synthase, mitochondrial	3.68332	3.94856	0.3624	0.0929016	0.286767	0.322031	0.556574	-0.100321	NS
CK054	Ester hydrolase C11orf54 homolog	0.232511	0.18086	0.0861104	0.0333904	0.387573	0.363534	0.628305	0.362425	NS
CK068	UPF0696 protein C11orf68 homolog	0.0160111	0.0257886	0.00603128	0.0121297	0.279388	0.319417	0.552056	-0.68766	NS
CKAP4	Cytoskeleton-associated protein 4	0.968463	0.821855	0.20207	0.0585868	0.293946	0.32503	0.561757	0.236812	NS
CKAP5	Cytoskeleton-associated protein 5	0.11216	0.122019	0.0138985	0.047824	0.748962	0.50391	0.870919	-0.121542	NS
CLAP1	CLIP-associating protein 1	0.0511156	0.0663658	0.010262	0.0185631	0.280987	0.319417	0.552056	-0.376674	NS
CLCA	Clathrin light chain A	0.344106	0.229507	0.0436651	0.08787	0.113122	0.218217	0.37715	0.584311	NS
CLCB	Clathrin light chain B	0.712432	0.3314	0.104818	0.0535918	0.00497262	0.0821848	0.142042	1.10418	Up
CLCN5	H(+)/Cl(-) exchange transporter 5	0.00526218	0.0203136	0.00790781	0.00999642	0.110275	0.216067	0.373434	-1.94871	NS
CLCN7	H(+)/Cl(-) exchange transporter 7	0.0289117	0.0266466	0.00520705	0.00310333	0.552751	0.428416	0.740442	0.117704	NS
CLH1	Clathrin heavy chain 1	2.01471	2.16657	0.22785	0.181946	0.418019	0.375005	0.648131	-0.104842	NS
CLIC1	Chloride intracellular channel protein 1	1.87195	1.97205	0.0855394	0.183932	0.440882	0.385576	0.6664	-0.0751538	NS
CLIC4	Chloride intracellular channel protein 4	1.15716	1.27242	0.0770359	0.337	0.594555	0.44572	0.770349	-0.136986	NS
CLIP1	CAP-Gly domain-containing linker protein 1	0.12804	0.0880312	0.0330455	0.0114004	0.118479	0.223316	0.385962	0.540509	NS
CLN5	Ceroid-lipofuscinosis neuronal protein 5 homolog	0.00199204	0.00210431	0.00158697	0.00171494	0.937672	0.563761	0.974363	-0.0791008	NS
CLPT1	Cleft lip and palate transmembrane protein 1 homolog	0.138656	0.105032	0.0549842	0.0241214	0.386995	0.363183	0.627697	0.40068	NS
CLPX	ATP-dependent Clp protease ATP-binding subunit clpX-like, mitochondrial	0.0357603	0.0580555	0.00591702	0.0205264	0.144935	0.242934	0.419869	-0.699074	NS
CLU	Clustered mitochondria protein homolog	0.0673814	0.0778969	0.0178681	0.00568074	0.386352	0.362961	0.627314	-0.209215	NS
CLYBL	Citramalyl-CoA lyase, mitochondrial	0.139072	0.082892	0.0336867	0.00779806	0.0481117	0.156512	0.270504	0.746533	Up
CMBL	Carboxymethylenebutenolidase homolog	0.223096	0.160131	0.0336286	0.0646977	0.20906	0.28313	0.48934	0.478416	NS
CMC1	Calcium-binding mitochondrial carrier protein Aralar1	0.469324	0.47748	0.105962	0.0397927	0.906695	0.554064	0.957602	-0.0248566	NS
CMTR1	Cap-specific mRNA (nucleoside-2'-O-)-methyltransferase 1	0.00790529	0.0110001	0.00269542	0.00352453	0.293546	0.32503	0.561757	-0.476632	NS
CNBP	Cellular nucleic acid-binding protein	0.363393	0.390303	0.087162	0.0368921	0.648209	0.466921	0.806991	-0.103063	NS
CND2	Condensin complex subunit 2	0.135375	0.0382614	0.0249661	0.00465814	0.00269545	0.0719229	0.124306	1.823	Up
CNDP2	Cytosolic non-specific dipeptidase	0.485332	0.499985	0.0289671	0.109023	0.833015	0.528908	0.914124	-0.042913	NS
CNIH4	Protein cornichon homolog 4	0.169723	0.717106	0.0992133	0.128112	0.00425629	0.0821848	0.142042	-2.07901	Down
CNN2	Calponin-2	0.391461	0.405448	0.0448099	0.0481212	0.731205	0.496262	0.857702	-0.0506509	NS
CNN3	Calponin-3	2.7861	2.5985	0.1617	0.426993	0.515971	0.415717	0.718494	0.10057	NS
CNOT1	CCR4-NOT transcription complex subunit 1	0.0647338	0.0679601	0.00597828	0.0214243	0.81401	0.523031	0.903967	-0.07017	NS
CNOT7	CCR4-NOT transcription complex subunit 7	0.0878677	0.0812225	0.0249426	0.0255298	0.763244	0.50721	0.876623	0.113452	NS
CNOT9	CCR4-NOT transcription complex subunit 9	0.0104849	0.0242414	0.00692442	0.0129801	0.180631	0.265008	0.45802	-1.20916	NS
CNPY2	Protein canopy homolog 2	0.50004	0.376332	0.123644	0.0170395	0.161167	0.252919	0.437127	0.410037	NS
CNPY3	Protein canopy homolog 3	0.0552066	0.0153412	0.021234	0.00567113	0.0347911	0.137099	0.236952	1.84743	Up
CNPY4	Protein canopy homolog 4	0.155562	0.0753565	0.0252366	0.00682906	0.00603154	0.0843176	0.145728	1.04569	Up
CO3	Complement C3	0.0572585	0.0614707	0.00401281	0.0157509	0.676781	0.475098	0.821124	-0.102408	NS
CO3A1	Collagen alpha-1(III) chain	0.55146	0.48903	0.0921889	0.0562393	0.373339	0.359129	0.620691	0.173331	NS
CO5A1	Collagen alpha-1(V) chain	0.0961402	0.101006	0.0366016	0.0274791	0.862853	0.540244	0.933718	-0.0712341	NS
COA6	Cytochrome c oxidase assembly factor 6 homolog	0.133787	0.0451353	0.0308076	0.0117643	0.00961682	0.0919135	0.158856	1.56761	Up
COA7	Cytochrome c oxidase assembly factor 7	0.000818057	0.014925	0.001078	0.0231527	0.351259	0.34984	0.604636	-4.18938	NS
COASY	Bifunctional coenzyme A synthase	0.0101225	0.0103691	0.00559119	0.00389508	0.953024	0.568934	0.983303	-0.0347276	NS
COBL	Protein cordon-bleu	0.252835	0.174939	0.0969151	0.0480204	0.280289	0.319417	0.552056	0.531347	NS
COCA1	Collagen alpha-1(XII) chain	0.880454	0.491334	0.0719706	0.344071	0.127663	0.23135	0.399848	0.841542	NS
COF1	Cofilin-1	6.64198	6.2102	0.857308	0.958105	0.591977	0.444348	0.767977	0.0969741	NS
COF2	Cofilin-2	4.58581	3.30216	0.408847	0.647428	0.0439586	0.148607	0.256841	0.473764	Up
COG1	Conserved oligomeric Golgi complex subunit 1	0.0167942	0.0179922	0.014587	0.00649056	0.90287	0.552862	0.955525	-0.0994055	NS
COG2	Conserved oligomeric Golgi complex subunit 2	0.0157892	0.0296396	0.0119189	0.0155612	0.288158	0.322475	0.557342	-0.908588	NS
COG3	Conserved oligomeric Golgi complex subunit 3	0.0108925	0.0153785	0.00411836	0.00460588	0.276967	0.318121	0.549816	-0.497573	NS
COG4	Conserved oligomeric Golgi complex subunit 4	0.0417512	0.050811	0.0159962	0.00523025	0.403906	0.368966	0.637692	-0.283324	NS
COG6	Conserved oligomeric Golgi complex subunit 6	0.0326038	0.0338395	0.00392206	0.00512002	0.756667	0.505092	0.872963	-0.053667	NS
COG7	Conserved oligomeric Golgi complex subunit 7	0.0420107	0.0418859	0.0061003	0.0247522	0.993644	0.577841	0.998697	0.0042898	NS
COG8	Conserved oligomeric Golgi complex subunit 8	0.0014052	0.00149282	0.00113537	0.00228305	0.955391	0.569109	0.983605	-0.0872684	NS
COL12	Collectin-12	0.206676	0.130257	0.0618968	0.0182339	0.109534	0.215635	0.372687	0.666006	NS
COMD1	COMM domain-containing protein 1	0.070426	0.0695338	0.00568982	0.0183659	0.939799	0.56435	0.975379	0.0183943	NS
COMD2	COMM domain-containing protein 2	0.0611029	0.0554006	0.0273961	0.00447427	0.739962	0.500306	0.86469	0.141339	NS
COMD3	COMM domain-containing protein 3	0.0944189	0.085517	0.0168253	0.0081973	0.456325	0.39415	0.681219	0.142865	NS
COMD6	COMM domain-containing protein 6	0.146836	0.109985	0.036884	0.0343717	0.274225	0.317305	0.548405	0.416898	NS
COMD7	COMM domain-containing protein 7	0.00283023	0.00713285	0.000163524	0.00665486	0.325608	0.338546	0.585116	-1.33356	NS
COMD9	COMM domain-containing protein 9	0.0422834	0.0470267	0.0133542	0.00905623	0.637435	0.462516	0.799378	-0.153389	NS
COMT	Catechol O-methyltransferase	0.261183	0.248051	0.0729115	0.0668655	0.829441	0.52744	0.911588	0.0744225	NS
COPA	Coatomer subunit alpha	0.481034	0.564074	0.108644	0.0413519	0.283657	0.320139	0.553303	-0.229746	NS
COPB	Coatomer subunit beta	0.408108	0.453645	0.039269	0.0375725	0.220347	0.288857	0.499238	-0.15261	NS
COPB2	Coatomer subunit beta'	0.504896	0.470675	0.0566345	0.0479844	0.469296	0.399655	0.690733	0.101256	NS
COPD	Coatomer subunit delta	0.406922	0.481776	0.0458218	0.189842	0.54308	0.425009	0.734554	-0.24361	NS
COPE	Coatomer subunit epsilon	0.141274	0.20508	0.0391624	0.0331398	0.0975224	0.204197	0.352918	-0.53769	NS
COPG1	Coatomer subunit gamma-1	0.246946	0.253986	0.0303439	0.0124569	0.728964	0.495875	0.857033	-0.0405495	NS
COPG2	Coatomer subunit gamma-2	0.00849123	0.0326952	0.00596597	0.0140642	0.0516865	0.160238	0.276943	-1.94504	NS
COPZ1	Coatomer subunit zeta-1	0.133283	0.319485	0.0592706	0.0166113	0.00634271	0.0843176	0.145728	-1.26125	Down
COPZ2	Coatomer subunit zeta-2	0.0717489	0.0794769	0.0025862	0.00778256	0.177984	0.263429	0.45529	-0.147579	NS
COQ3	Ubiquinone biosynthesis O-methyltransferase, mitochondrial	0.0874518	0.0945552	0.0144066	0.0410422	0.791321	0.516318	0.892365	-0.112669	NS
COQ5	2-methoxy-6-polyprenyl-1,4-benzoquinol methylase, mitochondrial	0.00386304	0.017428	0.003552	0.00974006	0.0860855	0.194482	0.336127	-2.1736	NS
COQ6	Ubiquinone biosynthesis monooxygenase COQ6, mitochondrial	0.0440193	0.0283014	0.00822102	0.00827337	0.0798876	0.190647	0.3295	0.63726	NS
COQ8A	Atypical kinase COQ8A, mitochondrial	0.00063254	0.0102284	0.000252718	0.00493046	0.0281328	0.12691	0.219341	-4.01528	Down
COQ9	Ubiquinone biosynthesis protein COQ9, mitochondrial	0.116509	0.148629	0.00867777	0.00773852	0.00874414	0.089526	0.15473	-0.351279	Down
COR1B	Coronin-1B	0.443016	0.44591	0.093084	0.0742184	0.968432	0.571958	0.988529	-0.00939407	NS
COR1C	Coronin-1C	0.256031	0.25222	0.0090192	0.0254286	0.818745	0.524187	0.905965	0.0216382	NS
CORO6	Coronin-6	0.0424385	0.075765	0.0111858	0.0450473	0.281545	0.319417	0.552056	-0.836157	NS
CORO7	Coronin-7	0.0589382	0.0886177	0.0159187	0.0202171	0.116414	0.222003	0.383694	-0.588392	NS
COTL1	Coactosin-like protein	0.0886694	0.072174	0.0169099	0.0132875	0.254732	0.304546	0.526354	0.296958	NS
COX14	Cytochrome c oxidase assembly protein COX14	0.0907046	0.0820146	0.00850744	0.0148827	0.429514	0.380481	0.657594	0.145294	NS
COX15	Cytochrome c oxidase assembly protein COX15 homolog	0.0980213	0.086366	0.0273629	0.0120806	0.53673	0.422695	0.730553	0.18263	NS
COX16	Cytochrome c oxidase assembly protein COX16 homolog, mitochondrial	0.0680523	0.0529314	0.00877577	0.0105638	0.129186	0.232921	0.402564	0.362521	NS
COX17	Cytochrome c oxidase copper chaperone	0.301061	0.302462	0.119898	0.0830953	0.987529	0.576047	0.995597	-0.00669593	NS
COX2	Cytochrome c oxidase subunit 2	1.00942	1.28095	0.239905	0.342924	0.323992	0.338393	0.584853	-0.343691	NS
COX41	Cytochrome c oxidase subunit 4 isoform 1, mitochondrial	1.50103	1.59182	0.0676452	0.152843	0.400048	0.366474	0.633385	-0.0847276	NS
COX5A	Cytochrome c oxidase subunit 5A, mitochondrial	2.0926	1.22957	0.418341	0.230193	0.0351664	0.137212	0.237146	0.767142	Up
COX5B	Cytochrome c oxidase subunit 5B, mitochondrial	1.71018	1.23947	0.041291	0.137265	0.00471817	0.0821848	0.142042	0.464428	Up
COX6C	Cytochrome c oxidase subunit 6C	0.764673	0.48382	0.0470166	0.236458	0.113791	0.218444	0.377543	0.660371	NS
CP20A	Cytochrome P450 20A1	0.0211899	0.0332874	0.00686382	0.0153068	0.279747	0.319417	0.552056	-0.6516	NS
CP51A	Lanosterol 14-alpha demethylase	0.0434065	0.0547246	0.0150465	0.00934298	0.330443	0.33996	0.587561	-0.334278	NS
CPIN1	Anamorsin	0.236701	0.169562	0.0379308	0.0217202	0.0563619	0.165947	0.28681	0.481254	NS
CPNE1	Copine-1	0.259463	0.22049	0.0255747	0.0355405	0.198008	0.275908	0.476858	0.234818	NS
CPNE2	Copine-2	0.16068	0.173756	0.0349974	0.0217716	0.611917	0.45284	0.782655	-0.112868	NS
CPNE3	Copine-3	0.102559	0.111891	0.00924684	0.0125125	0.35754	0.351673	0.607805	-0.125637	NS
CPNS1	Calpain small subunit 1	1.32822	1.19293	0.138921	0.0527603	0.189948	0.270159	0.466923	0.154987	NS
CPPED	Serine/threonine-protein phosphatase CPPED1	0.0839193	0.062096	0.0215592	0.0219114	0.286205	0.321705	0.55601	0.434501	NS
CPSF1	Cleavage and polyadenylation specificity factor subunit 1	0.0202301	0.0193688	0.0106649	0.00856777	0.918415	0.558548	0.965352	0.0627689	NS
CPSF2	Cleavage and polyadenylation specificity factor subunit 2	0.0220135	0.0289404	0.0172656	0.0104632	0.584307	0.441002	0.762194	-0.394693	NS
CPSF5	Cleavage and polyadenylation specificity factor subunit 5	0.0255199	0.0467851	0.0104154	0.019485	0.170826	0.257532	0.445099	-0.874428	NS
CPSF6	Cleavage and polyadenylation specificity factor subunit 6	0.0977928	0.0964868	0.0148864	0.0474546	0.965904	0.571842	0.988329	0.0193963	NS
CPSF7	Cleavage and polyadenylation specificity factor subunit 7	0.0787178	0.0565511	0.0361005	0.0265606	0.439927	0.385118	0.665608	0.477134	NS
CPT1A	Carnitine O-palmitoyltransferase 1, liver isoform	0.042007	0.0575356	0.0137759	0.0115	0.208292	0.282519	0.488284	-0.453823	NS
CPT2	Carnitine O-palmitoyltransferase 2, mitochondrial	0.19508	0.195565	0.0451188	0.0422629	0.989818	0.576728	0.996773	-0.00357917	NS
CRBN	Protein cereblon	0.122568	0.115487	0.0497399	0.0477537	0.867475	0.542142	0.936997	0.0858478	NS
CREL2	Protein disulfide isomerase Creld2	0.104239	0.02879	0.0511288	0.0258387	0.0846781	0.194482	0.336127	1.85625	NS
CRIP1	Cysteine-rich protein 1	2.35061	1.85336	0.218957	1.01212	0.45234	0.392138	0.677742	0.342893	NS
CRIP2	Cysteine-rich protein 2	2.42932	3.42006	0.71148	1.02382	0.24073	0.297889	0.51485	-0.493467	NS
CRK	Adapter molecule crk	0.24731	0.187864	0.0467303	0.0273268	0.129938	0.233538	0.40363	0.396631	NS
CRKL	Crk-like protein	0.160027	0.122972	0.00902103	0.00829513	0.00635269	0.0843176	0.145728	0.379989	Up
CRLF3	Cytokine receptor-like factor 3	0.0453059	0.0306044	0.0267927	0.00771733	0.41277	0.373621	0.645738	0.565958	NS
CRTAP	Cartilage-associated protein	0.0356867	0.0532451	0.012304	0.0132235	0.167521	0.256669	0.443608	-0.577264	NS
CRYAB	Alpha-crystallin B chain	8.44756	7.33649	0.264049	1.53133	0.283267	0.320139	0.553303	0.203445	NS
CRYM	Ketimine reductase mu-crystallin	0.0759104	0.0839615	0.0272303	0.0315751	0.754841	0.50501	0.87282	-0.14543	NS
CSCL2	CSC1-like protein 2	0.0437757	0.0204884	0.0319926	0.00938071	0.292955	0.324603	0.56102	1.09532	NS
CSDE1	Cold shock domain-containing protein E1	0.393818	0.310685	0.00668286	0.0503543	0.0471198	0.156512	0.270504	0.342078	Up
CSK	Tyrosine-protein kinase CSK	0.0100211	0.0136764	0.00516354	0.00296455	0.347567	0.348732	0.602722	-0.448642	NS
CSK21	Casein kinase II subunit alpha	0.0516177	0.0650153	0.0197659	0.026956	0.525751	0.419617	0.725234	-0.332915	NS
CSK22	Casein kinase II subunit alpha'	0.0135928	0.0327861	0.00487336	0.00136883	0.00278143	0.0730111	0.126187	-1.27024	Down
CSK2B	Casein kinase II subunit beta	0.272663	0.296555	0.0152207	0.0613	0.548113	0.427126	0.738213	-0.121182	NS
CSMT1	Protein CCSMST1	0.0506533	0.0677154	0.0150514	0.0149712	0.236307	0.294784	0.509482	-0.418828	NS
CSN1	COP9 signalosome complex subunit 1	0.313052	0.292709	0.0245138	0.0639387	0.633998	0.460776	0.79637	0.0969326	NS
CSN2	COP9 signalosome complex subunit 2	0.120224	0.180431	0.0260361	0.023973	0.042116	0.147403	0.254761	-0.585725	Down
CSN3	COP9 signalosome complex subunit 3	0.318836	0.256639	0.0192257	0.112212	0.397602	0.365905	0.632402	0.313073	NS
CSN4	COP9 signalosome complex subunit 4	0.545435	0.470332	0.0781817	0.0478163	0.228788	0.291962	0.504605	0.213728	NS
CSN5	COP9 signalosome complex subunit 5	0.137115	0.109201	0.0545076	0.0460444	0.535189	0.421949	0.729265	0.328405	NS
CSN6	COP9 signalosome complex subunit 6	0.312668	0.256698	0.0231522	0.0686559	0.251902	0.302985	0.523657	0.284558	NS
CSN7A	COP9 signalosome complex subunit 7a	0.131936	0.20123	0.0322533	0.00753596	0.0222862	0.1166	0.201522	-0.609005	Down
CSN8	COP9 signalosome complex subunit 8	0.480154	0.297219	0.0872226	0.151288	0.143807	0.24239	0.418929	0.691971	NS
CSPG4	Chondroitin sulfate proteoglycan 4	0.0875237	0.0957675	0.0232528	0.00158187	0.573228	0.436515	0.75444	-0.129862	NS
CSRP1	Cysteine and glycine-rich protein 1	1.2367	1.03987	0.213074	0.0383759	0.190459	0.270671	0.467808	0.250086	NS
CSRP2	Cysteine and glycine-rich protein 2	0.328623	0.214	0.0353167	0.0301932	0.0129212	0.0970701	0.167769	0.618819	Up
CSRP3	Cysteine and glycine-rich protein 3	1.10334	1.02108	0.0717725	0.233594	0.591148	0.443912	0.767225	0.111783	NS
CSTF1	Cleavage stimulation factor subunit 1	0.0108695	0.0283595	0.00280279	0.00793836	0.0227905	0.117563	0.203187	-1.38355	Down
CSTF3	Cleavage stimulation factor subunit 3	0.00765251	0.0261277	0.0086249	0.00402567	0.0282522	0.12691	0.219341	-1.77158	Down
CT027	UPF0687 protein C20orf27 homolog	0.0696543	0.0611962	0.0269769	0.042216	0.784508	0.514634	0.889455	0.186771	NS
CTBP1	C-terminal-binding protein 1	0.285926	0.304663	0.0421032	0.0205426	0.526588	0.419617	0.725234	-0.091572	NS
CTL1	Choline transporter-like protein 1	0.0426086	0.0542241	0.00794554	0.00783628	0.145763	0.242934	0.419869	-0.34779	NS
CTL2	Choline transporter-like protein 2	0.366868	0.458276	0.071428	0.0200905	0.0997871	0.205677	0.355477	-0.320955	NS
CTNA1	Catenin alpha-1	0.570224	0.660531	0.143222	0.058205	0.368882	0.357849	0.618479	-0.212097	NS
CTNB1	Catenin beta-1	0.0297261	0.0349562	0.009768	0.012961	0.606495	0.450455	0.778532	-0.233819	NS
CTND1	Catenin delta-1	0.212217	0.389218	0.0604091	0.150716	0.132039	0.234642	0.405537	-0.87504	NS
CUL1	Cullin-1	0.299997	0.331208	0.00932092	0.0669242	0.468512	0.399442	0.690365	-0.142787	NS
CUL2	Cullin-2	0.0370663	0.0629438	0.0112718	0.0133968	0.062635	0.170689	0.295006	-0.763954	NS
CUL3	Cullin-3	0.138331	0.147136	0.0121424	0.00422468	0.301189	0.328815	0.568299	-0.0890224	NS
CUL4A	Cullin-4A	0.131857	0.103758	0.0124959	0.0369961	0.280656	0.319417	0.552056	0.345744	NS
CUL4B	Cullin-4B	0.0133725	0.0266358	0.0032943	0.00185946	0.00371443	0.0798811	0.13806	-0.994094	Down
CUL5	Cullin-5	0.0619216	0.0698674	0.00253524	0.00888855	0.210729	0.284063	0.490953	-0.174177	NS
CUL7	Cullin-7	0.0268824	0.0244926	0.0179099	0.00463828	0.833926	0.529161	0.914561	0.134316	NS
CUTA	Protein CutA	0.0673993	0.0805747	0.0220932	0.0218327	0.503269	0.411295	0.710852	-0.257593	NS
CX6A1	Cytochrome c oxidase subunit 6A1, mitochondrial	0.0485981	0.129582	0.00665651	0.154848	0.416642	0.374994	0.648111	-1.41489	NS
CX6B1	Cytochrome c oxidase subunit 6B1	1.09785	1.03657	0.535231	0.144742	0.8575	0.538647	0.930956	0.082871	NS
CX7A2	Cytochrome c oxidase subunit 7A2, mitochondrial	1.23608	0.833834	0.0297454	0.137862	0.00781708	0.0860043	0.148643	0.567935	Up
CY1	Cytochrome c1, heme protein, mitochondrial	0.637202	0.529736	0.0648795	0.046526	0.0801251	0.190694	0.329581	0.266478	NS
CYB	Cytochrome b	0.351619	0.303963	0.11824	0.0702809	0.580787	0.439151	0.758996	0.210117	NS
CYB5	Cytochrome b5	0.314668	0.236999	0.04384	0.0235448	0.0539054	0.162821	0.281407	0.408951	NS
CYB5B	Cytochrome b5 type B	1.36818	1.08594	0.189469	0.31881	0.257873	0.306423	0.529598	0.333308	NS
CYBC1	Cytochrome b-245 chaperone 1	0.0721337	0.0960671	0.0190797	0.00261143	0.097696	0.204197	0.352918	-0.413369	NS
CYBP	Calcyclin-binding protein	0.225182	0.206096	0.0155213	0.0244594	0.31749	0.336358	0.581335	0.127772	NS
CYC	Cytochrome c, somatic	0.903481	1.0123	0.0544874	0.210594	0.435123	0.382683	0.6614	-0.164069	NS
CYFP1	Cytoplasmic FMR1-interacting protein 1	0.34544	0.228455	0.162185	0.0160606	0.281665	0.319417	0.552056	0.596528	NS
CYRIB	CYFIP-related Rac1 interactor B	0.154069	0.216056	0.0579521	0.0186709	0.152614	0.24608	0.425305	-0.487826	NS
CYTB	Cystatin-B	0.446288	0.287303	0.0216741	0.225278	0.290586	0.323774	0.559587	0.635399	NS
CYTC	Cystatin-C	0.225863	0.171338	0.0129964	0.0322572	0.0532287	0.162691	0.281182	0.398603	NS
CYTSB	Cytospin-B	0.0146047	0.0284502	0.0105452	0.00102338	0.0863483	0.194482	0.336127	-0.962001	NS
CZIB	CXXC motif containing zinc binding protein	0.182956	0.259749	0.0206384	0.0854067	0.204638	0.280117	0.484132	-0.505622	NS
D2HDH	D-2-hydroxyglutarate dehydrogenase, mitochondrial	0.0449667	0.0490005	0.0171149	0.00140637	0.704946	0.486019	0.839999	-0.123939	NS
DAAF5	Dynein axonemal assembly factor 5	0.00782523	0.0170038	0.00337173	0.00197681	0.0152544	0.103229	0.178414	-1.11965	Down
DAB2	Disabled homolog 2	0.0194158	0.0282678	0.0107835	0.00164627	0.232574	0.293715	0.507635	-0.541933	NS
DAD1	Dolichyl-diphosphooligosaccharide--protein glycosyltransferase subunit DAD1	0.652961	0.472124	0.135823	0.0638374	0.10518	0.210711	0.364177	0.46783	NS
DAG1	Dystroglycan	0.439232	0.245365	0.0263033	0.0172194	0.000435281	0.057019	0.0985474	0.840055	Up
DAP1	Death-associated protein 1	0.0576941	0.0184341	0.00714743	0.0110187	0.00661773	0.0855514	0.147861	1.64604	Up
DAPK3	Death-associated protein kinase 3	0.000667112	0.0214066	0.000675572	0.0139503	0.0618492	0.169576	0.293083	-5.00399	NS
DAZP1	DAZ-associated protein 1	0.04472	0.145126	0.054224	0.0772157	0.139087	0.238031	0.411395	-1.69831	NS
DBLOH	Diablo homolog, mitochondrial	0.00046223	0.0139057	0.000219043	0.0184239	0.274956	0.317305	0.548405	-4.91092	NS
DBNL	Drebrin-like protein	0.471935	0.311791	0.00757975	0.0384158	0.00209639	0.069865	0.120749	0.598011	Up
DC1I2	Cytoplasmic dynein 1 intermediate chain 2	0.449654	0.454904	0.0397308	0.0293367	0.862894	0.540244	0.933718	-0.0167448	NS
DC1L1	Cytoplasmic dynein 1 light intermediate chain 1	0.41718	0.511568	0.0232292	0.0419368	0.0270237	0.125119	0.216247	-0.294255	Down
DC1L2	Cytoplasmic dynein 1 light intermediate chain 2	0.308924	0.253701	0.020046	0.0113682	0.0142547	0.100174	0.173132	0.284122	Up
DCAF6	DDB1- and CUL4-associated factor 6	0.0200789	0.0217507	0.00612205	0.0163274	0.87616	0.544612	0.941266	-0.115387	NS
DCAF7	DDB1- and CUL4-associated factor 7	0.00111996	0.0173712	0.00110293	0.0242059	0.309972	0.332705	0.575023	-3.95517	NS
DCAF8	DDB1- and CUL4-associated factor 8	0.226021	0.197286	0.0326208	0.0443488	0.41709	0.374994	0.648111	0.196174	NS
DCAKD	Dephospho-CoA kinase domain-containing protein	0.50476	0.411951	0.130689	0.0570505	0.322668	0.338393	0.584853	0.293123	NS
DCLK1	Serine/threonine-protein kinase DCLK1	2.26665	2.18728	0.18715	0.127544	0.576602	0.437964	0.756943	0.0514261	NS
DCNL1	DCN1-like protein 1	0.00851711	0.0210566	0.012383	0.0120091	0.276467	0.317762	0.549195	-1.30584	NS
DCPS	m7GpppX diphosphatase	0.170057	0.141372	0.0105313	0.00675463	0.0165241	0.104131	0.179972	0.26652	Up
DCTN1	Dynactin subunit 1	0.259586	0.377457	0.0805475	0.014979	0.0673464	0.17809	0.307798	-0.540099	NS
DCTN2	Dynactin subunit 2	0.726162	0.773511	0.0922716	0.0398683	0.460361	0.395442	0.683452	-0.0911295	NS
DCTN3	Dynactin subunit 3	0.0798047	0.0868126	0.0218998	0.0372138	0.792571	0.516318	0.892365	-0.12143	NS
DCTN4	Dynactin subunit 4	0.104007	0.105448	0.0143657	0.0312925	0.945686	0.566639	0.979336	-0.0198541	NS
DCUP	Uroporphyrinogen decarboxylase	0.0405113	0.0701955	0.00832543	0.0287538	0.161011	0.252919	0.437127	-0.793054	NS
DD19A	ATP-dependent RNA helicase DDX19A	0.121861	0.127386	0.0173439	0.0239716	0.762546	0.507059	0.876363	-0.0639782	NS
DDAH1	N(G),N(G)-dimethylarginine dimethylaminohydrolase 1	0.100256	0.0741192	0.00728335	0.008456	0.0153953	0.103309	0.178551	0.435763	Up
DDAH2	N(G),N(G)-dimethylarginine dimethylaminohydrolase 2	0.507705	0.48793	0.0163705	0.169826	0.850688	0.536934	0.927996	0.0573152	NS
DDB1	DNA damage-binding protein 1	1.08293	1.1232	0.164231	0.302748	0.849392	0.536306	0.92691	-0.0526779	NS
DDX1	ATP-dependent RNA helicase DDX1	0.360209	0.398429	0.0131384	0.028946	0.105721	0.211159	0.364951	-0.14549	NS
DDX17	Probable ATP-dependent RNA helicase DDX17	0.175504	0.153973	0.0225978	0.00660167	0.188353	0.268748	0.464484	0.188826	NS
DDX3X	ATP-dependent RNA helicase DDX3X	0.491082	0.430512	0.0637455	0.0375244	0.229097	0.291962	0.504605	0.18991	NS
DDX46	Probable ATP-dependent RNA helicase DDX46	0.0714671	0.0671133	0.00609593	0.00922441	0.532672	0.421331	0.728196	0.090679	NS
DDX5	Probable ATP-dependent RNA helicase DDX5	0.799645	0.701544	0.102962	0.0300791	0.188353	0.268748	0.464484	0.188826	NS
DDX6	Probable ATP-dependent RNA helicase DDX6	0.306304	0.301224	0.00762179	0.0362858	0.824079	0.525978	0.909061	0.0241271	NS
DECR	2,4-dienoyl-CoA reductase [(3E)-enoyl-CoA-producing], mitochondrial	0.348243	0.360045	0.0535442	0.0269992	0.75034	0.504196	0.871414	-0.0480831	NS
DEK	Protein DEK	0.110278	0.0849398	0.0178181	0.0350777	0.327137	0.339048	0.585986	0.376633	NS
DEN10	DENN domain-containing protein 10	0.026876	0.0436692	0.00189554	0.00924129	0.0368136	0.140108	0.242152	-0.700301	Down
DENR	Density-regulated protein	0.171297	0.0917872	0.0264732	0.0269489	0.0218577	0.116204	0.200838	0.900138	Up
DERL1	Derlin-1	0.20172	0.233762	0.0158642	0.0532618	0.374493	0.359254	0.620908	-0.212683	NS
DESM	Desmin	5.33901	4.58308	0.847386	0.929287	0.356621	0.351494	0.607496	0.220254	NS
DEST	Destrin	1.00188	0.989061	0.0574211	0.0949918	0.851201	0.537068	0.928228	0.0185799	NS
DFFA	DNA fragmentation factor subunit alpha	0.0174328	0.0167592	0.0126931	0.0143026	0.954271	0.568934	0.983303	0.0568586	NS
DGAT1	Diacylglycerol O-acyltransferase 1	0.0222757	0.0360805	0.0053924	0.00545915	0.0356624	0.138377	0.23916	-0.695748	Down
DGUOK	Deoxyguanosine kinase, mitochondrial	0.0436084	0.105822	0.0242784	0.024734	0.0359037	0.138377	0.23916	-1.27895	Down
DHB12	Very-long-chain 3-oxoacyl-CoA reductase	0.439431	0.500202	0.0532439	0.0496791	0.221855	0.288926	0.499358	-0.186875	NS
DHB4	Peroxisomal multifunctional enzyme type 2	0.525696	0.372552	0.0480646	0.0523865	0.0202802	0.115105	0.198938	0.496786	Up
DHB7	3-keto-steroid reductase/17-beta-hydroxysteroid dehydrogenase 7	0.0663801	0.0657167	0.006712	0.0118733	0.936902	0.563646	0.974164	0.0144922	NS
DHB8	(3R)-3-hydroxyacyl-CoA dehydrogenase	0.133674	0.138704	0.026446	0.0147596	0.787861	0.515949	0.891727	-0.0532984	NS
DHC24	Delta(24)-sterol reductase	0.145201	0.104197	0.0357369	0.0387011	0.24887	0.301988	0.521934	0.478739	NS
DHCR7	7-dehydrocholesterol reductase	0.104552	0.0974028	0.00822115	0.0142694	0.493923	0.409447	0.707657	0.102186	NS
DHE3	Glutamate dehydrogenase 1, mitochondrial	3.04314	1.93323	0.140839	0.196871	0.00136111	0.067383	0.11646	0.654549	Up
DHI1	Corticosteroid 11-beta-dehydrogenase isozyme 1	0.0190757	0.0515295	0.0202262	0.00976899	0.0665853	0.176864	0.305678	-1.43366	NS
DHPR	Dihydropteridine reductase	0.384238	0.360297	0.135373	0.0285365	0.77931	0.512543	0.88584	0.0928153	NS
DHR13	Dehydrogenase/reductase SDR family member 13	0.0290805	0.0327297	0.014353	0.00105427	0.683211	0.477116	0.824611	-0.170548	NS
DHRS1	Dehydrogenase/reductase SDR family member 1	0.159977	0.273256	0.0336823	0.0424479	0.0223406	0.1166	0.201522	-0.772391	Down
DHRS4	Dehydrogenase/reductase SDR family member 4	0.101207	0.0702471	0.0162358	0.0226602	0.126738	0.231253	0.399679	0.5268	NS
DHRS7	Dehydrogenase/reductase SDR family member 7	0.0360794	0.0352901	0.0103196	0.00565025	0.913099	0.555694	0.96042	0.0319102	NS
DHSO	Sorbitol dehydrogenase	0.0507076	0.0349127	0.0421674	0.0165672	0.578515	0.43882	0.758423	0.538452	NS
DHX15	Pre-mRNA-splicing factor ATP-dependent RNA helicase DHX15	0.110832	0.146346	0.0144005	0.0598208	0.374024	0.359129	0.620691	-0.401008	NS
DHX29	ATP-dependent RNA helicase DHX29	0.0636516	0.0627673	0.00565684	0.00625891	0.864762	0.541034	0.935082	0.0201839	NS
DHX30	ATP-dependent RNA helicase DHX30	0.0110245	0.00991113	0.00455142	0.00128749	0.70438	0.485817	0.839649	0.153589	NS
DHX9	ATP-dependent RNA helicase A	0.092742	0.0978609	0.0621505	0.00875322	0.89449	0.550381	0.951237	-0.0775102	NS
DHYS	Deoxyhypusine synthase	0.104395	0.0547005	0.0186057	0.027326	0.059819	0.16842	0.291084	0.932422	NS
DI3L2	DIS3-like exonuclease 2	0.0415956	0.0385344	0.00606193	0.0112505	0.699505	0.483202	0.835129	0.110286	NS
DIAP1	Protein diaphanous homolog 1	0.0732928	0.0671153	0.0130337	0.0269735	0.739019	0.499857	0.863916	0.127028	NS
DIC	Mitochondrial dicarboxylate carrier	0.0497857	0.0634465	0.00968925	0.00280941	0.0789107	0.189888	0.328187	-0.349809	NS
DJB11	DnaJ homolog subfamily B member 11	0.426063	0.544112	0.185864	0.142611	0.432045	0.381775	0.65983	-0.352838	NS
DJC10	DnaJ homolog subfamily C member 10	0.0923877	0.078279	0.0117199	0.0273515	0.457644	0.39415	0.681219	0.239075	NS
DJC11	DnaJ homolog subfamily C member 11	0.082501	0.10078	0.0131338	0.0146697	0.183126	0.266608	0.460786	-0.288729	NS
DKC1	H/ACA ribonucleoprotein complex subunit DKC1	0.0391403	0.0218047	0.0182799	0.00663091	0.197438	0.275591	0.47631	0.844016	NS
DLDH	Dihydrolipoyl dehydrogenase, mitochondrial	3.13655	1.59217	0.465597	0.500985	0.0173774	0.106265	0.18366	0.978184	Up
DLG1	Disks large homolog 1	0.059769	0.0684586	0.014891	0.0476494	0.778068	0.512104	0.885082	-0.195833	NS
DLGP4	Disks large-associated protein 4	0.145856	0.168672	0.0262916	0.0197314	0.295581	0.325639	0.56281	-0.209681	NS
DLRB1	Dynein light chain roadblock-type 1	0.570008	0.395737	0.321997	0.099136	0.420939	0.376057	0.649948	0.526441	NS
DNJA2	DnaJ homolog subfamily A member 2	0.876008	0.761252	0.069094	0.0742796	0.121654	0.225618	0.389941	0.20257	NS
DNJA3	DnaJ homolog subfamily A member 3, mitochondrial	0.0687402	0.0556047	0.0148892	0.00645926	0.2336	0.294054	0.50822	0.305947	NS
DNJB1	DnaJ homolog subfamily B member 1	0.052665	0.056193	0.00691172	0.0101161	0.644132	0.465111	0.803863	-0.0935454	NS
DNJB4	DnaJ homolog subfamily B member 4	0.189556	0.201609	0.0271171	0.0248655	0.600772	0.44831	0.774825	-0.0889325	NS
DNJB6	DnaJ homolog subfamily B member 6	0.257942	0.237867	0.057093	0.0298386	0.618016	0.454193	0.784993	0.11689	NS
DNJC2	DnaJ homolog subfamily C member 2	0.0166969	0.0347421	0.0139013	0.0015079	0.0890894	0.194898	0.336846	-1.0571	NS
DNJC3	DnaJ homolog subfamily C member 3	0.0942042	0.104829	0.0297824	0.00663032	0.578957	0.43882	0.758423	-0.15417	NS
DNJC7	DnaJ homolog subfamily C member 7	0.0170642	0.0350467	0.0041897	0.00634288	0.0148858	0.101803	0.175949	-1.0383	Down
DNJC8	DnaJ homolog subfamily C member 8	0.301719	0.161156	0.0267282	0.0644669	0.0251553	0.122193	0.211189	0.904742	Up
DNM1L	Dynamin-1-like protein	0.300502	0.344342	0.0464078	0.0351442	0.262094	0.310026	0.535825	-0.196466	NS
DNPEP	Aspartyl aminopeptidase	0.54568	0.580915	0.0392922	0.0483926	0.382998	0.362236	0.626061	-0.0902713	NS
DOCK7	Dedicator of cytokinesis protein 7	0.045734	0.0753921	0.00865061	0.0073911	0.0107011	0.0928912	0.160546	-0.721147	Down
DOHH	Deoxyhypusine hydroxylase	0.118415	0.105741	0.0221938	0.033762	0.615788	0.453632	0.784024	0.163309	NS
DOLK	Dolichol kinase	0.00431974	0.0186003	0.00568077	0.00241065	0.0160213	0.104131	0.179972	-2.10631	Down
DOPP1	Dolichyldiphosphatase 1	0.00719488	0.00708891	0.00387391	0.00251549	0.970208	0.571958	0.988529	0.0214063	NS
DP13A	DCC-interacting protein 13-alpha	0.0920199	0.0844684	0.0224895	0.0247326	0.715547	0.490487	0.84772	0.123534	NS
DPP2	Dipeptidyl peptidase 2	0.0581467	0.0614945	0.0199908	0.00757643	0.799633	0.519592	0.898023	-0.0807599	NS
DPP3	Dipeptidyl peptidase 3	0.475457	0.575557	0.0759585	0.0903562	0.215816	0.285868	0.494073	-0.275644	NS
DPP9	Dipeptidyl peptidase 9	0.0137246	0.0145453	0.00177457	0.00193691	0.617164	0.453906	0.784496	-0.0837854	NS
DPTOR	DEP domain-containing mTOR-interacting protein	0.130858	0.110801	0.0360209	0.0104352	0.406706	0.370114	0.639677	0.240027	NS
DPY30	Protein dpy-30 homolog	0.335714	0.205922	0.0204676	0.05652	0.0201244	0.114765	0.198351	0.705136	Up
DPYL2	Dihydropyrimidinase-related protein 2	1.37787	1.52921	0.254024	0.230033	0.486966	0.406271	0.702168	-0.150348	NS
DPYL3	Dihydropyrimidinase-related protein 3	1.64617	1.39968	0.40168	0.120553	0.366228	0.356436	0.616038	0.234022	NS
DREB	Drebrin	0.390743	0.383548	0.0490845	0.0226122	0.828938	0.52744	0.911588	0.0268133	NS
DRG1	Developmentally-regulated GTP-binding protein 1	0.117035	0.192255	0.0151623	0.0616882	0.109571	0.215635	0.372687	-0.716085	NS
DRG2	Developmentally-regulated GTP-binding protein 2	0.0638659	0.0931101	0.00847989	0.0291499	0.170543	0.257532	0.445099	-0.543893	NS
DRS7B	Dehydrogenase/reductase SDR family member 7B	0.0548243	0.0726753	0.023193	0.0109824	0.294667	0.325075	0.561834	-0.406649	NS
DTBP1	Dysbindin	0.0038663	0.0125502	0.00443303	0.00559646	0.102869	0.207477	0.358588	-1.69868	NS
DTD2	D-aminoacyl-tRNA deacylase 2	0.0139198	0.0265585	0.0232164	0.0234392	0.543272	0.425009	0.734554	-0.932036	NS
DUS28	Dual specificity phosphatase 28	0.0301213	0.0335727	0.00427497	0.0101563	0.616291	0.453632	0.784024	-0.156502	NS
DUS3	Dual specificity protein phosphatase 3	1.14793	1.01236	0.227483	0.0330761	0.364791	0.355619	0.614625	0.181306	NS
DX39A	ATP-dependent RNA helicase DDX39A	0.323949	0.291661	0.0382998	0.0330931	0.331211	0.340357	0.588248	0.151472	NS
DX39B	Spliceosome RNA helicase Ddx39b	0.699066	0.559786	0.0943735	0.0944785	0.145133	0.242934	0.419869	0.320553	NS
DYHC1	Cytoplasmic dynein 1 heavy chain 1	1.27454	0.962481	0.262293	0.135058	0.140891	0.239791	0.414437	0.405144	NS
DYL1	Dynein light chain 1, cytoplasmic	0.581283	1.07072	0.436388	0.382967	0.218043	0.287233	0.496432	-0.881275	NS
DYL2	Dynein light chain 2, cytoplasmic	0.0828922	0.158684	0.0864732	0.0467323	0.252626	0.302985	0.523657	-0.936848	NS
DYLT1	Dynein light chain Tctex-type 1	0.0333965	0.085056	0.0169818	0.0228152	0.0346469	0.137099	0.236952	-1.34871	Down
DYLT3	Dynein light chain Tctex-type 3	0.0434152	0.0842126	0.0182665	0.0243778	0.0811631	0.191268	0.330573	-0.955835	NS
DYM	Dymeclin	0.018095	0.0149005	0.00592729	0.00890075	0.632172	0.459823	0.794723	0.280226	NS
DYN1	Dynamin-1	0.0562671	0.0533816	0.0128812	0.00767758	0.755664	0.505092	0.872963	0.0759468	NS
DYN2	Dynamin-2	0.334515	0.37545	0.0529596	0.0790672	0.497649	0.409723	0.708134	-0.166547	NS
DYR	Dihydrofolate reductase	0.0301563	0.0271789	0.00209828	0.00145128	0.113328	0.218217	0.37715	0.149969	NS
DYSF	Dysferlin	0.0609091	0.0668133	0.0130649	0.0048137	0.503395	0.411295	0.710852	-0.133478	NS
DYST	Dystonin	0.163341	0.153014	0.0296675	0.0121135	0.606504	0.450455	0.778532	0.0942193	NS
E2AK2	Interferon-induced, double-stranded RNA-activated protein kinase	0.0272482	0.0266164	0.00800094	0.0049198	0.912867	0.555694	0.96042	0.0338447	NS
E41L2	Band 4.1-like protein 2	0.13317	0.170486	0.0392404	0.0126747	0.192095	0.271268	0.468839	-0.356386	NS
E41L3	Band 4.1-like protein 3	0.056086	0.0454884	0.0260156	0.005922	0.529293	0.420458	0.726688	0.302144	NS
EBP	3-beta-hydroxysteroid-Delta(8),Delta(7)-isomerase	0.9304	0.607389	0.0934523	0.331817	0.179922	0.265008	0.45802	0.615231	NS
ECH1	Delta(3,5)-Delta(2,4)-dienoyl-CoA isomerase, mitochondrial	0.37516	0.208186	0.0572648	0.00738997	0.00744389	0.0860043	0.148643	0.849632	Up
ECHA	Trifunctional enzyme subunit alpha, mitochondrial	1.39837	1.57899	0.194498	0.161686	0.283786	0.320139	0.553303	-0.175254	NS
ECHB	Trifunctional enzyme subunit beta, mitochondrial	0.91499	0.924273	0.139885	0.0734375	0.923836	0.559707	0.967356	-0.0145633	NS
ECHD1	Ethylmalonyl-CoA decarboxylase	0.0441518	0.050334	0.00946451	0.015284	0.583483	0.440566	0.761441	-0.18906	NS
ECHM	Enoyl-CoA hydratase, mitochondrial	0.770693	0.796627	0.0593111	0.1187	0.751997	0.50462	0.872147	-0.047748	NS
ECI1	Enoyl-CoA delta isomerase 1, mitochondrial	0.229167	0.383243	0.0399123	0.0656444	0.0254983	0.122349	0.211458	-0.741859	Down
ECI2	Enoyl-CoA delta isomerase 2	0.113137	0.148616	0.0161789	0.0359049	0.193681	0.27258	0.471106	-0.393519	NS
ECM29	Proteasome adapter and scaffold protein ECM29	0.0469772	0.111691	0.0118353	0.0217227	0.0105688	0.0928912	0.160546	-1.24948	Down
EDC4	Enhancer of mRNA-decapping protein 4	0.119949	0.145505	0.0150831	0.0184941	0.137224	0.236658	0.409022	-0.278649	NS
EDF1	Endothelial differentiation-related factor 1	0.260093	0.107302	0.034389	0.0282311	0.00400841	0.0821848	0.142042	1.27735	Up
EDIL3	EGF-like repeat and discoidin I-like domain-containing protein 3	0.0235468	0.0220168	0.00550769	0.00738241	0.787858	0.515949	0.891727	0.0969246	NS
EEA1	Early endosome antigen 1	0.184695	0.150132	0.0255045	0.041253	0.284633	0.320543	0.554003	0.29892	NS
EF1A1	Elongation factor 1-alpha 1	25.4306	23.0772	3.5573	3.70978	0.472121	0.400706	0.692549	0.140097	NS
EF1B	Elongation factor 1-beta	2.6274	2.27523	0.252117	0.502378	0.338862	0.343926	0.594416	0.207625	NS
EF1D	Elongation factor 1-delta	3.20225	2.35126	0.233175	0.683279	0.110746	0.216173	0.373617	0.44565	NS
EF1G	Elongation factor 1-gamma	1.35501	1.68179	0.0931133	0.294612	0.140922	0.239791	0.414437	-0.311696	NS
EF2	Elongation factor 2	7.43039	7.20375	0.746656	0.363093	0.660999	0.470856	0.813792	0.0446893	NS
EFGM	Elongation factor G, mitochondrial	0.165727	0.0966421	0.0680194	0.043835	0.213301	0.284615	0.491906	0.778081	NS
EFHD2	EF-hand domain-containing protein D2	0.136825	0.0911033	0.0250171	0.00246811	0.0345053	0.136868	0.236553	0.58676	Up
EFL1	Elongation factor-like GTPase 1	0.0608192	0.0511595	0.00610804	0.0128296	0.304284	0.330109	0.570536	0.249524	NS
EFTS	Elongation factor Ts, mitochondrial	0.144052	0.229753	0.0324605	0.00747854	0.0111931	0.093267	0.161196	-0.673498	Down
EFTU	Elongation factor Tu, mitochondrial	0.920972	0.805368	0.226106	0.123912	0.480762	0.404345	0.698839	0.193509	NS
EH1L1	EH domain-binding protein 1-like protein 1	0.504237	0.518922	0.0167769	0.0190829	0.373464	0.359129	0.620691	-0.0414154	NS
EHD1	EH domain-containing protein 1	0.615429	0.657307	0.0319325	0.0112614	0.0988402	0.205386	0.354973	-0.0949763	NS
EHD2	EH domain-containing protein 2	0.124266	0.199122	0.0431373	0.0230842	0.0569799	0.165947	0.28681	-0.680218	NS
EHD3	EH domain-containing protein 3	0.0344886	0.0356691	0.00917549	0.00545022	0.857394	0.538647	0.930956	-0.0485555	NS
EHD4	EH domain-containing protein 4	1.38464	1.35546	0.204402	0.14984	0.851651	0.537162	0.92839	0.0307305	NS
EI2BA	Translation initiation factor eIF-2B subunit alpha	0.0264616	0.0513401	0.0283424	0.028457	0.343735	0.346222	0.598383	-0.956188	NS
EI2BB	Translation initiation factor eIF-2B subunit beta	0.0461157	0.0815326	0.0104706	0.0301883	0.127294	0.231253	0.399679	-0.822121	NS
EI2BD	Translation initiation factor eIF-2B subunit delta	0.0234261	0.0359508	0.0211198	0.00848016	0.394468	0.365436	0.631592	-0.617909	NS
EI2BE	Translation initiation factor eIF-2B subunit epsilon	0.0761684	0.0935482	0.0139764	0.0217348	0.30878	0.332226	0.574194	-0.296518	NS
EI3JA	Eukaryotic translation initiation factor 3 subunit J-A	0.693396	0.534389	0.111156	0.0515022	0.0878319	0.194482	0.336127	0.375787	NS
EIF1B	Eukaryotic translation initiation factor 1b	1.13958	0.765464	0.0410966	0.0761082	0.00169797	0.0694284	0.119995	0.5741	Up
EIF2A	Eukaryotic translation initiation factor 2A	0.209046	0.16629	0.0338333	0.00637573	0.097872	0.204215	0.35295	0.330122	NS
EIF3A	Eukaryotic translation initiation factor 3 subunit A	0.633992	0.621791	0.0755774	0.0433784	0.820309	0.524811	0.907044	0.0280353	NS
EIF3B	Eukaryotic translation initiation factor 3 subunit B	0.460837	0.377333	0.1041	0.0150445	0.241098	0.297889	0.51485	0.288418	NS
EIF3C	Eukaryotic translation initiation factor 3 subunit C	0.625347	0.507774	0.103407	0.0816621	0.197117	0.275591	0.47631	0.30047	NS
EIF3D	Eukaryotic translation initiation factor 3 subunit D	0.44396	0.555559	0.0991295	0.039718	0.14454	0.242934	0.419869	-0.323511	NS
EIF3E	Eukaryotic translation initiation factor 3 subunit E	0.44836	0.462787	0.0632873	0.0866201	0.82725	0.526782	0.910449	-0.0456902	NS
EIF3F	Eukaryotic translation initiation factor 3 subunit F	0.554018	0.503893	0.124512	0.0461069	0.548871	0.427126	0.738213	0.136816	NS
EIF3G	Eukaryotic translation initiation factor 3 subunit G	0.542576	0.413246	0.109061	0.0518494	0.137194	0.236658	0.409022	0.392825	NS
EIF3H	Eukaryotic translation initiation factor 3 subunit H	0.345549	0.271153	0.0224744	0.0568517	0.102739	0.20745	0.358541	0.349786	NS
EIF3I	Eukaryotic translation initiation factor 3 subunit I	0.720393	0.487048	0.122943	0.121036	0.079148	0.189888	0.328187	0.564721	NS
EIF3K	Eukaryotic translation initiation factor 3 subunit K	0.0142333	0.115158	0.0120068	0.147773	0.303721	0.329764	0.569938	-3.01627	NS
EIF3L	Eukaryotic translation initiation factor 3 subunit L	0.356788	0.402572	0.0323073	0.036024	0.176592	0.262675	0.453988	-0.174182	NS
EIF3M	Eukaryotic translation initiation factor 3 subunit M	0.204577	0.416689	0.0938502	0.0618178	0.0308135	0.130593	0.225706	-1.02633	Down
EIPR1	EARP and GARP complex-interacting protein 1	0.0292927	0.0297427	0.00370913	0.00133949	0.85296	0.53717	0.928404	-0.0219947	NS
ELAV1	ELAV-like protein 1	0.22512	0.183501	0.0412129	0.0384497	0.270076	0.315454	0.545208	0.294904	NS
ELMD2	ELMO domain-containing protein 2	0.0548149	0.0501708	0.0206226	0.01211	0.753516	0.504871	0.872581	0.127719	NS
ELOB	Elongin-B	0.862437	0.525107	0.0498194	0.259477	0.0914892	0.197467	0.341287	0.715807	NS
ELOC	Elongin-C	0.895882	0.645233	0.0736226	0.170211	0.0792928	0.18998	0.328347	0.473488	NS
ELP1	Elongator complex protein 1	0.0351776	0.0483546	0.00754835	0.00633107	0.0814376	0.191268	0.330573	-0.458995	NS
ELP3	Elongator complex protein 3	0.0202713	0.0309899	0.00383841	0.0181423	0.373408	0.359129	0.620691	-0.612361	NS
EM55	55 kDa erythrocyte membrane protein	0.0223592	0.0267852	0.00642691	0.00957496	0.542563	0.425009	0.734554	-0.260568	NS
EMAL1	Echinoderm microtubule-associated protein-like 1	0.0328631	0.031368	0.0101702	0.000311028	0.811651	0.523031	0.903967	0.0671758	NS
EMAL2	Echinoderm microtubule-associated protein-like 2	0.15873	0.189123	0.00882311	0.0317829	0.185735	0.267544	0.462404	-0.252749	NS
EMB	Embigin	0.0890342	0.0306356	0.0152781	0.0123773	0.00677127	0.0855514	0.147861	1.53915	Up
EMC1	ER membrane protein complex subunit 1	0.072115	0.0768767	0.00925453	0.00748107	0.526407	0.419617	0.725234	-0.0922475	NS
EMC10	ER membrane protein complex subunit 10	0.0504985	0.0532765	0.0271669	0.0104886	0.876778	0.544612	0.941266	-0.0772594	NS
EMC2	ER membrane protein complex subunit 2	0.33791	0.360815	0.0818735	0.0169466	0.659888	0.470648	0.813432	-0.0946196	NS
EMC3	ER membrane protein complex subunit 3	0.092863	0.192991	0.0166351	0.0451962	0.0227371	0.117563	0.203187	-1.05536	Down
EMC4	ER membrane protein complex subunit 4	0.240482	0.0970551	0.136991	0.0291136	0.150767	0.24608	0.425305	1.30905	NS
EMC8	ER membrane protein complex subunit 8	0.0189055	0.0473585	0.0174152	0.0107509	0.0737178	0.18352	0.317182	-1.32482	NS
EMD	Emerin	0.367954	0.272708	0.0307348	0.0196854	0.0106588	0.0928912	0.160546	0.43217	Up
EMRE	Essential MCU regulator, mitochondrial	0.00996496	0.00408582	0.0073642	0.00357297	0.281396	0.319417	0.552056	1.28624	NS
ENAH	Protein enabled homolog	0.228064	0.147126	0.020192	0.0293372	0.0170132	0.105812	0.182877	0.63238	Up
ENDD1	Endonuclease domain-containing 1 protein	0.122092	0.105148	0.0156637	0.00625355	0.156821	0.249333	0.430928	0.21555	NS
ENOA	Alpha-enolase	12.1762	14.4042	1.10613	2.40759	0.218976	0.288036	0.49782	-0.242426	NS
ENOB	Beta-enolase	8.79626	7.93187	0.679675	0.424569	0.135107	0.235622	0.407231	0.14923	NS
ENOG	Gamma-enolase	0.00331053	0.00856063	0.000941834	0.00246925	0.0262729	0.124179	0.214622	-1.37065	Down
ENPL	Endoplasmin	3.11145	3.39888	0.376114	0.355757	0.390695	0.364166	0.629396	-0.127472	NS
ENPP1	Ectonucleotide pyrophosphatase/phosphodiesterase family member 1	0.00909482	0.0310197	0.00890695	0.00662969	0.0267774	0.124832	0.215749	-1.77007	Down
ENPP4	Bis(5'-adenosyl)-triphosphatase enpp4	0.0251374	0.036948	0.0119086	0.0384034	0.637689	0.462516	0.799378	-0.555661	NS
ENSA	Alpha-endosulfine	0.329135	0.159012	0.08363	0.00329935	0.0244355	0.120821	0.208819	1.04954	Up
ENV1	MLV-related proviral Env polyprotein	0.0452997	0.0328805	0.0252095	0.0206799	0.545492	0.425934	0.736152	0.462268	NS
EP15R	Epidermal growth factor receptor substrate 15-like 1	0.0836726	0.0827394	0.0124428	0.0251786	0.956868	0.569424	0.98415	0.0161802	NS
EPDR1	Mammalian ependymin-related protein 1	0.522559	0.364459	0.0335122	0.0640739	0.0193179	0.111954	0.193493	0.519836	Up
EPHA2	Ephrin type-A receptor 2	0.0441035	0.043632	0.00883261	0.0115472	0.957893	0.569424	0.98415	0.0155078	NS
EPN2	Epsin-2	0.0654309	0.0682187	0.0190436	0.0168831	0.858763	0.538647	0.930956	-0.0601937	NS
EPN4	Clathrin interactor 1	0.110035	0.137881	0.0100056	0.0494403	0.393141	0.365231	0.631237	-0.325463	NS
EPS15	Epidermal growth factor receptor substrate 15	0.0381131	0.0398218	0.00695051	0.00439723	0.737157	0.498976	0.862393	-0.0632727	NS
ERAP1	Endoplasmic reticulum aminopeptidase 1	0.0192839	0.0370048	0.00764867	0.00775022	0.0478877	0.156512	0.270504	-0.94031	Down
ERBIN	Erbin	0.00823956	0.00609834	0.00116455	0.00129623	0.100394	0.205977	0.355994	0.43415	NS
ERD21	ER lumen protein-retaining receptor 1	0.604577	0.46636	0.0835043	0.130557	0.197298	0.275591	0.47631	0.374481	NS
ERD23	ER lumen protein-retaining receptor 3	0.0374372	0.0402358	0.000349738	0.00288115	0.170201	0.257532	0.445099	-0.104009	NS
ERF1	Eukaryotic peptide chain release factor subunit 1	0.761265	0.791522	0.112542	0.0502018	0.692525	0.480612	0.830653	-0.0562296	NS
ERF3A	Eukaryotic peptide chain release factor GTP-binding subunit ERF3A	0.398795	0.472075	0.037273	0.0724875	0.194423	0.272795	0.471477	-0.243366	NS
ERG1	Squalene monooxygenase	0.0328586	0.0322209	0.0124764	0.0115135	0.951247	0.568934	0.983303	0.0282747	NS
ERGI1	Endoplasmic reticulum-Golgi intermediate compartment protein 1	0.307199	0.303111	0.0486716	0.0158514	0.896655	0.550899	0.952132	0.0193295	NS
ERGI2	Endoplasmic reticulum-Golgi intermediate compartment protein 2	0.00681519	0.0077017	0.00188472	0.00441409	0.765044	0.508021	0.878025	-0.176423	NS
ERGI3	Endoplasmic reticulum-Golgi intermediate compartment protein 3	0.148661	0.0963778	0.0153829	0.012157	0.00989075	0.0919135	0.158856	0.625258	Up
ERH	Enhancer of rudimentary homolog	0.674707	0.483346	0.398084	0.0655348	0.457479	0.39415	0.681219	0.481205	NS
ERI3	ERI1 exoribonuclease 3	0.0152319	0.0979743	0.0211632	0.0238807	0.0108944	0.0929008	0.160563	-2.68531	Down
ERLN2	Erlin-2	0.16522	0.153584	0.0178344	0.031009	0.603223	0.449387	0.776687	0.105366	NS
ERP29	Endoplasmic reticulum resident protein 29	0.777997	0.560815	0.292265	0.0590664	0.275657	0.317305	0.548405	0.472238	NS
ERP44	Endoplasmic reticulum resident protein 44	0.254689	0.377127	0.0489283	0.0475648	0.0359489	0.138377	0.23916	-0.566312	Down
EST1F	Carboxylesterase 1F	0.370513	0.413093	0.0813091	0.010496	0.419213	0.375232	0.648522	-0.15694	NS
ESTD	S-formylglutathione hydrolase	2.4352	3.5497	0.691925	0.373272	0.0700405	0.180353	0.311709	-0.543657	NS
ESYT1	Extended synaptotagmin-1	0.718222	0.622647	0.00564786	0.0437039	0.0198341	0.114357	0.197647	0.206016	Up
ESYT2	Extended synaptotagmin-2	0.147717	0.156481	0.00447044	0.0127867	0.325197	0.33852	0.585072	-0.0831478	NS
ETFA	Electron transfer flavoprotein subunit alpha, mitochondrial	1.5876	1.51744	0.148093	0.124922	0.564566	0.432272	0.747106	0.0652029	NS
ETFB	Electron transfer flavoprotein subunit beta	1.22107	0.96168	0.12779	0.0511289	0.0309593	0.130641	0.22579	0.344516	Up
ETFD	Electron transfer flavoprotein-ubiquinone oxidoreductase, mitochondrial	0.467123	0.393645	0.0995177	0.0670996	0.34877	0.349103	0.603363	0.246908	NS
ETHE1	Persulfide dioxygenase ETHE1, mitochondrial	0.232901	0.126773	0.0206901	0.0211233	0.00340761	0.078993	0.136526	0.877472	Up
EWS	RNA-binding protein EWS	0.584254	0.441105	0.151199	0.0773981	0.218145	0.287233	0.496432	0.405475	NS
EXOC2	Exocyst complex component 2	0.0207359	0.0443483	0.00287265	0.0297384	0.242871	0.298928	0.516644	-1.09675	NS
EXOC3	Exocyst complex component 3	0.000525063	0.000737021	0.000347472	0.000141449	0.383198	0.362236	0.626061	-0.489214	NS
EXOC4	Exocyst complex component 4	0.0315919	0.0617826	0.00836939	0.0198989	0.0725793	0.182731	0.315819	-0.967644	NS
EXOC5	Exocyst complex component 5	0.00465779	0.00411753	0.00494736	0.00594057	0.909495	0.55447	0.958303	0.177867	NS
EXOC7	Exocyst complex component 7	0.0278261	0.0362116	0.00559917	0.0066079	0.168863	0.257288	0.444678	-0.380011	NS
EXOC8	Exocyst complex component 8	0.0509603	0.0630228	0.0100927	0.00687089	0.162213	0.253122	0.437476	-0.3065	NS
EXOS6	Exosome complex component MTR3	0.0731228	0.0487824	0.0326087	0.0182462	0.322302	0.338393	0.584853	0.58396	NS
EXOS8	Exosome complex component RRP43	0.0260896	0.0373935	0.00789708	0.00913376	0.180222	0.265008	0.45802	-0.519312	NS
EZRI	Ezrin	0.55419	0.528495	0.0218846	0.0943826	0.669831	0.472579	0.81677	0.0684921	NS
F10A1	Hsc70-interacting protein	2.13267	1.73102	0.0316758	0.435103	0.186021	0.267559	0.462429	0.301033	NS
F1142	Protein FAM114A2	0.0656579	0.0863836	0.0230329	0.0238002	0.33939	0.343926	0.594416	-0.395787	NS
F120A	Constitutive coactivator of PPAR-gamma-like protein 1	0.1335	0.128501	0.0204562	0.00980703	0.722117	0.49353	0.85298	0.0550591	NS
F136A	Protein FAM136A	0.245681	0.112118	0.0393169	0.0232672	0.00716209	0.0855514	0.147861	1.13177	Up
F162A	Protein FAM162A	0.306051	0.173717	0.0984661	0.0102526	0.081557	0.191296	0.330622	0.817037	NS
F168A	Protein FAM168A	0.0530709	0.022773	0.00947995	0.0129668	0.0308746	0.130593	0.225706	1.2206	Up
F177A	Protein FAM177A1	0.0717947	0.0652362	0.00881977	0.0106607	0.457752	0.39415	0.681219	0.138204	NS
F234A	Protein FAM234A	0.0311328	0.0216383	0.00674015	0.00733477	0.174109	0.260501	0.450231	0.524848	NS
F241A	Uncharacterized protein FAM241A	0.0116788	0.0146538	0.00342285	0.00485125	0.434422	0.382683	0.6614	-0.327383	NS
F91A1	Protein FAM91A1	0.00110502	0.00948991	0.000737721	0.0118912	0.289819	0.323121	0.558458	-3.10232	NS
FA98A	Protein FAM98A	0.0924102	0.113624	0.0325452	0.0417955	0.526077	0.419617	0.725234	-0.298149	NS
FA98B	Protein FAM98B	0.0638179	0.0888172	0.014132	0.00732	0.0529501	0.162675	0.281155	-0.476879	NS
FAAA	Fumarylacetoacetase	0.216345	0.173262	0.0891401	0.0171242	0.457198	0.39415	0.681219	0.32038	NS
FABD	Malonyl-CoA-acyl carrier protein transacylase, mitochondrial	0.0504905	0.0457394	0.00615347	0.00316035	0.299984	0.328429	0.567631	0.142576	NS
FABP5	Fatty acid-binding protein 5	0.617718	0.460005	0.109017	0.0377331	0.0769976	0.188014	0.324949	0.425299	NS
FABPH	Fatty acid-binding protein, heart	1.06567	0.653204	0.0545462	0.110964	0.00445616	0.0821848	0.142042	0.706156	Up
FACE1	CAAX prenyl protease 1 homolog	0.088821	0.274314	0.0767404	0.0526026	0.0259776	0.123755	0.213889	-1.62685	Down
FACR1	Fatty acyl-CoA reductase 1	0.196237	0.229865	0.0241486	0.0409122	0.287432	0.322069	0.556639	-0.228189	NS
FADS2	Acyl-CoA 6-desaturase	0.0291647	0.0192232	0.0188967	0.0113189	0.478064	0.403799	0.697896	0.601373	NS
FAF1	FAS-associated factor 1	0.0296287	0.0411876	0.00627092	0.00476354	0.0638255	0.172616	0.298336	-0.475214	NS
FAF2	FAS-associated factor 2	0.119531	0.131451	0.0113161	0.0178106	0.383295	0.362236	0.626061	-0.137131	NS
FAK1	Focal adhesion kinase 1	0.0879855	0.0760073	0.0276874	0.0159747	0.551695	0.427969	0.739669	0.211127	NS
FARP1	FERM, ARHGEF and pleckstrin domain-containing protein 1	0.0173086	0.0214462	0.0064742	0.00421402	0.406059	0.369985	0.639454	-0.309236	NS
FARP2	FERM, ARHGEF and pleckstrin domain-containing protein 2	0.0012617	0.00866913	0.001096	0.0132682	0.389771	0.363948	0.62902	-2.78052	NS
FAS	Fatty acid synthase	1.26406	1.42596	0.0803869	0.151371	0.177157	0.262858	0.454304	-0.173867	NS
FBLN1	Fibulin-1	0.0684852	0.0698643	0.0243959	0.0294328	0.953176	0.568934	0.983303	-0.0287629	NS
FBLN2	Fibulin-2	0.575862	0.557842	0.137467	0.0414356	0.838542	0.530958	0.917667	0.0458676	NS
FBN1	Fibrillin-1	0.0105764	0.0324391	0.00577407	0.0201737	0.145458	0.242934	0.419869	-1.61689	NS
FBRL	rRNA 2'-O-methyltransferase fibrillarin	0.166881	0.145149	0.0307418	0.0475711	0.542683	0.425009	0.734554	0.201284	NS
FBX6	F-box only protein 6	0.0734332	0.112142	0.00788551	0.0594863	0.326442	0.338997	0.585897	-0.610824	NS
FCL	GDP-L-fucose synthase	0.126125	0.114781	0.0187805	0.0025865	0.358542	0.351706	0.607861	0.135971	NS
FDFT	Squalene synthase	0.0609303	0.0656393	0.0168227	0.00713565	0.678448	0.475277	0.821433	-0.1074	NS
FDX2	Ferredoxin-2, mitochondrial	0.0522589	0.0147827	0.0151878	0.00121868	0.0130517	0.0970701	0.167769	1.82177	Up
FEN1	Flap endonuclease 1	0.0757138	0.0780593	0.00698767	0.0166182	0.832752	0.528908	0.914124	-0.0440143	NS
FERM2	Fermitin family homolog 2	0.288584	0.275568	0.0227849	0.057595	0.734289	0.497412	0.859689	0.0665846	NS
FETUA	Alpha-2-HS-glycoprotein	0.540907	0.355613	0.0949527	0.0392401	0.035398	0.137656	0.237915	0.605073	Up
FHL1	Four and a half LIM domains protein 1	3.22321	3.15712	0.282503	0.12734	0.730528	0.496262	0.857702	0.0298914	NS
FHL2	Four and a half LIM domains protein 2	0.285476	0.227941	0.0276673	0.0148829	0.0337921	0.135868	0.234825	0.324707	Up
FHL3	Four and a half LIM domains protein 3	0.598109	0.379133	0.0977658	0.0816212	0.0408181	0.14601	0.252353	0.657705	Up
FINC	Fibronectin	0.841805	0.693147	0.0338586	0.0897922	0.0550489	0.164387	0.284114	0.280325	NS
FIP1	Pre-mRNA 3'-end-processing factor FIP1	0.0201493	0.00667065	0.0178786	0.0111492	0.329996	0.33996	0.587561	1.59483	NS
FIS1	Mitochondrial fission 1 protein	0.05362	0.172297	0.0546792	0.0660512	0.0745809	0.184902	0.319571	-1.68405	NS
FITM2	Acyl-coenzyme A diphosphatase FITM2	0.0768232	0.0830803	0.030493	0.0235539	0.79245	0.516318	0.892365	-0.112965	NS
FKB10	Peptidyl-prolyl cis-trans isomerase FKBP10	0.644855	0.485029	0.119724	0.0933908	0.142357	0.241313	0.417067	0.410904	NS
FKB11	Peptidyl-prolyl cis-trans isomerase FKBP11	0.161699	0.0569198	0.0161058	0.0367622	0.0106442	0.0928912	0.160546	1.5063	Up
FKB14	Peptidyl-prolyl cis-trans isomerase FKBP14	0.0365995	0.0233708	0.0224961	0.00340422	0.37088	0.358812	0.620143	0.64712	NS
FKB15	FK506-binding protein 15	0.00602134	0.00879824	0.00386799	0.00752811	0.600229	0.448146	0.774541	-0.547129	NS
FKB1A	Peptidyl-prolyl cis-trans isomerase FKBP1A	3.86453	1.8247	0.707429	0.0774789	0.00768106	0.0860043	0.148643	1.08263	Up
FKBP2	Peptidyl-prolyl cis-trans isomerase FKBP2	1.41043	0.556644	0.231576	0.0918065	0.00403726	0.0821848	0.142042	1.3413	Up
FKBP3	Peptidyl-prolyl cis-trans isomerase FKBP3	1.15496	0.727947	0.0650294	0.181612	0.0185531	0.109884	0.189915	0.665938	Up
FKBP4	Peptidyl-prolyl cis-trans isomerase FKBP4	0.375926	0.197911	0.0436785	0.0728285	0.0221451	0.1166	0.201522	0.925601	Up
FKBP5	Peptidyl-prolyl cis-trans isomerase FKBP5	0.0217247	0.0178817	0.0114853	0.011854	0.707371	0.487127	0.841914	0.280851	NS
FKBP9	Peptidyl-prolyl cis-trans isomerase FKBP9	0.203122	0.170583	0.0230356	0.028486	0.198775	0.276219	0.477396	0.251872	NS
FLII	Protein flightless-1 homolog	0.189643	0.190796	0.0283155	0.0155874	0.9537	0.568934	0.983303	-0.00874431	NS
FLIP1	Filamin-A-interacting protein 1	0.141143	0.0803553	0.0921569	0.0159342	0.323233	0.338393	0.584853	0.812694	NS
FLNA	Filamin-A	2.28237	2.10484	0.208127	0.387765	0.523239	0.418331	0.723011	0.11682	NS
FLNB	Filamin-B	0.759127	0.838678	0.0527202	0.0803704	0.225009	0.290172	0.501512	-0.143776	NS
FLNC	Filamin-C	5.30003	4.83707	0.557761	0.293557	0.272228	0.31667	0.547309	0.131866	NS
FLOT1	Flotillin-1	0.18995	0.218551	0.0380232	0.0270145	0.348078	0.348853	0.60293	-0.202346	NS
FLOT2	Flotillin-2	0.399163	0.227861	0.251395	0.0248836	0.305347	0.330699	0.571556	0.808824	NS
FMR1	Synaptic functional regulator FMR1	0.01959	0.0220047	0.0104144	0.00915026	0.777926	0.512104	0.885082	-0.167691	NS
FNTA	Protein farnesyltransferase/geranylgeranyltransferase type-1 subunit alpha	0.0618878	0.053206	0.0175631	0.00683788	0.469639	0.399757	0.690909	0.218066	NS
FPPS	Farnesyl pyrophosphate synthase	1.48387	1.24693	0.127421	0.22099	0.182945	0.266608	0.460786	0.250984	NS
FPRP	Prostaglandin F2 receptor negative regulator	0.300036	0.298095	0.0195351	0.0792531	0.96912	0.571958	0.988529	0.00936365	NS
FRDA	Frataxin, mitochondrial	0.0185358	0.0322166	0.00458955	0.026485	0.427806	0.379721	0.656282	-0.797491	NS
FRIH	Ferritin heavy chain	0.315796	0.29086	0.0213843	0.0643967	0.55904	0.430135	0.743412	0.118669	NS
FRIL1	Ferritin light chain 1	0.0128677	0.00983983	0.00750121	0.00779876	0.653255	0.468115	0.809055	0.387053	NS
FSCN1	Fascin	0.919313	0.998448	0.043415	0.0472352	0.0994844	0.205677	0.355477	-0.119132	NS
FTO	Alpha-ketoglutarate-dependent dioxygenase FTO	0.0642461	0.0498666	0.0514791	0.0166332	0.669164	0.47244	0.816529	0.365534	NS
FUBP1	Far upstream element-binding protein 1	0.345229	0.193648	0.0139275	0.0205891	0.000454598	0.057019	0.0985474	0.834119	Up
FUBP2	Far upstream element-binding protein 2	0.62154	0.539591	0.0300518	0.0549094	0.085956	0.194482	0.336127	0.203981	NS
FUCM	Fucose mutarotase	0.00431681	0.0103808	0.00654432	0.000521759	0.184881	0.267544	0.462404	-1.26588	NS
FUMH	Fumarate hydratase, mitochondrial	0.92411	1.21428	0.0788127	0.217503	0.0955436	0.201749	0.348688	-0.393963	NS
FUND2	FUN14 domain-containing protein 2	0.270773	0.271473	0.110907	0.112741	0.994253	0.577841	0.998697	-0.00372292	NS
FUS	RNA-binding protein FUS	1.30415	0.909103	0.509765	0.0969426	0.257725	0.306423	0.529598	0.52059	NS
FXL20	F-box/LRR-repeat protein 20	0.0104736	0.00963798	0.0048117	0.00307105	0.812341	0.523031	0.903967	0.119954	NS
FXR1	Fragile X mental retardation syndrome-related protein 1	0.540565	0.681024	0.0943852	0.131448	0.207172	0.281929	0.487265	-0.333238	NS
FXR2	Fragile X mental retardation syndrome-related protein 2	0.113974	0.119267	0.0326975	0.00644558	0.796879	0.51799	0.895255	-0.0654888	NS
FYCO1	FYVE and coiled-coil domain-containing protein 1	0.00996505	0.0193684	0.0022582	0.00592941	0.0621784	0.169964	0.293752	-0.958754	NS
FYN	Tyrosine-protein kinase Fyn	0.0495358	0.0511215	0.0140452	0.0095097	0.879218	0.545679	0.943111	-0.0454581	NS
FZD2	Frizzled-2	0.035933	0.0406006	0.00539133	0.0081704	0.455275	0.393917	0.680816	-0.176193	NS
G3BP1	Ras GTPase-activating protein-binding protein 1	0.529242	0.402148	0.0443803	0.0258334	0.0127786	0.0970701	0.167769	0.396201	Up
G3BP2	Ras GTPase-activating protein-binding protein 2	0.160836	0.0674399	0.021861	0.0129255	0.00311521	0.0772297	0.133478	1.25392	Up
G3P	Glyceraldehyde-3-phosphate dehydrogenase	42.1093	59.8502	3.45322	6.82295	0.0158866	0.104026	0.179791	-0.507219	Down
G6PD1	Glucose-6-phosphate 1-dehydrogenase X	0.150936	0.157477	0.00698689	0.0133295	0.493449	0.409447	0.707657	-0.0612046	NS
G6PI	Glucose-6-phosphate isomerase	3.64817	3.951	0.456643	0.710456	0.568208	0.433558	0.749328	-0.115043	NS
G6PT3	Glucose-6-phosphate exchanger SLC37A2	0.035954	0.0456917	0.00916273	0.0158489	0.40903	0.371554	0.642166	-0.345779	NS
GAL3A	Glutamine amidotransferase-like class 1 domain-containing protein 3A, mitochondrial	0.434271	0.556485	0.0720161	0.0707416	0.104014	0.208844	0.36095	-0.357749	NS
GALC	Galactocerebrosidase	0.106466	0.043735	0.0480025	0.00351261	0.0869244	0.194482	0.336127	1.28353	NS
GALD1	Glutamine amidotransferase-like class 1 domain-containing protein 1	0.0723637	0.0344826	0.0285181	0.014971	0.111313	0.216357	0.373935	1.0694	NS
GALE	UDP-glucose 4-epimerase	0.0188111	0.0276709	0.00737483	0.00550721	0.170793	0.257532	0.445099	-0.556786	NS
GALK1	Galactokinase	0.439855	0.355926	0.0857465	0.0164859	0.171274	0.257792	0.445548	0.305451	NS
GALK2	N-acetylgalactosamine kinase	0.0390522	0.0511742	0.00114423	0.00815604	0.0633517	0.172117	0.297473	-0.390013	NS
GALNS	N-acetylgalactosamine-6-sulfatase	0.0429903	0.043	0.028578	0.0018341	0.999559	0.578374	0.999617	-0.000326075	NS
GALT1	Polypeptide N-acetylgalactosaminyltransferase 1	0.000368909	0.00056461	0.00063346	0.00030061	0.654062	0.468115	0.809055	-0.613992	NS
GALT2	Polypeptide N-acetylgalactosaminyltransferase 2	0.110755	0.112404	0.0261877	0.00674805	0.920984	0.559349	0.966736	-0.0213184	NS
GAMT	Guanidinoacetate N-methyltransferase	0.507282	0.755287	0.204888	0.0664222	0.116867	0.222155	0.383956	-0.574235	NS
GAN	Gigaxonin	0.0374718	0.0414389	0.00379953	0.0119588	0.613088	0.453209	0.783292	-0.14518	NS
GANAB	Neutral alpha-glucosidase AB	0.29675	0.340504	0.0506578	0.0227108	0.243958	0.299383	0.517431	-0.198425	NS
GAPD1	GTPase-activating protein and VPS9 domain-containing protein 1	0.077472	0.106283	0.0128003	0.0246535	0.146841	0.24382	0.421401	-0.456171	NS
GARS	Glycine--tRNA ligase	1.5673	1.6971	0.0884473	0.135242	0.236515	0.294812	0.509531	-0.114797	NS
GATM	Glycine amidinotransferase, mitochondrial	0.395216	0.518679	0.031832	0.0556989	0.0290151	0.127879	0.221016	-0.392202	Down
GBB1	Guanine nucleotide-binding protein G(I)/G(S)/G(T) subunit beta-1	0.705888	0.62272	0.0929521	0.0510199	0.245858	0.30017	0.51879	0.180855	NS
GBB2	Guanine nucleotide-binding protein G(I)/G(S)/G(T) subunit beta-2	1.25006	1.13901	0.0614753	0.0105449	0.0368012	0.140108	0.242152	0.134211	Up
GBG12	Guanine nucleotide-binding protein G(I)/G(S)/G(O) subunit gamma-12	0.196424	0.221101	0.0260766	0.0485025	0.480986	0.404345	0.698839	-0.170736	NS
GBG5	Guanine nucleotide-binding protein G(I)/G(S)/G(O) subunit gamma-5	0.221707	0.154345	0.0515965	0.0413446	0.152388	0.24608	0.425305	0.522498	NS
GBRL2	Gamma-aminobutyric acid receptor-associated protein-like 2	0.320205	0.229541	0.0324421	0.0294988	0.0231399	0.117633	0.203308	0.480247	Up
GCDH	Glutaryl-CoA dehydrogenase, mitochondrial	0.0767334	0.0973063	0.0121664	0.0185149	0.18303	0.266608	0.460786	-0.342678	NS
GCN1	eIF-2-alpha kinase activator GCN1	0.147113	0.20304	0.0104618	0.0665373	0.223764	0.289526	0.500394	-0.464843	NS
GCP60	Golgi resident protein GCP60	0.208002	0.178192	0.0145482	0.0471291	0.354262	0.351109	0.606829	0.223169	NS
GCSH	Glycine cleavage system H protein, mitochondrial	0.956158	0.410581	0.257785	0.0392854	0.0222804	0.1166	0.201522	1.21958	Up
GDIA	Rab GDP dissociation inhibitor alpha	0.486495	0.466836	0.0285053	0.0663892	0.661996	0.47096	0.813972	0.0595085	NS
GDIB	Rab GDP dissociation inhibitor beta	1.36847	1.427	0.0942872	0.171216	0.631345	0.459645	0.794416	-0.0604265	NS
GDIR1	Rho GDP-dissociation inhibitor 1	11.6134	6.1099	1.92695	0.293077	0.0080985	0.0860043	0.148643	0.926569	Up
GDIR2	Rho GDP-dissociation inhibitor 2	0.637506	0.346434	0.184859	0.00764361	0.0527199	0.162512	0.280873	0.879858	NS
GDS1	Rap1 GTPase-GDP dissociation stimulator 1	0.0260843	0.0378838	0.00470205	0.00784878	0.0892411	0.194898	0.336846	-0.5384	NS
GELS	Gelsolin	3.53624	4.26567	0.544139	0.327165	0.11747	0.222756	0.384995	-0.270554	NS
GEPH	Gephyrin	0.010163	0.0145102	0.00781591	0.00393564	0.438063	0.384207	0.664034	-0.513745	NS
GET1	Guided entry of tail-anchored proteins factor 1	0.000661473	0.0208237	0.000457697	0.00929237	0.0198852	0.114357	0.197647	-4.9764	Down
GET3	ATPase GET3	0.486217	0.582478	0.130957	0.183729	0.500938	0.410312	0.709153	-0.260604	NS
GET4	Golgi to ER traffic protein 4 homolog	0.090802	0.0984368	0.0164319	0.0100148	0.529732	0.42062	0.726968	-0.116473	NS
GFPT1	Glutamine--fructose-6-phosphate aminotransferase [isomerizing] 1	0.0708947	0.118534	0.0154531	0.0532674	0.211043	0.284063	0.490953	-0.741551	NS
GFRP	GTP cyclohydrolase 1 feedback regulatory protein	0.473608	0.376155	0.142811	0.0892107	0.372862	0.359129	0.620691	0.332365	NS
GGA1	ADP-ribosylation factor-binding protein GGA1	0.0816298	0.0782506	0.0347681	0.0364462	0.913097	0.555694	0.96042	0.0609926	NS
GGPPS	Geranylgeranyl pyrophosphate synthase	0.0151221	0.0279551	0.0118822	0.00422371	0.152751	0.24608	0.425305	-0.886451	NS
GHITM	Growth hormone-inducible transmembrane protein	0.423231	0.245632	0.102916	0.0333517	0.0467076	0.155835	0.269333	0.784947	Up
GID8	Glucose-induced degradation protein 8 homolog	0.0423923	0.0565493	0.0131924	0.0177446	0.329629	0.33996	0.587561	-0.415705	NS
GIPC1	PDZ domain-containing protein GIPC1	0.0640781	0.0583365	0.0151619	0.0149761	0.665034	0.471483	0.814875	0.135434	NS
GIT2	ARF GTPase-activating protein GIT2	0.0889868	0.115794	0.0129962	0.0175144	0.100327	0.205977	0.355994	-0.379897	NS
GLCM	Lysosomal acid glucosylceramidase	0.746295	0.414687	0.191862	0.0950076	0.055073	0.164387	0.284114	0.847722	NS
GLGB	1,4-alpha-glucan-branching enzyme	0.101202	0.075937	0.0287014	0.0153945	0.250227	0.302497	0.522812	0.41437	NS
GLO2	Hydroxyacylglutathione hydrolase, mitochondrial	0.350876	0.208217	0.0549742	0.0201612	0.0134787	0.0986027	0.170417	0.752878	Up
GLOD4	Glyoxalase domain-containing protein 4	0.688938	0.818975	0.131375	0.083883	0.221977	0.288926	0.499358	-0.249445	NS
GLRX1	Glutaredoxin-1	0.139698	0.101844	0.0536847	0.015962	0.306725	0.331069	0.572195	0.455948	NS
GLRX3	Glutaredoxin-3	0.252837	0.279446	0.0172851	0.0348922	0.30211	0.329015	0.568644	-0.144361	NS
GLRX5	Glutaredoxin-related protein 5, mitochondrial	0.226794	0.22775	0.0457306	0.140511	0.991591	0.577285	0.997736	-0.00607197	NS
GLSK	Glutaminase kidney isoform, mitochondrial	0.170871	0.176307	0.0371987	0.010327	0.81932	0.524366	0.906275	-0.0451812	NS
GLT10	Polypeptide N-acetylgalactosaminyltransferase 10	0.0416465	0.0600118	0.00902866	0.013132	0.116641	0.222155	0.383956	-0.527051	NS
GLU2B	Glucosidase 2 subunit beta	0.48834	0.410174	0.0344928	0.0073094	0.0184625	0.109884	0.189915	0.251649	Up
GLUCM	D-glutamate cyclase, mitochondrial	0.0513702	0.0446403	0.015194	0.00330063	0.495125	0.409447	0.707657	0.202585	NS
GLYC	Serine hydroxymethyltransferase, cytosolic	0.00278221	0.00350696	0.00183588	0.00152948	0.62712	0.45764	0.790951	-0.333991	NS
GLYG	Glycogenin-1	0.601327	0.573044	0.0510787	0.0438029	0.506929	0.412609	0.713122	0.0695036	NS
GLYM	Serine hydroxymethyltransferase, mitochondrial	0.98853	1.09267	0.230298	0.151047	0.548264	0.427126	0.738213	-0.144501	NS
GMFB	Glia maturation factor beta	0.594417	0.54913	0.0227055	0.0123999	0.038705	0.143632	0.248243	0.114328	Up
GMPPB	Mannose-1-phosphate guanyltransferase beta	0.03457	0.0458421	0.00703183	0.00592222	0.100924	0.20643	0.356778	-0.407152	NS
GMPR2	GMP reductase 2	0.0797954	0.0569646	0.0187892	0.00445561	0.109962	0.215788	0.372951	0.486239	NS
GNA1	Glucosamine 6-phosphate N-acetyltransferase	0.0104602	0.0341689	0.0073654	0.0165309	0.0858155	0.194482	0.336127	-1.70777	NS
GNA11	Guanine nucleotide-binding protein subunit alpha-11	0.201598	0.199554	0.0227962	0.0160111	0.905	0.553406	0.956466	0.0147027	NS
GNA13	Guanine nucleotide-binding protein subunit alpha-13	0.0114295	0.00762612	0.00402179	0.00108973	0.189039	0.269512	0.465804	0.58374	NS
GNAI2	Guanine nucleotide-binding protein G(i) subunit alpha-2	0.628148	0.599391	0.076501	0.0205577	0.563613	0.43222	0.747016	0.0676074	NS
GNAI3	Guanine nucleotide-binding protein G(i) subunit alpha-3	0.00352502	0.00264884	0.000566861	0.000996062	0.256043	0.305296	0.52765	0.412271	NS
GNAO	Guanine nucleotide-binding protein G(o) subunit alpha	0.1429	0.14189	0.0235542	0.0455036	0.974418	0.573082	0.990471	0.0102256	NS
GNAS1	Guanine nucleotide-binding protein G(s) subunit alpha isoforms XLas	0.285537	0.199303	0.0388757	0.110972	0.272856	0.31667	0.547309	0.518712	NS
GNL1	Guanine nucleotide-binding protein-like 1	0.0155448	0.0235511	0.00149004	0.00663212	0.110935	0.216173	0.373617	-0.599362	NS
GNPAT	Dihydroxyacetone phosphate acyltransferase	0.0443457	0.0395934	0.00864359	0.00268182	0.414519	0.374804	0.647783	0.163536	NS
GNS	N-acetylglucosamine-6-sulfatase	0.729114	0.450305	0.128086	0.0698409	0.0296515	0.128191	0.221556	0.695242	Up
GOGA2	Golgin subfamily A member 2	0.0457358	0.0483185	0.0114101	0.00990259	0.781896	0.513676	0.887799	-0.0792515	NS
GOGA3	Golgin subfamily A member 3	0.0654359	0.077481	0.0109633	0.0225423	0.452053	0.392138	0.677742	-0.243761	NS
GOGA5	Golgin subfamily A member 5	0.0269804	0.0327043	0.00718855	0.00715886	0.38379	0.36227	0.62612	-0.277569	NS
GOLP3	Golgi phosphoprotein 3	0.0238711	0.0260679	0.00723881	0.00392842	0.6681	0.47244	0.816529	-0.127009	NS
GORS1	Golgi reassembly-stacking protein 1	0.0366801	0.0431168	0.00979544	0.00313866	0.339382	0.343926	0.594416	-0.233254	NS
GORS2	Golgi reassembly-stacking protein 2	0.794858	0.598738	0.136456	0.091585	0.107597	0.213633	0.369228	0.408774	NS
GOSR1	Golgi SNAP receptor complex member 1	0.00999802	0.0116286	0.00286113	0.00787357	0.752965	0.504871	0.872581	-0.217963	NS
GOT1B	Vesicle transport protein GOT1B	0.00600507	0.062833	0.00162121	0.0141569	0.00230403	0.0719229	0.124306	-3.38727	Down
GPAA1	Glycosylphosphatidylinositol anchor attachment 1 protein	0.0848477	0.111014	0.0103461	0.0286487	0.210999	0.284063	0.490953	-0.387788	NS
GPC1	Glypican-1	0.569859	0.619745	0.0174509	0.130154	0.546491	0.426341	0.736856	-0.12107	NS
GPD1L	Glycerol-3-phosphate dehydrogenase 1-like protein	0.648514	0.353173	0.224349	0.0901457	0.101831	0.206582	0.35704	0.876761	NS
GPDM	Glycerol-3-phosphate dehydrogenase, mitochondrial	0.190442	0.297522	0.0259133	0.0260381	0.00723726	0.0855514	0.147861	-0.643647	Down
GPI8	GPI-anchor transamidase	0.0342578	0.0640424	0.0152959	0.0122322	0.057942	0.166814	0.288308	-0.902595	NS
GPSM1	G-protein-signaling modulator 1	0.00181774	0.0144325	0.00157435	0.0109777	0.120142	0.22458	0.388146	-2.98911	NS
GPX1	Glutathione peroxidase 1	0.0986526	0.0571589	0.0275467	0.00657912	0.0641429	0.173212	0.299366	0.787377	NS
GPX4	Phospholipid hydroperoxide glutathione peroxidase	0.0677428	0.0597097	0.002327	0.0130848	0.354225	0.351109	0.606829	0.182102	NS
GRAP1	GRIP1-associated protein 1	0.0178656	0.0217498	0.00313883	0.00243527	0.16563	0.255913	0.4423	-0.283812	NS
GRB2	Growth factor receptor-bound protein 2	0.236853	0.248479	0.0261311	0.0118653	0.521569	0.417668	0.721866	-0.0691318	NS
GRHPR	Glyoxylate reductase/hydroxypyruvate reductase	0.322068	0.329068	0.0462877	0.0935048	0.913085	0.555694	0.96042	-0.0310218	NS
GRN	Progranulin	0.210708	0.233875	0.0876535	0.0371912	0.695109	0.481679	0.832498	-0.150493	NS
GRP75	Stress-70 protein, mitochondrial	3.26792	3.37601	0.266525	0.236194	0.626876	0.45764	0.790951	-0.0469478	NS
GRPE1	GrpE protein homolog 1, mitochondrial	0.546279	0.427504	0.0658164	0.0991932	0.159025	0.251867	0.435307	0.353699	NS
GRSF1	G-rich sequence factor 1	0.0747593	0.0777862	0.00794949	0.0330569	0.88492	0.547505	0.946266	-0.0572604	NS
GSDMD	Gasdermin-D	0.0168685	0.0227709	0.00329659	0.00595957	0.20773	0.282129	0.487611	-0.432863	NS
GSH1	Glutamate--cysteine ligase catalytic subunit	0.0171192	0.0266346	0.00817641	0.00891861	0.24481	0.299505	0.517642	-0.637689	NS
GSHB	Glutathione synthetase	1.04143	0.610242	0.0943014	0.0872178	0.00435581	0.0821848	0.142042	0.771108	Up
GSHR	Glutathione reductase, mitochondrial	0.670068	0.426135	0.0656451	0.0669556	0.010774	0.0928912	0.160546	0.652997	Up
GSK3B	Glycogen synthase kinase-3 beta	0.0790102	0.104143	0.0103807	0.0252122	0.185595	0.267544	0.462404	-0.39846	NS
GSLG1	Golgi apparatus protein 1	0.259764	0.219168	0.00468982	0.0168666	0.0159102	0.104026	0.179791	0.245167	Up
GSTA1	Glutathione S-transferase A1	0.218777	0.18759	0.00214858	0.0166665	0.0324511	0.134739	0.232873	0.221876	Up
GSTA4	Glutathione S-transferase A4	0.198219	0.179344	0.0202867	0.0545452	0.604256	0.449969	0.777693	0.144367	NS
GSTM1	Glutathione S-transferase Mu 1	0.448915	0.630796	0.0188391	0.0871411	0.0241542	0.12057	0.208384	-0.490731	Down
GSTM2	Glutathione S-transferase Mu 2	0.105394	0.220634	0.0223486	0.0858331	0.0876036	0.194482	0.336127	-1.06586	NS
GSTM5	Glutathione S-transferase Mu 5	0.145925	0.191676	0.0352544	0.045125	0.23862	0.296814	0.512991	-0.393442	NS
GSTO1	Glutathione S-transferase omega-1	0.6374	0.356796	0.0838599	0.115965	0.0273741	0.125932	0.217652	0.837102	Up
GSTP1	Glutathione S-transferase P 1	2.87463	3.30229	0.0961049	0.404503	0.149406	0.245332	0.424014	-0.200089	NS
GT251	Procollagen galactosyltransferase 1	0.112381	0.167096	0.0200976	0.0294834	0.0566284	0.165947	0.28681	-0.572278	NS
GTPB1	GTP-binding protein 1	0.0282576	0.0343281	0.00638034	0.00628466	0.305509	0.330699	0.571556	-0.28075	NS
GTR1	Solute carrier family 2, facilitated glucose transporter member 1	0.0946299	0.0838244	0.0300298	0.0169471	0.616117	0.453632	0.784024	0.174925	NS
GTR6	Solute carrier family 2, facilitated glucose transporter member 6	0.0109766	0.0263095	0.0101646	0.0228961	0.348855	0.349103	0.603363	-1.26115	NS
GUAA	GMP synthase [glutamine-hydrolyzing]	0.297917	0.342109	0.0370156	0.0948897	0.494153	0.409447	0.707657	-0.199545	NS
GYS1	Glycogen [starch] synthase, muscle	0.27776	0.402649	0.0806302	0.0674449	0.108724	0.215392	0.372267	-0.535684	NS
H10	Histone H1.0	1.22871	0.71281	0.277777	0.0411755	0.0334694	0.135469	0.234134	0.785551	Up
H11	Histone H1.1	0.0286365	0.0259156	0.0163089	0.00791428	0.807722	0.522291	0.902689	0.144031	NS
H12	Histone H1.2	0.0197252	0.0196825	0.014027	0.012818	0.997079	0.577841	0.998697	0.00312881	NS
H13	Histone H1.3	0.881375	0.879465	0.626764	0.572743	0.997079	0.577841	0.998697	0.00312881	NS
H14	Histone H1.4	6.63226	3.3727	2.02433	0.335538	0.0513005	0.159807	0.276199	0.975597	NS
H15	Histone H1.5	2.66046	1.3742	0.73245	0.208938	0.043028	0.148036	0.255855	0.95309	Up
H2A1B	Histone H2A type 1-B	5.46287	3.2523	0.435667	0.752398	0.0116564	0.0956133	0.165251	0.7482	Up
H2B1C	Histone H2B type 1-C/E/G	7.73833	4.80454	0.479221	0.402379	0.0012506	0.067383	0.11646	0.687623	Up
H3C	Histone H3.3C	5.54083	3.41787	0.272376	0.760613	0.010407	0.0928912	0.160546	0.697005	Up
H4	Histone H4	9.23996	6.08233	1.94707	1.06787	0.0694792	0.179619	0.31044	0.603262	NS
HA11	H-2 class I histocompatibility antigen, D-B alpha chain	0.0355827	0.0174227	0.0157629	0.00743088	0.1454	0.242934	0.419869	1.03021	NS
HA12	H-2 class I histocompatibility antigen, D-D alpha chain	0.0644418	0.0328241	0.029793	0.00922103	0.153943	0.246885	0.426697	0.973241	NS
HACD1	Very-long-chain (3R)-3-hydroxyacyl-CoA dehydratase 1	0.0320136	0.0471071	0.0178897	0.00417573	0.227799	0.29127	0.50341	-0.557263	NS
HACD3	Very-long-chain (3R)-3-hydroxyacyl-CoA dehydratase 3	0.042392	0.0734926	0.0199929	0.0403072	0.297311	0.326378	0.564087	-0.793807	NS
HACL2	2-hydroxyacyl-CoA lyase 2	0.105953	0.168941	0.011281	0.0262936	0.0188896	0.110187	0.190439	-0.673097	Down
HAP28	28 kDa heat- and acid-stable phosphoprotein	0.462291	0.200167	0.0898574	0.0508019	0.0117066	0.0956133	0.165251	1.20759	Up
HARS1	Histidine--tRNA ligase, cytoplasmic	0.208231	0.229673	0.027815	0.00961205	0.275534	0.317305	0.548405	-0.141394	NS
HBA	Hemoglobin subunit alpha	0.0460317	0.0484877	0.0139376	0.0300783	0.904088	0.553406	0.956466	-0.0749908	NS
HBE	Hemoglobin subunit epsilon-Y2	0.0399416	0.0361865	0.0182333	0.0107413	0.773916	0.510689	0.882636	0.142442	NS
HBS1L	HBS1-like protein	0.00394146	0.0131223	0.0027985	0.0102877	0.210098	0.283786	0.490474	-1.73522	NS
HCD2	3-hydroxyacyl-CoA dehydrogenase type-2	0.593333	0.606427	0.0377023	0.0190226	0.619719	0.454656	0.785793	-0.0314913	NS
HCDH	Hydroxyacyl-coenzyme A dehydrogenase, mitochondrial	0.108708	0.11345	0.0119222	0.0112715	0.64295	0.464821	0.803362	-0.0615966	NS
HD	Huntingtin	0.00398581	0.00676191	0.00222162	0.00232194	0.20892	0.28313	0.48934	-0.762558	NS
HDAC2	Histone deacetylase 2	0.103551	0.108928	0.0129807	0.0101583	0.602297	0.449072	0.776143	-0.0730221	NS
HDAC6	Histone deacetylase 6	0.0293861	0.0210717	0.0075771	0.00230673	0.143178	0.241558	0.41749	0.479824	NS
HDGF	Hepatoma-derived growth factor	1.21838	0.890279	0.535073	0.0835241	0.353224	0.350621	0.605987	0.452636	NS
HDGR2	Hepatoma-derived growth factor-related protein 2	0.0856109	0.0545348	0.0159249	0.00147271	0.0281584	0.12691	0.219341	0.650618	Up
HDHD2	Haloacid dehalogenase-like hydrolase domain-containing protein 2	0.107998	0.0913937	0.0587959	0.0350126	0.69589	0.481695	0.832525	0.240833	NS
HDHD3	Haloacid dehalogenase-like hydrolase domain-containing protein 3	0.0116398	0.0119063	0.00251341	0.00287148	0.909534	0.55447	0.958303	-0.032667	NS
HEAT3	HEAT repeat-containing protein 3	0.0231931	0.0634947	0.00749198	0.0126463	0.00897785	0.089526	0.15473	-1.45294	Down
HEBP1	Heme-binding protein 1	0.0809712	0.0621444	0.0103543	0.0100278	0.0864603	0.194482	0.336127	0.381786	NS
HECD1	E3 ubiquitin-protein ligase HECTD1	0.0424723	0.0705579	0.0100052	0.0160488	0.0618351	0.169576	0.293083	-0.732287	NS
HEM2	Delta-aminolevulinic acid dehydratase	0.51923	0.269996	0.0949127	0.0267393	0.0118951	0.0965106	0.166802	0.943435	Up
HEM4	Uroporphyrinogen-III synthase	0.0194644	0.0201981	0.00630636	0.00648513	0.89507	0.550381	0.951237	-0.05338	NS
HEM6	Oxygen-dependent coproporphyrinogen-III oxidase, mitochondrial	0.0303774	0.0403327	0.00947818	0.00864931	0.250173	0.302497	0.522812	-0.408951	NS
HEMH	Ferrochelatase, mitochondrial	0.368974	0.408696	0.0871471	0.0634238	0.557974	0.430135	0.743412	-0.14751	NS
HEP2	Heparin cofactor 2	0.00190876	0.00513335	0.00148817	0.00493226	0.339295	0.343926	0.594416	-1.42726	NS
HERC4	Probable E3 ubiquitin-protein ligase HERC4	0.0690218	0.075546	0.0112174	0.020086	0.649024	0.467131	0.807355	-0.130303	NS
HEXA	Beta-hexosaminidase subunit alpha	0.153806	0.207601	0.0332306	0.0114681	0.0569501	0.165947	0.28681	-0.432705	NS
HEXB	Beta-hexosaminidase subunit beta	0.266578	0.229407	0.0159286	0.0177444	0.0540908	0.162941	0.281616	0.216651	NS
HGH1	Protein HGH1 homolog	0.0435413	0.0388162	0.0207072	0.0246126	0.811698	0.523031	0.903967	0.165725	NS
HGS	Hepatocyte growth factor-regulated tyrosine kinase substrate	0.631038	0.464995	0.0968239	0.0817562	0.0857785	0.194482	0.336127	0.440512	NS
HIBCH	3-hydroxyisobutyryl-CoA hydrolase, mitochondrial	0.0813312	0.0984464	0.00370093	0.0161289	0.147707	0.243917	0.421568	-0.275529	NS
HIKES	Protein Hikeshi	0.06896	0.0583978	0.015051	0.0186062	0.487215	0.406271	0.702168	0.239845	NS
HINT1	Histidine triad nucleotide-binding protein 1	2.77667	1.94723	0.505935	0.196211	0.0571353	0.165947	0.28681	0.511929	NS
HINT2	Histidine triad nucleotide-binding protein 2, mitochondrial	0.234935	0.249792	0.0741175	0.03399	0.768102	0.509111	0.879908	-0.0884626	NS
HIP1	Huntingtin-interacting protein 1	0.531438	0.310667	0.0984823	0.017763	0.0187598	0.109891	0.189927	0.774534	Up
HIP1R	Huntingtin-interacting protein 1-related protein	0.0051045	0.00546431	0.000241049	0.0013397	0.670842	0.473076	0.817628	-0.0982688	NS
HM13	Minor histocompatibility antigen H13	0.538787	0.550403	0.221682	0.198164	0.949301	0.568042	0.981761	-0.0307727	NS
HMCS1	Hydroxymethylglutaryl-CoA synthase, cytoplasmic	0.257381	0.186285	0.0259696	0.0342261	0.0456435	0.152569	0.26369	0.466391	Up
HMGB1	High mobility group protein B1	1.70817	1.41738	0.394396	0.352439	0.394899	0.365436	0.631592	0.269225	NS
HMGCL	Hydroxymethylglutaryl-CoA lyase, mitochondrial	0.0979069	0.149837	0.0297014	0.0271508	0.0890968	0.194898	0.336846	-0.613914	NS
HMGN5	High mobility group nucleosome-binding domain-containing protein 5	0.056211	0.0250722	0.00408406	0.00175827	0.000265054	0.0484175	0.0836811	1.16476	Up
HMOX2	Heme oxygenase 2	0.0714014	0.0914702	0.00532144	0.0443581	0.479995	0.404174	0.698544	-0.35735	NS
HNRDL	Heterogeneous nuclear ribonucleoprotein D-like	0.46774	0.355957	0.0138248	0.0607589	0.0359709	0.138377	0.23916	0.394001	Up
HNRH1	Heterogeneous nuclear ribonucleoprotein H	0.280654	0.328069	0.0947952	0.0556714	0.496557	0.409447	0.707657	-0.225207	NS
HNRH2	Heterogeneous nuclear ribonucleoprotein H2	0.765994	0.807136	0.166141	0.129216	0.75196	0.50462	0.872147	-0.0754789	NS
HNRL1	Heterogeneous nuclear ribonucleoprotein U-like protein 1	0.0300265	0.0271387	0.0136565	0.00896784	0.774766	0.511061	0.883279	0.145883	NS
HNRL2	Heterogeneous nuclear ribonucleoprotein U-like protein 2	0.191817	0.167941	0.0240367	0.00742682	0.175558	0.26223	0.453218	0.191779	NS
HNRLL	Heterogeneous nuclear ribonucleoprotein L-like	0.120704	0.0906434	0.0754912	0.0218465	0.543862	0.425219	0.734917	0.413201	NS
HNRPC	Heterogeneous nuclear ribonucleoproteins C1/C2	0.0700067	0.064362	0.0114897	0.00481638	0.476468	0.403071	0.696637	0.121283	NS
HNRPD	Heterogeneous nuclear ribonucleoprotein D0	1.48445	1.24469	0.0793685	0.06608	0.015851	0.104026	0.179791	0.25414	Up
HNRPF	Heterogeneous nuclear ribonucleoprotein F	0.355015	0.602698	0.217567	0.0905138	0.142788	0.24154	0.417459	-0.763555	NS
HNRPK	Heterogeneous nuclear ribonucleoprotein K	2.36389	2.30353	0.0706667	0.506037	0.84787	0.535724	0.925904	0.037315	NS
HNRPL	Heterogeneous nuclear ribonucleoprotein L	0.468492	0.48731	0.0432817	0.0455795	0.631434	0.459645	0.794416	-0.0568162	NS
HNRPM	Heterogeneous nuclear ribonucleoprotein M	0.601658	0.801075	0.0117265	0.142278	0.0728069	0.182731	0.315819	-0.412995	NS
HNRPQ	Heterogeneous nuclear ribonucleoprotein Q	0.475559	0.595425	0.128971	0.0437897	0.202113	0.278583	0.481482	-0.324296	NS
HNRPU	Heterogeneous nuclear ribonucleoprotein U	1.00388	1.31861	0.385922	0.273228	0.313183	0.334342	0.577852	-0.393425	NS
HOOK3	Protein Hook homolog 3	0.0584898	0.0865842	0.0187157	0.029498	0.236066	0.294784	0.509482	-0.56592	NS
HP1B3	Heterochromatin protein 1-binding protein 3	0.180899	0.182648	0.0368299	0.0446759	0.960783	0.570395	0.985828	-0.0138812	NS
HPCL1	Hippocalcin-like protein 1	0.41852	0.231285	0.0462295	0.0860212	0.0293555	0.12807	0.221347	0.855628	Up
HPRT	Hypoxanthine-guanine phosphoribosyltransferase	0.611351	0.486593	0.0264662	0.0786871	0.0598667	0.16842	0.291084	0.329286	NS
HPT	Haptoglobin	0.57419	0.349426	0.105406	0.0633592	0.0340046	0.135868	0.234825	0.71654	Up
HS105	Heat shock protein 105 kDa	0.288811	0.423991	0.0372932	0.0598916	0.0294173	0.12807	0.221347	-0.553906	Down
HS2ST	Heparan sulfate 2-O-sulfotransferase 1	0.0834969	0.0928156	0.0063313	0.0125306	0.314349	0.334922	0.578854	-0.152644	NS
HS71A	Heat shock 70 kDa protein 1A	0.429423	0.33425	0.0706558	0.0274271	0.0952818	0.201749	0.348688	0.361471	NS
HS74L	Heat shock 70 kDa protein 4L	0.314228	0.418864	0.0772023	0.101385	0.228038	0.291367	0.503577	-0.414668	NS
HS90A	Heat shock protein HSP 90-alpha	2.23421	2.30134	0.190975	0.168974	0.672037	0.473288	0.817996	-0.0427134	NS
HS90B	Heat shock protein HSP 90-beta	10.2256	8.64835	1.7855	0.192184	0.202837	0.278825	0.4819	0.241693	NS
HSDL2	Hydroxysteroid dehydrogenase-like protein 2	0.0644746	0.0820054	0.0222222	0.0091715	0.275178	0.317305	0.548405	-0.346989	NS
HSP13	Heat shock 70 kDa protein 13	0.0681943	0.0758873	0.0228578	0.0109827	0.627058	0.45764	0.790951	-0.154209	NS
HSP72	Heat shock-related 70 kDa protein 2	0.335629	0.285041	0.0515901	0.0316758	0.22135	0.288926	0.499358	0.235699	NS
HSP74	Heat shock 70 kDa protein 4	1.01095	1.03655	0.0286516	0.0983475	0.68739	0.479097	0.828035	-0.0360835	NS
HSP7C	Heat shock cognate 71 kDa protein	18.1792	14.2347	2.0525	1.01552	0.0406017	0.14582	0.252025	0.352871	Up
HSP7E	Heat shock 70 kDa protein 14	0.0454697	0.0674095	0.0115078	0.0183034	0.153641	0.246622	0.426242	-0.568047	NS
HSPB1	Heat shock protein beta-1	9.41618	6.36265	1.80439	0.500926	0.0476197	0.156512	0.270504	0.565515	Up
HSPB2	Heat shock protein beta-2	0.137977	0.104828	0.0052531	0.0138935	0.018062	0.108919	0.188247	0.396408	Up
HSPB7	Heat shock protein beta-7	0.250733	0.20004	0.018548	0.0253169	0.0489275	0.156512	0.270504	0.325863	Up
HSPB8	Heat shock protein beta-8	0.259772	0.185839	0.0201833	0.0530727	0.0871383	0.194482	0.336127	0.483188	NS
HTRA1	Serine protease HTRA1	0.10135	0.121968	0.0114678	0.023444	0.243034	0.298928	0.516644	-0.267154	NS
HTRA2	Serine protease HTRA2, mitochondrial	0.177522	0.220066	0.0159078	0.0190173	0.0410597	0.146286	0.25283	-0.309938	Down
HTSF1	HIV Tat-specific factor 1 homolog	0.0225509	0.0337377	0.023794	0.0117941	0.506053	0.412499	0.712933	-0.581179	NS
HUWE1	E3 ubiquitin-protein ligase HUWE1	0.0982571	0.134379	0.0132895	0.0196311	0.0576314	0.166726	0.288157	-0.451672	NS
HXK1	Hexokinase-1	0.683124	0.570346	0.173292	0.0329512	0.330238	0.33996	0.587561	0.260311	NS
HXK2	Hexokinase-2	0.310735	0.508422	0.0601497	0.0526912	0.0128279	0.0970701	0.167769	-0.710341	Down
HYEP	Epoxide hydrolase 1	0.469884	0.529002	0.108399	0.0698248	0.471575	0.400449	0.692106	-0.170969	NS
HYOU1	Hypoxia up-regulated protein 1	0.206011	0.294942	0.0292555	0.0380968	0.032689	0.134865	0.233091	-0.517713	Down
HYPK	Huntingtin-interacting protein K	0.205757	0.146699	0.070951	0.0237146	0.243309	0.298928	0.516644	0.48808	NS
IAH1	Isoamyl acetate-hydrolyzing esterase 1 homolog	0.104154	0.0918001	0.0187118	0.00530689	0.33302	0.34143	0.590101	0.182154	NS
IASPP	RelA-associated inhibitor	0.0190646	0.0192696	0.00688183	0.00633863	0.971546	0.571958	0.988529	-0.0154301	NS
IBP5	Insulin-like growth factor-binding protein 5	1.12518	0.741975	0.131531	0.10726	0.0173837	0.106265	0.18366	0.600709	Up
IBP7	Insulin-like growth factor-binding protein 7	0.0713246	0.0271929	0.0360564	0.00751366	0.106578	0.212557	0.367368	1.39117	NS
ICAL	Calpastatin	0.369383	0.37712	0.0998123	0.0742463	0.919407	0.558771	0.965737	-0.0299038	NS
ICT1	Peptidyl-tRNA hydrolase ICT1, mitochondrial	0.000955564	0.00212828	0.000318314	0.000951774	0.11299	0.218217	0.37715	-1.15526	NS
IDE	Insulin-degrading enzyme	0.220251	0.192164	0.0536975	0.0320428	0.480037	0.404174	0.698544	0.196808	NS
IDH3A	Isocitrate dehydrogenase [NAD] subunit alpha, mitochondrial	1.27913	0.966946	0.150982	0.141059	0.0589915	0.168207	0.290717	0.403652	NS
IDHC	Isocitrate dehydrogenase [NADP] cytoplasmic	1.23427	1.33841	0.038144	0.238204	0.496199	0.409447	0.707657	-0.116862	NS
IDHG1	Isocitrate dehydrogenase [NAD] subunit gamma 1, mitochondrial	0.20252	0.474918	0.165673	0.0887456	0.0660326	0.176711	0.305413	-1.22962	NS
IDHP	Isocitrate dehydrogenase [NADP], mitochondrial	1.14134	1.20442	0.200983	0.208913	0.725408	0.494728	0.85505	-0.0776071	NS
IDI1	Isopentenyl-diphosphate Delta-isomerase 1	0.695717	0.436243	0.224091	0.124166	0.154251	0.247156	0.427166	0.673366	NS
IF1AX	Eukaryotic translation initiation factor 1A, X-chromosomal	0.13944	0.160395	0.0398001	0.0284787	0.4995	0.409925	0.708484	-0.20198	NS
IF2A	Eukaryotic translation initiation factor 2 subunit 1	0.912526	0.927082	0.0956058	0.048399	0.825555	0.526193	0.909432	-0.0228305	NS
IF2B	Eukaryotic translation initiation factor 2 subunit 2	0.377672	0.401854	0.04737	0.102826	0.730167	0.496262	0.857702	-0.0895374	NS
IF2B2	Insulin-like growth factor 2 mRNA-binding protein 2	0.0107326	0.0526202	0.0102817	0.00592399	0.00362312	0.0798811	0.13806	-2.29362	Down
IF2G	Eukaryotic translation initiation factor 2 subunit 3, X-linked	0.725451	0.797825	0.103737	0.0432802	0.327234	0.339048	0.585986	-0.137194	NS
IF2P	Eukaryotic translation initiation factor 5B	0.0911162	0.177049	0.059193	0.0168517	0.0728892	0.182731	0.315819	-0.958371	NS
IF4A1	Eukaryotic initiation factor 4A-I	1.20849	1.47648	0.108384	0.189602	0.100732	0.20643	0.356778	-0.288953	NS
IF4A2	Eukaryotic initiation factor 4A-II	0.931903	0.990849	0.182168	0.143565	0.68254	0.476834	0.824124	-0.0884855	NS
IF4A3	Eukaryotic initiation factor 4A-III	0.142968	0.154519	0.0270242	0.0124533	0.538212	0.422885	0.730882	-0.112084	NS
IF4B	Eukaryotic translation initiation factor 4B	0.858447	0.492444	0.155678	0.0827953	0.0228545	0.117563	0.203187	0.801769	Up
IF4E	Eukaryotic translation initiation factor 4E	0.25723	0.282508	0.0353399	0.031876	0.409644	0.371853	0.642683	-0.135235	NS
IF4G1	Eukaryotic translation initiation factor 4 gamma 1	0.470376	0.518952	0.031497	0.0805318	0.38565	0.362812	0.627057	-0.141789	NS
IF4G2	Eukaryotic translation initiation factor 4 gamma 2	0.0909499	0.224988	0.045468	0.0503024	0.0266844	0.124832	0.215749	-1.30671	Down
IF4G3	Eukaryotic translation initiation factor 4 gamma 3	0.0420696	0.0522485	0.00880107	0.00127455	0.118457	0.223316	0.385962	-0.312614	NS
IF4H	Eukaryotic translation initiation factor 4H	0.527308	0.456402	0.0889915	0.138807	0.497751	0.409723	0.708134	0.20834	NS
IF5	Eukaryotic translation initiation factor 5	0.326987	0.319461	0.0372788	0.0315507	0.802751	0.520865	0.900223	0.0335903	NS
IF5A1	Eukaryotic translation initiation factor 5A-1	4.24539	2.59909	0.481159	0.632379	0.0229927	0.117633	0.203308	0.707891	Up
IF6	Eukaryotic translation initiation factor 6	0.468334	0.284376	0.129999	0.0432802	0.0806502	0.190972	0.330062	0.719737	NS
IFFO1	Non-homologous end joining factor IFFO1	0.0370321	0.0131128	0.0267347	0.00574218	0.204324	0.279901	0.48376	1.4978	NS
IFI4	Interferon-activable protein 204	0.0115146	0.0145757	0.00597914	0.00448514	0.517269	0.415717	0.718494	-0.340097	NS
IFM2	Interferon-induced transmembrane protein 2	0.476738	0.386382	0.0529278	0.00224974	0.0417941	0.147142	0.254309	0.303169	Up
IGBP1	Immunoglobulin-binding protein 1	0.0623525	0.0800514	0.00655845	0.0285822	0.354864	0.351356	0.607258	-0.360478	NS
IGF2	Insulin-like growth factor II	0.0289659	0.0191525	0.00614392	0.000757324	0.0516007	0.160238	0.276943	0.596818	NS
IKIP	Inhibitor of nuclear factor kappa-B kinase-interacting protein	0.0325364	0.0287293	0.00766794	0.00676643	0.554181	0.428885	0.741252	0.179528	NS
IKKB	Inhibitor of nuclear factor kappa-B kinase subunit beta	0.0544673	0.0332496	0.0213999	0.0274688	0.350769	0.34984	0.604636	0.712051	NS
IL36A	Interleukin-36 alpha	0.000587233	0.00535878	0.000924068	0.000583985	0.00164036	0.0694284	0.119995	-3.1899	Down
IL6RB	Interleukin-6 receptor subunit beta	0.016549	0.0172118	0.00654202	0.0089131	0.922301	0.559707	0.967356	-0.0566535	NS
ILEUA	Leukocyte elastase inhibitor A	2.63094	3.06418	0.310778	0.560448	0.306617	0.331069	0.572195	-0.219923	NS
ILF2	Interleukin enhancer-binding factor 2	0.189932	0.164873	0.0211134	0.0318845	0.31978	0.337116	0.582645	0.204127	NS
ILF3	Interleukin enhancer-binding factor 3	0.100809	0.091066	0.0194105	0.00486035	0.446518	0.38879	0.671956	0.146637	NS
ILK	Integrin-linked protein kinase	0.271717	0.364237	0.0464536	0.0747694	0.142792	0.24154	0.417459	-0.422776	NS
IMA1	Importin subunit alpha-1	0.00918529	0.00961964	0.00242152	0.00237123	0.835206	0.529597	0.915315	-0.0666572	NS
IMA4	Importin subunit alpha-4	0.0995087	0.172883	0.00181731	0.0717034	0.151113	0.24608	0.425305	-0.796905	NS
IMA5	Importin subunit alpha-5	0.113542	0.109595	0.0135143	0.00411229	0.653701	0.468115	0.809055	0.0510472	NS
IMA7	Importin subunit alpha-7	0.0654682	0.0661502	0.00841447	0.00402508	0.905328	0.553417	0.956485	-0.0149524	NS
IMB1	Importin subunit beta-1	0.935346	0.800879	0.072068	0.17069	0.277136	0.318121	0.549816	0.223916	NS
IMDH1	Inosine-5'-monophosphate dehydrogenase 1	0.066354	0.0604701	0.00689402	0.00830647	0.398577	0.366347	0.633166	0.133962	NS
IMDH2	Inosine-5'-monophosphate dehydrogenase 2	0.193598	0.179415	0.0271916	0.00179182	0.418309	0.375005	0.648131	0.109763	NS
IMPA1	Inositol monophosphatase 1	0.305373	0.272737	0.0276106	0.0305939	0.242074	0.29882	0.516458	0.163063	NS
IMPA3	Golgi-resident adenosine 3',5'-bisphosphate 3'-phosphatase	0.194826	0.196575	0.0415387	0.037117	0.959235	0.569784	0.984772	-0.012895	NS
IMPCT	Protein IMPACT	0.0780269	0.073663	0.0240002	0.018794	0.816374	0.523537	0.904841	0.0830327	NS
INF2	Inverted formin-2	0.042428	0.0814218	0.0143319	0.00599784	0.0121839	0.0970701	0.167769	-0.940399	Down
INMT	Indolethylamine N-methyltransferase	0.217661	0.191927	0.0299146	0.0325064	0.37007	0.358612	0.619797	0.181524	NS
INO1	Inositol-3-phosphate synthase 1	0.070813	0.0400844	0.0111523	0.0186516	0.0705106	0.180587	0.312112	0.820971	NS
INPP	Inositol polyphosphate 1-phosphatase	0.0135197	0.0275565	0.00970905	0.00405645	0.081983	0.191791	0.331478	-1.02733	NS
IPKA	cAMP-dependent protein kinase inhibitor alpha	0.218352	0.202382	0.107668	0.0272337	0.815572	0.523537	0.904841	0.109578	NS
IPKG	cAMP-dependent protein kinase inhibitor gamma	0.485948	0.336493	0.0687421	0.0564008	0.0436239	0.148036	0.255855	0.530226	Up
IPO4	Importin-4	0.086585	0.0886849	0.0251088	0.00753778	0.896363	0.550899	0.952132	-0.0345709	NS
IPO5	Importin-5	0.516831	0.613502	0.060209	0.0490641	0.0973449	0.20418	0.352889	-0.247375	NS
IPO7	Importin-7	0.413527	0.358836	0.0376611	0.03262	0.130051	0.233538	0.40363	0.204657	NS
IPO9	Importin-9	0.086748	0.187853	0.0131817	0.0291478	0.0054192	0.0843176	0.145728	-1.1147	Down
IPYR	Inorganic pyrophosphatase	0.777291	0.775004	0.0617872	0.04935	0.962448	0.570853	0.98662	0.00425121	NS
IPYR2	Inorganic pyrophosphatase 2, mitochondrial	0.0959634	0.107054	0.0134384	0.0531643	0.743781	0.501608	0.866942	-0.157781	NS
IQGA1	Ras GTPase-activating-like protein IQGAP1	0.47883	0.426838	0.117532	0.0441039	0.512816	0.415005	0.717264	0.165825	NS
IR3IP	Immediate early response 3-interacting protein 1	0.114832	0.14263	0.0506211	0.0324736	0.468235	0.399442	0.690365	-0.312752	NS
IRF3	Interferon regulatory factor 3	0.0227077	0.0140672	0.00561625	0.00978568	0.255361	0.305095	0.527302	0.690849	NS
IRGM1	Immunity-related GTPase family M protein 1	0.116379	0.0818234	0.0172809	0.0643995	0.420124	0.375516	0.649014	0.508249	NS
ISCA2	Iron-sulfur cluster assembly 2 homolog, mitochondrial	0.0750365	0.05827	0.02943	0.0173752	0.443346	0.386972	0.668813	0.36484	NS
ISCU	Iron-sulfur cluster assembly enzyme ISCU, mitochondrial	0.213166	0.174059	0.0292639	0.0266569	0.162228	0.253122	0.437476	0.292397	NS
IST1	IST1 homolog	0.0684963	0.0557379	0.0152059	0.000923981	0.22051	0.288857	0.499238	0.297367	NS
ITA3	Integrin alpha-3	0.0434391	0.049985	0.00163483	0.0112918	0.376608	0.359773	0.621805	-0.2025	NS
ITA5	Integrin alpha-5	0.165696	0.181247	0.000234873	0.0150614	0.148268	0.244371	0.422352	-0.12942	NS
ITA6	Integrin alpha-6	0.0042769	0.0113829	0.00673704	0.00911704	0.338652	0.343926	0.594416	-1.41223	NS
ITA7	Integrin alpha-7	1.0559	1.0851	0.125949	0.0786953	0.750518	0.504196	0.871414	-0.0393646	NS
ITAV	Integrin alpha-V	0.388976	0.382026	0.0490343	0.0146719	0.825623	0.526193	0.909432	0.0260081	NS
ITB1	Integrin beta-1	1.56459	1.6847	0.301495	0.244909	0.620629	0.455133	0.786618	-0.106711	NS
ITB5	Integrin beta-5	0.219533	0.207706	0.0368725	0.0169522	0.640244	0.463804	0.801604	0.0798989	NS
ITCH	E3 ubiquitin-protein ligase Itchy	0.0244625	0.0404087	0.00462087	0.0100142	0.0664609	0.176864	0.305678	-0.724096	NS
ITIH4	Inter alpha-trypsin inhibitor, heavy chain 4	0.124739	0.0732697	0.0102794	0.0479181	0.143039	0.241551	0.417478	0.767623	NS
ITM2B	Integral membrane protein 2B	0.354865	0.309579	0.0184929	0.0336857	0.110797	0.216173	0.373617	0.196964	NS
ITPA	Inosine triphosphate pyrophosphatase	0.115251	0.181379	0.0567729	0.0324627	0.154769	0.247449	0.427672	-0.654229	NS
ITPR3	Inositol 1,4,5-trisphosphate receptor type 3	0.0177444	0.0246215	0.00777429	0.00999068	0.400013	0.366474	0.633385	-0.472552	NS
ITSN1	Intersectin-1	0.0442471	0.0595448	0.00854609	0.00714435	0.0760955	0.187208	0.323555	-0.428395	NS
ITSN2	Intersectin-2	0.0142074	0.0142138	0.00458579	0.00671283	0.998984	0.578374	0.999617	-0.000645757	NS
IVD	Isovaleryl-CoA dehydrogenase, mitochondrial	0.514388	0.559988	0.0364437	0.0856713	0.444027	0.387188	0.669186	-0.12254	NS
JADE3	Protein Jade-3	0.0860042	0.0289991	0.0369352	0.0114061	0.0630247	0.171489	0.296389	1.5684	NS
JAGN1	Protein jagunal homolog 1	0.37276	0.301238	0.121451	0.0447534	0.392717	0.365231	0.631237	0.307347	NS
JAM1	Junctional adhesion molecule A	0.141883	0.12717	0.0247481	0.0268027	0.523334	0.418331	0.723011	0.157936	NS
JIP3	C-Jun-amino-terminal kinase-interacting protein 3	0.009552	0.0155006	0.00397154	0.00740601	0.287428	0.322069	0.556639	-0.698446	NS
JIP4	C-Jun-amino-terminal kinase-interacting protein 4	0.0533719	0.121566	0.0382898	0.0374968	0.0922444	0.1979	0.342036	-1.18758	NS
JMY	Junction-mediating and -regulatory protein	0.00452407	0.0106075	0.000794191	0.00681251	0.199273	0.276375	0.477666	-1.2294	NS
JPH1	Junctophilin-1	0.0897499	0.10501	0.0156416	0.00337451	0.173908	0.260466	0.45017	-0.226552	NS
JPH2	Junctophilin-2	0.185739	0.236097	0.0559793	0.0479264	0.302109	0.329015	0.568644	-0.3461	NS
JSPR1	Junctional sarcoplasmic reticulum protein 1	1.44699	1.254	0.112641	0.268149	0.314477	0.334922	0.578854	0.20652	NS
JTB	Protein JTB	0.0357713	0.0290455	0.0086351	0.00250833	0.264846	0.311543	0.538448	0.300488	NS
JUPI1	Jupiter microtubule associated homolog 1	1.06141	0.626118	0.497602	0.0582815	0.206805	0.281922	0.487252	0.761476	NS
JUPI2	Jupiter microtubule associated homolog 2	0.146218	0.0708055	0.0299887	0.018342	0.0205519	0.115105	0.198938	1.04619	Up
K1C10	Keratin, type I cytoskeletal 10	0.967808	0.303894	0.331034	0.0785744	0.0277892	0.126549	0.218718	1.67115	Up
K1C16	Keratin, type I cytoskeletal 16	0.0351799	0.0207046	0.0134598	0.0144335	0.272809	0.31667	0.547309	0.764801	NS
K1C17	Keratin, type I cytoskeletal 17	0.0635501	0.0343671	0.0179052	0.0131744	0.0853667	0.194482	0.336127	0.886865	NS
K22E	Keratin, type II cytoskeletal 2 epidermal	0.294965	0.117445	0.114532	0.059148	0.0755522	0.186268	0.321932	1.32856	NS
K2C1B	Keratin, type II cytoskeletal 1b	0.711212	0.365601	0.240793	0.33733	0.222143	0.288926	0.499358	0.960011	NS
K2C5	Keratin, type II cytoskeletal 5	0.127503	0.142618	0.0327609	0.107019	0.826536	0.52653	0.910015	-0.161625	NS
KAD1	Adenylate kinase isoenzyme 1	3.175	2.59443	0.390138	0.413168	0.151517	0.24608	0.425305	0.291336	NS
KAD2	Adenylate kinase 2, mitochondrial	0.828218	0.809789	0.0714437	0.0968351	0.803928	0.521244	0.900878	0.0324638	NS
KAD3	GTP:AMP phosphotransferase AK3, mitochondrial	0.496769	0.386391	0.0557734	0.045391	0.0564725	0.165947	0.28681	0.362513	NS
KANK2	KN motif and ankyrin repeat domain-containing protein 2	0.206991	0.248204	0.0257348	0.0840502	0.462313	0.396356	0.685032	-0.261956	NS
KAP0	cAMP-dependent protein kinase type I-alpha regulatory subunit	1.01727	0.832041	0.156596	0.159854	0.224949	0.290172	0.501512	0.289982	NS
KAP2	cAMP-dependent protein kinase type II-alpha regulatory subunit	0.283425	0.28469	0.0176193	0.0252263	0.946666	0.566846	0.979693	-0.00642304	NS
KAP3	cAMP-dependent protein kinase type II-beta regulatory subunit	0.0177907	0.0270729	0.00351041	0.0127635	0.291336	0.324114	0.560175	-0.605731	NS
KAPCA	cAMP-dependent protein kinase catalytic subunit alpha	0.543217	0.546183	0.0810562	0.0200161	0.953878	0.568934	0.983303	-0.00785754	NS
KAPCB	cAMP-dependent protein kinase catalytic subunit beta	0.123561	0.133836	0.0260972	0.000819869	0.532919	0.421331	0.728196	-0.115239	NS
KAT1	Kynurenine--oxoglutarate transaminase 1	0.0207365	0.0127549	0.00283126	0.00262517	0.0231568	0.117633	0.203308	0.701119	Up
KC1A	Casein kinase I isoform alpha	0.0212109	0.0395539	0.0120617	0.0086666	0.0991874	0.205629	0.355393	-0.899013	NS
KCC2A	Calcium/calmodulin-dependent protein kinase type II subunit alpha	0.139175	0.1508	0.0113128	0.00345595	0.163934	0.25445	0.439772	-0.115736	NS
KCC2D	Calcium/calmodulin-dependent protein kinase type II subunit delta	0.377534	0.390354	0.0545297	0.0376097	0.754308	0.50501	0.87282	-0.0481769	NS
KCC2G	Calcium/calmodulin-dependent protein kinase type II subunit gamma	0.169391	0.303348	0.0415681	0.0579101	0.0312324	0.131061	0.226516	-0.840615	Down
KCMF1	E3 ubiquitin-protein ligase KCMF1	0.0246502	0.0463696	0.0095769	0.00686793	0.0331487	0.134865	0.233091	-0.911581	Down
KCRB	Creatine kinase B-type	3.89144	2.7097	0.452221	0.184735	0.013806	0.0998834	0.172631	0.52217	Up
KCRM	Creatine kinase M-type	3.79965	3.02156	1.01819	0.560585	0.310753	0.333144	0.57578	0.330573	NS
KCRS	Creatine kinase S-type, mitochondrial	0.440487	0.302013	0.0576152	0.115321	0.136318	0.236658	0.409022	0.544491	NS
KCT2	Keratinocyte-associated transmembrane protein 2	0.10808	0.0819009	0.0108586	0.00582083	0.0211978	0.115762	0.200074	0.400145	Up
KCY	UMP-CMP kinase	0.678335	0.470435	0.30722	0.0880115	0.322857	0.338393	0.584853	0.528002	NS
KGUA	Guanylate kinase	0.0357934	0.0471404	0.011672	0.00728459	0.226357	0.290531	0.502132	-0.397271	NS
KHDR1	KH domain-containing, RNA-binding, signal transduction-associated protein 1	0.374692	0.384237	0.0854651	0.198961	0.942807	0.565483	0.977338	-0.0362925	NS
KI13A	Kinesin-like protein KIF13A	0.0249269	0.0339788	0.00162292	0.011009	0.231647	0.293638	0.507501	-0.44693	NS
KIF1A	Kinesin-like protein KIF1A	0.00402043	0.0131548	0.00222634	0.0020304	0.00629411	0.0843176	0.145728	-1.71017	Down
KIF2A	Kinesin-like protein KIF2A	0.0643116	0.0654792	0.0100372	0.0171046	0.923685	0.559707	0.967356	-0.0259578	NS
KIF3A	Kinesin-like protein KIF3A	0.0125515	0.0132682	0.00685782	0.0118891	0.932282	0.562238	0.971729	-0.0801136	NS
KIF3B	Kinesin-like protein KIF3B	0.0101061	0.0146298	0.0072213	0.00425966	0.402934	0.368454	0.636809	-0.533677	NS
KIFA3	Kinesin-associated protein 3	0.0238764	0.0160466	0.00954422	0.0132135	0.452194	0.392138	0.677742	0.573317	NS
KIME	Mevalonate kinase	0.0517969	0.0328552	0.0187025	0.00640373	0.172332	0.258928	0.447511	0.656742	NS
KINH	Kinesin-1 heavy chain	1.06708	1.10281	0.177286	0.174679	0.815876	0.523537	0.904841	-0.0475153	NS
KLC1	Kinesin light chain 1	0.513032	0.577256	0.0334038	0.0407519	0.102364	0.207161	0.358042	-0.170163	NS
KLC2	Kinesin light chain 2	0.410127	0.411325	0.0306626	0.0159005	0.954987	0.569109	0.983605	-0.00420713	NS
KLC4	Kinesin light chain 4	0.0535784	0.0665234	0.00907805	0.00950761	0.163277	0.254093	0.439154	-0.312208	NS
KLH30	Kelch-like protein 30	0.0661503	0.128727	0.0269391	0.052008	0.137907	0.23692	0.409475	-0.960495	NS
KLH40	Kelch-like protein 40	0.879461	0.601029	0.226076	0.124328	0.134961	0.235622	0.407231	0.549185	NS
KLH41	Kelch-like protein 41	3.47761	2.91642	0.73045	0.200722	0.268741	0.314141	0.542938	0.253899	NS
KPBB	Phosphorylase b kinase regulatory subunit beta	0.0351265	0.0394366	0.00241391	0.00352961	0.155774	0.248482	0.429458	-0.166976	NS
KPRA	Phosphoribosyl pyrophosphate synthase-associated protein 1	0.0527303	0.0487266	0.0154132	0.00461653	0.68868	0.47958	0.82887	0.113923	NS
KPYM	Pyruvate kinase PKM	14.1014	13.5275	1.41489	0.647824	0.557727	0.430135	0.743412	0.0599409	NS
KRR1	KRR1 small subunit processome component homolog	0.163623	0.14335	0.0461385	0.0107641	0.499766	0.409925	0.708484	0.190827	NS
KS6A3	Ribosomal protein S6 kinase alpha-3	0.0973342	0.0964631	0.016516	0.0212551	0.957991	0.569424	0.98415	0.0129688	NS
KTN1	Kinectin	0.614081	0.531732	0.0831176	0.109255	0.357477	0.351673	0.607805	0.20773	NS
L2HDH	L-2-hydroxyglutarate dehydrogenase, mitochondrial	0.0130838	0.0118683	0.00452597	0.00347448	0.730847	0.496262	0.857702	0.140669	NS
LA	Lupus La protein homolog	0.26753	0.391705	0.0742128	0.0199314	0.0488641	0.156512	0.270504	-0.550069	Down
LACB2	Endoribonuclease LACTB2	0.290371	0.253368	0.0449531	0.0334965	0.316716	0.336304	0.581242	0.196661	NS
LACTB	Serine beta-lactamase-like protein LACTB, mitochondrial	0.259422	0.0961282	0.124841	0.037665	0.0959198	0.201749	0.348688	1.43227	NS
LAG3	Lymphocyte activation gene 3 protein	0.295512	0.217786	0.0128684	0.0488507	0.0561	0.165947	0.28681	0.440308	NS
LAMA5	Laminin subunit alpha-5	0.037966	0.0448168	0.0198169	0.00765629	0.606261	0.450455	0.778532	-0.239333	NS
LAMB1	Laminin subunit beta-1	0.0224044	0.0175842	0.00751499	0.0112208	0.569897	0.434535	0.751018	0.349505	NS
LAMP1	Lysosome-associated membrane glycoprotein 1	9.15289	7.22229	1.27893	1.7162	0.193241	0.272455	0.470891	0.341772	NS
LAMP2	Lysosome-associated membrane glycoprotein 2	4.49263	2.39533	1.11168	0.11631	0.0313768	0.131163	0.226692	0.907336	Up
LANC1	Glutathione S-transferase LANCL1	0.0632663	0.0790897	0.00813462	0.0193031	0.260859	0.30918	0.534363	-0.322052	NS
LAP2A	Lamina-associated polypeptide 2, isoforms alpha/zeta	0.0134854	0.0123663	0.00214886	0.00334524	0.6514	0.468115	0.809055	0.124987	NS
LAP2B	Lamina-associated polypeptide 2, isoforms beta/delta/epsilon/gamma	0.486963	0.366318	0.0647347	0.0488151	0.0615005	0.169576	0.293083	0.410714	NS
LARP4	La-related protein 4	0.0463562	0.0346856	0.00185609	0.0160229	0.278392	0.318951	0.551251	0.418426	NS
LARP7	La-related protein 7	0.0154969	0.0180669	0.0139322	0.00725942	0.790972	0.516318	0.892365	-0.22137	NS
LAS1L	Ribosomal biogenesis protein LAS1L	0.0201676	0.0219633	0.0101674	0.0038557	0.789061	0.516318	0.892365	-0.123054	NS
LASP1	LIM and SH3 domain protein 1	1.35063	0.663289	0.160275	0.0517585	0.0021136	0.069865	0.120749	1.02592	Up
LAT1	Large neutral amino acids transporter small subunit 1	0.170025	0.156779	0.0166642	0.0229605	0.464052	0.397465	0.686948	0.117014	NS
LC7L2	Putative RNA-binding protein Luc7-like 2	0.338168	0.314022	0.0343555	0.0473058	0.513935	0.415469	0.718066	0.106874	NS
LCAP	Leucyl-cystinyl aminopeptidase	0.311927	0.461823	0.0719735	0.110352	0.120082	0.22458	0.388146	-0.566135	NS
LCLT1	Lysocardiolipin acyltransferase 1	0.023216	0.0291813	0.00715755	0.0067007	0.351414	0.34984	0.604636	-0.329926	NS
LDAH	Lipid droplet-associated hydrolase	0.077212	0.0755698	0.0161747	0.0246613	0.927803	0.561008	0.969604	0.0310169	NS
LDB3	LIM domain-binding protein 3	0.567573	0.503361	0.034187	0.0779567	0.261422	0.309642	0.535161	0.173212	NS
LDHA	L-lactate dehydrogenase A chain	9.09635	9.13184	0.522263	0.450626	0.933274	0.562273	0.971789	-0.00561793	NS
LDHB	L-lactate dehydrogenase B chain	0.119444	0.134477	0.00720167	0.0127242	0.149539	0.245332	0.424014	-0.171021	NS
LDLR	Low-density lipoprotein receptor	0.0950836	0.115594	0.0189504	0.0300567	0.373994	0.359129	0.620691	-0.281793	NS
LEG1	Galectin-1	45.8096	39.9749	8.32707	8.66384	0.447687	0.389238	0.67273	0.196556	NS
LEG3	Galectin-3	4.63453	3.76356	0.304861	0.450848	0.050236	0.158781	0.274425	0.300326	NS
LEG9	Galectin-9	0.00807124	0.00795324	0.00662366	0.00529906	0.981931	0.573985	0.992032	0.021248	NS
LEMD2	LEM domain-containing protein 2	0.0729606	0.114252	0.0082669	0.0357707	0.123236	0.227009	0.392346	-0.647032	NS
LETM1	Mitochondrial proton/calcium exchanger protein	0.280429	0.304006	0.0141462	0.0212666	0.1851	0.267544	0.462404	-0.116467	NS
LFG3	Protein lifeguard 3	0.377023	0.270838	0.0329118	0.0202385	0.0089037	0.089526	0.15473	0.477225	Up
LG3BP	Galectin-3-binding protein	0.0546767	0.0665478	0.0387798	0.0167073	0.651778	0.468115	0.809055	-0.283466	NS
LGMN	Legumain	0.101035	0.25666	0.142157	0.0725707	0.166523	0.256019	0.442484	-1.34501	NS
LGUL	Lactoylglutathione lyase	3.8426	1.9126	1.36618	0.383416	0.078016	0.189464	0.327455	1.00654	NS
LIMA1	LIM domain and actin-binding protein 1	0.470346	0.303931	0.051605	0.0496605	0.0158034	0.104026	0.179791	0.629981	Up
LIMS1	LIM and senescent cell antigen-like-containing domain protein 1	0.366856	0.392147	0.0299512	0.0225727	0.307674	0.331435	0.572827	-0.0961816	NS
LIMS2	LIM and senescent cell antigen-like-containing domain protein 2	0.0189916	0.0172954	0.0015426	0.00352778	0.487965	0.40663	0.702788	0.134972	NS
LIN7C	Protein lin-7 homolog C	0.171263	0.142872	0.0313887	0.017732	0.244269	0.299383	0.517431	0.26149	NS
LIN9	Protein lin-9 homolog	0.164679	0.141124	0.081793	0.0294736	0.663323	0.470966	0.813982	0.222689	NS
[truncated: 1,740 more rows]

## Sheet: FSR_PvsVC
accession	description	VC_mean	P_mean	VC_SD	P_SD	p.val	q.val	p.adj	PvsVC.FC	direction
[truncated: 1,542 more rows]

[truncated: 2 more sheets: FSR_IvsVC, ABD_2way_ANOVA]
